# Supplementary material for: Do Spectra Live in the Matrix? A Brief Tutorial on Applications of Factor Analysis to Resolving Spectral Datasets of Mixtures
Source: J Fluoresc. 2021 Aug 6;31(6):1599–616. doi: 10.1007/s10895-021-02753-w (PMC8547214; doi:10.1007/s10895-021-02753-w)
Supplement: Supplementary file 2 — (ZIP 654 KB) [file 10895_2021_2753_MOESM2_ESM.zip]

Archive with 51 entries (44 files):
- Appendix_D/
- Appendix_D/Crude_data/
- Appendix_D/Crude_data/ABS_spectra.txt
- Appendix_D/Crude_data/EEM_MAPS/
- Appendix_D/Crude_data/EEM_MAPS/CNA_MAP.txt
- Appendix_D/Crude_data/EEM_MAPS/DCNA_MAP.txt
- Appendix_D/Crude_data/EEM_MAPS/lambda_EM.txt
- Appendix_D/Crude_data/EEM_MAPS/lambda_EX.txt
- Appendix_D/Crude_data/EEM_MAPS/MeOH_MAP.txt
- Appendix_D/Crude_data/EEM_MAPS/MIX_MAP.txt
- Appendix_D/Crude_data/EEM_MAPS/MIX_Q3_MAP.txt
- Appendix_D/Crude_data/EEM_MAPS/MIX_Q7_MAP.txt
- Appendix_D/Crude_data/EX_spectra.txt
- Appendix_D/Crude_data/FLU_spectra.txt
- Appendix_D/Crude_data/QUENCHING/
- Appendix_D/Crude_data/QUENCHING/lambda_EM_MIX.txt
- Appendix_D/Crude_data/QUENCHING/Q_A.txt
- Appendix_D/Crude_data/QUENCHING/Q_CNA.txt
- Appendix_D/Crude_data/QUENCHING/Q_conc_MIX.txt
- Appendix_D/Crude_data/QUENCHING/Q_conc_pure.txt
- Appendix_D/Crude_data/QUENCHING/Q_DCNA.txt
- Appendix_D/Crude_data/QUENCHING/Q_MIX_345nm.txt
- Appendix_D/Crude_data/QUENCHING/Q_MIX_355nm.txt
- Appendix_D/Crude_data/QUENCHING/Q_MIX_365nm.txt
- Appendix_D/Crude_data/QUENCHING/Q_MIX_400nm.txt
- Appendix_D/Crude_data/QUENCHING/Q_MIX_425nm.txt
- Appendix_D/Pretreated_data/
- Appendix_D/Pretreated_data/ABS_spectra.txt
- Appendix_D/Pretreated_data/EEM_MAPS/
- Appendix_D/Pretreated_data/EEM_MAPS/CNA_MAP.txt
- Appendix_D/Pretreated_data/EEM_MAPS/DCNA_MAP.txt
- Appendix_D/Pretreated_data/EEM_MAPS/lambda_EM.txt
- Appendix_D/Pretreated_data/EEM_MAPS/lambda_EX.txt
- Appendix_D/Pretreated_data/EEM_MAPS/MIX_MAP.txt
- Appendix_D/Pretreated_data/EEM_MAPS/MIX_Q3_MAP.txt
- Appendix_D/Pretreated_data/EEM_MAPS/MIX_Q7_MAP.txt
- Appendix_D/Pretreated_data/EX_spectra.txt
- Appendix_D/Pretreated_data/FLU_spectra.txt
- Appendix_D/Pretreated_data/QUENCHING/
- Appendix_D/Pretreated_data/QUENCHING/lambda_EM_MIX.txt
- Appendix_D/Pretreated_data/QUENCHING/Q_A.txt
- Appendix_D/Pretreated_data/QUENCHING/Q_CNA.txt
- Appendix_D/Pretreated_data/QUENCHING/Q_conc_MIX.txt
- Appendix_D/Pretreated_data/QUENCHING/Q_conc_pure.txt
- Appendix_D/Pretreated_data/QUENCHING/Q_DCNA.txt
- Appendix_D/Pretreated_data/QUENCHING/Q_MIX_EX_345nm.txt
- Appendix_D/Pretreated_data/QUENCHING/Q_MIX_EX_355nm.txt
- Appendix_D/Pretreated_data/QUENCHING/Q_MIX_EX_365nm.txt
- Appendix_D/Pretreated_data/QUENCHING/Q_MIX_EX_400nm.txt
- Appendix_D/Pretreated_data/QUENCHING/Q_MIX_EX_425nm.txt
- Appendix_D/Readme_contents.txt
