# Supplementary material for: Do Spectra Live in the Matrix? A Brief Tutorial on Applications of Factor Analysis to Resolving Spectral Datasets of Mixtures
Source: J Fluoresc. 2021 Aug 6;31(6):1599–616. doi: 10.1007/s10895-021-02753-w (PMC8547214; doi:10.1007/s10895-021-02753-w)
Supplement: Supplementary file 2 — (ZIP 654 KB) [file 10895_2021_2753_MOESM2_ESM.zip › Appendix_D/Crude_data/ABS_spectra.txt]

460.0000   0.0005   0.0000   0.0000   0.0001   0.0003
459.5000   0.0005   0.0000   0.0000   0.0001   0.0003
459.0000   0.0005   0.0000   0.0000   0.0001   0.0002
458.5000   0.0005   0.0000   0.0000   0.0001   0.0002
458.0000   0.0006   0.0000   0.0001   0.0001   0.0002
457.5000   0.0006   0.0000   0.0002   0.0001   0.0002
457.0000   0.0005   0.0000   0.0002   0.0001   0.0001
456.5000   0.0005   0.0001   0.0003   0.0001   0.0001
456.0000   0.0005   0.0001   0.0003   0.0001   0.0001
455.5000   0.0005   0.0000   0.0004   0.0001   0.0001
455.0000   0.0005   0.0000   0.0004   0.0001   0.0001
454.5000   0.0005   0.0001   0.0005   0.0001   0.0001
454.0000   0.0005   0.0001   0.0006   0.0001   0.0001
453.5000   0.0005   0.0000   0.0007   0.0001   0.0001
453.0000   0.0005   0.0000   0.0008   0.0001   0.0001
452.5000   0.0005   0.0001   0.0009   0.0001   0.0001
452.0000   0.0005   0.0001   0.0010   0.0001   0.0001
451.5000   0.0005   0.0001   0.0012   0.0001   0.0001
451.0000   0.0005   0.0001   0.0013   0.0001   0.0000
450.5000   0.0005   0.0001   0.0014   0.0001   0.0000
450.0000   0.0005   0.0001   0.0016   0.0000   0.0000
449.5000   0.0004   0.0001   0.0018   0.0000   0.0000
449.0000   0.0004   0.0001   0.0021   0.0000   0.0000
448.5000   0.0004   0.0001   0.0024   0.0000   0.0000
448.0000   0.0004   0.0002   0.0027   0.0000   0.0000
447.5000   0.0004   0.0002   0.0030   0.0001   0.0000
447.0000   0.0004   0.0002   0.0035   0.0001   0.0000
446.5000   0.0003   0.0002   0.0041   0.0001   0.0000
446.0000   0.0003   0.0002   0.0046   0.0001   0.0001
445.5000   0.0003   0.0002   0.0053   0.0001   0.0001
445.0000   0.0004   0.0003   0.0062   0.0001   0.0001
444.5000   0.0004   0.0003   0.0072   0.0001   0.0001
444.0000   0.0004   0.0003   0.0083   0.0001   0.0001
443.5000   0.0004   0.0003   0.0094   0.0001   0.0001
443.0000   0.0004   0.0003   0.0109   0.0001   0.0002
442.5000   0.0003   0.0003   0.0127   0.0001   0.0002
442.0000   0.0004   0.0004   0.0145   0.0002   0.0002
441.5000   0.0004   0.0004   0.0166   0.0002   0.0003
441.0000   0.0004   0.0005   0.0192   0.0002   0.0004
440.5000   0.0004   0.0005   0.0223   0.0002   0.0005
440.0000   0.0004   0.0006   0.0257   0.0002   0.0006
439.5000   0.0004   0.0006   0.0294   0.0002   0.0007
439.0000   0.0004   0.0006   0.0335   0.0002   0.0008
438.5000   0.0004   0.0007   0.0385   0.0002   0.0009
438.0000   0.0004   0.0008   0.0441   0.0003   0.0011
437.5000   0.0004   0.0009   0.0500   0.0003   0.0013
437.0000   0.0003   0.0009   0.0567   0.0002   0.0016
436.5000   0.0003   0.0010   0.0647   0.0002   0.0018
436.0000   0.0003   0.0011   0.0737   0.0002   0.0021
435.5000   0.0003   0.0012   0.0832   0.0003   0.0024
435.0000   0.0004   0.0013   0.0939   0.0003   0.0028
434.5000   0.0004   0.0014   0.1065   0.0003   0.0032
434.0000   0.0004   0.0015   0.1203   0.0003   0.0036
433.5000   0.0004   0.0016   0.1344   0.0003   0.0040
433.0000   0.0004   0.0018   0.1500   0.0003   0.0045
432.5000   0.0004   0.0019   0.1685   0.0003   0.0051
432.0000   0.0004   0.0021   0.1894   0.0004   0.0057
431.5000   0.0004   0.0023   0.2113   0.0004   0.0064
431.0000   0.0004   0.0025   0.2335   0.0005   0.0072
430.5000   0.0004   0.0028   0.2576   0.0005   0.0080
430.0000   0.0004   0.0031   0.2853   0.0005   0.0089
429.5000   0.0004   0.0033   0.3163   0.0005   0.0099
429.0000   0.0005   0.0036   0.3484   0.0005   0.0109
428.5000   0.0005   0.0041   0.3804   0.0006   0.0120
428.0000   0.0006   0.0046   0.4141   0.0006   0.0131
427.5000   0.0006   0.0051   0.4516   0.0007   0.0143
427.0000   0.0006   0.0057   0.4906   0.0007   0.0156
426.5000   0.0006   0.0064   0.5280   0.0008   0.0168
426.0000   0.0006   0.0072   0.5648   0.0008   0.0180
425.5000   0.0007   0.0081   0.6032   0.0009   0.0193
425.0000   0.0007   0.0091   0.6404   0.0009   0.0204
424.5000   0.0007   0.0103   0.6731   0.0009   0.0215
424.0000   0.0007   0.0117   0.7023   0.0010   0.0225
423.5000   0.0007   0.0134   0.7289   0.0011   0.0234
423.0000   0.0007   0.0152   0.7506   0.0012   0.0241
422.5000   0.0007   0.0172   0.7656   0.0013   0.0247
422.0000   0.0007   0.0197   0.7747   0.0014   0.0251
421.5000   0.0007   0.0226   0.7784   0.0015   0.0254
421.0000   0.0007   0.0258   0.7761   0.0017   0.0254
420.5000   0.0006   0.0292   0.7681   0.0019   0.0254
420.0000   0.0006   0.0330   0.7561   0.0020   0.0252
419.5000   0.0006   0.0377   0.7399   0.0022   0.0249
419.0000   0.0005   0.0429   0.7193   0.0024   0.0246
418.5000   0.0005   0.0484   0.6967   0.0027   0.0242
418.0000   0.0005   0.0546   0.6741   0.0029   0.0238
417.5000   0.0004   0.0619   0.6507   0.0031   0.0233
417.0000   0.0004   0.0700   0.6259   0.0035   0.0229
416.5000   0.0004   0.0784   0.6019   0.0039   0.0226
416.0000   0.0004   0.0876   0.5803   0.0043   0.0224
415.5000   0.0003   0.0985   0.5600   0.0047   0.0222
415.0000   0.0003   0.1108   0.5398   0.0052   0.0222
414.5000   0.0003   0.1238   0.5212   0.0058   0.0222
414.0000   0.0002   0.1369   0.5052   0.0064   0.0224
413.5000   0.0002   0.1510   0.4905   0.0072   0.0227
413.0000   0.0002   0.1672   0.4760   0.0081   0.0230
412.5000   0.0002   0.1853   0.4619   0.0091   0.0235
412.0000   0.0002   0.2041   0.4493   0.0101   0.0240
411.5000   0.0002   0.2228   0.4385   0.0114   0.0246
411.0000   0.0001   0.2423   0.4288   0.0129   0.0253
410.5000   0.0001   0.2645   0.4195   0.0147   0.0262
410.0000   0.0001   0.2881   0.4116   0.0166   0.0271
409.5000   0.0001   0.3114   0.4057   0.0189   0.0282
409.0000   0.0001   0.3356   0.4015   0.0217   0.0293
408.5000   0.0001   0.3626   0.3990   0.0250   0.0306
408.0000   0.0001   0.3908   0.3988   0.0286   0.0320
407.5000   0.0001   0.4179   0.4010   0.0329   0.0335
407.0000   0.0001   0.4452   0.4060   0.0382   0.0351
406.5000   0.0000   0.4747   0.4142   0.0444   0.0368
406.0000   0.0001   0.5038   0.4253   0.0511   0.0386
405.5000   0.0001   0.5301   0.4382   0.0589   0.0404
405.0000   0.0001   0.5550   0.4536   0.0683   0.0422
404.5000   0.0000   0.5796   0.4726   0.0795   0.0440
404.0000   0.0001   0.6024   0.4945   0.0920   0.0458
403.5000   0.0001   0.6215   0.5175   0.1052   0.0474
403.0000   0.0001   0.6361   0.5399   0.1198   0.0488
402.5000   0.0001   0.6472   0.5627   0.1371   0.0501
402.0000   0.0001   0.6553   0.5868   0.1567   0.0513
401.5000   0.0002   0.6602   0.6102   0.1776   0.0522
401.0000   0.0003   0.6621   0.6312   0.1989   0.0530
400.5000   0.0004   0.6609   0.6504   0.2220   0.0535
400.0000   0.0005   0.6570   0.6685   0.2486   0.0539
399.5000   0.0005   0.6511   0.6840   0.2770   0.0541
399.0000   0.0007   0.6440   0.6954   0.3052   0.0541
398.5000   0.0008   0.6357   0.7034   0.3349   0.0540
398.0000   0.0009   0.6261   0.7083   0.3678   0.0536
397.5000   0.0010   0.6162   0.7094   0.4022   0.0532
397.0000   0.0010   0.6069   0.7068   0.4355   0.0526
396.5000   0.0012   0.5977   0.7006   0.4692   0.0519
396.0000   0.0013   0.5886   0.6904   0.5057   0.0511
395.5000   0.0014   0.5800   0.6769   0.5436   0.0502
395.0000   0.0015   0.5727   0.6611   0.5799   0.0494
394.5000   0.0015   0.5670   0.6445   0.6128   0.0485
394.0000   0.0015   0.5625   0.6265   0.6436   0.0476
393.5000   0.0015   0.5592   0.6064   0.6742   0.0468
393.0000   0.0016   0.5578   0.5859   0.7023   0.0461
392.5000   0.0016   0.5581   0.5664   0.7255   0.0454
392.0000   0.0016   0.5601   0.5471   0.7442   0.0449
391.5000   0.0016   0.5641   0.5272   0.7587   0.0445
391.0000   0.0016   0.5701   0.5081   0.7667   0.0442
390.5000   0.0016   0.5777   0.4909   0.7670   0.0441
390.0000   0.0017   0.5874   0.4746   0.7590   0.0441
389.5000   0.0018   0.5999   0.4582   0.7417   0.0442
389.0000   0.0021   0.6142   0.4428   0.7165   0.0444
388.5000   0.0024   0.6296   0.4294   0.6862   0.0448
388.0000   0.0028   0.6467   0.4171   0.6504   0.0453
387.5000   0.0035   0.6667   0.4052   0.6097   0.0460
387.0000   0.0044   0.6881   0.3945   0.5684   0.0467
386.5000   0.0054   0.7090   0.3858   0.5309   0.0476
386.0000   0.0068   0.7302   0.3796   0.4995   0.0486
385.5000   0.0087   0.7530   0.3758   0.4726   0.0496
385.0000   0.0114   0.7761   0.3741   0.4482   0.0507
384.5000   0.0149   0.7971   0.3749   0.4274   0.0519
384.0000   0.0191   0.8150   0.3781   0.4108   0.0531
383.5000   0.0245   0.8307   0.3840   0.3965   0.0544
383.0000   0.0316   0.8446   0.3934   0.3837   0.0556
382.5000   0.0401   0.8555   0.4060   0.3732   0.0568
382.0000   0.0496   0.8625   0.4211   0.3660   0.0580
381.5000   0.0611   0.8662   0.4378   0.3623   0.0592
381.0000   0.0758   0.8666   0.4569   0.3622   0.0604
380.5000   0.0942   0.8635   0.4801   0.3664   0.0616
380.0000   0.1146   0.8578   0.5048   0.3738   0.0630
379.5000   0.1401   0.8521   0.5315   0.3855   0.0647
379.0000   0.1771   0.8448   0.5648   0.4035   0.0668
378.5000   0.2233   0.8327   0.6015   0.4246   0.0694
378.0000   0.2790   0.8170   0.6373   0.4481   0.0722
377.5000   0.3449   0.8005   0.6711   0.4741   0.0752
377.0000   0.4147   0.7841   0.6995   0.5005   0.0781
376.5000   0.4876   0.7673   0.7218   0.5287   0.0808
376.0000   0.5626   0.7495   0.7365   0.5603   0.0829
375.5000   0.6282   0.7326   0.7397   0.5942   0.0841
375.0000   0.6702   0.7172   0.7303   0.6277   0.0842
374.5000   0.6827   0.7024   0.7094   0.6588   0.0831
374.0000   0.6661   0.6879   0.6783   0.6884   0.0809
373.5000   0.6249   0.6751   0.6423   0.7184   0.0779
373.0000   0.5708   0.6645   0.6072   0.7467   0.0744
372.5000   0.5164   0.6555   0.5738   0.7706   0.0708
372.0000   0.4662   0.6474   0.5417   0.7902   0.0675
371.5000   0.4230   0.6412   0.5139   0.8060   0.0645
371.0000   0.3918   0.6377   0.4920   0.8161   0.0622
370.5000   0.3727   0.6365   0.4735   0.8196   0.0605
370.0000   0.3607   0.6373   0.4555   0.8153   0.0593
369.5000   0.3501   0.6403   0.4374   0.8025   0.0583
369.0000   0.3374   0.6459   0.4198   0.7823   0.0574
368.5000   0.3204   0.6540   0.4026   0.7559   0.0566
368.0000   0.2971   0.6651   0.3847   0.7228   0.0557
367.5000   0.2678   0.6803   0.3657   0.6834   0.0549
367.0000   0.2373   0.6992   0.3473   0.6411   0.0543
366.5000   0.2109   0.7212   0.3312   0.6006   0.0541
366.0000   0.1919   0.7474   0.3182   0.5650   0.0543
365.5000   0.1796   0.7782   0.3081   0.5322   0.0549
365.0000   0.1730   0.8100   0.3002   0.5008   0.0557
364.5000   0.1713   0.8377   0.2945   0.4727   0.0565
364.0000   0.1734   0.8579   0.2911   0.4488   0.0572
363.5000   0.1781   0.8664   0.2893   0.4272   0.0575
363.0000   0.1855   0.8599   0.2889   0.4068   0.0575
362.5000   0.1960   0.8408   0.2894   0.3894   0.0571
362.0000   0.2095   0.8124   0.2904   0.3761   0.0564
361.5000   0.2277   0.7779   0.2917   0.3663   0.0558
361.0000   0.2525   0.7435   0.2933   0.3597   0.0553
360.5000   0.2827   0.7143   0.2951   0.3569   0.0551
360.0000   0.3159   0.6912   0.2973   0.3575   0.0554
359.5000   0.3542   0.6725   0.3006   0.3613   0.0561
359.0000   0.4007   0.6568   0.3050   0.3678   0.0573
358.5000   0.4543   0.6437   0.3099   0.3767   0.0589
358.0000   0.5108   0.6328   0.3141   0.3873   0.0605
357.5000   0.5653   0.6218   0.3166   0.3985   0.0621
357.0000   0.6175   0.6095   0.3163   0.4106   0.0634
356.5000   0.6655   0.5966   0.3125   0.4247   0.0642
356.0000   0.6999   0.5839   0.3054   0.4393   0.0643
355.5000   0.7133   0.5701   0.2955   0.4525   0.0637
355.0000   0.7060   0.5547   0.2828   0.4648   0.0623
354.5000   0.6812   0.5393   0.2684   0.4768   0.0604
354.0000   0.6470   0.5257   0.2542   0.4871   0.0582
353.5000   0.6117   0.5138   0.2418   0.4945   0.0558
353.0000   0.5780   0.5029   0.2306   0.4994   0.0536
352.5000   0.5472   0.4929   0.2198   0.5018   0.0515
352.0000   0.5228   0.4846   0.2098   0.5011   0.0497
351.5000   0.5044   0.4782   0.2014   0.4974   0.0480
351.0000   0.4874   0.4726   0.1934   0.4901   0.0465
350.5000   0.4666   0.4671   0.1847   0.4785   0.0450
350.0000   0.4404   0.4621   0.1759   0.4634   0.0435
349.5000   0.4106   0.4580   0.1674   0.4459   0.0420
349.0000   0.3800   0.4554   0.1596   0.4273   0.0405
348.5000   0.3495   0.4549   0.1524   0.4077   0.0391
348.0000   0.3205   0.4569   0.1454   0.3862   0.0378
347.5000   0.2970   0.4607   0.1388   0.3647   0.0368
347.0000   0.2811   0.4649   0.1334   0.3451   0.0360
346.5000   0.2708   0.4682   0.1290   0.3260   0.0353
346.0000   0.2644   0.4685   0.1250   0.3069   0.0348
345.5000   0.2617   0.4637   0.1216   0.2895   0.0343
345.0000   0.2617   0.4535   0.1188   0.2745   0.0336
344.5000   0.2644   0.4382   0.1162   0.2607   0.0330
344.0000   0.2706   0.4188   0.1139   0.2480   0.0323
343.5000   0.2808   0.3992   0.1117   0.2374   0.0317
343.0000   0.2942   0.3816   0.1097   0.2293   0.0312
342.5000   0.3115   0.3659   0.1081   0.2235   0.0310
342.0000   0.3335   0.3522   0.1066   0.2191   0.0311
341.5000   0.3589   0.3407   0.1053   0.2162   0.0315
341.0000   0.3857   0.3313   0.1042   0.2150   0.0322
340.5000   0.4114   0.3233   0.1029   0.2151   0.0329
340.0000   0.4362   0.3162   0.1017   0.2164   0.0336
339.5000   0.4595   0.3083   0.0996   0.2186   0.0341
339.0000   0.4761   0.2987   0.0960   0.2211   0.0342
338.5000   0.4819   0.2893   0.0921   0.2236   0.0338
338.0000   0.4771   0.2806   0.0882   0.2260   0.0330
337.5000   0.4636   0.2723   0.0843   0.2280   0.0320
337.0000   0.4449   0.2647   0.0805   0.2292   0.0307
336.5000   0.4251   0.2572   0.0768   0.2294   0.0294
336.0000   0.4058   0.2498   0.0731   0.2286   0.0282
335.5000   0.3874   0.2429   0.0695   0.2268   0.0270
335.0000   0.3711   0.2368   0.0660   0.2241   0.0258
334.5000   0.3569   0.2312   0.0630   0.2200   0.0248
334.0000   0.3423   0.2257   0.0603   0.2147   0.0237
333.5000   0.3250   0.2207   0.0575   0.2085   0.0226
333.0000   0.3059   0.2164   0.0547   0.2019   0.0215
332.5000   0.2868   0.2125   0.0522   0.1944   0.0205
332.0000   0.2678   0.2089   0.0498   0.1860   0.0195
331.5000   0.2491   0.2060   0.0476   0.1775   0.0186
331.0000   0.2332   0.2036   0.0455   0.1697   0.0178
330.5000   0.2212   0.2014   0.0439   0.1618   0.0171
330.0000   0.2121   0.1985   0.0422   0.1532   0.0165
329.5000   0.2049   0.1942   0.0404   0.1446   0.0158
329.0000   0.1997   0.1888   0.0389   0.1366   0.0153
328.5000   0.1966   0.1826   0.0378   0.1297   0.0147
328.0000   0.1951   0.1756   0.0368   0.1233   0.0142
327.5000   0.1956   0.1680   0.0356   0.1171   0.0138
327.0000   0.1982   0.1603   0.0345   0.1114   0.0135
326.5000   0.2030   0.1533   0.0335   0.1066   0.0133
326.0000   0.2094   0.1473   0.0328   0.1026   0.0132
325.5000   0.2173   0.1419   0.0323   0.0992   0.0131
325.0000   0.2265   0.1366   0.0317   0.0965   0.0131
324.5000   0.2355   0.1315   0.0310   0.0943   0.0131
324.0000   0.2429   0.1270   0.0304   0.0927   0.0131
323.5000   0.2479   0.1227   0.0297   0.0915   0.0129
323.0000   0.2500   0.1182   0.0290   0.0906   0.0127
322.5000   0.2487   0.1140   0.0282   0.0900   0.0124
322.0000   0.2443   0.1102   0.0275   0.0894   0.0120
321.5000   0.2371   0.1065   0.0269   0.0885   0.0115
321.0000   0.2277   0.1027   0.0263   0.0874   0.0109
320.5000   0.2173   0.0991   0.0258   0.0860   0.0104
320.0000   0.2072   0.0960   0.0254   0.0845   0.0098
319.5000   0.1976   0.0930   0.0248   0.0826   0.0093
319.0000   0.1879   0.0899   0.0244   0.0802   0.0087
318.5000   0.1774   0.0871   0.0242   0.0776   0.0081
318.0000   0.1665   0.0845   0.0240   0.0750   0.0076
317.5000   0.1561   0.0823   0.0239   0.0723   0.0071
317.0000   0.1465   0.0802   0.0236   0.0694   0.0066
316.5000   0.1376   0.0783   0.0234   0.0663   0.0061
316.0000   0.1291   0.0765   0.0234   0.0632   0.0057
315.5000   0.1218   0.0747   0.0234   0.0603   0.0054
315.0000   0.1162   0.0727   0.0233   0.0574   0.0051
314.5000   0.1116   0.0703   0.0232   0.0544   0.0049
314.0000   0.1078   0.0680   0.0233   0.0517   0.0047
313.5000   0.1049   0.0659   0.0234   0.0493   0.0045
313.0000   0.1030   0.0639   0.0235   0.0471   0.0044
312.5000   0.1018   0.0617   0.0237   0.0449   0.0043
312.0000   0.1012   0.0596   0.0238   0.0430   0.0042
311.5000   0.1014   0.0577   0.0240   0.0413   0.0041
311.0000   0.1021   0.0559   0.0242   0.0398   0.0041
310.5000   0.1033   0.0541   0.0246   0.0385   0.0041
310.0000   0.1048   0.0525   0.0249   0.0372   0.0042
309.5000   0.1060   0.0509   0.0251   0.0361   0.0043
309.0000   0.1065   0.0495   0.0252   0.0352   0.0044
308.5000   0.1063   0.0481   0.0256   0.0346   0.0044
308.0000   0.1053   0.0468   0.0260   0.0340   0.0043
307.5000   0.1033   0.0455   0.0265   0.0335   0.0043
307.0000   0.1004   0.0444   0.0268   0.0330   0.0043
306.5000   0.0967   0.0435   0.0271   0.0326   0.0042
306.0000   0.0926   0.0426   0.0275   0.0321   0.0042
305.5000   0.0878   0.0418   0.0281   0.0315   0.0042
305.0000   0.0828   0.0412   0.0286   0.0310   0.0041
304.5000   0.0781   0.0407   0.0290   0.0305   0.0041
304.0000   0.0732   0.0402   0.0295   0.0298   0.0041
303.5000   0.0682   0.0399   0.0300   0.0291   0.0041
303.0000   0.0635   0.0398   0.0306   0.0286   0.0040
302.5000   0.0595   0.0400   0.0311   0.0282   0.0040
302.0000   0.0560   0.0401   0.0318   0.0278   0.0040
301.5000   0.0528   0.0403   0.0325   0.0275   0.0041
301.0000   0.0499   0.0405   0.0331   0.0272   0.0043
300.5000   0.0474   0.0406   0.0334   0.0271   0.0044
300.0000   0.0458   0.0408   0.0337   0.0271   0.0046
