# Supplementary material for: Do Spectra Live in the Matrix? A Brief Tutorial on Applications of Factor Analysis to Resolving Spectral Datasets of Mixtures
Source: J Fluoresc. 2021 Aug 6;31(6):1599–616. doi: 10.1007/s10895-021-02753-w (PMC8547214; doi:10.1007/s10895-021-02753-w)
Supplement: Supplementary file 2 — (ZIP 654 KB) [file 10895_2021_2753_MOESM2_ESM.zip › Appendix_D/Crude_data/EEM_MAPS/CNA_MAP.txt]

  6.6360    6.3350    7.7100    6.5800    6.9270    5.3850    5.6090    6.1090    5.6250    6.4030    8.2840    9.0920   14.9200   14.9900    5.9680    3.6410    3.5070    3.5830    3.6400    4.6110    2.6850    4.3170    2.8530    3.8130    2.8010    2.5780    3.3070    3.2410   55.7000  371.9000  394.7000   74.1400    5.3790    2.4520    1.7190    1.4790    0.8020    1.5880    1.6880    1.7890    1.0310    1.9030    2.1160    1.6540    0.8030    1.4090    1.1470    1.4250    1.8000    1.3140    0.9540    1.2830    1.0110    0.8290    1.1780    0.4680   -0.0740    0.2160    0.9120    0.1460    0.6480    0.5020    0.6700    0.2200    0.4350    0.4800    0.3540   -0.3090    0.2830    0.3810    0.6870    0.5920    0.3950    0.4190    0.2660    0.0340    0.5730    0.4650    0.4050    0.7400    0.3750
  7.7700    6.4920    9.4340    6.0920    6.0290    6.2320    6.0370    4.7060    5.1770    5.6010    7.1180    8.3310    8.5230   14.5700   11.4900    5.1450    4.2440    2.3640    2.3210    2.4400    3.1890    3.5500    3.3840    3.4900    3.0120    2.7810    2.8910    2.0430    9.9940   90.3400  364.6000  348.5000   63.5700    3.6790    1.8570    1.7580    1.8030    1.1470    1.6820    1.2220    1.5810    1.6400    2.5750    1.4800    1.7520    1.1330    1.3200    1.4760    1.4590    0.4600    1.3230    1.1190    0.9820    0.7350    0.8820    0.5470    0.2010    0.3910    0.7930    0.3120    0.0040    0.0740    0.6610    0.4690    0.6530    0.6120    0.0870    0.6080    0.3760    0.3870    0.4980    0.2830    0.6500   -0.0150    0.3220    0.1890    0.2760    0.2550    0.4060    0.4740    0.4340
  7.8000    6.7690    8.3160    7.0470    6.7460    4.6980    4.6450    6.3810    5.4290    6.8160    3.6360    8.7280    7.2710   11.4800   13.2500    8.2510    5.2320    3.4430    1.7450    2.6600    2.1670    2.9760    2.4720    2.2100    4.1830    2.6610    2.4220    2.6500    2.5470   15.2800   89.1700  330.2000  330.8000   77.0000    3.7610    2.5890    1.6490    1.3570    1.9680    1.5690    1.4670    2.1020    1.7560    1.6410    2.8910    1.2540    1.3770    1.1690    0.8470    1.5220    1.7040    0.9970    0.8670    0.7770    0.7220    0.6340    0.4460    0.5670    0.5340    0.4450    0.9700    0.1490    0.2970    0.1830    0.2680    0.5990    0.1370    0.3450    0.3530    0.7150    0.4240    0.2110    0.7430    0.3280    0.4240    0.2030    0.2530    0.5550    0.4180    0.2910    0.5190
  4.1700    7.0700    6.5020    6.5980    4.9170    4.5130    4.9960    4.1870    6.7120    5.0990    5.2690    7.1870    6.1680    8.1740   10.8700   14.7900    7.7840    3.6760    3.1370    3.2200    2.2610    2.7320    4.3090    2.9150    3.1780    3.2410    3.5230    3.6420    2.5450    3.9680   15.5000   84.8700  326.1000  366.5000   65.9000    3.6070    2.3220    1.4250    2.1350    1.5390    1.8400    2.4410    1.3590    1.9500    1.0520    0.9080    1.9210    1.5880    0.8600    2.1520    0.6450    1.3020    0.9850    0.9090    1.2450    0.9320    0.2340    0.8100    0.8610    0.6170    0.0730    0.2550    0.0750    0.4980    0.4360    0.7920    0.5680    0.4010    0.2380    0.3550    0.4390    0.2410    0.4690    0.4340    0.3320    0.2780    0.4860    0.1520    0.3090    0.4390    0.4730
  6.3840    6.9040    6.5030    7.8030    6.2480    6.4840    6.0580    4.5360    8.3390    4.5760    5.6430    6.1820    5.0290    6.9230    7.5240   11.7900   13.2900    3.8970    4.5090    2.4170    3.1970    2.5190    1.9520    4.4840    4.2450    2.6060    3.3340    2.7910    2.9610    3.1430    4.5520   14.5700   83.4700  382.4000  348.9000   64.8600    3.0670    3.0930    2.0950    1.5010    1.7700    1.8570    1.9710    1.3150    1.3390    1.3650    1.7730    1.8720    1.0640    1.6800    1.4540    1.3840    1.4350    0.5940    1.1340    0.5930    0.1570    0.5320    0.7010    0.6070    0.1820    0.3610    0.5850    0.5530    0.2910    0.9710    0.3100    0.4230    0.2040    0.4350    0.2120    0.5710    0.3310    0.5540    0.3290    0.6090    0.5460    0.6030    0.2470    0.1810    0.1710
  6.0210    7.7920    9.0070    4.3180    5.7590    5.4540    6.0900    6.7660    7.2020    4.8130    5.6830    4.4600    4.2600    7.1900    6.6520    9.1920   12.0500   14.3700    6.8800    4.4970    3.1530    3.8860    2.8970    3.4480    3.5540    3.3510    3.0850    2.7530    3.8010    2.3230    3.1150    4.5560   15.1700   97.8300  364.2000  328.2000   63.2500    3.6410    3.0260    2.1430    1.7040    2.4690    2.1720    0.8920    1.2550    1.1830    1.4180    1.2060    1.5890    1.7790    1.3160    1.3010    0.9200    1.0940    0.9230    0.8640    0.8270    0.5870    0.5110    0.2340    0.0230    0.3920    0.9600    0.1920    0.0940    0.4410    0.4850    0.3630    0.2920    0.3620    0.6720    0.1660    0.4790    0.5880    0.3760    0.2460    0.0530    0.3430    0.2920    0.1570    0.5020
  7.4450    5.8850    6.9120    6.4370    5.7540    4.7480    4.4770    4.7710    5.7710    5.8110    5.1930    5.1450    5.3250    6.2940    6.4460    6.8570    8.4520   12.5000   10.7600    5.7800    3.5990    3.0430    3.0460    3.4060    2.7710    3.7630    3.4720    3.7750    5.5750    2.8260    2.8390    3.9640    4.8570   16.6800   93.7300  311.6000  340.1000   58.4000    3.3930    1.8430    2.2880    2.3780    1.9700    1.7750    1.4800    1.1920    1.1470    1.5710    1.1820    1.4640    1.3930    2.0600    1.5090    1.3270    0.8980    0.8370    0.6270    0.3690    0.3620    0.6950    0.2930    0.4550    0.0990    0.4070    0.0020    0.7710    0.0830    0.2390    0.2930    0.6330    0.1480    0.8140    0.4300    0.1470    0.1290    0.3170    0.0490    0.4530    0.2140    0.3240    0.2790
  8.0630    7.7070    7.9490    6.3740    8.2100    6.2640    7.6940    5.1250    4.0530    6.4780    3.9570    5.1040    5.4580    5.6140    4.5940    6.2990    7.5000    8.9440   13.0000    9.5430    4.8600    3.3040    4.2350    4.3970    3.7550    4.1120    3.4880    4.6110    3.0370    4.2750    3.6210    4.3340    4.8300    4.8450   16.1900   82.4200  376.1000  321.1000   61.5300    3.8940    2.3530    2.8600    2.0000    1.8120    2.5510    1.5200    1.5060    1.0640    1.8080    1.6880    1.6790    2.0640    1.2700    1.2940    0.9760    0.9950    0.5190    0.6160    0.6500    0.5530    0.3220    0.1900    0.2580    0.2860    0.5380    0.5140    0.4320    0.2780    0.3300    0.3340    0.5960    0.3550    0.4190    0.0140    0.4150    0.4370    0.3870    0.4290    0.6030    0.1740    0.4400
  7.1870    7.2900    9.0630    5.8560    6.7350    6.6520    6.4690    6.0280    5.4840    5.9060    6.0060    5.2600    4.9820    4.8830    4.2250    5.2040    6.8670    7.3530   10.4100   14.1200    9.7780    4.5790    5.3270    4.2580    3.9410    4.0990    4.5570    5.2610    4.2000    4.9340    4.6350    3.7900    3.2590    3.3920    5.2050   14.4000  104.5000  356.2000  305.9000   50.0500    5.0090    2.3340    2.0160    1.6950    2.4390    2.6300    1.8120    1.7400    1.8090    2.2080    1.6860    1.5810    0.9370    1.6900    1.4090    0.5350    0.6670    0.4520    0.7900    0.3900    0.4890    0.2430    0.1650    0.4630    0.3220    0.1000    0.2140    0.5460    0.3170    0.4480    0.2690    0.3750    0.5160    0.2380    0.5790    0.5550    0.4400    0.5490    0.8180    0.5230    0.3950
  7.0690    7.3460    8.6380    5.7430    5.5310    7.0380    5.7110    5.4800    6.1190    6.8200    6.0260    6.8870    6.7130    6.4440    3.8120    4.2670    7.6950    7.5040    7.7940   11.5900   13.0600    5.8090    5.2500    3.9270    2.3810    3.5570    5.1500    4.4990    5.0340    5.2730    5.4730    5.2250    3.6620    4.1910    3.7340    4.5790   18.3000  104.5000  329.3000  279.6000   47.6300    3.5130    2.0850    2.0660    2.0330    1.5260    2.4520    2.2650    1.6330    2.0420    1.2900    1.3990    1.5470    1.9000    1.0590    0.6390    0.6030    0.5880    0.8210    0.5550    0.4700    0.2980    0.1950    0.2190    0.3370    0.1950    0.5490    0.1440    0.2980    0.2500    0.4980    0.3320    0.4730    0.0620    0.2110    0.2530    0.3920    0.5190    0.6300    0.0760    0.2450
  8.3760    7.6500    6.0790    6.8640    6.3440    7.3800    5.0760    6.6860    5.6300    4.3940    5.8810    4.9200    5.7340    6.5130    6.0520    3.6380    5.7810    7.7770    8.1140    9.5220   11.2900   11.2600    7.0020    4.9690    5.3070    4.7260    5.8180    5.5450    4.8150    6.7950    3.7890    5.2550    5.4390    4.8370    4.0020    4.2250    6.4270   19.1700   90.6000  313.9000  262.9000   47.5000    3.4370    3.0930    2.7010    1.6040    2.1620    2.4750    1.8720    2.2270    1.8890    2.1810    1.8880    2.0360    1.6930    1.0910    1.1660    0.7210    0.8330    0.2230    0.4000    0.0740    0.2410    0.2270    0.2370    0.6930    0.2100    0.3760    0.3900    0.4460    0.6970    0.7570    0.1980    0.3490    0.4260    0.5350    0.2840    0.5040    0.3780    0.5930    0.6620
  7.1280    7.3340    7.2720    7.8000    6.6060    6.2640    5.6850    5.8410    5.7550    5.4210    5.3930    4.6750    6.1740    4.9820    6.3880    4.8810    6.9270    6.6160    8.0320    8.2580    9.0120   13.7900   11.8100    6.2830    5.5510    4.6490    5.3070    5.2320    4.2200    5.6090    4.3410    5.6820    5.2670    6.0200    4.7530    4.6330    3.9140    6.6570   18.4500   85.7600  287.9000  241.5000   50.3600    4.7200    2.8100    1.7460    3.0070    2.4480    2.9620    1.7210    2.0490    2.1910    1.5460    1.7080    1.4030    1.8520    0.9250    0.2250    0.7040    0.1050    0.4700    0.6500    0.3610    0.6500    0.0820    0.4820    0.2710    0.1820    0.3380    0.2400    0.5530    0.4730    0.3260    0.7150    0.6660    0.1650    0.5820    0.6680    0.3280    0.0790    0.2920
  8.6450    6.9620    5.4730    5.0910    7.0890    5.1540    5.8700    6.8130    6.2600    6.6910    4.5710    4.8890    5.6230    5.2120    6.4190    7.7020    6.3970    6.6670    6.5060   10.2800    8.7640    9.0760   12.1000   11.0300    6.2580    6.2760    5.7600    7.0930    5.9380    5.9890    5.2350    9.1960    6.8650    5.9900    5.9320    4.0460    5.3500    6.3390    6.9710   17.3300   77.4800  247.7000  254.2000   50.3800    4.8980    2.9210    3.0110    2.2660    2.8710    1.9120    3.4050    2.2710    2.3150    2.4570    2.0950    1.3410    1.0580    1.4060    0.6660    0.6910    0.5350    0.2810    0.5660    0.9170    0.4780    0.2590    0.5790    0.1360    0.3770    0.5430    0.2230    0.3210    0.2820    0.3510    0.3470    0.2100    0.0940    0.7220    0.7240    0.1910    0.2320
  7.6420    7.0670    5.7010    6.6720    5.7730    6.3790    5.7310    6.4040    6.6130    5.3310    4.9130    5.7240    5.2810    7.2390    5.5470    5.6110    6.8840    7.6290    6.8190    7.5790    8.9040    8.6040    9.7930   14.5100   11.1100    7.7940    6.3160    6.7910    7.9980    7.2370    7.5160   10.3500    7.5910    8.1500    7.1080    6.2330    6.1750    6.7560    5.2130    7.0650   17.3400   66.0300  247.5000  247.2000   48.7500    4.5680    4.5530    3.0430    4.0200    3.8040    3.6940    4.8550    3.6870    3.2850    2.1390    2.2390    1.1600    1.4570    1.2810    0.7590    0.5250    0.1460    0.1020    0.4390    0.5020    0.3820    0.5170    0.3130    0.5170    0.3910    0.5180    0.2700    0.1180    0.5720    0.3120    0.4120    0.4160    0.5530    0.4030    0.5630    0.2390
  7.0950    6.1760    5.8350    4.7870    5.1900    5.8240    7.2320    7.9810    8.0010    6.8200    6.0640    5.6210    7.0350    8.1150    6.1000    7.8750    7.9400    7.2100    7.1400    6.6870    7.6970   10.8000   11.2800   12.5300   14.2600   10.2300    8.5770    8.8440    8.7500    8.9390    8.6920    9.3780    8.9900    9.7570    7.4550    7.8840    9.6720    7.8950    9.0330    8.3190   10.7500   16.2400   68.2000  243.2000  247.6000   55.5200    6.2780    5.0540    5.0590    5.3540    4.4190    4.9160    4.7310    4.2340    3.7610    2.5890    1.5270    1.6800    1.3820    0.6690    0.7780    0.3920    0.2720    0.2840    0.9630    0.3400    0.6110    0.4700    0.2160    0.1660    0.1950    0.1860    0.2190    0.5510    0.1680    0.6440    0.6280    0.4640    0.2350    0.2630    0.4190
  7.7400    7.8720    6.4050    6.3510    6.1980    4.8360    6.2070    8.5690    7.4210    7.4390    6.6610    5.9290    6.4360    8.0150    8.5320    8.8010    7.4430    7.9770    9.1450    8.2820    9.3960   10.1600   12.5700   11.0900   17.0000   17.2100   10.4300   11.1900   10.5300   10.7700   13.6500   12.9200   14.0400   14.1900   12.3700   11.9800   11.3800   11.8100   11.7000   11.2100   12.2300   13.0900   19.7100   68.9300  241.7000  235.6000   49.5600    7.6100    7.4860    8.0000    6.6190    7.3220    7.1610    5.1140    4.5450    3.6830    2.5710    1.8300    1.2180    0.9390    1.0430    0.7360    0.3840    0.7180    0.5220    0.6560    0.3310    0.4000    0.5270    0.2760    0.4670    0.3320    0.6450    0.5190    0.6970    0.3860    0.3370    0.4610    0.4520    0.8320    0.8800
  6.7320    8.7310    6.7780    5.7990    6.8880    6.8890    8.5830    7.8480    7.6800    7.8570    8.9060    8.5940    9.7060    9.4780    8.6360   10.6800    9.4250   10.7500   10.3700    9.9570   10.4700   12.0700   14.5500   14.0000   17.6400   20.2900   19.8700   15.5100   14.4300   16.5300   17.7300   21.3400   20.8100   18.4800   16.6100   17.1300   16.1800   16.9600   17.3800   18.3700   17.4400   15.2800   16.8700   22.6800   75.1000  240.3000  215.9000   48.6200   10.6000   10.7500   10.3000   12.1200    9.9570    8.7020    5.9540    4.7280    4.1260    2.2350    1.8290    1.1960    0.8790    0.6090    0.7290    0.3770    0.2320    0.4350    0.5470    0.4800    0.2740    0.4180    0.4580    0.2070    0.4310    0.7930    0.7900    0.2130    0.4020    0.4480    0.2900    0.3630    0.4540
  7.2760    8.7270    7.7730    6.1250    6.0080    6.7860    7.7930    9.2750    6.8610   11.7300    8.5170    8.3570   11.8800   11.6900   11.2600   11.8900   13.7300   13.3500   13.2200   12.3200   16.8100   16.1000   20.7200   21.2600   21.6700   24.1300   29.5900   24.6000   23.2100   25.1300   26.8400   32.6800   29.7000   27.1500   25.7200   24.3800   26.0400   28.4800   25.7700   28.5100   28.1500   26.5400   25.6600   25.1300   29.7300   78.6100  234.7000  220.2000   57.8800   18.7000   18.6500   18.7600   16.4400   14.0800   10.4800    7.9980    6.3010    4.3650    2.8410    1.6960    1.5080    0.9290    0.7580    0.9430    1.0370    0.2160    0.3800    0.4080    0.5900    0.3310    0.5400    0.4680    0.5030    0.3830    0.3600    0.3770    0.3870    0.4020    0.5800    0.6830    0.4040
  8.4230    9.0300    7.7880    7.9640    6.9730    6.6980    8.3130    9.5550   10.6300   11.3600   10.1400   12.3500   13.6400   14.2900   15.2900   16.6300   20.5500   19.1600   18.8100   22.9500   25.8400   28.1600   26.7800   33.5800   31.4900   35.8900   40.4000   44.3600   42.9400   42.3600   45.3000   50.2600   52.1800   47.5000   46.1300   39.4700   44.0800   46.9900   46.4400   54.7100   48.9600   49.0400   47.7400   39.6500   38.1300   42.3600   82.8400  242.1000  255.0000   76.9400   35.9700   30.4500   29.7100   23.0600   18.4100   12.6600   10.7400    7.1670    4.5580    2.8020    1.5200    1.8320    1.1120    0.6610    1.1870    0.4680    0.2660    0.6870    0.6390    0.2880    0.3880    0.3470    0.6150    0.4610    0.5070    0.3930    0.4660    0.4830    0.7560    0.5240    0.5940
 11.3700   10.6900   10.6100    9.2120   11.3900   10.1000   11.6400   12.4700   15.3700   13.4900   16.3100   18.5100   18.8100   23.0400   24.4100   27.3700   29.6200   31.0300   33.2400   35.4400   38.9400   48.2000   47.4100   51.4600   51.4400   56.1200   57.2600   66.7900   73.3000   74.6200   85.0300   95.4700   92.6700   89.0300   80.3000   71.5800   76.6700   80.1400   87.8700   89.4700   87.8900   86.6800   83.3900   70.1500   65.6300   59.0400   59.9500  108.7000  296.7000  266.6000  103.1000   60.2900   51.6300   46.6600   32.2400   25.9600   16.9400   13.3500    8.1330    3.8330    2.9770    1.5080    1.5700    1.1430    0.8590    0.8510    0.6000    0.3620    0.3870    0.3720    0.4690    0.3440    0.6490    0.6890    1.1520    0.6600    0.6490    0.3150    0.8630    0.7530    0.5840
 14.2200   13.3500   12.4300   13.9300   13.5800   14.8500   16.5000   17.5600   20.5800   21.9400   25.4900   27.7500   30.0000   35.1500   40.2900   47.2400   44.1000   48.8300   54.8100   59.3900   64.6100   70.1000   91.9600   99.7200   91.1200   94.2300  103.9000  111.0000  124.1000  136.7000  153.6000  163.2000  168.0000  142.9000  144.9000  131.5000  134.5000  140.5000  153.2000  151.0000  163.6000  156.3000  143.8000  126.6000  114.3000  100.6000   97.8600  107.1000  162.7000  302.3000  314.3000  140.0000   88.8800   76.8900   62.5900   44.5400   29.0100   22.0900   13.9600    7.9690    5.3210    3.3370    2.7270    1.2860    0.8050    0.9330    1.0490    0.4910    0.6190    0.5330    0.6470    0.5700    0.8980    1.2330    0.8030    1.3310    0.6500    0.7020    1.0090    1.1960    0.6820
 19.0400   15.0300   17.0600   20.0800   21.8700   23.2300   24.0200   29.5300   26.8900   32.3600   34.2500   43.9600   48.3000   55.5900   62.5000   73.1800   70.0900   82.4700   93.5500  107.9000  109.1000  123.9000  144.6000  155.5000  156.8000  161.1000  164.5000  191.1000  199.7000  223.5000  252.3000  268.1000  279.9000  249.4000  232.8000  216.4000  226.9000  232.9000  252.5000  265.6000  265.0000  258.1000  246.7000  215.8000  199.6000  179.1000  168.0000  168.4000  176.3000  230.7000  377.6000  378.1000  195.0000  132.9000  104.1000   74.8900   55.5000   37.2300   23.3800   13.0200    9.4050    5.7340    4.0780    2.9960    1.3730    1.0210    0.8790    0.8440    0.9590    0.8300    0.9790    1.6570    1.6010    1.6350    1.4640    1.0970    1.2220    1.4200    1.1690    1.4080    1.1790
 24.9000   29.2000   24.3800   24.6100   32.0300   35.2700   33.7400   43.7100   49.3500   51.2400   57.6600   68.5500   76.6800   89.6600  102.7000  110.9000  116.3000  128.1000  144.3000  161.0000  178.7000  195.6000  229.4000  254.4000  250.8000  263.0000  261.5000  299.8000  330.9000  360.9000  396.2000  467.0000  468.8000  417.0000  385.7000  356.3000  363.0000  381.3000  417.5000  430.5000  437.8000  435.9000  398.1000  361.1000  325.6000  284.9000  272.4000  269.4000  277.1000  299.0000  346.3000  484.9000  459.6000  251.3000  169.6000  124.9000   85.8300   61.2200   36.2800   23.5200   12.8100    8.7450    5.8420    3.0630    2.8140    1.4350    1.8860    1.2430    1.4650    1.5730    1.6350    1.2810    1.8360    1.6070    1.7250    1.1060    1.4440    2.2660    1.5700    1.2750    1.7960
 42.2000   36.3300   39.3900   39.7500   44.7700   47.1400   50.9800   64.8100   69.2000   78.6200   82.6500  100.2000  114.8000  131.1000  146.9000  171.9000  174.6000  188.8000  216.5000  235.8000  269.2000  301.8000  356.7000  400.9000  375.7000  391.2000  406.5000  437.3000  488.5000  537.0000  597.6000  691.3000  715.7000  633.1000  578.2000  548.4000  551.0000  575.5000  618.2000  662.2000  671.6000  665.0000  596.6000  554.4000  484.9000  435.8000  417.1000  409.8000  429.8000  444.3000  457.9000  489.5000  593.6000  510.3000  295.6000  186.8000  131.4000   95.5200   59.0400   31.8600   21.2000   11.4300    7.9700    5.2180    4.4960    2.8180    2.7720    1.6670    1.6320    1.7820    2.7370    2.7400    2.1240    2.8260    2.0150    1.6560    2.4020    3.0610    2.3070    2.0510    2.4920
 52.6800   45.6300   50.5900   52.4300   52.7100   59.9100   77.0700   83.9900   99.3200  107.4000  121.2000  140.9000  153.3000  180.5000  210.3000  233.9000  257.2000  274.2000  296.7000  331.9000  368.7000  423.2000  477.7000  529.8000  553.9000  548.6000  554.1000  614.1000  678.2000  750.6000  856.8000  973.3000  985.0000  891.0000  800.9000  766.7000  782.2000  801.3000  867.7000  911.1000  935.2000  939.2000  870.7000  761.0000  676.4000  615.6000  583.4000  564.7000  598.1000  630.5000  634.7000  629.9000  600.8000  665.4000  594.7000  299.0000  190.0000  129.3000   80.2300   47.0600   30.8400   16.9400   13.1100    9.8100    5.0020    2.8360    3.1230    2.5300    2.7850    2.3640    3.4580    3.4460    3.7930    3.6090    3.1040    2.5230    2.9900    3.5230    3.1880    3.4240    4.4360
 68.5600   71.9500   71.3000   59.9300   71.6200   77.9300   94.5400  102.7000  129.4000  133.1000  162.4000  179.9000  212.7000  236.0000  285.8000  305.6000  333.9000  353.9000  397.9000  430.9000  492.7000  549.3000  639.1000  709.7000  701.1000  699.5000  744.0000  802.7000  899.0000  981.6000 1084.0000 1262.0000 1317.0000 1167.0000 1055.0000 1000.0000 1008.0000 1067.0000 1132.0000 1207.0000 1235.0000 1186.0000 1120.0000  992.2000  887.6000  807.3000  760.1000  750.7000  780.1000  804.6000  833.1000  815.1000  733.4000  662.3000  727.7000  514.2000  276.9000  168.5000  107.1000   64.3700   36.4200   24.2500   12.5000    9.3970    5.3880    5.3450    4.1030    3.9660    3.1100    3.6840    3.9290    3.9990    4.5810    4.5290    4.2050    2.8940    3.9900    4.4230    4.3920    4.6570    4.4200
 83.4300   76.6900   75.9800   77.4000   85.9900   99.7400  115.5000  132.4000  149.7000  164.1000  193.0000  214.7000  245.5000  291.0000  323.2000  373.3000  397.6000  431.2000  483.7000  562.4000  616.9000  687.0000  784.6000  876.0000  851.8000  869.4000  920.8000  997.0000 1112.0000 1210.0000 1370.0000 1562.0000 1630.0000 1440.0000 1305.0000 1240.0000 1245.0000 1321.0000 1406.0000 1493.0000 1530.0000 1472.0000 1390.0000 1241.0000 1091.0000  995.1000  940.4000  925.2000  961.9000 1007.0000 1016.0000 1002.0000  895.1000  776.7000  651.7000  619.5000  483.5000  237.9000  133.1000   77.6400   46.2600   27.6000   16.4400   10.6600    7.5190    5.5320    4.5870    4.5760    4.0020    4.3820    4.1240    6.0060    5.5640    5.5450    4.4930    3.8750    3.9800    6.1010    5.4860    5.3020    4.7260
 94.7500   87.1700   93.0700   89.4500  100.4000  108.7000  123.8000  150.9000  167.1000  192.9000  218.5000  255.3000  277.1000  328.4000  394.7000  437.6000  466.4000  509.0000  571.2000  644.2000  714.8000  784.4000  917.3000  999.3000  989.6000 1010.0000 1067.0000 1143.0000 1271.0000 1387.0000 1574.0000 1816.0000 1864.0000 1683.0000 1551.0000 1430.0000 1448.0000 1527.0000 1639.0000 1710.0000 1778.0000 1735.0000 1613.0000 1441.0000 1288.0000 1147.0000 1072.0000 1078.0000 1100.0000 1169.0000 1186.0000 1163.0000 1053.0000  886.6000  691.8000  559.5000  539.8000  412.8000  179.7000   90.5100   55.5700   33.1200   19.8500   13.3200    8.2930    6.8320    6.1960    5.4870    4.2120    4.7640    5.3410    6.2830    6.2620    6.2380    6.0600    4.7800    5.3370    5.3610    5.0550    6.2110    6.1760
104.1000   96.6700  103.1000  100.9000  104.9000  124.8000  142.4000  159.6000  183.5000  202.1000  231.4000  276.4000  314.9000  356.1000  406.1000  471.5000  518.8000  545.0000  615.6000  690.3000  772.4000  864.5000  988.7000 1116.0000 1067.0000 1103.0000 1147.0000 1263.0000 1422.0000 1569.0000 1737.0000 2002.0000 2077.0000 1843.0000 1673.0000 1606.0000 1604.0000 1678.0000 1786.0000 1907.0000 1927.0000 1891.0000 1758.0000 1583.0000 1388.0000 1266.0000 1184.0000 1175.0000 1213.0000 1279.0000 1315.0000 1292.0000 1139.0000  960.0000  748.6000  567.5000  439.3000  427.8000  344.1000  130.5000   62.7100   37.2100   23.4800   14.0200   10.0900    7.0450    5.7000    5.2830    5.1080    4.6630    6.3850    5.9770    7.3520    6.5740    6.2240    5.0240    5.0680    6.0800    6.7540    7.0680    7.0350
110.1000   98.4400   95.4100  103.5000  112.2000  120.9000  141.5000  178.0000  192.5000  222.7000  247.4000  288.1000  329.9000  368.4000  443.5000  494.6000  536.8000  586.5000  642.2000  719.0000  807.6000  902.6000 1047.0000 1154.0000 1144.0000 1175.0000 1221.0000 1317.0000 1459.0000 1595.0000 1797.0000 2096.0000 2149.0000 1908.0000 1747.0000 1663.0000 1663.0000 1756.0000 1878.0000 1989.0000 2040.0000 1967.0000 1827.0000 1646.0000 1464.0000 1316.0000 1229.0000 1234.0000 1280.0000 1326.0000 1388.0000 1329.0000 1199.0000 1005.0000  779.7000  587.0000  419.5000  311.5000  339.4000  295.0000   98.7700   39.9200   23.3000   14.6500   10.9300    7.5200    5.7400    4.7100    5.1530    5.0090    6.5130    6.9450    7.0180    6.2110    6.5710    4.7010    5.7550    8.0750    6.5930    7.0800    7.3970
103.5000  102.7000  100.7000  101.2000  113.1000  124.0000  153.5000  171.4000  198.0000  217.3000  251.3000  279.8000  327.0000  386.6000  454.2000  514.4000  559.1000  582.0000  661.7000  751.3000  817.6000  897.8000 1054.0000 1179.0000 1162.0000 1178.0000 1225.0000 1353.0000 1468.0000 1637.0000 1820.0000 2098.0000 2170.0000 1935.0000 1725.0000 1659.0000 1689.0000 1781.0000 1880.0000 1989.0000 2043.0000 1995.0000 1861.0000 1666.0000 1468.0000 1325.0000 1242.0000 1244.0000 1278.0000 1337.0000 1391.0000 1328.0000 1218.0000 1019.0000  803.5000  594.4000  411.1000  281.6000  212.2000  294.8000  234.8000   77.8300   24.9400   15.3400   11.3800    6.8400    5.9490    5.1240    5.3840    4.6660    5.8010    6.4080    7.8460    6.4200    6.2340    4.7580    6.0830    5.8510    6.6780    7.8110    7.5400
105.2000   99.0700   99.9200   97.5200  110.3000  122.1000  145.0000  158.7000  182.0000  208.3000  239.7000  282.8000  318.8000  371.5000  434.0000  504.9000  537.7000  581.3000  644.7000  714.7000  794.6000  883.4000 1038.0000 1135.0000 1136.0000 1156.0000 1195.0000 1300.0000 1480.0000 1588.0000 1812.0000 2056.0000 2124.0000 1909.0000 1707.0000 1643.0000 1662.0000 1731.0000 1850.0000 1934.0000 2006.0000 1942.0000 1821.0000 1622.0000 1431.0000 1301.0000 1232.0000 1213.0000 1265.0000 1304.0000 1343.0000 1310.0000 1195.0000  993.0000  777.2000  585.7000  406.6000  274.4000  181.5000  152.7000  220.7000  197.0000   56.9200   14.8000   11.0400    7.0630    7.2060    5.5400    6.1760    4.6730    6.2170    6.3370    6.3290    6.4850    5.8970    4.7540    5.9660    5.9680    6.7170    7.0500    7.1960
 97.1000   97.2100   93.6100   96.8700  106.6000  123.9000  140.2000  162.9000  193.9000  205.2000  237.7000  271.4000  312.8000  374.5000  438.5000  494.6000  514.4000  559.0000  620.1000  691.8000  763.0000  862.9000 1003.0000 1103.0000 1114.0000 1129.0000 1178.0000 1285.0000 1422.0000 1543.0000 1746.0000 2002.0000 2078.0000 1849.0000 1678.0000 1600.0000 1609.0000 1687.0000 1788.0000 1891.0000 1931.0000 1888.0000 1774.0000 1580.0000 1402.0000 1252.0000 1185.0000 1181.0000 1228.0000 1277.0000 1317.0000 1280.0000 1157.0000  968.9000  758.2000  564.4000  390.2000  258.6000  171.3000  105.8000   99.9900  196.9000  169.3000   46.7200   11.2800    6.3460    5.0450    5.2650    5.9620    5.1640    6.1880    6.3810    6.4510    6.1260    6.3680    3.6900    5.3890    6.1720    6.3690    5.9180    6.6850
 88.1500   93.6300   96.0500   92.7700  106.1000  117.8000  137.1000  156.8000  183.6000  207.9000  232.6000  268.0000  303.7000  341.1000  418.1000  475.9000  498.5000  535.0000  604.4000  673.5000  748.3000  820.9000  966.2000 1054.0000 1068.0000 1091.0000 1127.0000 1239.0000 1367.0000 1519.0000 1679.0000 1924.0000 1984.0000 1806.0000 1629.0000 1554.0000 1549.0000 1622.0000 1718.0000 1861.0000 1880.0000 1830.0000 1718.0000 1550.0000 1357.0000 1238.0000 1157.0000 1153.0000 1188.0000 1266.0000 1285.0000 1253.0000 1127.0000  944.3000  747.8000  555.4000  390.9000  254.7000  166.7000  101.7000   66.5900   76.3200  166.0000  172.9000   39.9700    8.6340    6.1790    5.4060    4.0130    5.4120    6.5240    6.5070    6.5250    6.3450    7.3450    3.8380    5.6020    5.6990    5.4130    6.6320    6.4920
 96.1100   94.7500   93.3900   95.9300  105.0000  111.9000  138.7000  157.1000  181.0000  200.5000  228.8000  265.0000  301.4000  355.4000  414.6000  459.8000  501.5000  534.3000  600.0000  672.6000  742.3000  829.5000  970.7000 1065.0000 1064.0000 1053.0000 1127.0000 1223.0000 1370.0000 1478.0000 1683.0000 1893.0000 1994.0000 1775.0000 1609.0000 1521.0000 1526.0000 1613.0000 1721.0000 1816.0000 1865.0000 1831.0000 1705.0000 1526.0000 1342.0000 1203.0000 1149.0000 1141.0000 1182.0000 1248.0000 1279.0000 1221.0000 1112.0000  928.6000  727.8000  546.3000  380.1000  255.1000  162.6000   96.6100   63.0400   43.2900   59.4400  172.1000  159.9000   34.9600    6.6890    4.5680    5.7790    5.2490    5.6810    6.0680    6.0230    5.8490    5.4140    3.9010    5.3520    6.4160    5.9930    6.7940    7.0410
100.1000   97.4400   89.7700   97.6700  106.5000  114.6000  134.8000  150.5000  182.3000  201.4000  220.2000  266.2000  308.4000  349.8000  394.4000  480.7000  496.0000  540.9000  586.0000  663.4000  759.3000  830.7000  947.2000 1074.0000 1059.0000 1059.0000 1142.0000 1251.0000 1384.0000 1505.0000 1668.0000 1901.0000 2003.0000 1785.0000 1588.0000 1511.0000 1555.0000 1611.0000 1731.0000 1829.0000 1875.0000 1835.0000 1693.0000 1549.0000 1357.0000 1217.0000 1141.0000 1129.0000 1173.0000 1233.0000 1279.0000 1232.0000 1119.0000  927.6000  732.1000  554.5000  373.0000  257.6000  161.7000   97.4200   62.1800   38.7600   29.5400   54.8800  166.6000  159.8000   34.8000    5.5830    6.0140    5.4560    6.0330    6.4400    6.8270    6.1290    5.5950    4.8630    5.4200    5.8470    4.7900    6.1100    6.6690
 99.9500   94.8000   93.7800   90.7600  104.1000  114.9000  135.2000  164.7000  180.2000  211.4000  229.8000  277.5000  314.3000  359.3000  398.7000  480.1000  527.1000  557.6000  616.3000  678.6000  771.8000  852.3000  986.9000 1081.0000 1083.0000 1083.0000 1165.0000 1272.0000 1395.0000 1544.0000 1715.0000 2001.0000 2038.0000 1837.0000 1664.0000 1560.0000 1575.0000 1666.0000 1775.0000 1900.0000 1928.0000 1866.0000 1751.0000 1569.0000 1392.0000 1245.0000 1153.0000 1176.0000 1206.0000 1268.0000 1311.0000 1253.0000 1153.0000  962.3000  758.5000  550.4000  383.4000  264.6000  168.6000  100.6000   63.1000   40.1600   23.1500   22.4300   51.3700  169.2000  142.0000   36.2700    5.1000    4.6340    5.5990    6.1480    6.3040    5.8320    5.8920    4.3200    5.9200    5.8060    5.0420    6.3840    6.4610
104.2000  101.5000   99.6100  103.4000  107.1000  130.5000  149.7000  163.1000  198.4000  218.8000  239.7000  284.7000  316.8000  367.9000  426.4000  484.3000  537.5000  577.3000  634.5000  727.3000  806.3000  884.6000 1036.0000 1113.0000 1122.0000 1129.0000 1218.0000 1336.0000 1453.0000 1614.0000 1794.0000 2084.0000 2129.0000 1920.0000 1695.0000 1641.0000 1646.0000 1735.0000 1845.0000 1964.0000 1993.0000 1956.0000 1836.0000 1632.0000 1439.0000 1302.0000 1225.0000 1219.0000 1262.0000 1324.0000 1353.0000 1324.0000 1187.0000  981.9000  769.9000  570.9000  403.7000  272.3000  172.2000  106.3000   64.5400   38.2300   22.9300   15.9400   16.1600   50.7600  153.4000  172.8000   30.0400    5.5950    5.3280    5.2800    6.9580    7.2350    5.8250    4.7370    5.2150    5.9530    6.3840    6.0830    6.4190
116.8000  106.2000   99.7400  107.8000  116.6000  134.6000  152.7000  179.7000  197.7000  220.3000  261.1000  299.9000  342.1000  404.2000  463.7000  523.9000  556.4000  608.9000  656.3000  755.4000  838.7000  927.9000 1104.0000 1183.0000 1184.0000 1213.0000 1258.0000 1379.0000 1530.0000 1701.0000 1883.0000 2167.0000 2226.0000 2015.0000 1816.0000 1718.0000 1724.0000 1803.0000 1942.0000 2031.0000 2103.0000 2042.0000 1922.0000 1717.0000 1521.0000 1372.0000 1290.0000 1281.0000 1316.0000 1385.0000 1429.0000 1385.0000 1246.0000 1039.0000  827.3000  609.8000  427.5000  282.6000  180.1000  110.1000   68.2300   40.6200   25.2200   17.2800   10.2700   14.6700   44.3600  176.7000  150.5000   32.9500    8.2120    7.8570    7.9530    7.1300    7.1060    5.3720    5.8150    5.8260    7.2340    5.2310    6.5420
111.9000  110.3000  109.1000  117.6000  125.1000  133.0000  157.6000  188.4000  214.3000  242.4000  270.7000  317.5000  358.8000  391.8000  483.0000  521.3000  586.5000  644.9000  698.1000  789.8000  882.1000  953.9000 1139.0000 1266.0000 1240.0000 1249.0000 1315.0000 1429.0000 1622.0000 1745.0000 1962.0000 2260.0000 2341.0000 2116.0000 1880.0000 1798.0000 1838.0000 1882.0000 2004.0000 2157.0000 2158.0000 2150.0000 1995.0000 1793.0000 1583.0000 1424.0000 1354.0000 1330.0000 1363.0000 1450.0000 1460.0000 1436.0000 1318.0000 1105.0000  868.8000  637.3000  456.3000  292.8000  186.8000  115.6000   71.8200   44.9700   26.6400   17.5200   11.1400    9.3780   12.0000   50.5200  159.7000  140.7000   38.8500    9.4360    7.4020    7.1480    6.8760    5.8990    5.4510    6.8370    8.4960    6.4660    6.8250
116.5000  106.9000  111.5000  110.1000  126.5000  133.9000  159.6000  191.8000  219.8000  242.0000  275.3000  319.2000  364.9000  416.9000  493.1000  563.8000  598.7000  646.1000  732.7000  800.9000  906.5000 1017.0000 1173.0000 1284.0000 1300.0000 1295.0000 1354.0000 1484.0000 1668.0000 1811.0000 2030.0000 2325.0000 2404.0000 2157.0000 1918.0000 1833.0000 1868.0000 1947.0000 2092.0000 2208.0000 2257.0000 2219.0000 2056.0000 1839.0000 1630.0000 1474.0000 1392.0000 1385.0000 1419.0000 1497.0000 1533.0000 1494.0000 1338.0000 1129.0000  895.7000  651.7000  455.9000  302.0000  191.1000  119.1000   72.3800   44.4600   24.8500   17.6100   11.4600    8.2530    7.9970   12.7600   47.0900  144.8000  157.2000   32.7700    7.4920    7.4830    7.1840    5.2230    6.3290    6.9380    7.4520    6.6910    6.8950
115.5000  104.0000  114.0000  116.3000  131.5000  133.5000  155.5000  191.7000  228.7000  242.5000  279.3000  317.9000  359.3000  422.4000  505.5000  568.4000  602.2000  658.4000  728.0000  812.2000  904.0000 1012.0000 1184.0000 1287.0000 1304.0000 1305.0000 1373.0000 1510.0000 1660.0000 1826.0000 2027.0000 2345.0000 2437.0000 2196.0000 1972.0000 1887.0000 1897.0000 1959.0000 2123.0000 2227.0000 2298.0000 2241.0000 2086.0000 1855.0000 1664.0000 1493.0000 1413.0000 1378.0000 1449.0000 1498.0000 1548.0000 1517.0000 1368.0000 1139.0000  896.6000  666.2000  465.6000  311.8000  195.6000  125.2000   77.4200   46.1600   27.6700   18.6000   12.1900    9.6560    7.5280    6.6610   11.2200   42.4300  153.6000  139.9000   32.0100    8.2750    7.8640    6.1790    5.4620    7.2710    7.4750    6.7120    7.2780
119.8000  108.6000  112.5000  118.2000  124.0000  145.5000  158.9000  187.3000  222.2000  246.4000  274.5000  313.7000  364.6000  421.4000  505.0000  554.4000  600.3000  659.5000  723.9000  808.2000  913.1000  995.4000 1168.0000 1260.0000 1284.0000 1299.0000 1361.0000 1473.0000 1673.0000 1815.0000 2043.0000 2374.0000 2408.0000 2177.0000 1946.0000 1872.0000 1875.0000 1968.0000 2099.0000 2203.0000 2273.0000 2221.0000 2071.0000 1870.0000 1630.0000 1490.0000 1383.0000 1390.0000 1423.0000 1486.0000 1537.0000 1493.0000 1353.0000 1139.0000  889.5000  662.3000  463.1000  308.0000  197.6000  120.9000   76.3600   42.7400   28.1100   17.1900   11.7200    9.6730    7.4380    7.0060    6.4010   11.7400   44.1000  141.2000  141.3000   32.2600    7.9120    5.3970    5.6830    7.0190    7.1710    6.5400    7.5950
109.1000  112.0000  115.9000  108.9000  123.7000  132.9000  155.4000  186.4000  216.9000  240.8000  269.3000  301.4000  352.1000  409.3000  482.6000  552.7000  590.0000  634.7000  697.8000  796.5000  882.0000  980.2000 1148.0000 1265.0000 1245.0000 1256.0000 1330.0000 1449.0000 1623.0000 1764.0000 1977.0000 2305.0000 2344.0000 2095.0000 1896.0000 1803.0000 1826.0000 1917.0000 2024.0000 2146.0000 2215.0000 2164.0000 2008.0000 1836.0000 1622.0000 1441.0000 1361.0000 1356.0000 1390.0000 1435.0000 1501.0000 1461.0000 1343.0000 1099.0000  864.7000  643.1000  450.2000  296.1000  187.8000  120.3000   74.0200   45.1100   26.9500   17.6800   11.6800    8.6780    7.2740    7.2960    5.8420    6.1640   12.4000   39.8200  142.2000  139.0000   30.7100    5.8700    5.5680    5.3390    6.1210    6.8630    6.3890
108.9000  105.4000  105.1000  102.1000  120.5000  129.9000  143.7000  171.0000  207.6000  230.2000  261.5000  298.8000  340.2000  392.3000  451.5000  536.5000  584.6000  600.5000  668.7000  762.9000  841.9000  930.9000 1078.0000 1195.0000 1198.0000 1199.0000 1255.0000 1403.0000 1538.0000 1670.0000 1878.0000 2172.0000 2251.0000 2017.0000 1816.0000 1746.0000 1746.0000 1850.0000 1946.0000 2071.0000 2118.0000 2077.0000 1925.0000 1737.0000 1519.0000 1382.0000 1298.0000 1282.0000 1328.0000 1391.0000 1442.0000 1385.0000 1281.0000 1051.0000  820.8000  607.6000  435.4000  293.0000  179.6000  112.5000   69.5100   44.1700   25.8900   15.5800   11.3700    8.4630    6.5870    6.6930    5.6530    5.8170    7.3360   10.4500   41.6700  139.4000  124.1000   24.0700    5.0640    6.6480    6.3970    6.1730    7.3830
100.1000   96.6300  100.8000  101.7000  112.1000  131.0000  141.1000  164.5000  189.4000  209.7000  239.6000  274.6000  319.8000  370.8000  422.0000  494.8000  547.3000  562.3000  644.3000  725.9000  780.0000  887.2000 1008.0000 1127.0000 1125.0000 1136.0000 1212.0000 1315.0000 1460.0000 1600.0000 1761.0000 2057.0000 2119.0000 1903.0000 1712.0000 1631.0000 1650.0000 1741.0000 1833.0000 1953.0000 1989.0000 1962.0000 1834.0000 1625.0000 1456.0000 1295.0000 1225.0000 1212.0000 1275.0000 1322.0000 1369.0000 1302.0000 1181.0000  988.2000  792.8000  576.3000  406.6000  275.4000  165.1000  104.7000   65.3900   42.8300   24.0500   15.1900   10.5700    8.7530    5.4050    5.5260    4.9960    4.9800    6.3930    7.4820   11.6100   42.8600  139.0000  118.7000   28.2700    7.1680    5.2310    5.7670    7.2380
 94.5000   88.8100   86.5300   89.0800  110.6000  116.2000  135.4000  160.7000  179.6000  201.7000  220.3000  263.4000  306.8000  346.3000  403.6000  458.9000  516.9000  546.1000  601.9000  663.7000  732.4000  848.0000  954.9000 1069.0000 1067.0000 1073.0000 1136.0000 1218.0000 1359.0000 1504.0000 1680.0000 1925.0000 2003.0000 1789.0000 1599.0000 1535.0000 1548.0000 1621.0000 1728.0000 1858.0000 1870.0000 1838.0000 1731.0000 1540.0000 1365.0000 1219.0000 1158.0000 1142.0000 1179.0000 1245.0000 1271.0000 1221.0000 1126.0000  933.3000  738.7000  546.8000  378.3000  262.9000  159.1000  100.6000   60.7200   37.4800   24.0600   16.4900   11.5000    7.1230    5.3600    4.6460    4.3630    4.9030    4.7960    6.2820    7.1750   11.2500   44.6500  123.7000  115.3000   27.5700    6.0660    6.7180    6.0500
 86.3400   82.5700   83.4000   90.7900  101.0000  110.0000  123.5000  143.9000  165.0000  185.6000  209.1000  243.5000  287.6000  323.9000  378.1000  438.4000  476.5000  504.4000  573.1000  623.7000  687.3000  781.1000  903.9000 1021.0000 1008.0000 1006.0000 1053.0000 1152.0000 1291.0000 1415.0000 1557.0000 1796.0000 1889.0000 1678.0000 1491.0000 1437.0000 1448.0000 1539.0000 1625.0000 1712.0000 1763.0000 1731.0000 1583.0000 1435.0000 1277.0000 1129.0000 1069.0000 1081.0000 1091.0000 1164.0000 1193.0000 1164.0000 1045.0000  871.7000  679.0000  516.2000  361.4000  241.4000  152.2000   93.2500   54.6400   34.1100   19.9500   13.2300   10.2800    7.8930    6.2830    4.6940    3.6800    4.3780    4.7590    5.3220    5.2870    6.0380   10.8400   36.8700  127.6000  110.2000   22.4500    6.3960    5.6740
 79.6900   81.1600   77.1900   89.5800   92.6100  103.4000  114.6000  133.9000  155.0000  175.0000  201.8000  230.1000  262.2000  302.7000  352.3000  405.2000  429.6000  466.8000  538.0000  579.4000  652.8000  732.2000  845.7000  933.4000  935.9000  940.8000  985.4000 1078.0000 1200.0000 1328.0000 1494.0000 1711.0000 1744.0000 1566.0000 1408.0000 1356.0000 1366.0000 1401.0000 1531.0000 1591.0000 1650.0000 1623.0000 1499.0000 1355.0000 1192.0000 1069.0000 1003.0000  998.8000 1030.0000 1081.0000 1118.0000 1093.0000  987.9000  825.4000  643.5000  468.9000  337.5000  223.5000  147.6000   87.3100   52.8100   33.0300   19.3600   13.5500    9.3950    7.7170    5.2740    5.4040    3.8680    3.5780    5.1150    5.4350    5.1340    5.7760    6.2050    8.6900   37.6200  119.2000  106.9000   23.0700    6.0830
 78.5200   75.2700   82.3300   83.1900   86.5600   95.2100  104.4000  134.2000  153.8000  160.6000  177.3000  214.0000  244.1000  286.4000  339.9000  377.6000  403.9000  457.3000  502.8000  555.4000  613.3000  693.4000  803.2000  868.3000  897.4000  891.7000  952.1000 1024.0000 1138.0000 1257.0000 1377.0000 1614.0000 1653.0000 1462.0000 1337.0000 1274.0000 1285.0000 1343.0000 1432.0000 1513.0000 1552.0000 1519.0000 1426.0000 1276.0000 1113.0000 1014.0000  946.3000  955.7000  974.9000 1018.0000 1061.0000 1025.0000  923.2000  785.6000  607.2000  455.6000  312.9000  211.9000  132.5000   84.0100   50.5100   33.0300   19.3300   13.3500    8.5500    6.4000    4.8210    4.3470    4.3720    4.2860    4.5790    4.7990    5.3640    5.1000    4.6450    4.7950    9.5030   37.8100  124.4000  110.9000   24.3600
 84.2100   70.2000   77.6300   73.7500   78.2000   92.5800  112.0000  126.8000  140.5000  150.7000  181.3000  203.8000  237.5000  266.5000  312.6000  360.5000  390.4000  434.0000  461.6000  517.9000  592.3000  667.4000  773.3000  839.7000  836.8000  848.3000  908.1000  981.7000 1079.0000 1181.0000 1321.0000 1525.0000 1542.0000 1400.0000 1256.0000 1198.0000 1215.0000 1284.0000 1370.0000 1439.0000 1481.0000 1455.0000 1364.0000 1223.0000 1078.0000  972.3000  896.4000  892.6000  930.1000  961.1000  993.8000  971.5000  873.3000  735.7000  572.4000  426.0000  301.8000  202.9000  131.7000   78.7700   50.5500   28.3600   19.5600   10.8700    8.2030    6.9000    4.3680    3.8730    4.6740    3.6850    4.0610    3.8610    4.9090    5.0060    4.1480    4.2400    4.6820    9.1460   38.0400  118.7000  104.9000
 73.7600   73.1600   68.3100   67.3200   77.8400   85.9000  104.0000  118.8000  136.6000  155.8000  175.1000  201.3000  235.6000  268.4000  315.4000  347.8000  375.8000  411.3000  447.5000  497.0000  560.9000  631.1000  720.5000  798.5000  803.7000  804.4000  851.4000  928.0000 1031.0000 1145.0000 1257.0000 1465.0000 1514.0000 1367.0000 1226.0000 1162.0000 1161.0000 1229.0000 1299.0000 1371.0000 1447.0000 1393.0000 1292.0000 1168.0000 1005.0000  921.3000  865.3000  860.6000  885.7000  926.2000  960.2000  941.7000  846.2000  707.5000  551.5000  410.3000  283.8000  191.3000  123.4000   72.7900   45.7700   29.3500   16.9900    9.9130    7.8190    5.9680    5.1400    4.5250    3.9890    3.9430    4.8500    3.9630    4.2450    5.4220    4.0150    3.7710    3.9830    5.0540    9.0080   32.5500  108.1000
 66.5600   65.8000   61.1200   67.1700   74.0900   78.9500   92.8000  113.8000  132.5000  144.2000  168.8000  192.0000  218.9000  264.5000  299.2000  343.6000  360.5000  386.6000  425.3000  486.0000  542.6000  616.8000  703.0000  783.7000  788.8000  782.7000  819.7000  907.3000 1015.0000 1113.0000 1215.0000 1421.0000 1452.0000 1327.0000 1168.0000 1116.0000 1127.0000 1188.0000 1279.0000 1330.0000 1389.0000 1354.0000 1269.0000 1131.0000  990.6000  897.9000  841.7000  831.2000  851.2000  903.8000  941.1000  905.3000  829.5000  676.9000  537.1000  397.2000  279.8000  189.7000  120.8000   72.5400   45.1800   27.7500   18.0300   10.3600    7.9360    6.3120    4.7270    4.0810    3.7370    3.4080    4.4480    3.7730    3.6420    4.5530    3.3080    2.7610    3.4540    3.6950    5.1210    7.9930   33.6000
 72.3600   59.6100   59.7300   65.9600   76.0400   77.3500   93.2500  107.2000  127.7000  132.9000  156.7000  185.9000  220.4000  254.1000  295.5000  337.2000  356.9000  371.9000  408.9000  475.2000  523.8000  578.9000  687.3000  765.6000  744.2000  762.1000  806.9000  862.2000  975.9000 1057.0000 1174.0000 1358.0000 1422.0000 1275.0000 1134.0000 1092.0000 1102.0000 1157.0000 1224.0000 1292.0000 1327.0000 1319.0000 1229.0000 1085.0000  959.5000  873.1000  817.7000  808.4000  833.5000  883.2000  899.6000  869.5000  789.3000  673.2000  525.6000  395.9000  271.7000  184.4000  115.2000   70.4200   44.9400   26.6300   15.9600    9.8530    8.4310    6.4050    3.8350    3.9630    4.1450    3.6210    4.4150    4.3510    4.5220    3.7460    3.7100    2.8260    2.9140    3.9810    3.8560    4.7840    9.7010
 66.2500   62.6000   63.5300   62.5300   66.3700   73.4800   95.4300  103.2000  127.1000  133.8000  156.9000  181.8000  203.4000  237.7000  278.4000  318.5000  337.4000  354.8000  394.0000  464.1000  510.7000  570.7000  647.4000  745.2000  739.5000  750.0000  777.8000  840.2000  958.4000 1016.0000 1153.0000 1327.0000 1380.0000 1252.0000 1134.0000 1079.0000 1069.0000 1106.0000 1186.0000 1283.0000 1291.0000 1270.0000 1181.0000 1060.0000  934.5000  839.8000  799.2000  788.8000  808.5000  844.0000  875.1000  849.5000  772.5000  656.7000  503.7000  382.7000  265.8000  176.1000  116.3000   73.4000   41.3000   28.2200   16.3900   11.2700    6.8690    5.2520    4.4010    3.6470    4.8490    3.4710    3.6940    3.4840    4.8330    4.4670    3.8750    3.8000    2.9490    3.9190    3.9810    3.5990    4.4250
 61.8400   62.9800   59.8700   64.7500   73.4500   78.3500   86.5400  102.9000  115.9000  130.0000  148.5000  173.4000  206.0000  228.3000  261.0000  315.6000  326.3000  341.9000  396.2000  447.6000  486.3000  561.2000  651.3000  713.1000  709.4000  717.6000  750.7000  819.5000  920.1000 1016.0000 1110.0000 1274.0000 1348.0000 1233.0000 1103.0000 1032.0000 1029.0000 1077.0000 1161.0000 1236.0000 1244.0000 1233.0000 1144.0000 1027.0000  900.8000  808.6000  770.1000  748.3000  775.5000  829.3000  847.1000  816.5000  752.8000  630.3000  485.0000  366.5000  258.7000  176.2000  113.3000   69.1700   40.3500   25.0300   16.5500    9.6100    6.3220    4.2480    4.4970    3.3190    3.6030    3.5060    3.9390    4.0880    4.2560    4.2650    3.9070    3.1150    2.9500    3.7420    3.6440    4.1060    4.2320
 57.8200   55.4900   55.7300   54.3200   64.5000   73.0200   86.0300   99.6200  120.2000  131.1000  152.5000  165.4000  196.7000  220.3000  266.3000  298.3000  307.2000  328.6000  374.7000  438.3000  472.1000  536.9000  612.5000  682.9000  686.8000  693.5000  738.8000  776.4000  879.0000  963.9000 1080.0000 1235.0000 1285.0000 1155.0000 1067.0000  991.2000  988.8000 1054.0000 1122.0000 1188.0000 1204.0000 1181.0000 1099.0000  987.5000  870.7000  774.8000  740.6000  728.2000  764.3000  789.9000  817.6000  793.4000  717.8000  609.6000  471.5000  344.7000  250.4000  164.9000  108.6000   63.3300   41.4500   26.8000   15.9600    9.4870    6.3100    4.9960    4.1100    3.1060    3.3330    3.5300    4.6750    4.4480    3.5130    3.2690    3.6890    3.6790    2.7580    3.4690    3.6610    4.0890    3.4930
 57.6500   62.1800   53.4100   56.5900   62.6000   69.1700   81.0100   90.2900  111.6000  121.0000  132.6000  158.5000  175.0000  216.1000  238.3000  283.1000  306.0000  325.4000  360.9000  401.5000  445.5000  502.0000  594.7000  664.7000  643.4000  655.4000  687.8000  759.8000  847.6000  904.5000 1022.0000 1200.0000 1219.0000 1098.0000  997.8000  932.3000  954.5000 1011.0000 1062.0000 1133.0000 1156.0000 1156.0000 1048.0000  940.6000  822.4000  745.7000  705.6000  695.9000  715.1000  761.5000  797.1000  769.6000  673.0000  577.4000  442.8000  334.2000  232.5000  159.9000  103.8000   62.6700   38.5100   24.2800   15.0400    8.7500    6.6820    4.3740    3.6480    3.3200    2.9420    3.9030    3.7220    4.4580    4.3660    3.7520    2.8000    3.1540    2.7030    3.3660    3.7730    3.8410    3.5940
 50.0100   54.6600   51.8300   49.4000   57.0800   62.3400   73.7800   87.1600  105.0000  112.8000  125.5000  154.5000  169.1000  198.0000  227.5000  265.3000  287.4000  309.7000  346.8000  372.0000  423.3000  475.9000  557.9000  613.8000  619.7000  629.5000  647.4000  709.6000  807.1000  852.6000  973.1000 1120.0000 1164.0000 1052.0000  928.4000  893.6000  878.5000  953.7000 1010.0000 1059.0000 1078.0000 1068.0000  973.4000  887.4000  785.1000  708.3000  667.6000  649.5000  667.8000  703.8000  734.6000  724.8000  650.7000  544.4000  425.3000  312.5000  211.7000  150.8000   96.0000   61.0500   36.6000   23.1100   12.3100    8.7820    6.0540    4.5230    3.3180    2.8350    3.2050    3.0830    3.4850    3.9110    3.7330    3.7230    3.6010    2.7340    3.1640    3.3450    3.2830    3.4680    3.3450
 48.7900   48.4000   49.0400   48.9700   53.8600   61.5900   71.1300   86.6700   95.8300  107.1000  121.7000  136.6000  170.6000  187.9000  223.3000  252.9000  271.9000  283.9000  316.1000  363.3000  397.1000  446.0000  529.3000  570.9000  571.3000  589.7000  615.7000  657.4000  747.9000  817.4000  893.3000 1046.0000 1093.0000  967.5000  874.5000  833.6000  840.7000  884.0000  922.7000  970.6000 1014.0000  994.6000  914.0000  828.7000  735.6000  658.8000  631.7000  607.9000  639.0000  663.5000  683.3000  666.3000  604.3000  520.8000  397.4000  295.2000  202.5000  140.9000   92.9500   56.3200   31.2000   19.5100   12.8000    9.2560    5.1810    4.3740    4.9500    2.3850    3.1980    2.9440    3.5190    2.9830    4.5490    3.4250    2.4250    2.3090    2.9650    2.5680    2.8350    3.5250    2.8250
 41.8800   43.7800   41.2400   46.2000   51.7400   57.8800   67.5100   79.6500   90.7900   95.9500  113.8000  135.4000  150.6000  176.1000  205.9000  242.4000  242.9000  264.3000  294.2000  331.8000  363.8000  409.1000  479.3000  542.6000  550.7000  520.1000  587.3000  621.5000  679.8000  759.5000  833.0000  978.8000 1020.0000  907.3000  810.9000  778.2000  782.7000  830.9000  875.1000  917.4000  953.0000  930.6000  858.1000  791.1000  697.6000  609.1000  574.1000  583.7000  587.9000  620.2000  648.8000  640.3000  566.7000  470.4000  370.4000  287.4000  186.6000  132.8000   82.4100   54.4400   32.3900   20.7000   11.5700    6.7760    4.5360    4.7040    2.7460    2.7160    2.8240    2.9150    2.9390    3.2020    3.7340    2.5410    2.4720    2.5530    2.5620    2.9290    3.0270    2.7470    3.0460
 41.6900   42.3200   38.6800   43.6900   43.8100   53.7400   61.3700   73.1300   85.2600   92.9400  101.4000  126.4000  135.7000  165.7000  192.7000  215.8000  236.5000  246.9000  276.0000  314.1000  344.3000  383.4000  451.1000  493.8000  483.4000  497.3000  550.2000  580.1000  637.7000  704.3000  777.7000  904.7000  941.6000  836.2000  751.2000  718.5000  724.8000  762.5000  818.4000  863.9000  867.6000  849.0000  806.2000  717.4000  646.8000  587.3000  536.4000  535.0000  546.4000  582.2000  601.9000  584.9000  522.0000  436.9000  346.9000  261.1000  172.1000  124.2000   73.9000   48.1100   29.7500   17.2200   11.4500    7.0230    4.2390    4.3290    3.2570    2.7920    2.2080    2.9100    2.5790    2.9270    3.6810    2.8200    2.3770    2.0200    2.1600    2.6600    3.3170    2.4770    2.4070
 41.9100   44.3200   40.2200   38.6800   39.9300   44.7200   52.7600   62.7800   75.3600   87.4800   92.6000  112.9000  119.9000  157.9000  184.3000  199.2000  217.9000  229.5000  259.2000  291.0000  315.4000  360.8000  417.2000  459.2000  469.1000  460.0000  500.2000  529.1000  588.1000  652.9000  716.5000  832.9000  874.2000  764.9000  695.8000  677.6000  666.3000  706.5000  749.8000  800.0000  806.7000  808.7000  750.5000  671.2000  579.9000  530.9000  504.3000  502.3000  505.6000  548.9000  549.4000  535.7000  494.7000  414.3000  313.8000  230.4000  167.0000  116.5000   69.4000   44.5400   25.9900   17.3200   11.8400    6.6450    4.6850    3.0330    2.9180    3.1930    1.9540    2.1950    2.3790    2.1410    3.6730    2.7880    2.1710    2.4890    2.2770    2.3060    2.5820    3.1530    2.6310
 36.6200   41.8000   36.1000   36.6900   36.4700   44.6100   56.3500   63.0000   71.7600   76.9000   91.7500  105.4000  115.6000  139.2000  165.6000  186.0000  205.0000  210.3000  246.7000  265.8000  289.1000  316.6000  393.3000  436.3000  430.0000  426.1000  448.0000  484.2000  554.9000  606.0000  658.9000  772.0000  796.4000  723.6000  652.9000  620.9000  612.8000  653.7000  702.5000  736.0000  752.7000  746.6000  688.7000  617.8000  543.4000  492.6000  463.3000  465.8000  471.5000  493.0000  518.5000  494.5000  459.3000  374.2000  296.0000  213.2000  150.2000  105.3000   69.2600   41.5700   24.1000   14.5900   11.9000    7.8070    4.7330    4.2520    3.5130    2.6890    2.1500    2.1220    1.7140    2.2210    2.8500    2.7800    2.1450    1.7860    2.7820    2.0670    2.4690    2.3240    2.3210
 33.4800   35.8800   33.6800   31.8300   37.8700   43.2200   47.1000   57.1900   65.2200   69.7600   82.1700   97.4400  108.9000  128.8000  152.0000  167.0000  186.2000  198.6000  221.7000  244.1000  280.9000  299.8000  354.1000  396.3000  379.9000  390.1000  424.0000  460.9000  509.8000  557.5000  629.2000  715.6000  724.7000  666.9000  594.1000  582.0000  574.7000  600.0000  644.4000  670.4000  698.5000  704.7000  642.4000  579.0000  503.7000  448.9000  431.8000  422.8000  436.0000  452.8000  481.8000  461.1000  414.0000  345.1000  268.3000  207.8000  142.0000   94.1900   61.6000   39.5500   21.9900   14.6900    9.8130    8.2220    4.5460    3.8110    2.3830    2.1540    2.2410    2.3010    2.3370    1.7070    2.7340    2.5120    2.0950    1.7110    1.7750    2.1160    2.8930    2.1380    2.7000
 31.5200   26.6600   30.9700   31.2400   33.4900   41.0000   48.5100   47.8400   57.6000   62.9100   73.4300   84.6500   98.6400  111.2000  132.0000  158.1000  177.2000  179.9000  201.6000  226.0000  249.7000  281.7000  328.3000  362.7000  375.4000  373.1000  393.1000  423.4000  480.2000  518.2000  583.0000  666.4000  696.6000  633.6000  549.2000  534.6000  542.7000  561.2000  601.0000  640.1000  650.5000  624.4000  581.8000  534.7000  478.4000  423.6000  403.2000  391.3000  398.6000  428.6000  444.3000  434.0000  382.5000  319.8000  251.6000  187.0000  130.6000   86.5200   58.6700   35.4400   22.6800   12.9600    8.9950    7.0440    4.6880    3.8930    2.4500    2.1240    1.7930    1.9860    2.5730    3.2320    2.6350    2.8120    1.9160    1.7900    1.5060    1.7890    2.0950    2.2600    2.5670
 32.8200   27.8900   31.4600   31.3000   31.2500   36.8500   41.9000   49.5800   57.1200   66.0400   64.8500   80.3100   95.2200  106.4000  127.2000  147.6000  158.9000  172.8000  190.5000  212.7000  243.2000  268.2000  310.8000  340.0000  344.5000  337.4000  352.1000  384.2000  451.4000  479.1000  545.8000  602.3000  646.1000  577.8000  517.6000  498.3000  495.8000  528.3000  551.0000  583.5000  595.5000  584.1000  545.2000  493.7000  437.6000  395.8000  366.2000  369.6000  370.3000  395.0000  417.3000  388.5000  350.5000  298.8000  240.4000  175.0000  125.5000   83.3600   52.6100   33.4700   20.8200   12.3500    9.2270    5.4240    4.9360    3.5210    2.5270    1.5990    2.5180    1.8920    1.9510    1.7770    2.5050    2.3440    1.7880    1.9550    1.4950    2.3240    1.8580    2.2620    2.4220
 30.8200   26.1300   29.8500   27.9800   32.4900   34.1300   36.4400   46.8600   48.8400   63.7600   66.0200   74.7300   87.3300  108.2000  119.9000  136.0000  145.4000  160.1000  176.8000  192.8000  225.6000  239.1000  283.2000  305.7000  308.0000  312.1000  327.5000  371.4000  410.1000  448.0000  488.8000  577.3000  607.9000  532.5000  483.7000  450.0000  471.9000  485.4000  522.6000  554.7000  565.6000  543.0000  509.4000  457.5000  417.1000  371.8000  350.4000  339.2000  346.2000  369.7000  387.3000  361.0000  336.1000  280.4000  224.2000  166.6000  117.7000   81.6500   50.8900   31.6500   17.1400   11.7700    6.3780    5.6280    4.8070    3.1370    2.9880    1.6790    2.4180    1.6790    2.1160    1.8530    2.1940    1.7250    1.8720    1.6870    1.6430    1.9520    1.7820    1.2700    2.2510
 28.6700   26.4700   25.3000   27.1200   26.9900   32.6500   34.4600   39.9000   50.2400   50.7300   61.9400   72.3400   81.7000  100.6000  109.9000  130.9000  137.0000  152.2000  158.9000  177.4000  212.4000  221.9000  267.1000  286.2000  284.5000  300.8000  319.7000  344.8000  387.1000  422.0000  475.6000  531.5000  555.5000  510.0000  462.2000  422.9000  445.0000  461.7000  486.6000  508.6000  530.1000  506.3000  490.3000  436.8000  397.1000  349.1000  323.6000  326.9000  318.1000  353.6000  359.9000  340.1000  314.3000  274.6000  204.4000  157.3000  108.4000   75.9200   48.3000   28.5600   18.8200   11.7400    6.8730    5.5420    4.4390    2.7910    2.5540    1.4020    1.5940    1.1980    1.6430    1.8820    1.9820    1.6960    2.0710    1.5930    1.0940    1.6230    2.5760    2.1620    2.5370
 22.0400   24.8300   21.2900   25.9300   27.1600   26.9100   33.3100   40.4100   47.3500   51.8900   55.8700   69.3400   82.3300   92.6300  104.9000  125.4000  127.5000  149.3000  152.1000  179.4000  196.9000  221.5000  244.8000  277.5000  279.6000  279.9000  289.7000  322.0000  360.7000  396.9000  439.7000  505.4000  527.5000  476.0000  438.3000  405.3000  408.4000  429.6000  458.7000  479.8000  510.4000  478.6000  461.2000  411.6000  377.8000  326.5000  302.7000  299.6000  314.9000  328.7000  341.7000  322.0000  291.8000  251.8000  193.0000  153.6000  102.8000   70.3100   45.6800   27.6900   16.2300   11.0200    6.2170    4.3410    3.5050    2.9270    2.5270    2.4310    2.8610    1.6890    1.8170    1.7850    1.4700    2.5450    1.7560    1.1870    1.4040    1.5210    2.2840    1.8470    1.7430
 22.2500   22.1500   22.7600   22.4900   27.8100   29.0100   31.6400   39.7600   47.2000   49.4100   53.2300   66.2500   77.0000   89.7200   98.9200  111.7000  125.3000  131.1000  143.8000  173.1000  180.2000  203.8000  241.1000  266.9000  258.7000  267.1000  276.5000  293.7000  337.7000  380.7000  413.7000  488.6000  484.5000  462.5000  404.6000  383.0000  384.1000  411.5000  439.1000  459.2000  470.0000  445.8000  428.0000  384.9000  351.6000  306.9000  281.7000  279.6000  291.0000  310.1000  323.6000  303.5000  279.3000  229.4000  179.6000  139.9000   97.5800   65.8800   40.9800   23.9200   16.0200    9.5380    6.5870    3.5900    3.4200    2.4350    1.7930    2.2960    2.1920    1.7020    1.9940    1.9510    1.6440    2.0900    1.4650    1.5640    1.1060    1.9980    1.7360    1.5930    1.8250
 21.6400   23.0600   19.8000   20.6400   26.0200   29.2500   29.8700   34.4000   38.4200   50.1200   51.9700   54.6100   70.7000   77.8900   90.1500  112.7000  110.2000  126.4000  137.5000  156.5000  172.1000  198.4000  219.7000  248.3000  246.2000  260.5000  260.3000  283.2000  320.6000  351.4000  382.0000  455.4000  459.0000  426.9000  381.1000  355.1000  361.4000  390.5000  409.2000  437.5000  441.3000  424.4000  401.7000  364.5000  321.4000  289.5000  276.1000  268.6000  282.7000  298.9000  308.6000  297.9000  260.6000  221.8000  173.6000  132.7000   91.1900   64.8400   38.9000   24.3400   14.8900    9.6580    6.2650    4.0520    3.0060    2.8410    2.0050    1.7680    2.1070    2.7400    2.0250    1.9820    1.5380    1.6520    1.3110    1.1270    1.2530    1.5400    1.5800    1.5680    1.3910
 24.2900   17.3500   21.2200   19.4600   21.8000   25.7500   28.5000   36.5400   38.4300   44.9600   51.1000   59.7300   70.8200   79.1800   92.3400  103.5000  110.2000  118.5000  128.2000  145.5000  162.5000  188.2000  206.9000  235.1000  237.7000  240.2000  247.0000  269.7000  300.3000  331.6000  358.3000  434.1000  451.8000  399.8000  349.6000  330.9000  345.2000  355.5000  381.4000  401.4000  420.0000  411.3000  386.3000  345.2000  314.3000  271.5000  256.3000  254.2000  264.1000  273.6000  281.8000  273.8000  247.4000  210.1000  163.8000  123.0000   87.6500   60.6000   37.4300   23.2600   13.9100    8.3550    5.2210    3.9210    2.2370    2.0620    2.5130    1.7960    1.4530    2.4640    1.9350    1.4530    1.3230    1.7900    1.7510    1.2460    1.1870    1.1680    1.0870    1.7190    1.2760
 20.5700   19.0500   18.1500   20.7500   21.3900   24.6900   26.1800   28.1000   37.6000   40.0500   44.5000   55.2900   59.2000   69.5700   83.3600   97.6600   99.3300  106.5000  128.3000  133.8000  157.3000  168.9000  204.2000  225.9000  217.8000  218.2000  226.6000  260.3000  284.5000  307.1000  344.3000  402.1000  419.6000  383.7000  328.0000  316.3000  325.9000  338.5000  361.3000  380.8000  402.1000  385.8000  362.5000  322.1000  287.5000  249.4000  236.5000  230.5000  253.1000  257.2000  256.5000  260.0000  233.0000  201.7000  160.4000  112.4000   85.9400   54.6900   33.8900   23.2000   13.9400    8.1450    5.2900    3.3250    2.6460    2.8660    2.2570    1.6100    1.2610    1.9210    2.5580    1.7470    1.6620    1.5390    1.3220    1.2840    1.3550    1.2570    1.0680    1.4550    1.4050
 17.4400   15.8300   20.0100   19.4200   19.8700   23.2300   24.6600   25.0000   34.4500   36.1300   44.9200   48.7600   52.8800   60.8900   78.4300   91.1500   98.9300   97.4600  113.1000  127.6000  148.9000  159.4000  189.4000  201.1000  206.4000  213.0000  220.4000  233.9000  268.2000  288.0000  316.7000  376.4000  389.8000  345.8000  314.5000  296.7000  296.1000  312.9000  339.0000  363.0000  371.1000  363.5000  341.7000  301.7000  267.5000  245.2000  220.6000  217.8000  229.1000  235.6000  249.5000  249.0000  220.0000  182.0000  145.1000  111.6000   77.9500   53.3100   33.7700   19.0900   11.8900    8.6110    4.7410    3.1520    2.8750    1.4820    1.8710    1.2160    1.4510    1.4020    1.5380    2.5290    1.5060    1.6100    1.2110    0.9570    1.1210    1.9760    0.7910    1.2110    1.4740
 18.0200   15.9900   14.5500   18.5600   16.6500   18.6700   23.3800   25.8000   32.7800   37.3800   43.4900   46.2200   48.9300   57.9300   69.7500   85.2800   91.8300   93.9600  105.3000  120.2000  138.2000  155.0000  180.4000  186.2000  185.5000  196.8000  207.9000  219.6000  251.9000  263.7000  293.8000  341.4000  366.7000  325.0000  299.3000  269.3000  277.9000  291.6000  312.7000  335.9000  346.1000  334.9000  320.5000  281.1000  248.5000  226.0000  210.3000  208.6000  211.1000  222.6000  231.7000  227.3000  208.5000  169.6000  130.7000  107.7000   72.2800   47.6800   31.5600   19.9500   11.3700    7.3110    4.9420    2.5770    2.2250    1.8700    2.0340    1.7690    1.4580    1.5950    0.8150    2.0600    1.8470    1.4750    1.7270    0.7940    1.1510    1.7890    1.1590    1.2970    1.3930
 17.8600   14.7200   16.9500   15.4800   16.4700   18.9600   24.1200   23.4700   29.2800   36.4400   36.9200   42.0200   48.8100   55.7100   68.8300   77.1200   82.6000   89.3900   96.8400  113.3000  131.3000  142.2000  164.9000  181.8000  181.9000  178.7000  191.1000  205.7000  237.1000  250.1000  276.9000  322.5000  334.0000  298.4000  269.8000  255.3000  261.0000  267.4000  290.0000  303.2000  317.9000  313.1000  297.3000  265.5000  244.2000  204.2000  197.2000  193.2000  195.6000  201.7000  214.5000  215.5000  192.5000  156.1000  124.4000   96.1900   68.9700   46.7100   27.8800   17.0200   10.4900    7.8190    3.9630    2.9240    2.5970    2.3170    1.5930    0.9500    0.9870    1.7000    1.4050    1.7470    1.6540    2.1680    1.4930    0.9420    1.3430    1.1550    1.2560    0.8960    1.0910
 15.0400   11.5100   14.9800   15.7400   14.8700   17.1500   22.1900   24.7000   28.6100   31.3300   33.7800   36.4600   44.4000   53.0900   59.8800   74.0300   78.2700   80.5600   91.0900  105.3000  116.1000  133.3000  150.6000  166.4000  164.1000  167.8000  176.6000  186.6000  213.0000  233.1000  254.0000  294.5000  304.8000  276.8000  254.1000  245.0000  246.0000  253.1000  266.8000  287.3000  292.6000  283.3000  274.6000  241.9000  217.3000  195.0000  182.8000  177.6000  178.6000  188.4000  200.4000  196.9000  176.1000  152.8000  113.9000   88.8400   60.4600   41.7000   26.8900   16.0800    9.6320    6.9130    4.6480    2.2920    2.1530    1.9760    1.1690    0.8150    1.3570    1.4790    1.3070    1.6240    1.7600    2.0200    1.2920    1.1990    1.1550    1.0540    1.0010    1.2780    0.8880
 13.3100   11.3500   12.6100   13.5200   13.7700   15.2100   18.3900   24.5500   26.6600   28.3000   33.2400   34.5200   40.6100   49.8500   51.9400   63.2200   73.2700   70.9900   88.5400   94.5100  107.2000  120.9000  137.3000  159.0000  156.0000  150.4000  156.5000  176.1000  197.6000  209.7000  236.0000  268.8000  296.3000  256.1000  232.5000  218.6000  220.2000  232.6000  247.3000  261.5000  257.0000  255.1000  246.7000  224.7000  195.5000  176.0000  168.3000  167.0000  171.0000  174.4000  185.9000  180.3000  166.7000  137.4000  109.1000   79.5900   57.3500   40.1900   23.1400   15.2200    9.2180    6.5780    4.1710    2.6330    2.1570    1.6870    1.3510    1.6800    1.4470    1.6380    1.2610    1.2680    1.5680    2.0120    1.0280    1.3820    1.1650    0.7440    1.0630    0.9900    0.7960
 13.5900   11.3000   11.3100   12.3700   14.6400   15.1000   15.3400   22.9000   23.0900   26.3300   28.5500   34.3600   38.8100   44.8900   49.9500   55.9800   64.6400   70.3700   81.1400   84.6300   99.3900  113.0000  130.6000  138.5000  140.2000  138.2000  154.3000  153.2000  177.0000  196.0000  220.7000  259.6000  261.4000  239.0000  216.0000  205.0000  205.8000  213.7000  232.5000  233.8000  248.4000  243.7000  231.8000  209.7000  187.5000  161.1000  152.3000  155.5000  153.2000  162.8000  168.3000  163.8000  151.5000  123.3000  100.6000   77.4700   52.4700   37.5600   22.4400   13.8700    8.2740    5.3130    2.9930    2.8190    1.7600    1.1930    1.1040    1.1750    0.7510    1.2780    1.4530    1.8890    1.0270    1.8390    1.4830    1.4320    0.9550    1.7510    1.0590    0.8260    1.3820
  9.6600   12.1800   10.8900   11.9300   12.7700   16.7000   15.9800   18.9500   23.1800   25.7800   30.4300   29.1700   35.9700   40.4000   48.5800   54.2200   54.8700   63.0900   68.6500   77.5300   87.7900   99.9400  115.3000  127.1000  130.4000  127.7000  136.0000  146.6000  164.0000  185.6000  205.6000  233.5000  245.0000  217.0000  196.4000  185.9000  191.2000  202.4000  211.2000  221.4000  227.6000  225.8000  210.3000  189.4000  170.3000  147.1000  147.1000  144.7000  148.1000  152.9000  156.8000  146.7000  141.0000  113.2000   93.5300   69.1200   47.4900   33.2200   20.5800   11.2000    7.7120    4.9840    3.3280    2.6760    1.4450    1.3750    1.1900    0.7580    0.7310    1.2630    1.3220    1.9320    0.6670    1.2390    1.5550    1.5540    1.5190    1.2600    0.8380    1.2160    1.2480
 11.6500   10.7800    9.1700    7.7460   11.6100   13.4700   13.0900   17.5600   17.8500   21.0600   22.3300   30.1000   34.4100   34.0200   44.9600   49.9300   54.0800   56.0800   67.7100   70.2800   85.9700   92.5300  100.7000  111.3000  117.4000  116.3000  122.3000  136.9000  156.6000  163.8000  189.0000  216.8000  226.3000  203.9000  181.5000  170.0000  170.9000  182.2000  192.0000  212.4000  209.0000  207.6000  189.6000  174.7000  152.9000  139.7000  130.9000  127.3000  130.6000  139.7000  142.8000  143.3000  123.8000  108.3000   85.1800   62.7500   45.2800   31.0600   18.6100   12.3500    7.4570    5.0430    3.2360    2.7760    1.1690    1.3440    0.9220    1.1030    0.8620    0.8270    1.2010    1.1930    0.8170    1.4440    1.4460    0.8260    1.6260    0.9280    1.1270    0.8730    1.1120
  9.6780    7.8260    9.7060   11.0500   11.3600   12.1500   12.4900   15.4200   19.5200   21.7600   20.5400   30.3100   29.2600   34.5700   41.5800   47.4500   51.1900   55.8900   58.0300   64.6300   71.5000   83.3200   96.3500  109.5000  105.2000  100.9000  110.7000  121.0000  140.7000  155.6000  169.6000  203.1000  200.8000  186.2000  167.2000  164.3000  156.4000  168.5000  178.8000  184.6000  192.8000  190.2000  176.6000  163.0000  144.0000  129.7000  120.8000  114.5000  120.1000  125.2000  127.7000  131.6000  119.6000   98.9600   75.6300   53.6400   41.8900   28.0200   18.6300   11.8300    7.5410    4.6850    3.0060    2.0030    1.3760    1.0800    1.4330    0.5060    0.8280    0.8150    0.7890    0.7430    1.1210    1.0730    0.9910    0.8780    1.2230    1.0850    0.7980    0.9720    1.2600
  8.4580    9.3180    7.8820    7.6200    8.8350    9.6230   14.1300   13.0000   17.7300   18.5400   21.1800   28.0600   26.8000   32.6000   37.0200   43.6800   48.8000   49.0000   51.0700   56.4700   68.1100   73.7800   90.5300  101.8000   95.6000   94.9700  106.0000  112.7000  127.7000  141.0000  158.5000  177.0000  191.5000  164.8000  148.4000  140.9000  144.9000  154.7000  167.9000  174.8000  177.0000  172.9000  163.0000  144.0000  128.3000  117.5000  116.5000  104.4000  116.8000  115.2000  121.7000  119.1000  110.0000   89.0600   73.9100   51.0400   36.8900   25.4600   16.0000    9.3700    6.6740    4.3540    2.5450    1.5020    1.2220    0.6590    1.2080    0.9340    0.8590    1.4490    1.2680    1.0870    0.7740    0.9060    0.9650    1.2120    1.1280    1.2050    1.5630    0.7870    1.1340
 10.1300    8.5080    7.7440    8.3060    9.2970   11.8200   11.4600   13.6600   16.2400   16.3700   20.4800   23.7400   20.8500   28.4800   33.9200   40.2100   43.4300   42.8200   50.4000   55.0700   62.9400   70.1600   82.5300   87.0300   93.2000   89.5000   95.2200  104.4000  117.5000  127.5000  144.3000  160.7000  176.5000  160.2000  137.3000  133.1000  131.6000  134.0000  148.5000  162.8000  167.5000  162.7000  154.4000  127.4000  117.6000  107.5000  103.1000  100.3000  103.8000  107.0000  107.6000  105.6000   96.7900   84.3700   66.0300   48.7900   32.3100   23.2600   14.5800    9.2130    6.3870    3.6000    2.3110    1.7620    1.5600    0.5810    1.2050    1.1970    0.6630    0.6590    0.7040    1.3720    0.6560    1.1290    0.9120    1.0460    1.0130    0.9840    1.3880    1.3550    0.9900
  6.9870    6.6120    8.8300    9.8210    9.5060   11.1900   11.7200   10.8100   13.0600   13.7300   15.5200   19.6900   20.7500   25.3100   31.7300   34.9200   38.0700   41.6300   46.1100   50.8700   56.7900   66.7400   70.9300   88.6800   89.2200   85.7100   92.2400   96.8700  111.6000  122.8000  131.1000  151.3000  162.2000  146.4000  127.3000  125.2000  123.5000  135.2000  137.4000  153.4000  155.5000  145.2000  143.2000  121.9000  105.4000   96.8000   96.1600   92.1600   90.1600   98.3900  102.0000   98.9900   91.9900   78.8900   57.4800   45.5600   30.5100   22.3800   14.7200    8.8630    6.1560    4.2110    1.7560    0.8270    1.1550    0.5140    0.8070    0.7770    0.7830    0.5090    0.6840    0.8000    0.6240    0.5060    1.0470    0.9600    1.0530    0.8070    0.7880    0.9490    1.2810
  6.5670    6.1740    7.1140    7.4180    6.6170    8.7970   11.5200   12.0800   11.5500   15.6100   14.8300   18.5400   19.9800   23.9300   28.5000   29.1100   33.6000   35.7600   43.0200   46.2300   51.8600   60.2700   68.1100   78.4300   80.1400   80.7100   82.8900   85.3700   95.0800  113.5000  125.1000  141.1000  143.2000  135.4000  118.2000  113.1000  110.2000  122.2000  126.5000  132.5000  141.2000  135.6000  125.9000  109.0000  101.6000   91.2600   86.7300   86.4200   86.3300   94.5500   93.0700   96.8300   85.5600   73.7900   54.9800   41.6100   29.5600   17.4900   13.0900    8.1580    5.2970    3.5800    2.1770    1.3880    0.8970    0.6300    0.8760    0.5640    0.7870    0.3850    0.6510    0.7090    0.3200    1.1820    1.4000    0.5290    0.7550    0.8280    1.0000    1.0070    1.1080
  6.4910    7.8160    7.4510    6.0810    5.8690    7.4600    7.5710    9.7010   11.1400   13.0200   15.4000   15.5000   17.8900   22.3600   25.2900   30.1200   30.7400   32.7300   39.6600   40.4300   51.0000   50.0100   68.7800   72.4000   71.6400   74.3200   76.4000   84.5700   92.0000   98.8700  113.3000  126.8000  135.5000  117.7000  107.5000  105.7000  106.2000  113.9000  121.5000  124.6000  133.2000  127.8000  120.1000  106.2000   94.9300   92.0700   78.4300   78.1500   81.0100   85.9900   90.4800   87.1500   79.1400   68.8800   51.8600   37.3400   26.5700   18.2300   11.0200    7.2720    4.5960    3.7190    1.8690    1.5930    0.6080    0.8090    1.0830    0.8820    0.6650    0.7640    0.7040    0.6810    0.4970    0.8120    0.7110    0.6050    0.7070    0.5660    0.3890    0.9410    1.2410
  8.1640    5.0040    5.8030    5.7200    6.8490    7.4130    9.7210    8.6960   12.8300   13.2300   13.2300   16.6900   20.4400   22.4400   27.1800   24.6400   28.2100   31.8000   38.8700   38.6800   47.4800   50.4600   63.7300   68.7600   65.5700   69.5800   69.9000   78.7000   82.6400   90.7500  105.3000  120.3000  122.2000  116.7000   98.8600  101.1000   96.5500  101.2000  107.5000  116.6000  119.2000  120.2000  107.3000   98.8700   87.7600   78.6700   77.0900   73.6100   73.8900   80.1300   81.2100   80.0500   71.6700   61.0600   47.6000   36.3300   24.7800   17.0500   11.5300    6.5530    4.5360    3.0850    1.7120    1.3370    1.1080    0.7240    1.1650    0.9610    0.3560    0.6840    0.9400    1.0080    0.6020    1.0600    0.7450    0.3840    1.0190    0.7930    0.8230    0.6530    0.8690
  5.0690    4.6380    5.4700    3.7180    5.3550    7.3520    8.7640    7.8690   10.7100   12.7200   14.6100   12.9100   16.1800   18.3700   23.3700   29.3400   26.6800   31.5700   33.5000   43.7200   38.7300   43.6700   54.3600   62.8400   61.9900   67.8400   64.1300   74.5600   82.7900   90.5300   93.0300  110.1000  122.6000  101.9000   93.7300   91.9100   90.5200   92.1700   95.8700  111.5000  108.5000  105.3000   97.0100   89.0200   83.2200   75.5500   64.4000   67.0100   66.0100   72.5900   77.5800   75.5100   67.2800   56.4800   43.0900   30.9000   23.0900   16.7700   11.2900    6.7170    3.6020    2.5590    1.7630    2.1650    1.3570    0.8190    1.0340    1.2720    0.8870    0.9750    0.9290    0.9050    0.6970    0.6560    0.4860    0.6470    0.6640    0.9370    0.7730    0.4760    0.7360
  5.3320    3.7160    4.3460    4.6760    5.4470    6.0740    9.4000    8.2170    9.6270    9.6150   12.4300   16.5300   16.7000   16.5800   21.9300   24.4900   28.6100   28.4000   30.2300   36.7100   39.2000   42.6800   50.7800   57.7600   53.6000   57.8400   63.9300   65.2600   78.7700   83.4300   92.8400  102.9000  106.4000   96.9100   86.7000   87.5100   85.6900   86.6200   93.0500   99.8500  104.2000   98.2600   91.8400   85.1400   77.4300   69.4000   64.2400   62.1700   61.1800   69.8500   74.5600   69.5200   64.4100   53.5000   40.0700   31.4500   22.5700   14.2400    8.7210    5.7960    4.2650    2.1230    1.6950    1.7140    1.6080    1.4960    0.7250    0.7390    0.7790    0.9860    0.9910    0.7650    0.8070    0.5090    0.7960    0.4270    0.7910    0.2880    0.9200    0.8380    0.6700
  5.2270    5.5090    6.1690    4.7500    4.1240    6.1690    8.4050   10.9300   13.0500    9.4800   12.6000   15.1200   15.5500   18.1200   17.7600   21.6400   24.8900   28.2000   30.8100   33.5400   38.2100   39.9400   46.6400   51.9700   52.6900   51.3500   56.6900   61.8000   70.7900   74.9500   82.1000   96.6700  103.0000   88.2600   82.6100   80.1400   77.9700   82.6700   86.7100   92.4100   97.4000   93.4600   87.3300   80.8500   70.7400   63.2000   58.6900   55.4300   58.9700   63.2700   68.2500   66.1600   57.7900   48.7600   40.3300   29.3300   18.2000   12.9700    8.3910    6.5060    3.9610    2.8620    1.8680    1.5540    1.0470    1.1680    1.2440    1.2360    0.8990    1.0260    0.8640    0.2630    0.9690    0.7070    0.6410    0.3380    0.5160    0.4930    0.3750    0.9080    0.7590
  5.1740    5.7130    4.1310    5.8410    5.1780    6.6010    5.1570    7.6840    9.2440   10.0600   10.4700   12.4700   15.8200   18.0800   19.0800   23.9500   22.1500   24.3700   28.3400   29.6300   34.8400   33.8400   45.2500   46.3000   50.0600   47.9500   51.8100   57.0500   62.8800   69.5600   79.0400   91.9400   94.6500   86.3800   73.0800   74.8300   77.9800   75.7800   78.3800   85.3200   90.0300   86.8000   83.3200   72.6700   62.8500   58.7500   54.9600   51.7500   54.7400   57.0300   61.7600   58.7300   55.7700   45.0600   36.8100   27.9500   19.2300   13.0800    8.2720    4.3750    4.0350    2.0210    2.2220    1.4660    0.9660    0.8820    1.0580    0.8630    1.0010    0.8620    1.1040    0.4260    1.2200    1.1960    0.6400    0.4840    0.8840    0.2620    0.8370    0.6140    0.6410
  3.1900    3.1180    3.6730    5.3490    4.2310    6.1920    6.3260    7.6810    8.5900   10.3500    7.2140   11.4200   13.5500   15.4500   16.4600   22.1200   19.4300   24.9000   26.2000   28.1200   28.1700   37.6600   39.9500   40.9200   43.2200   50.1100   44.8000   50.6800   55.9000   66.5000   72.6800   85.3200   91.8700   80.7600   68.0500   63.9700   65.7400   69.9700   73.1900   76.9500   83.2500   77.0100   73.6600   67.5600   60.5400   56.4000   51.6200   48.7100   50.3500   54.2300   54.6000   52.1300   50.9600   41.9800   35.3800   24.5400   16.8500   11.0300    8.5590    3.9800    2.8110    2.7770    1.3880    1.3680    1.1260    0.8360    1.0180    0.6750    1.0070    0.4890    0.8510    0.7600    0.6280    0.6720    1.0240    0.4540    0.3680    0.4340    0.5230    0.7600    0.5600
  3.9400    3.5430    4.8110    2.4440    4.5670    4.1040    4.2480    6.7280    8.6240    8.5780   10.9900    9.4080   13.0800   15.3400   19.0700   18.1100   18.5200   18.8200   22.8400   26.5700   25.1100   35.2600   37.4000   41.3200   39.6200   44.7500   45.6600   46.9900   54.5200   57.3200   65.8000   74.3500   84.3100   74.6800   65.0500   60.6800   60.4700   65.8300   67.6200   75.2900   74.8600   76.5800   72.2700   62.4100   56.6000   51.6700   47.5100   46.0900   48.7400   48.8900   51.8600   51.5500   45.1900   42.9500   32.4100   22.8200   16.3300   10.1800    7.1740    4.6720    2.9930    2.1190    2.2090    1.0460    1.0440    1.2810    1.1600    0.7180    0.7490    0.6060    1.2130    0.9110    0.4960    0.7430    0.7220    0.2800    0.2820    0.8700    0.8020    0.3680    0.5580
  4.6150    3.1030    3.3180    3.7690    4.9140    4.9070    4.3400    5.4350    3.9820    6.0410    8.2150    9.6460   10.7600   13.6400   14.1300   15.5500   19.6400   18.0900   20.4700   24.7500   26.1600   31.9100   33.5700   36.2800   38.8300   38.8100   39.0800   44.7200   47.9800   55.6700   57.5800   68.8300   69.9100   69.9200   60.5300   52.9400   56.5100   60.2900   63.0300   71.1200   70.0900   70.1300   64.9100   61.5300   55.1000   48.6000   40.0600   44.2100   42.9900   48.7200   47.7000   47.8300   42.3900   36.0300   27.5000   19.1100   14.0700    9.8940    6.4150    4.3930    2.9640    2.5300    1.7300    1.0240    0.7530    0.7300    1.0420    0.4060    0.8460    1.1880    0.7690    0.5610    0.3130    0.6280    0.6060    0.3880    0.7010    0.6460    0.5590    0.6250    0.4050
