# Supplementary material for: Do Spectra Live in the Matrix? A Brief Tutorial on Applications of Factor Analysis to Resolving Spectral Datasets of Mixtures
Source: J Fluoresc. 2021 Aug 6;31(6):1599–616. doi: 10.1007/s10895-021-02753-w (PMC8547214; doi:10.1007/s10895-021-02753-w)
Supplement: Supplementary file 2 — (ZIP 654 KB) [file 10895_2021_2753_MOESM2_ESM.zip › Appendix_D/Crude_data/EEM_MAPS/DCNA_MAP.txt]

  4.8460    3.0800    5.6110    2.8330    2.9650    2.8740    3.7250    3.4060    3.1070    4.5670    6.8410    7.3720   13.0100   14.0400    4.4670    2.0520    2.3720    1.0480    1.9260    1.7370    3.6460    2.2770    2.1030    1.5910    2.1390    0.7260    1.4010    1.8190   56.8800  421.6000  466.6000   72.0300    2.0550    1.5200    1.7530    1.5800    1.5970    1.4060    2.4110    1.3450    1.1390    1.2490    0.9820    0.9510    0.9340    0.7560    1.2730    1.8960    1.0160    1.1150    1.2120    1.3270    0.8150    1.0870    0.4460    0.5670    0.4510    0.9410    0.9120    1.0220    1.5660    0.7980    1.3970    1.2310    1.2020    1.0540    0.7010    0.4910    0.1400    0.3490    0.0830    0.3080    0.1750    0.1060    0.2020    0.2400    0.5540    0.2750    0.3310    0.1660    0.2830
  4.2870    5.8040    3.8720    3.9140    4.0910    2.9170    2.6060    4.5540    4.1410    3.2990    4.9760    6.5300    8.5980   13.6400    9.0110    3.1710    1.4990    1.3670    1.2450    1.4790    1.9260    4.0730    1.8180    2.7410    1.2860    0.8690    1.4880    1.2990    9.5520  101.0000  420.8000  416.2000   70.4100    3.1430    1.1130    1.5870    1.6250    1.1420    2.2700    1.7090    1.4100    0.7530    0.4370    0.7850    1.0290    1.1220    0.7200    1.0130    1.3760    1.4880    2.0030    1.1160    1.1570    1.1020    0.4190    0.2750    0.4780    0.8920    0.9210    1.1250    1.2030    1.1070    0.8280    1.1920    1.1750    0.9590    0.6120    0.6860    0.0560    0.3420    0.7630    0.3660    0.0280    0.0840    0.0710    0.3720    0.0630    0.2640    0.4620    0.5920    0.1850
  5.4630    6.3340    3.0620    3.2680    2.6170    3.3750    2.4560    3.6170    2.3040    3.1820    2.5690    4.1120    7.3000    7.9350   13.2300    6.7770    2.7860    1.3730    2.4620    0.9670    1.6420    2.4250    2.7040    2.0960    2.1030    1.8260    1.5640    1.7520    2.4980   15.7600  103.2000  403.8000  420.4000   69.3700    3.9420    1.9050    1.8300    1.6370    1.6240    1.9820    1.3550    1.5810    0.8250    0.7480    0.9440    1.0300    0.6790    0.9620    1.0030    1.0990    1.4850    0.9890    0.6480    1.0770    0.7290    0.8480    0.6750    1.2350    1.4160    1.1870    1.1570    0.7370    1.4350    0.8120    1.5440    0.5410    0.5700    0.6760    0.5290    0.6260    0.4420    0.5400    0.2620    0.3520   -0.1240    0.1870    0.4130    0.4310    0.5660    0.3590    0.0860
  2.5800    4.8470    4.3970    4.0030    4.3720    4.0510    2.4150    3.4980    3.2990    3.2950    3.2700    2.5780    6.4030    6.6700    9.4260   12.9800    5.4250    2.1460    1.6010    1.2540    0.7160    0.6830    2.0450    3.0600    1.6040    1.5360    2.1380    1.5620    1.7230    3.0880   16.8300   99.4200  411.3000  414.0000   72.3600    2.9800    1.7810    1.9140    1.7270    1.6690    1.1870    1.5590    1.1380    0.7910    0.6760    1.2280    0.8930    1.1270    1.2910    1.6780    0.9990    1.1900    0.6900    1.2670    0.4690    1.1310    1.0960    0.9900    1.2030    1.9080    1.2030    1.1210    1.9270    0.6200    0.5070    0.7760    0.7960    0.5110    0.1830    0.3420    0.5430    0.4690    0.0790    0.3970    0.3910    0.4150    0.3070    0.1010    0.3580    0.5900    0.1060
  5.4820    4.1660    3.3560    2.1120    2.5720    3.8590    2.4240    2.2170    3.6630    3.0400    2.8870    3.2660    3.7000    5.7850    5.1410   11.7800   10.5700    4.1000    2.4650    1.0340    1.8460    1.2900    1.6120    2.3880    2.5040    1.6340    1.9060    1.8410    2.0190    0.6760    4.3300   16.0100  103.1000  417.7000  410.0000   68.4000    3.3170    1.1490    2.4120    1.2770    1.1470    0.6420    0.7190    1.3790    1.1390    0.7420    1.3930    1.2140    1.1400    1.6510    1.6400    0.9340    1.2400    1.2590    0.7290    0.9630    0.5070    1.0560    1.8980    1.4660    1.5270    1.8120    2.0100    0.8160    0.5130    0.2680    0.7350    0.5830    0.2410    0.6230    0.2650    0.3900    0.2350    0.9370    0.6860    0.2290    0.0070    0.1840    0.0620    0.2000    0.1680
  3.8720    3.2930    3.0100    3.4750    3.7270    1.6330    3.8430    2.4000    2.4520    2.8160    2.2190    2.7620    1.6090    4.5570    5.2970    6.5110    9.7370   10.7800    3.5890    1.9180    2.5620    1.3630    1.8000    2.2560    1.8430    2.2310    2.2970    2.3310    1.5420    1.0930    1.7330    4.1430   17.0900  105.9000  381.3000  382.2000   61.8300    3.3020    2.7540    1.3180    1.3580    1.3040    1.2310    1.2560    1.5190    1.8160    1.3520    1.9220    1.8730    1.3980    1.3890    0.7890    1.0660    1.0490    0.8340    0.9090    1.0960    1.1590    1.1310    0.8460    1.3440    1.4960    1.2120    0.8640    0.6150    0.5120    0.7770    0.4180    0.2750    0.5000    0.2690    0.3460   -0.0950    0.7870    0.1430    0.2440    0.4710    0.5070    0.0680    0.4570    0.3920
  5.7980    5.1370    3.1010    2.2960    4.8430    2.5050    3.8830    2.6490    2.6370    2.4490    3.3210    3.3530    3.1080    2.7350    4.7940    5.3860    7.9490    9.6000    7.9410    4.4640    1.9870    2.0440    1.9310    1.4980    1.4640    2.0960    2.6480    2.1060    2.4900    2.0730    1.4930    1.8040    3.8540   16.4600   96.3600  385.6000  352.1000   64.0600    2.9790    1.6930    1.2120    1.1190    1.3330    1.1770    1.0720    1.0230    0.8840    1.8690    1.8970    1.3330    1.7480    1.8760    1.5860    0.5670    1.0740    0.8500    0.9630    0.3950    1.0430    0.6920    1.1940    1.7690    1.0260    0.9560    0.6590    0.6640    0.6960    0.6030    0.3390    0.1830    0.2910    0.3620    0.0120    0.5120    0.6500    0.3370    0.2990    0.3370    0.0500    0.6080    0.6160
  3.3780    3.4210    2.6210    3.5690    3.3230    2.5010    3.7390    3.2260    2.2910    2.4350    2.9820    4.3930    2.4490    2.2790    2.8090    5.1720    4.4220    7.4330   10.6300    6.2880    2.3840    1.8110    2.3780    2.1450    2.0600    1.7550    2.4830    2.0990    1.7160    2.8130    2.1110    0.8640    1.1910    3.8720   15.9500   99.3300  374.3000  330.9000   59.2300    3.1000    1.8250    0.7560    1.4370    1.1480    1.2870    1.8660    1.7150    0.9550    0.9300    1.5370    1.0680    1.1300    1.7210    0.7540    1.2890    0.7450    1.1020    0.6510    0.9120    1.0950    1.8850    1.4000    1.4940    0.9040    0.7210    0.7410    0.6010    0.5980    0.4050    0.1840    0.3740    0.4510    0.1060    0.4030    0.2180    0.2640    0.3280    0.3580   -0.0270    0.0300    0.3060
  4.0270    2.8640    2.2600    4.1420    2.1650    2.6580    4.4110    3.8270    2.5230    2.3270    2.4200    2.2160    3.0820    2.0230    2.3350    4.9400    4.6740    6.5390    9.4040   10.1300    6.5720    2.5030    1.6090    1.7420    2.1820    1.4270    1.5300    2.3050    2.8490    2.2810    2.5270    1.6640    1.4470    2.2140    3.6230   15.7700   95.3700  349.5000  321.7000   52.8900    3.1460    1.4210    1.5390    1.1400    1.3960    1.6370    0.9190    1.2070    1.9330    1.4070    2.1180    1.3170    1.0000    1.0120    1.2000    1.0220    1.2430    1.2720    1.1140    1.3870    1.6060    1.6640    1.0480    0.7520    1.0010    0.5000    0.6120    0.4570    0.4740    0.6600    0.3560    0.6320    0.3480    0.5550    0.0920    0.1780    0.3100    0.4120    0.3440    0.1850    0.4050
  4.0490    2.7630    3.9290    4.5990    4.3820    2.9400    2.6500    3.5660    2.2720    3.6950    3.0590    2.6230    3.5490    2.5870    1.4610    2.9220    4.0310    6.3260    6.1280    9.9760    9.5400    4.3300    1.9950    1.1830    1.8640    2.3820    1.7520    1.7700    2.6720    2.9590    2.2200    2.3640    1.9530    1.4540    2.9570    3.4620   15.5500   94.5700  356.1000  292.9000   46.8600    2.1120    1.6600    0.8980    1.3050    1.5960    1.1970    1.3510    1.6340    1.0960    1.1260    1.6340    0.8390    1.2990    0.9300    0.9200    1.1970    1.6620    0.6670    1.8690    1.4190    1.5180    1.5590    1.0540    1.1910    0.7970    0.7770    0.4020    0.7090    0.4450    0.6540    0.5750    0.4330    0.2300    0.2250    0.3070    0.1730    0.7940    0.4750   -0.0150    0.3490
  2.4510    4.8740    3.1840    3.3040    4.5420    3.8840    3.3710    4.3150    3.1720    3.4680    3.6540    2.3780    2.0360    2.8890    3.1610    2.0710    4.4690    4.8820    3.7340    5.0010    8.9590    9.4330    3.7580    1.5730    2.5880    2.0830    1.5210    2.8990    2.2990    3.8960    3.1230    1.9380    2.4450    2.1290    1.7070    2.0400    3.9480   16.4600   92.3700  324.5000  301.6000   47.9100    2.4410    1.0280    1.3600    1.0360    1.2900    1.3360    1.4320    2.2090    1.3950    1.3110    1.1690    1.6700    1.2600    1.5590    1.1190    1.3120    1.4450    1.7980    1.4880    1.8130    1.3670    1.2970    1.5660    0.9730    0.7580    0.6080    0.3580    0.5650    0.3240    0.0950    0.5390    0.2310    0.4470   -0.0070    0.1380    0.4530    0.4150    0.0960    0.0970
  3.6890    3.9000    3.2080    2.4090    3.3930    4.2510    2.9410    2.3160    1.9940    2.1390    3.6550    3.9520    3.0850    3.0160    2.4710    3.8960    2.7160    3.2400    3.8440    4.8750    5.2720    7.7550    7.1340    3.7080    1.6970    2.2950    2.3520    1.7150    2.6800    2.1960    3.5570    1.9260    3.1660    2.4860    2.7190    2.0230    2.9030    4.7570   15.4100   86.5700  327.5000  307.4000   56.7100    1.4390    1.4620    1.9500    1.0540    1.4170    1.4920    1.5370    2.2370    2.0120    1.3490    1.9300    0.8050    0.9230    1.1460    1.3580    1.8030    1.8940    1.5660    2.5470    1.6830    0.8640    1.0480    1.2990    0.2030    0.5460    0.4200    0.4500    0.4670    0.3970    0.2390    0.1560    0.1780   -0.0200    0.4130    0.2840    0.1890    0.2270    0.2600
  2.8870    4.1620    3.7520    2.9900    4.1530    4.8270    3.2780    2.7130    2.6050    3.4810    2.8500    4.0300    3.1300    1.6980    3.4720    3.0230    1.8770    2.5150    2.4350    4.6970    4.6270    5.4730    9.6500    6.2770    2.6530    1.6960    2.3960    2.1700    1.1760    2.2050    2.8880    2.3170    2.3890    2.5580    2.2350    2.3640    2.6650    2.8540    4.8220   15.4300   86.0700  306.9000  310.4000   58.0200    3.1970    1.6930    1.9940    1.9430    2.3950    2.2390    1.5810    1.5290    0.8890    0.9600    1.1240    1.4150    1.1180    1.6480    1.4210    1.7790    2.1380    2.8100    1.3660    1.3210    0.9740    1.1860    0.6870    0.7090    0.1400    0.2650    0.4150    0.3850    0.1560    0.5480    0.0790   -0.0280    0.2700    0.1570    0.1580    0.3370    0.2330
  3.9700    3.0450    3.5230    2.1720    3.2330    4.6820    3.5760    3.0880    3.0930    2.8620    2.9540    2.8160    4.1570    2.3550    2.3460    2.6440    3.2780    2.2240    2.2750    3.3680    5.2230    4.2990    6.7190    7.9570    5.6870    2.8380    1.5120    2.5180    2.0750    2.2950    1.6790    1.7930    1.9160    2.5160    2.4310    3.5360    2.2590    2.9100    3.6910    4.9200   14.9000   78.5900  293.1000  307.6000   57.0700    1.8660    1.7230    1.6460    2.3500    2.2550    1.7040    1.9300    1.1760    1.6120    1.3680    1.3260    1.1910    1.2520    1.2700    1.3950    1.8720    1.6050    1.5300    1.3900    0.9550    1.1650    0.2600    0.5550    0.3680    0.2720    0.4990    0.5990    0.5080    0.3830    0.4910    0.2650   -0.0200    0.1020    0.4610    0.3690    0.2290
  3.0240    2.9080    3.6780    1.7930    3.7970    5.0820    3.1150    4.2040    2.4720    2.7680    3.1540    2.5860    2.9650    4.3020    2.0240    4.0460    3.6010    2.4140    3.2460    2.6150    3.2460    5.4470    4.2520    6.8780    8.9210    6.0660    2.9570    3.6320    2.7540    2.6370    3.0550    1.6220    2.7590    2.9510    2.4500    3.0890    1.8510    3.3710    3.9320    2.7730    3.4010   13.1300   74.7700  295.1000  288.9000   52.1200    3.6640    1.9720    1.7260    1.8180    1.4100    2.5950    1.6250    0.8380    2.0910    1.0540    1.2700    1.5240    1.5140    2.1950    2.1120    2.1780    2.1760    1.2700    1.4400    0.8780    0.2880    0.5590    0.8200    0.0650    0.4360    0.4190    0.1960    0.2800    0.1520    0.2880    0.2760    0.2870    0.1840    0.2600    0.1900
  4.6320    3.3450    2.8750    3.8830    2.4850    3.0540    2.8590    4.0790    1.9900    2.3360    2.7000    3.6690    3.0520    2.8050    2.1760    2.7550    2.7720    4.5200    2.6070    3.7440    2.9860    3.4830    5.6330    4.3790   10.0500    9.7790    5.0690    2.7490    1.9580    4.0920    2.1560    2.3990    1.7190    3.0780    3.5390    2.6090    3.9640    2.7400    3.4660    3.7540    1.9830    3.4160   12.6700   77.3100  274.6000  276.1000   50.8100    3.1840    2.3270    2.2020    2.8750    1.5780    1.3430    1.4210    1.6750    1.5720    1.6450    1.3740    1.6440    2.6160    2.5090    2.4280    2.3930    1.3540    1.5230    1.0920    0.9900    0.8480    0.5730    0.4910    0.2630    0.1770    0.7300    0.1990    0.1420    0.2250    0.2440    0.4790    0.3650    0.2810    0.2620
  4.0730    4.2190    3.4240    4.1210    4.4690    1.8660    3.1530    2.5350    3.1470    3.7470    3.0580    2.7060    3.4960    2.9830    4.0440    2.2260    3.0910    4.6290    3.1010    2.6830    3.5070    3.4560    4.0450    4.4550    5.8450    9.4050    7.4720    2.6520    2.9790    3.5340    3.1410    2.4570    2.0260    2.5110    2.5870    3.9120    3.1170    3.6550    3.7070    3.1600    2.5140    3.4140    4.5710   13.9600   71.5300  273.4000  249.4000   42.8900    3.5030    2.6370    2.9280    2.1900    1.0800    1.6830    1.4530    1.6560    1.6110    1.6770    1.6030    2.4000    2.1460    2.8770    2.0500    1.9260    1.3440    0.5430    0.4810    0.7400    0.3060    0.4870    0.2820    0.0760    0.1890    0.3410    0.1400    0.2200    0.0830    0.3410    0.3370    0.2130    0.2150
  3.4940    2.3420    2.4190    3.3530    4.1580    2.6350    3.3770    2.2700    3.3890    2.9310    2.8060    2.0410    3.7500    2.9430    3.7380    3.4550    3.4580    4.6780    3.2210    3.4330    3.2630    2.9630    3.8410    4.6900    4.6800    5.8790    9.9200    7.1450    4.0060    3.3200    4.7170    3.0870    2.8140    3.5070    4.1110    4.2150    4.0830    4.6170    4.9450    4.6090    2.3070    2.9890    2.0460    3.8020   12.6200   69.0300  257.0000  235.4000   43.5600    3.5660    2.4170    2.3120    1.6250    1.5120    1.6320    1.9800    2.0280    2.3110    1.6630    1.8360    2.6510    2.8810    2.2620    1.5360    1.3760    1.4870    1.4530    1.0900    0.5790    0.6510    0.3380    0.4130    0.2480    0.6850    0.3270    0.0420    0.0450    0.2240    0.0660   -0.0590    0.1550
  4.2800    3.7960    3.9590    4.0400    3.4340    3.1870    2.9120    3.5440    4.2260    3.5680    3.8090    2.4930    3.2090    1.9950    3.7400    1.9160    2.8940    4.2630    4.3310    3.8860    3.7570    3.3180    4.5220    3.3190    4.9690    6.2240    6.9940   10.3200    7.7660    4.6580    4.3570    3.9980    3.5440    3.5630    3.9140    3.9800    3.8160    5.6000    6.0160    4.1360    3.8920    2.9000    2.5110    3.6200    3.9480   12.1300   63.0300  244.0000  244.0000   53.7900    4.3520    1.9670    3.0810    1.8720    1.9180    1.7430    2.1600    1.9340    2.7520    2.7720    3.8470    3.6540    2.6000    2.3320    1.9570    1.4360    1.3780    1.1240    0.3110    0.8040    0.4210    0.1210    0.4100    0.1950    0.6490    0.1170    0.1800    0.3500    0.0630    0.2740    0.3720
  2.5000    1.7990    2.8980    3.2470    3.4160    3.3680    3.6170    3.3240    3.4300    4.2200    3.3340    3.4960    2.9800    4.4920    3.8580    3.8120    2.3710    3.4340    3.4520    3.2530    4.1880    3.3850    4.1370    3.5750    3.6800    3.8420    6.1450    8.4130   10.8700    6.3450    4.7190    4.6170    3.1650    4.7360    5.5000    3.7150    5.0090    7.9750    6.5690    5.1550    5.1520    3.6080    3.4480    3.0490    3.1090    5.1200   13.1600   66.7700  238.9000  249.1000   49.1000    3.8680    3.1070    3.0630    2.5780    2.4510    2.6440    2.7610    2.5280    3.6460    3.6230    3.5260    3.7610    2.0850    2.2190    1.2850    1.6330    1.1380    0.5390    0.8310    0.6120    0.5640    0.2980    0.3810    0.1620    0.2680    0.1670    0.1930    0.2250    0.6280   -0.0680
  3.2020    2.4660    4.0280    2.7340    3.4000    3.4890    3.7350    3.8540    3.6320    3.7270    4.2110    3.2030    2.7450    3.6620    3.0160    3.4820    3.8360    3.0230    3.6770    3.1880    5.8600    3.7500    4.4220    4.1410    5.4760    4.4180    6.0190    7.5190    9.8240   10.1800    6.5930    4.7670    6.2990    4.6190    4.7730    6.0530    5.7190    7.7810    7.8820    5.8390    4.6010    5.7710    5.0640    4.6610    4.1460    4.3870    7.3740   14.2600   64.1800  224.5000  231.7000   45.4100    4.1800    3.6790    2.4930    2.8270    3.7860    3.4700    3.3010    3.4740    4.1280    5.5410    3.7510    3.7030    2.8300    2.1020    1.1890    1.1750    0.6790    0.7050    0.4600    0.4610    0.3520    0.7980    0.6180    0.2610    0.0120    0.4720    0.6220    0.4020    0.5350
  4.5520    2.7010    2.5060    2.2110    4.7380    3.2970    3.4090    2.9590    2.9370    3.3910    3.2170    2.9710    4.1220    3.7450    3.0640    4.1150    4.7470    4.3100    4.9470    3.4410    4.7810    5.4080    4.0830    5.4470    5.7120    5.9930    6.7070    7.9470    9.5850   12.0300    8.9470    5.4600    4.9460    6.8240    5.5500    6.8680    9.7150   11.2300   11.1600    9.7990    6.1830    5.8140    6.7100    5.9590    5.6220    7.5340    5.7860    8.7320   15.9700   61.5600  226.9000  238.9000   39.9300    5.5620    4.0400    4.9600    3.8290    3.9630    4.1710    4.9420    5.1320    5.5940    5.0060    4.2530    3.4800    2.2390    1.4350    0.9720    0.8540    0.8730    0.8400    0.3860    0.1560    0.4840    0.3970    0.4000    0.4400    0.2780    0.5190    0.3280    0.2750
  4.1210    2.8320    2.7080    4.4320    4.5080    2.9820    3.5710    2.9970    4.0260    2.4770    3.8680    3.8530    4.7400    2.9360    3.9870    3.6040    4.6320    5.0790    4.9010    5.2060    5.7100    4.0960    4.3210    5.0470    6.2430    6.5230    7.6770   10.7900    9.6980   10.7500   12.6000   11.5800    8.1540   10.3100    9.2860    9.8660   12.0300   11.7400   13.0900   12.4700    8.9870    7.6990    6.5250    7.3820    6.6750    8.2050    7.7840    7.9340   11.1100   17.3500   62.4700  243.4000  211.9000   40.1600    5.3600    5.5020    4.8830    6.7930    5.7850    6.4330    6.3910    6.6440    7.2620    5.2430    4.1970    2.9290    3.0110    1.7070    1.3990    0.6190    0.7360    0.5970    0.5940    0.2160   -0.0090    0.2970    0.6920    0.6030    0.1130    0.2320    0.2870
  5.0410    4.4110    3.9290    3.5160    4.4530    3.4490    3.4420    3.9090    3.9470    2.5220    4.3710    2.9000    4.5190    5.2510    4.3910    5.9970    4.1570    6.6150    6.0340    6.3410    5.9210    6.6460    5.1940    8.0350    7.7620    7.8650    8.2150   10.2200   10.0700   12.2300   15.1400   17.1900   11.2800   11.2300   12.4300   13.0500   15.1300   16.7200   15.7000   14.5700   12.3800   10.1800    8.1930    9.5610    9.4820   11.5500   10.8000   11.1900   12.7700   12.9400   20.7900   70.4000  229.8000  217.1000   38.2900    8.4750    7.4030    6.4880    9.3940    9.5100   10.3100   10.6200    8.9610    7.8770    5.5930    3.2470    3.1800    1.5840    1.2440    0.4170    0.8330    0.3810    0.0370    0.1290    0.2530    0.5950    0.5430    0.2420    0.2140    0.6520    0.3400
  5.6470    4.0510    3.2740    3.5720    5.3930    2.9550    5.4110    4.3190    4.0920    3.7500    4.3070    6.4150    4.1990    4.0880    4.2190    5.2470    5.8440    7.6500    4.8550    7.3980    7.3800    8.4480    6.7900    8.4210    8.7610    9.8060   11.9900   12.5100   11.7400   13.1300   13.6800   17.4900   15.6500   15.3100   15.6900   15.7700   18.7800   23.2200   20.3700   18.7600   16.6000   13.8000   15.5800   12.7800   13.5400   14.7500   13.6800   16.1000   17.4500   16.2300   17.5100   25.6400   70.1100  224.1000  218.8000   42.0500   10.7600   10.7900   11.8700   13.7400   13.5000   13.4200   12.1200   11.3400    8.9690    6.5670    4.4800    2.7530    2.2880    0.9520    0.9910    0.9870    0.4130    0.4240    0.4550    0.0490    0.6340    0.3160    0.5690    0.2390    0.4050
  4.0690    4.3210    5.9040    4.5500    4.5890    5.1590    6.1490    5.5410    3.6640    4.5330    4.2260    4.9280    4.9550    4.4980    4.4040    5.6980    7.0900    7.9550    7.8350    7.6410   10.6400    8.6730    8.4540    8.5150   11.6200   12.7300   14.1000   16.1600   17.2900   18.0600   20.3100   19.5300   23.7100   23.4400   20.8200   26.3500   24.5600   34.4400   32.5800   26.8000   23.2600   20.6200   20.8600   19.8300   19.4100   20.0100   22.9700   25.2600   25.9300   26.4300   24.4700   21.0400   27.1000   76.7400  226.6000  208.1000   44.7400   17.8800   18.6900   18.5700   23.8100   21.5200   18.8000   16.8000   12.6000    8.3330    5.1700    4.1090    2.7610    1.5270    1.3730    0.5880    0.6580    0.5790    0.4370    0.3620    0.4340    0.5300    0.3460    0.3990    0.5110
  5.9110    5.8000    6.7650    4.5070    4.6960    6.2700    5.3110    4.0330    3.9910    5.6080    5.0150    5.4890    7.5390    5.5910    5.5040    6.7820    7.8140    9.0320   10.4200   11.5400   12.1900   12.1100   12.1900   13.7700   16.3000   18.2700   21.9500   25.6600   28.3800   26.8900   27.7600   33.4100   30.4500   34.0800   39.2600   40.7600   41.7700   52.6200   46.9300   41.7100   38.3500   32.3800   32.3600   30.3800   32.6900   35.6800   36.1000   37.2200   41.0200   41.2900   42.5300   36.2200   32.2200   36.1000   77.5300  226.6000  215.5000   66.8000   32.6400   33.7300   38.0400   36.6800   33.7300   28.8400   22.6300   15.1000    9.6040    7.3250    5.1770    2.6910    1.1660    1.7210    0.5820    1.2870    0.6660    0.5150    0.4910    0.3960    0.3390    0.4640    0.5820
  8.3250    7.7900    6.6920    6.6770    7.0110    6.5220    7.4420    4.9790    8.1880    7.5860    6.3720    8.7200    8.4940    6.3060    9.0210   10.7700   11.2800   12.3100   15.5500   17.9600   18.0300   18.2900   19.4600   23.7900   22.7700   26.7000   32.2600   37.6000   44.8700   44.7200   43.4000   50.4200   48.8000   53.1200   57.7700   63.2400   75.7900   85.8300   85.0200   76.3300   70.2500   55.9900   52.3700   50.0300   53.7200   59.3800   65.2100   65.9600   75.7700   73.7200   71.9500   63.1700   52.7600   49.5900   51.2700   94.2200  232.8000  240.9000   97.2400   60.6500   68.0600   68.9200   60.8900   52.1700   38.3000   25.2100   21.0600   11.7400    6.9650    4.9320    2.5000    1.9690    1.7530    1.3060    0.6500    0.6890    0.5970    0.7010    0.6960    0.5060    0.6180
 11.8400   11.1000   13.2400   12.0800    9.0560    8.4610   10.7300   11.3100    8.6240   10.1100    9.4220    9.7570   11.6200   11.5200   14.3800   14.9700   17.9100   18.3100   22.0700   26.2500   31.8600   30.1400   34.7200   36.8900   39.8400   48.1200   55.1800   69.2000   80.4900   80.8100   69.2900   78.0700   80.5600   89.5400   97.2200  116.5000  137.3000  159.0000  166.4000  138.8000  119.4000   90.8900   86.4300   86.9000   89.5900  105.7000  112.6000  124.9000  135.1000  137.8000  131.0000  106.4000   92.5400   84.8600   79.9100   81.7100  129.8000  274.9000  283.6000  147.0000  125.1000  121.9000  108.5000   95.6200   72.8700   49.4900   33.7100   20.9600   13.3100    9.2490    4.9720    3.1490    2.8430    1.6570    1.4530    1.0180    1.0750    1.1670    0.7120    0.7830    0.7660
 19.3700   17.5600   20.2400   19.3800   18.5500   15.4800   13.3100   16.7900   12.6000   13.4700   16.2300   14.6800   18.2500   19.0600   22.8100   25.0300   29.5800   30.6500   34.4300   42.7100   52.1300   51.6200   57.8200   59.9200   67.1700   79.6500  101.6000  122.8000  137.2000  141.2000  134.3000  141.2000  145.9000  158.0000  182.8000  206.1000  254.3000  287.9000  294.6000  252.2000  203.6000  170.0000  156.1000  161.7000  167.8000  186.8000  206.2000  229.7000  250.0000  252.1000  242.7000  202.5000  168.9000  153.5000  144.3000  151.6000  159.3000  212.8000  374.1000  396.0000  265.8000  235.5000  219.4000  175.7000  138.0000   96.2700   66.2500   39.9200   26.8900   15.8600   10.1900    5.7250    3.6330    3.6520    1.9940    1.6980    1.5250    1.8580    0.9300    0.9680    1.3110
 35.5100   33.4900   30.6800   27.1700   28.0800   28.6100   25.5800   27.6700   22.8000   23.6800   26.4200   28.1100   30.5900   31.7400   35.6400   36.5800   47.7400   55.5400   68.3400   83.3700   90.2000   91.9900   94.1900  108.2000  114.7000  144.6000  174.5000  210.3000  253.6000  257.0000  249.4000  245.6000  251.4000  281.7000  328.3000  366.4000  452.3000  537.7000  551.9000  475.7000  368.8000  313.7000  289.5000  296.1000  304.3000  342.4000  392.5000  422.6000  465.1000  457.8000  438.4000  378.8000  310.1000  282.8000  262.3000  265.9000  285.8000  328.4000  402.9000  568.5000  609.7000  472.2000  409.1000  331.7000  251.1000  176.3000  124.5000   76.0300   49.4400   28.7700   16.6400   11.0900    7.6290    4.8140    4.2490    3.1450    2.7580    2.0260    1.4000    1.5840    1.9460
 52.5300   52.4200   57.7400   41.6800   46.7900   43.3800   41.7300   40.4000   41.3400   33.4800   45.2500   44.7400   49.2700   50.7100   60.7500   63.8300   77.7800   87.1900  114.4000  129.3000  150.1000  153.8000  164.1000  176.4000  203.7000  246.1000  295.4000  363.8000  425.8000  447.0000  429.8000  423.0000  430.1000  473.7000  553.9000  662.1000  772.4000  925.4000  939.4000  792.0000  647.2000  535.7000  489.9000  482.6000  515.9000  586.1000  664.6000  720.8000  778.1000  791.3000  737.7000  632.4000  537.6000  477.3000  434.7000  455.8000  497.9000  539.8000  613.9000  728.4000  924.3000  919.4000  742.1000  568.7000  426.0000  308.1000  202.5000  128.2000   85.3900   49.0000   30.4700   19.5000   13.2000    8.8200    5.9830    4.6100    3.5100    3.8890    4.1160    2.1030    3.3000
 88.5000   85.3800   78.0300   75.2200   74.1500   64.8400   65.5800   60.9000   60.0000   65.0300   65.1800   68.6700   75.0800   77.1900   90.0300   99.5600  121.4000  138.2000  168.2000  195.1000  221.7000  233.9000  242.6000  282.7000  312.5000  387.2000  447.1000  549.3000  660.2000  687.7000  657.5000  639.0000  672.2000  730.7000  848.6000  999.0000 1212.0000 1421.0000 1488.0000 1234.0000  997.0000  825.9000  755.4000  741.2000  799.8000  898.5000 1011.0000 1134.0000 1227.0000 1227.0000 1142.0000 1016.0000  835.0000  721.4000  680.5000  700.5000  753.6000  835.7000  946.0000 1065.0000 1208.0000 1336.0000 1246.0000  914.5000  672.2000  478.4000  319.4000  205.3000  126.0000   75.0000   49.1300   29.2500   18.8400   15.2300    9.5640    8.0240    5.4010    4.8550    5.5690    4.0710    4.5490
126.2000  122.0000  104.7000  105.3000   95.8100   93.6500   87.6800   85.0500   77.3000   82.8700   88.8200   91.6700  108.5000  118.2000  124.9000  128.5000  164.6000  192.3000  238.9000  280.3000  299.0000  317.2000  352.2000  383.9000  452.2000  537.2000  645.1000  778.0000  909.4000  958.4000  920.8000  921.5000  931.3000 1023.0000 1194.0000 1385.0000 1696.0000 2012.0000 2080.0000 1757.0000 1390.0000 1149.0000 1048.0000 1046.0000 1125.0000 1247.0000 1422.0000 1604.0000 1719.0000 1729.0000 1612.0000 1408.0000 1177.0000 1025.0000  955.8000  973.9000 1044.0000 1182.0000 1343.0000 1513.0000 1646.0000 1725.0000 1690.0000 1416.0000  975.5000  678.4000  454.1000  288.0000  176.3000  112.5000   64.7800   40.1000   24.4800   20.5000   14.4000   11.0800    7.5890    7.6890    7.1110    5.3710    6.5390
157.6000  154.7000  147.3000  128.4000  131.8000  118.0000  113.6000  106.7000  108.3000  102.7000  109.9000  125.2000  138.3000  147.6000  157.8000  177.7000  209.8000  251.5000  301.7000  356.1000  399.7000  425.9000  464.0000  497.2000  572.5000  668.3000  815.7000 1001.0000 1198.0000 1225.0000 1202.0000 1181.0000 1193.0000 1298.0000 1550.0000 1818.0000 2180.0000 2594.0000 2664.0000 2256.0000 1803.0000 1490.0000 1362.0000 1360.0000 1452.0000 1625.0000 1847.0000 2075.0000 2208.0000 2220.0000 2064.0000 1810.0000 1520.0000 1328.0000 1251.0000 1256.0000 1358.0000 1508.0000 1717.0000 1971.0000 2129.0000 2163.0000 2000.0000 1773.0000 1407.0000  906.3000  595.5000  370.7000  223.4000  138.4000   84.0300   53.4100   32.8500   26.3000   19.9500   11.4600   11.0300   10.6500    9.9440    7.6400    7.5290
177.2000  175.5000  172.5000  154.7000  149.5000  135.8000  127.6000  129.9000  121.7000  125.9000  133.0000  147.1000  156.2000  172.4000  178.5000  205.1000  240.7000  286.5000  347.8000  425.5000  472.6000  499.8000  530.9000  574.4000  663.4000  816.1000  975.0000 1184.0000 1429.0000 1442.0000 1434.0000 1379.0000 1415.0000 1573.0000 1848.0000 2156.0000 2567.0000 3077.0000 3142.0000 2677.0000 2139.0000 1790.0000 1611.0000 1621.0000 1713.0000 1931.0000 2179.0000 2460.0000 2636.0000 2649.0000 2464.0000 2152.0000 1813.0000 1570.0000 1468.0000 1514.0000 1625.0000 1802.0000 2043.0000 2323.0000 2535.0000 2566.0000 2358.0000 1985.0000 1640.0000 1212.0000  742.6000  452.0000  271.6000  160.1000  102.4000   64.7800   42.1900   30.2000   21.2400   12.2500   13.4700   11.4700    9.6520    9.5810   10.6700
216.3000  210.1000  192.4000  171.8000  169.6000  150.3000  142.6000  144.4000  141.2000  143.1000  148.1000  158.4000  176.1000  198.9000  203.4000  229.4000  263.0000  331.4000  389.6000  472.4000  525.0000  562.1000  603.1000  646.7000  747.0000  906.3000 1088.0000 1320.0000 1559.0000 1619.0000 1588.0000 1520.0000 1563.0000 1727.0000 2019.0000 2390.0000 2874.0000 3431.0000 3495.0000 3009.0000 2385.0000 1965.0000 1787.0000 1780.0000 1884.0000 2133.0000 2435.0000 2724.0000 2919.0000 2908.0000 2722.0000 2376.0000 2015.0000 1749.0000 1626.0000 1661.0000 1774.0000 1981.0000 2282.0000 2559.0000 2831.0000 2855.0000 2572.0000 2155.0000 1688.0000 1342.0000  942.4000  530.8000  299.1000  180.5000  109.6000   68.5000   46.9100   30.9500   21.9400   17.3800   15.7600   12.7100   11.2700    9.9090   11.6900
218.9000  211.1000  191.1000  180.1000  171.1000  155.7000  152.5000  147.6000  139.9000  152.5000  159.9000  168.6000  183.9000  198.0000  216.2000  239.0000  284.7000  333.5000  411.1000  494.5000  566.6000  584.2000  627.9000  676.5000  798.1000  946.1000 1136.0000 1386.0000 1645.0000 1724.0000 1644.0000 1594.0000 1641.0000 1822.0000 2142.0000 2473.0000 2986.0000 3599.0000 3680.0000 3101.0000 2527.0000 2088.0000 1865.0000 1861.0000 1984.0000 2224.0000 2523.0000 2870.0000 3045.0000 3054.0000 2864.0000 2480.0000 2113.0000 1834.0000 1692.0000 1734.0000 1865.0000 2094.0000 2376.0000 2701.0000 2965.0000 2985.0000 2703.0000 2236.0000 1711.0000 1269.0000  988.0000  688.5000  337.5000  191.0000  115.5000   74.0200   48.0600   36.0800   24.8600   18.8000   14.5100   14.1200   11.8100   12.0900   12.1300
227.5000  205.9000  186.6000  177.3000  162.8000  157.1000  158.3000  153.7000  151.2000  147.6000  161.6000  167.9000  182.9000  198.3000  215.3000  243.9000  285.5000  339.1000  411.6000  487.5000  555.1000  582.4000  624.1000  669.5000  779.0000  945.9000 1145.0000 1377.0000 1634.0000 1703.0000 1612.0000 1603.0000 1652.0000 1822.0000 2139.0000 2502.0000 2975.0000 3567.0000 3687.0000 3106.0000 2494.0000 2052.0000 1874.0000 1853.0000 2011.0000 2214.0000 2519.0000 2823.0000 3053.0000 3060.0000 2854.0000 2462.0000 2109.0000 1825.0000 1705.0000 1727.0000 1858.0000 2069.0000 2373.0000 2717.0000 2956.0000 2982.0000 2710.0000 2226.0000 1707.0000 1226.0000  859.6000  694.1000  485.4000  214.8000  119.4000   75.0100   48.9400   32.8100   23.8300   16.5500   14.1600   14.3000   11.8200   10.9400   10.6000
214.7000  202.6000  186.4000  179.7000  164.6000  163.7000  149.3000  138.7000  134.6000  150.2000  153.6000  158.4000  176.5000  189.1000  204.8000  230.8000  275.6000  338.5000  395.0000  472.8000  534.4000  560.2000  598.5000  659.7000  745.5000  900.3000 1090.0000 1338.0000 1586.0000 1618.0000 1573.0000 1549.0000 1568.0000 1755.0000 2040.0000 2402.0000 2877.0000 3445.0000 3540.0000 2965.0000 2388.0000 1982.0000 1825.0000 1788.0000 1919.0000 2131.0000 2433.0000 2729.0000 2947.0000 2934.0000 2732.0000 2381.0000 2010.0000 1755.0000 1643.0000 1672.0000 1804.0000 2004.0000 2276.0000 2587.0000 2840.0000 2870.0000 2600.0000 2155.0000 1638.0000 1175.0000  791.7000  534.3000  481.7000  353.7000  142.0000   73.0500   47.7100   33.8600   22.4400   16.6900   13.8200   13.9800   11.8000   10.7300   10.8200
191.8000  186.6000  181.1000  161.3000  158.8000  152.6000  132.8000  132.2000  130.9000  137.3000  144.5000  159.2000  164.2000  176.3000  198.6000  219.7000  259.3000  302.1000  371.0000  445.5000  498.1000  524.8000  580.1000  611.2000  697.2000  847.6000 1017.0000 1275.0000 1467.0000 1522.0000 1485.0000 1458.0000 1456.0000 1621.0000 1917.0000 2266.0000 2696.0000 3236.0000 3328.0000 2809.0000 2263.0000 1866.0000 1686.0000 1658.0000 1793.0000 1991.0000 2255.0000 2576.0000 2747.0000 2739.0000 2561.0000 2234.0000 1904.0000 1645.0000 1534.0000 1553.0000 1665.0000 1867.0000 2119.0000 2417.0000 2650.0000 2705.0000 2447.0000 2028.0000 1536.0000 1095.0000  731.0000  472.4000  333.6000  338.8000  270.3000   97.8900   45.7900   31.9900   21.0200   16.2300   13.1500   11.7600   10.0000    9.1100   10.0100
180.1000  170.6000  160.1000  158.6000  134.7000  131.7000  128.5000  120.8000  121.6000  117.5000  142.2000  140.6000  148.1000  163.0000  186.7000  202.7000  238.4000  283.9000  344.8000  409.0000  470.9000  492.6000  527.0000  568.7000  641.7000  781.1000  951.3000 1161.0000 1385.0000 1397.0000 1346.0000 1353.0000 1380.0000 1512.0000 1771.0000 2096.0000 2486.0000 3019.0000 3058.0000 2601.0000 2087.0000 1719.0000 1569.0000 1547.0000 1672.0000 1837.0000 2085.0000 2370.0000 2526.0000 2551.0000 2374.0000 2079.0000 1732.0000 1518.0000 1426.0000 1444.0000 1566.0000 1735.0000 1959.0000 2240.0000 2442.0000 2476.0000 2251.0000 1882.0000 1418.0000 1006.0000  674.5000  430.6000  275.4000  204.7000  259.7000  213.9000   68.7500   28.9700   18.2400   14.0200   11.2100   11.4500   10.0100    9.8350    8.7110
168.0000  154.7000  149.3000  137.3000  129.0000  120.6000  112.3000  107.5000  115.2000  122.0000  119.0000  132.0000  140.0000  150.1000  164.4000  189.9000  221.8000  257.2000  321.9000  380.5000  421.8000  455.6000  466.1000  516.9000  609.9000  711.9000  880.6000 1069.0000 1255.0000 1285.0000 1255.0000 1229.0000 1263.0000 1426.0000 1639.0000 1945.0000 2323.0000 2754.0000 2843.0000 2404.0000 1920.0000 1609.0000 1443.0000 1423.0000 1541.0000 1712.0000 1960.0000 2184.0000 2358.0000 2345.0000 2212.0000 1901.0000 1617.0000 1399.0000 1302.0000 1329.0000 1430.0000 1601.0000 1818.0000 2055.0000 2257.0000 2300.0000 2076.0000 1733.0000 1311.0000  939.8000  618.8000  394.2000  246.1000  151.9000  131.7000  213.4000  194.3000   54.2300   19.7600   13.1300   11.5600   10.6200    8.5060    8.6240    9.2690
171.6000  154.9000  131.1000  125.3000  115.3000  113.2000  113.5000  101.6000  111.0000  104.9000  117.4000  122.5000  127.6000  141.1000  151.5000  169.6000  206.3000  255.5000  287.5000  355.5000  390.7000  426.2000  439.3000  488.8000  567.2000  680.9000  808.6000  994.3000 1174.0000 1219.0000 1191.0000 1164.0000 1176.0000 1307.0000 1524.0000 1808.0000 2137.0000 2590.0000 2655.0000 2280.0000 1790.0000 1489.0000 1338.0000 1341.0000 1433.0000 1611.0000 1825.0000 2041.0000 2196.0000 2218.0000 2045.0000 1797.0000 1535.0000 1313.0000 1208.0000 1236.0000 1360.0000 1495.0000 1704.0000 1940.0000 2122.0000 2150.0000 1946.0000 1624.0000 1226.0000  875.7000  569.0000  366.1000  226.8000  139.3000   91.6400   91.7100  184.6000  175.0000   48.1000   13.0900   11.8000   10.0400    8.7410    6.5760    8.8030
147.3000  146.0000  142.4000  125.3000  119.5000  111.7000  105.4000  102.6000   97.8500  103.5000  108.1000  116.5000  127.2000  134.9000  140.7000  175.0000  203.1000  240.3000  288.1000  337.3000  377.2000  416.6000  440.9000  474.0000  538.9000  646.3000  770.6000  961.2000 1139.0000 1160.0000 1128.0000 1124.0000 1136.0000 1259.0000 1468.0000 1736.0000 2078.0000 2486.0000 2530.0000 2156.0000 1725.0000 1450.0000 1290.0000 1294.0000 1382.0000 1539.0000 1742.0000 1958.0000 2078.0000 2118.0000 1993.0000 1710.0000 1458.0000 1265.0000 1174.0000 1189.0000 1282.0000 1426.0000 1645.0000 1865.0000 2033.0000 2048.0000 1869.0000 1551.0000 1174.0000  824.9000  551.5000  360.3000  213.6000  137.3000   81.8100   57.9400   70.0600  166.6000  154.9000   35.2000   11.3500    8.6370    8.6540    7.5100    8.1170
142.9000  137.2000  132.5000  113.7000  117.9000  112.3000  102.5000   93.7900   98.3200  107.9000  104.9000  114.3000  129.8000  141.4000  148.5000  163.5000  199.3000  234.7000  288.0000  334.8000  378.1000  403.2000  430.9000  473.7000  534.7000  638.4000  776.0000  949.3000 1112.0000 1148.0000 1120.0000 1116.0000 1133.0000 1249.0000 1456.0000 1712.0000 2029.0000 2444.0000 2535.0000 2121.0000 1709.0000 1417.0000 1284.0000 1297.0000 1366.0000 1524.0000 1731.0000 1936.0000 2072.0000 2101.0000 1958.0000 1697.0000 1436.0000 1236.0000 1168.0000 1179.0000 1274.0000 1417.0000 1614.0000 1834.0000 2000.0000 2024.0000 1847.0000 1523.0000 1161.0000  807.9000  553.4000  360.3000  218.7000  133.4000   79.3700   51.4800   37.1200   59.7100  162.2000  157.0000   38.6200    8.2980    9.1950    7.3060    7.1490
151.1000  138.2000  129.0000  115.3000  120.9000  113.2000  103.5000   97.9000  100.1000  104.5000  106.9000  121.5000  132.6000  134.2000  144.8000  163.3000  199.9000  234.3000  289.7000  341.1000  387.0000  402.1000  437.6000  468.1000  539.4000  652.2000  776.9000  962.1000 1138.0000 1168.0000 1128.0000 1130.0000 1160.0000 1262.0000 1464.0000 1728.0000 2070.0000 2490.0000 2539.0000 2153.0000 1738.0000 1436.0000 1302.0000 1302.0000 1378.0000 1540.0000 1743.0000 1958.0000 2092.0000 2130.0000 1965.0000 1714.0000 1463.0000 1256.0000 1168.0000 1209.0000 1274.0000 1441.0000 1628.0000 1847.0000 2040.0000 2040.0000 1860.0000 1543.0000 1171.0000  834.9000  564.4000  356.5000  213.7000  133.0000   84.5700   50.8400   34.9200   28.3400   59.4200  153.6000  140.5000   32.9300    8.9040    7.7560    8.2030
144.2000  130.8000  136.0000  117.4000  121.5000  103.1000  104.8000  106.1000   99.1900  109.2000  117.5000  128.4000  128.6000  139.6000  145.7000  163.6000  198.7000  242.0000  286.3000  331.5000  386.1000  415.5000  446.0000  474.3000  546.2000  652.8000  810.6000  982.3000 1171.0000 1205.0000 1164.0000 1154.0000 1159.0000 1280.0000 1508.0000 1765.0000 2124.0000 2538.0000 2606.0000 2182.0000 1785.0000 1466.0000 1338.0000 1306.0000 1422.0000 1569.0000 1763.0000 1998.0000 2143.0000 2161.0000 2023.0000 1758.0000 1513.0000 1284.0000 1210.0000 1224.0000 1331.0000 1463.0000 1668.0000 1892.0000 2068.0000 2089.0000 1906.0000 1564.0000 1196.0000  854.0000  574.5000  368.2000  227.5000  140.5000   82.6800   53.0100   33.4800   23.8700   24.2400   49.9100  149.3000  141.4000   28.5600    8.2520    8.0950
156.8000  147.8000  145.3000  128.8000  118.9000  114.3000  113.3000  110.6000  110.5000  108.6000  114.9000  130.9000  141.5000  144.3000  155.0000  179.3000  200.3000  244.9000  284.8000  342.7000  404.0000  425.5000  454.0000  483.2000  556.8000  672.3000  823.5000 1012.0000 1203.0000 1230.0000 1184.0000 1162.0000 1176.0000 1307.0000 1553.0000 1815.0000 2169.0000 2596.0000 2626.0000 2264.0000 1810.0000 1500.0000 1358.0000 1337.0000 1446.0000 1604.0000 1813.0000 2057.0000 2205.0000 2226.0000 2060.0000 1796.0000 1524.0000 1326.0000 1219.0000 1229.0000 1341.0000 1506.0000 1700.0000 1928.0000 2132.0000 2137.0000 1969.0000 1610.0000 1241.0000  861.9000  583.1000  375.5000  228.5000  139.1000   85.3300   52.3400   32.0100   23.3900   17.6300   18.1400   47.2100  151.9000  137.5000   26.8800    8.1230
166.8000  158.5000  142.6000  134.4000  126.0000  115.9000  106.9000  112.9000  109.5000  106.7000  117.0000  128.7000  137.2000  142.7000  152.5000  175.6000  206.8000  256.4000  291.8000  349.4000  415.7000  433.8000  446.4000  484.5000  592.5000  681.5000  828.8000 1015.0000 1220.0000 1255.0000 1188.0000 1172.0000 1197.0000 1334.0000 1577.0000 1825.0000 2179.0000 2631.0000 2689.0000 2275.0000 1839.0000 1539.0000 1389.0000 1347.0000 1438.0000 1617.0000 1832.0000 2072.0000 2198.0000 2225.0000 2095.0000 1814.0000 1535.0000 1331.0000 1255.0000 1270.0000 1374.0000 1507.0000 1722.0000 1961.0000 2139.0000 2160.0000 1978.0000 1622.0000 1249.0000  879.9000  598.8000  381.3000  233.6000  142.1000   86.8900   55.4400   35.7300   23.1600   18.0200   13.7000   17.3200   47.7500  155.5000  127.1000   30.2300
153.3000  151.7000  137.5000  134.1000  126.5000  118.6000  101.9000  105.3000  107.2000  108.8000  118.0000  123.1000  136.9000  140.5000  155.8000  180.0000  203.7000  250.6000  297.2000  361.4000  400.8000  441.1000  457.9000  486.3000  573.0000  685.2000  825.6000 1012.0000 1202.0000 1244.0000 1186.0000 1178.0000 1206.0000 1330.0000 1559.0000 1819.0000 2198.0000 2592.0000 2665.0000 2281.0000 1834.0000 1496.0000 1369.0000 1344.0000 1450.0000 1603.0000 1837.0000 2070.0000 2201.0000 2220.0000 2087.0000 1815.0000 1528.0000 1320.0000 1233.0000 1258.0000 1370.0000 1503.0000 1703.0000 1942.0000 2122.0000 2168.0000 1976.0000 1631.0000 1242.0000  883.8000  590.5000  368.7000  234.8000  143.5000   87.6100   52.1300   34.5400   24.8500   17.2300   12.8400    9.8380   14.4700   48.5300  131.6000  128.3000
152.1000  145.3000  138.5000  121.7000  121.9000  109.0000  105.8000  102.1000  100.6000  107.5000  110.6000  121.2000  128.7000  137.5000  153.3000  168.8000  204.0000  241.4000  299.7000  346.1000  397.0000  408.1000  447.3000  480.3000  565.1000  659.5000  797.3000  983.8000 1162.0000 1213.0000 1150.0000 1136.0000 1169.0000 1285.0000 1520.0000 1790.0000 2127.0000 2523.0000 2595.0000 2217.0000 1788.0000 1481.0000 1320.0000 1319.0000 1408.0000 1569.0000 1799.0000 1985.0000 2145.0000 2179.0000 2030.0000 1788.0000 1495.0000 1297.0000 1190.0000 1239.0000 1311.0000 1487.0000 1694.0000 1887.0000 2073.0000 2088.0000 1914.0000 1597.0000 1206.0000  855.7000  575.1000  363.1000  222.2000  139.4000   83.1700   53.4400   32.5100   23.6800   15.7800   10.9800   10.0900    9.4020   16.0300   38.0100  128.7000
138.3000  139.5000  126.4000  128.1000  104.5000  103.0000  107.2000  104.6000   96.1300   98.2000  103.5000  111.5000  124.4000  130.6000  136.8000  160.9000  191.2000  231.6000  277.6000  340.7000  361.0000  382.4000  422.4000  458.8000  520.8000  645.4000  763.9000  940.1000 1113.0000 1154.0000 1118.0000 1094.0000 1123.0000 1232.0000 1454.0000 1700.0000 2024.0000 2422.0000 2506.0000 2133.0000 1689.0000 1441.0000 1260.0000 1274.0000 1355.0000 1494.0000 1705.0000 1922.0000 2050.0000 2076.0000 1956.0000 1679.0000 1436.0000 1234.0000 1165.0000 1179.0000 1237.0000 1413.0000 1611.0000 1817.0000 1997.0000 2008.0000 1845.0000 1510.0000 1145.0000  819.6000  543.1000  352.7000  214.0000  128.0000   77.4900   49.0700   33.7100   22.8000   15.6900   12.0200   11.0900    9.6910    9.6800   12.6400   42.0600
137.8000  134.1000  121.3000  111.6000  104.0000   99.1400   93.4800   95.9200   93.1000   93.4000  103.0000  108.4000  111.9000  123.2000  133.6000  149.0000  179.5000  215.6000  269.1000  316.1000  334.5000  365.1000  389.7000  430.8000  487.8000  607.6000  720.0000  874.5000 1046.0000 1076.0000 1031.0000 1039.0000 1062.0000 1153.0000 1356.0000 1581.0000 1905.0000 2269.0000 2323.0000 1994.0000 1577.0000 1344.0000 1187.0000 1192.0000 1272.0000 1412.0000 1613.0000 1794.0000 1912.0000 1952.0000 1849.0000 1570.0000 1347.0000 1175.0000 1073.0000 1108.0000 1189.0000 1327.0000 1500.0000 1719.0000 1873.0000 1907.0000 1727.0000 1416.0000 1082.0000  761.3000  516.9000  330.7000  206.2000  124.0000   74.5000   50.2900   27.9300   20.1700   15.4500   11.6400    8.6520    8.2990    7.2720    7.1920   12.2700
133.1000  122.0000  104.3000  102.7000  101.4000   92.6600   83.7200   90.0600   86.3300   85.5200   94.0700   98.3600  105.5000  108.4000  126.0000  141.7000  166.6000  198.8000  233.1000  295.5000  324.6000  334.3000  353.8000  405.2000  467.5000  563.2000  676.9000  818.0000  976.1000 1014.0000  964.2000  950.6000  984.7000 1062.0000 1268.0000 1484.0000 1765.0000 2106.0000 2168.0000 1849.0000 1485.0000 1238.0000 1095.0000 1088.0000 1191.0000 1316.0000 1481.0000 1669.0000 1766.0000 1813.0000 1692.0000 1473.0000 1240.0000 1083.0000 1007.0000 1028.0000 1096.0000 1218.0000 1389.0000 1574.0000 1739.0000 1763.0000 1595.0000 1331.0000 1011.0000  720.8000  468.9000  312.0000  186.8000  113.8000   68.1700   41.2500   28.5800   19.3000   14.6200    9.0990    8.1080    6.6110    8.8790    6.6990    7.8850
122.6000  104.0000  107.5000   93.9400   90.6900   85.0700   77.6200   74.7500   76.4400   84.1700   78.4500   87.4300   92.2900  104.3000  115.5000  128.9000  150.6000  189.7000  213.5000  274.0000  300.7000  313.1000  331.1000  364.7000  417.1000  510.7000  619.1000  758.6000  900.5000  912.8000  882.1000  873.6000  886.3000  986.9000 1153.0000 1365.0000 1632.0000 1942.0000 1990.0000 1714.0000 1353.0000 1122.0000 1002.0000  991.8000 1083.0000 1196.0000 1358.0000 1528.0000 1650.0000 1622.0000 1541.0000 1339.0000 1140.0000  984.8000  924.5000  942.7000 1004.0000 1107.0000 1270.0000 1428.0000 1586.0000 1601.0000 1454.0000 1192.0000  923.1000  651.7000  441.0000  283.9000  169.8000  104.5000   63.1600   41.5900   26.1300   17.9600   12.7500    9.7530    7.2700    7.7160    6.7460    5.9500    5.1610
107.4000   96.0600   87.2500   82.9400   79.5900   82.2200   72.8100   70.3300   70.7600   72.3400   78.1300   84.6000   90.1300   98.6200  107.4000  120.5000  143.8000  162.9000  199.0000  236.0000  269.2000  281.9000  299.7000  324.0000  376.1000  464.8000  559.8000  672.6000  807.3000  818.3000  795.0000  791.0000  811.0000  886.7000 1031.0000 1233.0000 1456.0000 1747.0000 1803.0000 1548.0000 1242.0000 1014.0000  921.2000  900.0000  978.0000 1083.0000 1237.0000 1392.0000 1480.0000 1495.0000 1406.0000 1207.0000 1041.0000  903.1000  830.3000  846.4000  920.6000 1006.0000 1162.0000 1320.0000 1437.0000 1467.0000 1331.0000 1104.0000  823.7000  589.0000  398.7000  258.6000  147.1000   98.1200   58.7900   35.3300   22.9900   15.6400   10.6300    8.3420    6.2540    6.2830    5.8920    4.8550    4.7400
 95.7500   78.6100   83.5700   83.5800   74.2900   72.1300   70.2000   65.0000   64.8700   67.6600   64.9300   75.2500   84.2500   81.8800   96.8700  108.1000  122.3000  151.0000  175.8000  217.1000  245.4000  253.5000  273.0000  301.4000  349.0000  421.6000  507.3000  620.4000  725.7000  759.6000  733.6000  723.5000  711.7000  806.7000  936.4000 1111.0000 1309.0000 1580.0000 1637.0000 1397.0000 1115.0000  918.5000  844.4000  803.9000  893.1000  975.8000 1113.0000 1251.0000 1337.0000 1357.0000 1260.0000 1090.0000  930.8000  812.8000  754.8000  748.9000  816.4000  923.7000 1046.0000 1195.0000 1312.0000 1321.0000 1194.0000  996.5000  748.6000  532.9000  361.1000  233.2000  141.1000   84.3900   50.7700   32.1600   22.1500   14.6500   11.3200    8.8350    7.0150    5.2370    4.6670    4.7680    5.0350
 92.0900   77.1200   71.8100   68.6300   68.0400   61.7100   56.7400   60.5800   53.3900   56.2200   56.8800   67.8000   75.2400   80.6500   81.3400   97.5100  112.3000  133.8000  167.1000  191.4000  226.4000  235.9000  251.4000  277.2000  313.1000  371.2000  443.4000  549.4000  651.8000  673.9000  667.0000  646.1000  659.8000  742.5000  854.8000 1003.0000 1184.0000 1446.0000 1496.0000 1250.0000 1005.0000  837.0000  752.1000  744.5000  790.7000  897.1000 1015.0000 1123.0000 1214.0000 1231.0000 1153.0000  999.7000  834.0000  742.5000  683.3000  690.1000  744.6000  822.0000  957.9000 1076.0000 1175.0000 1198.0000 1077.0000  900.8000  698.0000  482.1000  329.4000  209.3000  124.1000   76.4000   50.3800   31.5200   20.6400   13.0300    9.5060    6.3590    5.9480    5.2210    4.3810    4.9240    5.1310
 71.6800   66.3800   66.3700   65.9500   62.1900   55.5300   53.9600   49.5000   52.5700   51.3800   57.7200   61.7600   62.2100   73.6000   75.2800   93.7600  105.3000  129.4000  145.8000  175.5000  202.0000  208.4000  222.0000  252.4000  281.5000  345.5000  407.6000  508.2000  597.0000  626.6000  602.8000  589.7000  609.6000  674.1000  801.3000  912.1000 1099.0000 1281.0000 1371.0000 1150.0000  915.5000  749.7000  698.0000  681.0000  722.8000  809.6000  929.5000 1041.0000 1109.0000 1119.0000 1055.0000  919.4000  764.2000  674.0000  625.7000  634.4000  674.8000  761.7000  872.4000  991.4000 1080.0000 1099.0000  982.1000  819.1000  623.4000  443.6000  289.9000  182.4000  120.3000   69.9100   42.9600   29.5500   17.8200   12.7500    9.1870    6.2450    5.2680    4.4080    4.7500    4.0980    3.8830
 70.8000   66.2800   66.3900   57.3700   56.2600   51.8700   50.2700   49.8500   46.2500   48.6500   52.7700   52.2000   61.9400   63.8800   69.2200   80.9000   97.2100  118.2000  144.6000  168.7000  183.4000  201.5000  214.3000  223.3000  258.6000  320.5000  375.6000  462.4000  554.6000  566.0000  551.0000  548.4000  560.5000  615.9000  725.7000  833.9000 1005.0000 1197.0000 1242.0000 1073.0000  841.1000  702.8000  642.6000  626.2000  662.5000  755.6000  845.5000  944.8000 1038.0000 1035.0000  965.7000  844.6000  711.3000  619.1000  581.4000  595.7000  625.9000  710.1000  810.1000  907.5000 1005.0000  993.3000  913.5000  764.7000  578.6000  410.9000  275.4000  174.3000  109.5000   66.6600   39.4400   23.8700   15.9400   12.0600    8.7070    5.0200    4.5630    4.9460    4.2860    3.9230    4.6990
 65.3900   66.7900   60.3700   52.1200   52.6200   48.4100   51.9500   46.4300   39.1100   49.7800   45.8900   51.5700   52.7800   58.4200   66.3900   77.2100   84.0500  104.4000  131.1000  153.0000  174.6000  185.9000  196.6000  213.9000  236.9000  287.8000  349.2000  434.6000  512.4000  539.0000  508.6000  509.8000  519.9000  566.1000  670.7000  786.5000  948.8000 1118.0000 1157.0000  997.9000  792.4000  663.6000  583.2000  578.1000  629.8000  702.5000  792.2000  898.2000  956.0000  953.7000  914.0000  796.0000  680.9000  579.7000  540.8000  554.2000  587.4000  651.8000  745.3000  853.4000  919.0000  938.9000  868.1000  707.5000  533.8000  387.1000  259.5000  162.6000  101.4000   62.3100   37.1900   24.9200   17.4700   11.0500    7.8830    5.8240    4.5430    4.2790    4.3990    3.5050    3.6260
 65.3500   54.8600   49.4800   54.6700   42.0900   45.5100   46.5100   41.9200   39.5100   42.3500   42.2700   51.6000   50.5400   56.4500   63.5700   68.6500   85.9700   99.8500  118.5000  139.8000  161.0000  170.9000  183.2000  202.0000  234.0000  278.1000  327.1000  395.6000  479.4000  499.3000  480.0000  474.4000  496.1000  535.0000  632.2000  746.0000  886.9000 1066.0000 1120.0000  924.5000  742.7000  612.8000  553.6000  552.6000  588.4000  646.6000  759.6000  854.0000  896.9000  898.3000  849.2000  739.8000  643.2000  558.5000  508.9000  514.6000  555.9000  610.4000  688.3000  799.1000  876.1000  879.4000  811.0000  677.5000  512.4000  363.2000  241.4000  158.4000   94.7100   57.8800   35.2600   22.4000   15.2300    9.9000    6.7670    4.8720    5.3060    3.8810    3.7680    3.5440    3.8810
 58.3800   52.9200   52.1400   50.7200   46.1500   43.0600   42.5300   38.6700   38.0400   43.5800   43.2000   47.6300   48.3600   53.2700   59.5200   67.6500   77.6700   92.4700  123.9000  131.9000  162.8000  163.3000  174.6000  190.3000  216.6000  261.6000  316.4000  380.7000  463.0000  462.2000  459.1000  458.9000  453.6000  509.9000  607.4000  712.3000  828.4000 1004.0000 1027.0000  892.1000  704.9000  579.5000  527.1000  517.0000  554.8000  611.3000  700.7000  792.2000  848.8000  846.7000  806.9000  693.9000  601.3000  517.4000  479.4000  486.9000  522.7000  588.8000  672.0000  742.9000  820.9000  837.4000  766.1000  630.1000  474.1000  340.1000  228.4000  147.7000   90.9000   51.7100   32.5600   20.1400   13.3700    8.9870    6.1470    5.4540    4.3000    3.6400    2.9950    2.9130    3.3790
 49.6700   50.5000   50.2200   45.8600   40.9700   37.7600   42.1600   36.3200   36.4000   37.7300   42.0900   43.7900   48.6800   53.4600   59.1600   63.4900   74.1800   91.6700  114.2000  133.2000  154.5000  156.8000  164.7000  180.7000  209.5000  254.0000  291.9000  364.0000  440.4000  448.3000  438.5000  433.6000  445.7000  468.4000  575.1000  667.2000  787.8000  941.6000  971.5000  836.9000  686.0000  554.4000  502.9000  493.7000  533.7000  581.6000  675.1000  754.2000  797.2000  815.8000  765.1000  666.5000  552.2000  487.3000  457.4000  466.3000  503.6000  557.2000  636.7000  707.4000  789.1000  809.8000  723.3000  605.4000  446.8000  328.4000  219.1000  142.5000   85.0200   51.1600   30.9400   19.0500   13.3400    9.4210    6.3250    4.9970    3.4200    3.5490    3.2250    3.0340    3.5700
 49.1800   52.5900   46.6600   44.1100   40.4300   37.7000   36.4200   37.8300   36.9600   33.1700   40.2700   41.3200   45.5100   48.3000   55.1700   58.6500   71.5800   83.8500   96.0300  121.8000  143.6000  146.7000  160.7000  173.0000  204.1000  235.0000  284.0000  345.5000  399.7000  422.5000  419.6000  410.1000  416.8000  459.2000  549.6000  631.9000  740.5000  885.3000  919.7000  785.3000  624.5000  524.5000  483.9000  464.5000  509.9000  558.2000  632.5000  716.1000  767.9000  787.2000  730.9000  627.6000  528.2000  466.2000  433.6000  441.6000  470.3000  524.8000  592.3000  667.7000  737.6000  753.4000  693.2000  574.9000  424.9000  307.3000  206.6000  133.7000   79.7800   47.6300   30.5200   19.0300   13.6700    8.5550    5.6290    4.9610    2.6570    4.1740    2.4750    2.5420    2.8230
 49.8500   44.6200   43.9300   34.8100   36.7600   35.8600   32.9200   30.7300   36.5400   33.4900   35.9600   37.8800   41.3500   48.1500   50.3400   59.0700   63.3800   79.3400  101.3000  114.3000  134.8000  143.3000  152.7000  162.2000  188.2000  230.6000  268.3000  322.9000  384.1000  397.6000  391.3000  385.5000  393.5000  431.2000  513.3000  592.1000  708.3000  837.4000  881.0000  747.0000  587.2000  488.6000  448.8000  442.2000  475.0000  530.9000  595.1000  663.4000  720.2000  737.5000  684.7000  603.3000  500.8000  447.9000  407.8000  406.4000  442.6000  482.9000  563.6000  638.0000  699.7000  701.2000  645.6000  536.3000  406.2000  288.8000  195.5000  127.7000   75.4500   46.6700   29.3300   18.1700   11.8000    8.5320    6.2770    4.1570    2.8630    3.2960    3.8650    3.3170    2.8170
 36.8700   38.8400   42.0800   39.5500   36.0700   33.9900   33.2000   32.8800   28.4300   32.4100   37.5000   39.3800   43.1100   40.3100   43.4600   54.0400   63.3500   72.9200   94.9600  107.5000  125.7000  127.6000  138.6000  152.2000  176.2000  210.3000  255.9000  296.8000  362.4000  368.9000  367.6000  353.5000  361.3000  402.1000  478.9000  548.8000  652.3000  773.8000  823.1000  697.1000  557.6000  466.4000  425.9000  414.0000  441.8000  490.0000  553.8000  631.5000  671.7000  680.2000  634.2000  568.6000  473.4000  410.8000  376.9000  379.4000  415.0000  463.3000  519.3000  599.7000  643.3000  655.3000  607.5000  495.0000  390.5000  266.6000  175.7000  119.3000   71.0700   44.6000   27.5600   16.6800   11.4800    7.1040    5.7340    4.5120    3.0530    3.1990    3.2800    2.8110    2.0760
 45.0700   37.3300   38.4400   36.2100   33.9700   33.0200   27.5900   30.5200   29.8200   31.4600   31.0500   32.7700   34.8500   39.1300   45.9600   49.2200   60.4300   66.8900   81.6600  102.7000  115.5000  122.5000  131.5000  139.7000  157.3000  196.8000  236.8000  278.3000  333.1000  341.5000  329.2000  331.7000  331.3000  377.4000  435.7000  515.3000  613.8000  730.1000  764.2000  651.1000  519.9000  432.2000  384.9000  386.2000  408.3000  454.9000  523.0000  587.7000  623.5000  631.8000  589.9000  518.1000  428.8000  381.2000  360.4000  356.0000  389.9000  421.4000  479.8000  556.0000  602.7000  624.1000  561.6000  460.2000  355.2000  251.1000  165.6000  111.0000   66.9000   40.9300   25.8200   16.0600   11.1000    6.3670    4.3510    4.1270    3.1710    2.7080    3.2760    2.9980    2.3230
 42.5900   37.9800   34.0100   35.6300   30.6500   30.9000   25.7500   25.8700   28.2400   26.9000   29.6100   30.2200   33.5400   33.8600   38.8500   46.4800   53.9600   63.7900   78.7300   93.8100  105.2000  110.2000  119.5000  131.1000  150.7000  177.9000  217.7000  261.9000  304.6000  317.0000  306.6000  309.5000  307.7000  343.0000  406.2000  476.1000  559.6000  691.5000  713.3000  599.0000  476.1000  400.2000  365.3000  355.4000  386.5000  423.8000  474.5000  538.6000  573.3000  583.6000  565.6000  478.2000  395.7000  354.3000  321.6000  331.3000  357.5000  394.4000  439.3000  510.5000  555.1000  562.8000  513.8000  424.1000  327.1000  232.7000  158.5000   99.1100   60.4200   36.3900   25.3700   15.4400    8.6800    5.5340    5.0060    3.2290    3.2270    2.7780    2.7660    2.7820    2.3270
 34.5400   34.6900   34.1900   35.8300   30.4500   29.6400   23.1000   24.2500   24.2000   24.9900   25.9200   27.0900   34.0100   32.0400   32.9900   41.0400   48.8400   59.5400   68.1900   85.3900   96.4400   98.1800  106.3000  115.3000  134.0000  157.5000  191.6000  232.2000  277.8000  290.6000  280.9000  280.0000  278.6000  302.6000  377.0000  428.9000  528.2000  616.3000  649.2000  547.2000  438.1000  356.4000  328.4000  332.0000  349.3000  382.2000  438.2000  497.4000  531.1000  539.2000  503.6000  440.0000  364.2000  312.9000  286.7000  302.5000  319.9000  360.2000  413.8000  470.7000  504.3000  511.0000  461.7000  393.6000  296.8000  212.9000  141.1000   94.2000   55.4800   36.1700   21.2800   13.7500    9.4440    5.3690    4.5820    2.9630    3.0390    2.4530    1.7770    1.3820    2.0080
 33.2000   33.0600   28.1400   28.0000   25.0300   26.9700   21.9000   21.9900   19.9200   24.1400   21.0700   23.8600   29.4700   27.4300   33.7100   37.4200   44.8500   56.9800   66.0200   81.4100   82.9000   94.9500  100.2000  108.5000  122.1000  148.6000  184.3000  216.6000  262.2000  264.4000  263.1000  259.9000  262.5000  284.1000  334.9000  390.6000  470.9000  563.8000  584.8000  505.8000  394.1000  330.9000  293.5000  296.3000  318.0000  348.0000  396.5000  445.3000  486.8000  491.8000  461.6000  392.7000  333.9000  281.7000  263.7000  279.0000  293.7000  326.1000  372.0000  428.0000  467.6000  480.2000  417.6000  354.2000  271.0000  193.8000  132.7000   85.6400   50.8100   31.8300   18.8800   11.6200    8.2920    5.9510    4.7450    2.7120    2.7170    2.1900    1.9760    1.7240    2.1480
 30.9000   26.7000   27.9900   23.4200   26.0900   25.4800   20.2000   16.0600   22.8800   22.9800   21.2100   24.7300   26.2200   28.6800   31.8500   34.8100   38.4700   49.1100   61.6300   75.6800   77.3500   81.2900   90.8100  100.7000  113.9000  134.6000  160.2000  202.7000  238.6000  250.0000  240.2000  240.7000  235.4000  259.4000  309.5000  370.0000  432.2000  519.3000  512.2000  453.4000  356.8000  296.6000  267.3000  272.8000  283.0000  313.3000  368.6000  402.9000  436.6000  440.0000  424.2000  364.0000  306.1000  270.8000  237.4000  250.0000  267.6000  298.1000  336.8000  391.0000  425.9000  436.2000  394.8000  331.0000  255.9000  179.0000  118.4000   79.0100   45.7300   28.4700   16.8000   10.5900    7.0410    3.8230    4.2830    3.1670    1.9110    1.7430    2.0630    2.0540    1.4540
 29.0300   22.7600   22.7900   19.2500   22.1000   18.0400   20.4700   17.5700   19.0100   17.9900   19.6700   21.1300   21.4800   25.3500   27.0600   30.8400   37.0100   42.7600   48.1000   63.1000   75.3300   75.3000   82.1700   91.3900   99.7300  115.5000  149.0000  178.1000  215.8000  220.7000  215.6000  216.0000  210.3000  236.1000  280.5000  331.4000  376.3000  457.7000  473.1000  412.9000  327.0000  274.4000  241.8000  242.6000  248.9000  280.0000  333.9000  371.8000  399.0000  406.3000  376.9000  327.1000  278.5000  235.0000  223.8000  222.0000  242.8000  267.3000  309.7000  340.2000  386.9000  386.8000  357.9000  292.3000  220.9000  160.4000  105.5000   70.8800   42.2200   24.1900   15.7000   10.4800    6.2490    5.2130    2.9630    2.0890    2.0780    1.7290    1.4940    1.5020    2.0590
 23.5800   23.3100   20.2600   20.6100   18.4800   21.0900   16.3100   15.1200   18.9400   18.7800   17.4300   17.5300   21.7200   22.1300   26.5200   28.5300   33.6800   38.6200   47.2300   59.7200   70.9400   67.5000   71.9100   78.5600   89.4700  106.0000  127.6000  164.3000  194.6000  210.1000  191.0000  190.9000  191.1000  208.9000  250.1000  300.6000  333.2000  423.6000  426.0000  377.4000  301.2000  243.9000  219.3000  225.7000  233.0000  251.2000  294.6000  322.2000  367.5000  364.1000  334.2000  294.6000  248.0000  207.8000  194.2000  206.0000  218.0000  244.8000  275.5000  311.5000  348.3000  344.5000  324.7000  265.3000  198.8000  140.7000   97.2200   61.4600   35.8000   24.0800   15.9100   10.3000    6.2850    4.2730    2.3230    2.1140    1.9420    1.5810    1.2760    1.4600    1.3280
 21.4400   19.4300   18.9900   17.3400   15.5100   18.6600   13.6100   17.2500   16.4200   14.3100   15.0900   16.5900   18.3700   19.0500   24.8300   25.7400   30.6200   35.8500   42.3800   53.3200   59.2300   62.2500   64.9600   69.7600   81.9500  102.4000  123.8000  153.8000  176.7000  186.9000  172.7000  169.0000  183.2000  189.3000  221.3000  271.2000  302.7000  381.1000  388.4000  325.6000  265.2000  216.6000  193.5000  205.0000  209.4000  226.9000  269.9000  289.7000  331.8000  325.3000  311.8000  265.2000  227.4000  195.6000  176.9000  186.5000  196.2000  217.4000  255.6000  282.3000  301.0000  324.5000  288.2000  241.8000  183.2000  128.4000   86.0400   54.5900   33.4600   20.7000   14.0800    7.5540    6.2660    3.9720    2.0080    2.3470    1.8700    1.0190    1.3640    1.7420    1.0490
 23.4200   16.7100   17.4500   16.5400   14.1000   15.5000   12.6400   14.9000   14.3400   13.8600   15.1300   15.4900   15.5500   18.1400   20.3000   24.0300   27.3300   31.5500   39.6800   44.1400   53.6100   55.1200   57.1700   63.0100   76.6000   89.1900  104.3000  132.3000  160.8000  160.2000  160.2000  153.2000  167.1000  177.3000  197.9000  243.6000  282.2000  347.4000  346.0000  296.2000  236.5000  202.0000  175.2000  181.2000  188.7000  208.5000  235.7000  268.4000  289.0000  291.3000  273.2000  238.3000  197.6000  173.8000  165.1000  164.9000  176.8000  196.4000  225.3000  255.0000  277.8000  285.9000  259.3000  211.2000  162.5000  115.3000   80.6200   50.6900   31.1000   18.3000   11.1400    6.6430    4.8400    4.0450    2.5730    1.5720    1.7830    1.7390    1.2570    1.5130    1.2790
 19.0700   16.5200   16.4300   13.6800   14.5200   13.7100   11.5000   12.2300   12.3500   10.3400   12.1900   15.8900   15.4100   17.5300   18.5900   20.6300   26.6300   30.0000   34.3200   40.1200   52.8600   51.4600   56.8500   58.2500   67.5000   78.0400   97.3400  116.1000  145.5000  143.6000  140.4000  136.1000  143.0000  159.8000  180.3000  217.6000  256.5000  306.3000  324.1000  277.3000  218.8000  182.9000  154.8000  161.3000  167.6000  193.5000  211.3000  237.7000  258.9000  262.2000  253.7000  214.1000  184.9000  155.4000  152.4000  148.4000  164.4000  174.4000  198.9000  224.9000  256.1000  257.4000  230.3000  195.9000  148.3000  102.5000   69.4600   45.1800   29.5300   17.6100   10.1500    7.0050    4.8510    3.5470    2.4790    1.8960    1.3300    1.7560    1.2010    1.1000    0.8760
 18.4200   12.4100   17.4800   12.5900   14.1300   12.2700   12.7200   13.1000   10.2700    9.3800   11.2400   16.9000   12.3100   14.9500   17.5900   20.5700   21.8100   27.3900   31.2900   35.6000   43.2300   50.6700   46.9700   52.7900   61.5700   71.8300   84.3100  111.1000  130.0000  124.5000  127.2000  129.7000  130.6000  139.9000  166.6000  193.0000  232.7000  270.0000  284.8000  248.3000  199.6000  166.5000  153.1000  146.8000  152.7000  179.7000  190.9000  214.1000  237.7000  239.5000  224.4000  193.7000  169.6000  145.9000  139.5000  144.9000  145.8000  163.4000  189.1000  216.4000  234.9000  237.9000  214.8000  175.4000  135.9000   99.7400   67.1200   43.9000   25.5100   16.2500    9.7020    6.8480    4.0030    3.6900    2.4160    1.6440    1.3650    1.2740    1.9890    1.5290    0.8020
 14.9800   13.0600   14.2300   12.1100   13.0500   11.7200   10.7000    9.8910    9.4480   11.3100   11.5200   12.5600   15.1500   13.2600   14.1600   16.9000   20.9900   23.9600   28.4500   38.5700   39.4000   45.6200   47.2900   48.7700   55.6200   68.9000   80.6900   90.9200  119.3000  120.9000  116.5000  115.9000  122.6000  127.5000  153.6000  179.5000  213.2000  255.7000  258.2000  227.8000  182.2000  151.6000  129.7000  131.1000  143.9000  159.5000  178.0000  197.0000  215.8000  225.2000  208.7000  177.6000  148.8000  133.0000  123.9000  128.9000  136.1000  150.2000  166.5000  189.5000  205.1000  210.2000  193.1000  158.8000  128.8000   85.8000   61.9400   37.3100   22.0800   14.7000   10.1900    5.2020    3.3150    2.1780    2.8800    2.3140    1.4130    1.5190    1.4150    1.5080    0.7670
 15.8800   14.1800   13.1400   11.5100   11.2500   10.2800   10.1600    8.5980    9.4720   11.7600   10.8000   10.0500   12.1700   11.5800   14.5900   16.0100   17.4500   24.0100   28.2400   32.0700   36.0600   39.1300   35.4600   45.2000   48.9600   63.3900   74.7200   88.2300  111.7000  108.9000  104.6000  104.4000  109.4000  120.7000  143.4000  159.2000  194.3000  231.0000  238.7000  204.4000  166.4000  137.6000  125.5000  120.1000  134.7000  146.2000  165.2000  186.0000  192.3000  205.6000  189.3000  161.1000  137.5000  125.1000  110.0000  114.9000  124.6000  137.3000  159.2000  174.7000  192.2000  193.8000  176.7000  145.6000  115.7000   78.5100   57.5000   34.8000   20.1000   13.3300    8.6260    5.9130    3.3420    2.7430    2.6300    1.9150    1.2900    0.9800    1.1780    0.6860    1.1110
 11.7700   12.0300    9.2420    8.7640    9.3420   11.6000    9.2250   11.0000    9.2390    9.4160    9.9450   10.9200   10.0600   12.3400   11.6800   16.2900   16.1900   22.4300   22.6300   27.6900   35.6500   35.0700   35.5600   40.2200   46.6800   53.6900   67.6500   78.0100  102.2000  103.0000  100.8000   98.4700  100.0000  108.2000  130.1000  156.6000  169.6000  206.0000  218.1000  190.7000  153.0000  126.7000  117.8000  113.3000  116.6000  134.4000  147.5000  168.3000  179.8000  182.0000  175.5000  151.4000  127.5000  111.1000  101.6000  105.4000  111.2000  127.7000  137.0000  161.8000  177.0000  173.6000  161.3000  131.5000  100.4000   72.5400   53.3600   30.4000   21.4700   11.9000    8.5470    6.5540    3.3800    3.2180    1.8670    1.8060    1.7800    1.1040    1.1200    0.6700    0.8280
 10.1300   12.1700    9.0550    8.1680   10.2100    9.4780    9.4810    7.4930    7.9640    9.3790    8.3860    8.0760   10.4600   11.0000    8.7180   12.4500   16.1900   16.2500   24.0600   25.1800   30.7300   33.3900   35.4500   39.0800   43.3400   47.4800   64.0000   71.4000   91.4100   93.9700   85.4800   88.8200   93.6600  103.4000  117.4000  138.7000  156.0000  202.6000  194.5000  173.5000  137.3000  116.9000  108.3000  105.8000  112.5000  123.8000  137.3000  158.8000  171.3000  169.3000  162.9000  138.8000  115.4000  101.8000   88.0800   94.6700  100.9000  122.3000  129.3000  143.8000  165.0000  164.2000  152.6000  123.1000   95.2300   69.0500   47.4300   29.2500   19.2500   11.1900    7.8240    4.2350    3.5700    2.7330    1.4190    1.3980    1.7240    1.8080    1.1560    0.9890    1.0950
 11.8200   10.5300   10.4600    8.4010    9.8730    8.1760   10.0900    7.7940    8.7750    7.7820    6.2610    7.3570    9.6850    8.1540   10.7200   13.3700   14.6900   16.7000   20.4700   23.3600   27.8500   30.1000   30.9600   31.9600   40.0700   47.7400   57.5500   71.3200   81.4400   86.5000   78.4500   80.9300   83.2400   91.8500  108.0000  129.7000  140.3000  184.1000  182.6000  157.9000  126.9000  106.0000   92.7600   96.9400   97.7900  112.7000  126.5000  140.3000  150.4000  151.9000  147.7000  124.0000  106.2000   95.3500   86.6600   91.4500   91.3200  103.1000  120.9000  139.0000  154.3000  148.3000  135.7000  118.3000   89.4500   58.1900   42.6200   27.8400   17.9700   10.3400    5.3110    3.9970    3.1230    2.0210    1.2910    0.9960    1.2810    2.1320    1.1020    0.8360    0.8950
 10.3300    9.9050    6.8430    7.4490    9.0740    6.8620    7.5180    7.0850    5.2520    6.4880    7.8860    8.5210    7.3580    8.6770    9.1670   11.0800   12.0300   17.2700   18.9300   18.9900   24.5200   24.0200   27.2300   36.0800   35.5800   47.5200   50.9700   64.5800   71.4100   78.5500   79.1600   77.3800   75.1000   81.7900   97.0400  114.2000  138.7000  163.6000  171.9000  144.2000  120.4000   95.3100   82.0600   90.7000   94.2500  101.8000  116.1000  128.3000  141.2000  138.0000  137.0000  118.5000  100.1000   82.0400   76.8500   80.7100   88.4800   97.3300  110.7000  122.9000  137.1000  138.0000  130.7000  105.0000   76.8700   59.1500   40.2500   25.0500   14.5000    8.9350    5.2360    3.6350    2.8940    1.6470    0.9040    1.1020    1.1570    1.1990    0.8910    1.3380    1.0470
  8.6190    7.2310    8.0490    5.8210    6.7740    4.6550    6.3500    5.4420    5.2780    6.5040    4.7360    7.5110    5.2330    8.2540    9.2770   10.4600   11.2300   15.8600   16.5200   18.8300   24.3800   22.5700   24.3700   30.7500   31.9200   34.4900   49.1200   56.7400   65.4500   73.1400   70.7100   69.0800   71.2000   74.9600   89.6900  106.1000  125.8000  146.1000  157.0000  130.5000  108.1000   82.6600   78.0000   78.5800   85.1900   93.9200  106.8000  116.5000  126.1000  128.0000  118.9000  108.7000   88.8500   80.9100   74.8700   70.5500   78.2900   84.3100   97.7800  112.2000  125.1000  128.1000  117.6000   96.1400   72.8400   51.9000   34.8300   21.6000   13.0800    8.5830    4.7940    3.3010    2.8490    1.6020    1.2680    0.7600    0.7510    0.4960    0.8190    1.3010    1.3640
  9.4450    8.6480    6.1150    6.3410    5.7750    6.5450    6.8320    5.5450    4.7170    6.0160    6.0440    7.2780    7.7460    8.5820    6.9870    7.6360   10.6900   13.6000   17.7700   20.2200   21.4600   21.8200   22.9100   26.2100   29.1600   38.2000   42.3300   50.7800   61.4500   63.4600   60.7600   60.2700   62.1900   68.6700   78.8500   99.3600  108.4000  140.5000  143.2000  118.9000  101.3000   84.4200   71.1200   71.8400   75.4700   85.7900   97.7500  102.8000  114.6000  118.5000  111.5000   98.4700   83.1400   71.2500   63.2600   66.1700   70.5100   80.9200   90.2000  104.4000  114.4000  119.0000  102.7000   85.5000   67.1700   47.1900   30.2700   20.6800   11.3100    7.3510    4.2900    3.0550    2.3290    1.6540    1.1020    0.6900    1.0310    0.5300    0.5460    0.8870    1.4410
  9.2960    6.8560    5.9370    4.7360    4.8570    4.9320    4.9020    4.7560    6.1380    5.1570    6.4800    5.1930    8.1080    6.0090    8.3830    8.2170   10.6700   11.0200   15.8700   18.5500   21.7200   18.2500   23.0200   21.9700   24.1600   33.0000   38.9000   44.4800   59.3600   58.9500   56.8500   56.6000   57.4400   62.0300   76.5400   86.5500  106.5000  124.2000  127.9000  111.6000   88.5600   74.4200   66.4800   65.9800   70.7100   75.7000   91.1900   97.7800  103.8000  107.1000  104.7000   84.9200   76.6000   68.5100   58.7200   58.7900   62.2700   72.1900   84.9100   95.5100  102.1000  107.1000   95.8400   78.6900   58.9400   42.9800   27.2900   19.8100   11.0900    6.8850    4.5300    3.1060    2.5230    1.7440    1.6440    0.8790    0.9480    0.9530    0.9180    0.6260    0.9410
  8.3090    6.4160    6.8240    5.1020    6.5790    6.2800    5.0260    4.8970    4.0670    7.5300    5.7230    6.1540    6.6310    8.4450    6.4070    9.2160    8.9840   10.6900   14.7200   13.9300   16.5600   18.6700   21.0800   22.3100   22.9500   28.7400   35.5000   40.8300   50.5300   51.2100   49.2200   51.0000   51.2300   57.7400   66.3700   80.1600   95.1000  117.5000  113.5000   96.6400   77.2800   66.9800   62.4800   59.7000   65.4300   70.4300   81.9200   85.7300   96.0100   95.1100   90.4600   79.9400   64.5300   58.1500   52.9900   49.9000   54.9600   65.5100   74.1200   85.6900   92.0000   90.6700   82.0600   72.4800   56.2700   39.0900   25.9100   17.9200   11.2600    7.1880    3.4730    2.4370    2.5590    1.4550    1.2660    0.9560    0.8260    1.2380    0.7280    0.6390    0.7670
  4.5410    5.8620    6.8660    5.4580    6.0610    6.4960    3.5640    4.0430    3.6260    4.9660    2.9720    5.7710    6.2280    5.6860    5.7970    6.5700    8.6090   11.4800   13.6100   13.5800   15.7800   15.7800   16.2900   19.2500   20.8900   25.8200   31.5700   37.6000   45.9900   49.3200   47.6700   48.0600   49.2700   53.6400   58.3600   74.2400   90.9800  102.3000  110.5000   90.3500   71.3900   58.4100   57.8500   53.0000   57.2400   65.4700   69.5400   78.3900   87.3500   87.0500   81.9700   75.9500   60.1500   53.7700   48.5100   48.0600   54.0500   59.8500   67.4600   76.4900   84.3500   86.1900   76.5400   65.6000   49.9000   37.5700   23.7300   15.0500    9.3950    5.9250    2.8420    2.1240    1.5410    1.4570    0.6560    1.0020    0.5970    1.0570    0.7490    0.4980    0.6960
  4.0780    5.7580    5.0440    4.8330    5.4010    5.1870    4.6180    4.9910    3.4220    5.4430    4.0190    3.8140    5.0100    5.2250    6.5990    4.9990    7.6780    9.3230   10.4800   11.1400   14.1300   13.2400   16.5400   16.3200   23.3800   24.2300   26.9100   33.1900   40.2000   45.5700   42.6200   42.7200   44.0100   44.6900   54.4400   66.3400   79.9500   93.7200   94.3400   84.4700   70.4400   54.2400   49.8400   47.4200   50.5400   58.8100   69.0600   72.1500   78.7200   80.7200   74.8100   68.1700   56.8600   46.5500   46.4700   46.8500   49.2200   54.5300   61.8900   69.6600   77.2100   76.9100   68.7300   61.2100   42.2600   31.9200   21.1800   14.0500    8.5650    5.7800    3.8630    1.8820    1.4640    1.3430    0.9960    0.5740    0.6000    0.7070    0.6560    0.6020    0.3100
  5.9050    4.9680    3.3630    5.4160    4.5540    3.5670    3.3190    4.4220    4.0450    3.4900    2.7210    4.2570    5.8660    3.5610    5.4290    6.3120    5.8110   11.1100   10.3600   10.8000   15.1400   13.3600   14.8600   16.7700   19.1800   19.6400   26.8700   31.4100   35.6300   37.3800   39.1000   38.6500   37.3400   43.9100   51.5100   56.3700   70.4900   86.4300   86.8600   70.7700   59.2200   47.6400   46.6500   46.0600   45.7300   50.9000   60.8700   63.5700   70.3600   69.3000   68.9500   58.9400   53.3300   43.1400   39.9100   39.5500   44.3600   47.9400   56.6300   63.0800   69.6300   72.3300   63.1600   55.2300   41.2800   28.9000   20.5900   11.7400    7.0840    5.1670    3.4480    2.3470    1.4900    0.6920    0.5620    0.5710    0.6200    0.4230    0.3640    0.3900    0.3650
  5.4390    5.3180    5.9700    3.8850    3.8530    3.7210    4.4340    3.8170    2.6220    3.2290    4.0290    2.3860    6.3430    4.6430    5.1700    6.0630    5.7200    7.0180    7.8610    9.9250   11.5900   12.1800   14.0400   15.3100   17.6400   21.9900   22.5600   28.7000   33.8100   36.9900   32.9400   31.8900   31.3000   38.6800   42.9900   54.3700   62.1200   76.2800   75.0200   65.1400   51.7700   45.2800   41.2200   40.1500   43.6000   46.8000   57.2100   62.5700   64.3300   65.6300   60.1900   55.6300   45.9300   38.8100   37.3800   38.1900   39.2400   42.0700   50.2400   56.5000   60.2200   66.5600   59.5400   47.3900   36.9300   24.9600   16.6900   11.7400    6.4970    4.4070    2.9330    1.9190    1.4450    0.7770    0.5840    0.7370    0.4700    0.9940    0.8330    0.6610    0.3860
  4.0600    5.5120    4.8360    3.4130    4.2920    2.1420    2.9010    2.8700    2.7720    3.1730    3.1790    2.5690    3.8000    3.2180    4.1660    4.7530    4.7990    5.3080    9.3630   10.4200   10.4800   10.7200   12.4300   12.8000   15.9900   17.9300   19.2900   27.3000   28.6300   28.0900   28.8900   30.7700   29.5500   33.0700   37.5900   47.9300   52.8500   65.4600   69.7300   59.1700   49.2600   38.7500   37.3000   36.7800   37.6000   43.7000   48.0500   51.3200   59.1400   60.9800   57.7400   48.5100   38.7800   34.6100   33.2200   33.1400   32.7200   38.0900   44.7900   50.8200   59.2100   56.9200   53.6600   44.1500   32.4100   24.3300   14.8500   10.4400    6.5320    3.8570    2.4710    1.6640    1.2740    0.6830    0.9210    0.6290    0.2160    0.7190    0.3980    0.2980    0.2320
  2.8240    3.4860    2.4480    3.0630    2.0480    1.8430    3.1470    2.1680    2.9070    2.6000    2.6750    3.4830    3.8030    3.1850    3.9150    4.0910    4.7530    6.2480    6.8700    7.9060   10.0700   10.2400   11.3300   10.7400   11.3900   16.1600   17.3700   23.6700   27.5000   28.9100   27.6700   26.1500   28.4600   31.1200   37.9600   40.2600   49.8200   63.2600   62.4900   55.8600   45.8900   38.1900   32.7900   32.7000   33.6400   38.3500   43.6800   48.0300   51.1700   53.4600   50.5800   42.7000   36.8100   33.6000   30.4300   29.3000   31.0800   31.5200   39.9500   47.8900   50.0400   52.0300   49.9700   38.6600   29.4000   21.7300   13.7100   10.1100    5.2810    3.7500    2.2520    1.6240    1.4440    0.6830    0.3950    0.3650    0.3370    0.4350    0.2520    0.5600    0.1510
  3.6540    2.5000    4.0600    4.1950    2.0640    3.0890    2.2420    2.9890    2.7760    2.8050    2.5200    2.4480    3.2960    2.7180    2.6270    3.8680    3.6280    5.6000    7.7780    7.2640    7.8530    8.4210    9.1000   13.0300   12.0300   15.9700   17.1000   20.0400   24.0600   24.0000   23.9000   26.2400   23.3500   28.8000   33.3800   37.8100   44.5600   52.3500   56.3700   51.2800   36.5700   32.0400   27.0400   30.1600   32.2100   35.9400   37.7400   41.3300   45.4800   46.9000   46.0600   39.5900   32.3100   28.3700   25.5100   27.5800   31.2000   31.6700   37.0000   40.0800   46.8900   45.9900   40.3200   33.2500   28.0600   18.3000   12.2000    7.9430    5.9990    3.2900    2.3030    1.7660    1.0060    0.9380    0.9080    0.2930    0.5130    0.5110    0.4560    0.2600    0.4940
