# Supplementary material for: Do Spectra Live in the Matrix? A Brief Tutorial on Applications of Factor Analysis to Resolving Spectral Datasets of Mixtures
Source: J Fluoresc. 2021 Aug 6;31(6):1599–616. doi: 10.1007/s10895-021-02753-w (PMC8547214; doi:10.1007/s10895-021-02753-w)
Supplement: Supplementary file 2 — (ZIP 654 KB) [file 10895_2021_2753_MOESM2_ESM.zip › Appendix_D/Crude_data/EEM_MAPS/lambda_EM.txt]

360.0
362.0
364.0
366.0
368.0
370.0
372.0
374.0
376.0
378.0
380.0
382.0
384.0
386.0
388.0
390.0
392.0
394.0
396.0
398.0
400.0
402.0
404.0
406.0
408.0
410.0
412.0
414.0
416.0
418.0
420.0
422.0
424.0
426.0
428.0
430.0
432.0
434.0
436.0
438.0
440.0
442.0
444.0
446.0
448.0
450.0
452.0
454.0
456.0
458.0
460.0
462.0
464.0
466.0
468.0
470.0
472.0
474.0
476.0
478.0
480.0
482.0
484.0
486.0
488.0
490.0
492.0
494.0
496.0
498.0
500.0
502.0
504.0
506.0
508.0
510.0
512.0
514.0
516.0
518.0
520.0
522.0
524.0
526.0
528.0
530.0
532.0
534.0
536.0
538.0
540.0
542.0
544.0
546.0
548.0
550.0
