# Supplementary material for: Do Spectra Live in the Matrix? A Brief Tutorial on Applications of Factor Analysis to Resolving Spectral Datasets of Mixtures
Source: J Fluoresc. 2021 Aug 6;31(6):1599–616. doi: 10.1007/s10895-021-02753-w (PMC8547214; doi:10.1007/s10895-021-02753-w)
Supplement: Supplementary file 2 — (ZIP 654 KB) [file 10895_2021_2753_MOESM2_ESM.zip › Appendix_D/Crude_data/EEM_MAPS/lambda_EX.txt]

300.0
302.0
304.0
306.0
308.0
310.0
312.0
314.0
316.0
318.0
320.0
322.0
324.0
326.0
328.0
330.0
332.0
334.0
336.0
338.0
340.0
342.0
344.0
346.0
348.0
350.0
352.0
354.0
356.0
358.0
360.0
362.0
364.0
366.0
368.0
370.0
372.0
374.0
376.0
378.0
380.0
382.0
384.0
386.0
388.0
390.0
392.0
394.0
396.0
398.0
400.0
402.0
404.0
406.0
408.0
410.0
412.0
414.0
416.0
418.0
420.0
422.0
424.0
426.0
428.0
430.0
432.0
434.0
436.0
438.0
440.0
442.0
444.0
446.0
448.0
450.0
452.0
454.0
456.0
458.0
460.0
