# Supplementary material for: Do Spectra Live in the Matrix? A Brief Tutorial on Applications of Factor Analysis to Resolving Spectral Datasets of Mixtures
Source: J Fluoresc. 2021 Aug 6;31(6):1599–616. doi: 10.1007/s10895-021-02753-w (PMC8547214; doi:10.1007/s10895-021-02753-w)
Supplement: Supplementary file 2 — (ZIP 654 KB) [file 10895_2021_2753_MOESM2_ESM.zip › Appendix_D/Crude_data/EEM_MAPS/MeOH_MAP.txt]

7.3290   7.7170   7.2790   6.2320   5.0800   5.8550   5.5830   6.3580   3.4230   5.4010   4.0740   8.5440  12.0200  14.9400   4.2810   2.3850   3.4670   1.9550   1.5860   2.9530   3.6570   2.6530   2.2100   2.8620   1.1870   0.9410   1.1140   0.9120  43.6500 319.0000 316.4000  60.3100   2.4110   0.9930   1.1010   0.8710   0.3750   0.1860   0.8080   1.3480   0.3390   0.8220   1.0880   1.1510   1.1840   0.9720   0.9720   0.6700   0.3300  -0.0130   0.5740   1.0910   0.6480   0.4700   1.2900   0.4240   0.7820   0.5290   0.5080   0.5030   0.6580   0.2740   0.9380   0.6620   0.7400   0.4150   0.1120   0.4700   0.2060   0.7930   0.0850   0.2370   0.1630   0.2940   0.2570   0.2600   0.5880   0.5990   0.6880   0.1940   0.6060
6.8980   6.0060   5.4900   4.1910   5.3730   5.2400   5.5760   5.0230   3.3130   3.1470   3.3930   7.6490   9.4620  17.9300   9.7710   4.1320   2.5520   3.1310   2.5240   2.0350   1.9630   3.9190   1.8950   2.5460   2.2640   2.3790   1.4190   0.8240   7.0030  78.9400 293.5000 285.1000  54.5600   2.0070   2.1770   0.4990   0.7990   1.2950   0.7520   0.5540   0.3920   0.7980   0.7510   1.0970   0.4860   1.0020   0.9830   1.0770   0.4900   0.6190   0.7430   0.5350   0.7710   0.6990   0.4210   0.4690   0.8780   0.8490   0.7320   0.4800   0.5540   0.6060   0.4500   0.5930   1.2870   0.8520   0.6370   0.5430   0.2690   0.9200   0.8340   0.1720   0.5300   0.6250   0.5490   0.4030   0.4440   0.3900   0.5770   0.2610   0.3910
6.2180   5.8590   5.7060   6.1240   3.8330   6.4800   4.0060   4.1140   3.5570   3.7590   3.5930   6.5160   6.5840   8.3720  15.8900   8.3450   3.8330   2.5710   2.5410   2.2850   2.1710   2.4520   3.0630   1.9280   1.2640   2.1620   1.2040   0.7670   2.1590  12.3500  74.3900 290.6000 276.8000  56.0900   3.1660   0.7590   1.2290   0.8920   1.5410   0.6240   0.6030   0.6800   0.8220   0.5360   0.4730   0.5720   0.7080   0.4380   1.1360   0.6230   0.5460   0.5910   0.4790   0.5320   0.3120   0.3430   0.5490   0.3970   0.5540   0.4130   0.4710   0.3840   0.5970   0.8210   0.7460   0.7280   0.1960   0.6930   0.4370   0.2850   0.6080   0.4120   0.5080   0.6240   0.5810   0.2150   0.6060   0.9000   0.5710   0.4450   0.6070
8.1410   6.8450   4.8000   6.1530   5.4710   4.6080   3.1420   3.7660   4.2320   3.6340   3.9270   5.1730   5.2810   6.6860  10.4300  12.4600   6.5460   2.3570   3.0540   3.0200   0.9740   1.3690   2.5000   2.9340   1.8810   2.1400   1.1800   0.9500   1.5300   2.6680  11.9800  69.7800 285.6000 292.0000  57.1500   1.6410   1.2650   1.3400   1.3630   0.4760   0.7970   1.0570   0.8860   0.5570   0.1930   0.5200   0.5280   0.5200   0.8280   0.1570   0.4070   0.3820   0.4710   0.5430   1.1090   0.6250   0.1390   0.8170   0.4160   0.1520   1.0300   0.3130   0.4500   0.6290   0.6190   0.7700   0.4610   0.5230   0.4930   0.3710   0.3000   0.8510   0.3660   0.6450   0.7110   0.5560   0.3500   0.4900   0.3140   0.6340   0.4310
6.5620   5.6590   4.4400   5.3580   3.0620   4.1970   3.7650   3.1630   3.7420   3.2150   3.5990   2.9180   4.0370   5.2790   5.3780  12.0000   9.5380   5.2230   2.0630   2.3830   1.7760   1.1990   1.6340   1.6780   2.2790   1.4230   2.2160   1.5810   0.7440   1.1340   2.2520  11.4300  72.8000 284.2000 265.9000  50.2800   1.9810   1.2010   1.1800   0.5850   1.7130   0.7290   0.9340   0.7390   0.5410   0.8850   0.7110   0.0740   0.5280   0.7810   0.4870   0.6020   0.2960   0.6040   0.5930   0.6380   0.7690   0.7910   0.4270   0.4650   0.6200   0.9050   0.1400   0.3150   0.5440   0.2340   0.3800   0.8350   0.2600   0.8530   0.4730   0.3400   0.7580   1.0990   0.6270   0.5140   0.6330   0.1950   0.4080   0.5750   0.5290
5.6410   3.7270   3.2590   4.9030   3.0100   3.8080   3.7280   3.1910   2.7890   3.0440   4.8610   3.3070   2.2820   3.9370   6.8180   7.5300  11.6500   9.0840   4.3010   3.0930   2.2450   2.1440   2.4170   1.0790   2.5190   2.9770   1.7980   1.6180   1.3410   1.1360   0.7590   2.3610  11.8800  72.3700 268.8000 273.3000  49.1000   1.4800   1.7630   0.9710   0.8550   0.6440   0.3830   0.7600   0.6060   0.4220   1.2640   0.3650   0.7050   0.6970   0.9850   0.2380   0.4770   0.6780   0.5480   0.5650   0.0500   0.3280   0.3970   0.7180   0.4790   0.3610   0.1720   0.1190   0.4090   0.3250   0.8710   0.8920   0.2230   0.6930   0.0510   0.3200   0.4100   0.3960   0.5510   0.2410   0.4100   0.8190   0.6110   0.3040   0.3720
4.4820   5.2650   4.9080   6.1940   2.5160   3.8880   3.2510   2.9370   2.4520   4.1460   3.2680   3.5470   2.9530   3.3390   5.6700   5.7110   8.0200  11.4800   8.6600   3.6870   1.6350   1.2550   1.6890   1.3720   1.5320   2.4040   3.0820   1.9620   2.3590   1.2090   1.6260   1.6180   2.8900  12.0000  74.6200 269.4000 241.5000  48.4000   1.2430   1.0480   0.6950   0.9030   0.8380   0.8310   0.6360   0.3880   0.9430   0.2450   0.8440   0.5860   0.8020   1.0250   0.5560   0.3460   0.3520   0.1050   0.4570   0.3410   0.4300   0.4590   0.9470   0.5460   0.4270   0.5520   0.5680   0.6450   0.4750   0.6020   0.7040   1.0800   0.6190   0.4480   0.5460   0.5720   0.4040   0.2800   0.3670   0.4730   0.4530   0.2080   0.5050
5.2220   5.5090   6.2970   3.6650   4.4260   3.3540   3.4380   4.6050   4.1270   2.5690   4.0940   3.3610   3.4440   2.3770   3.4340   4.8780   6.6510   9.6880  13.4000   7.4740   3.7370   2.9730   1.4590   1.3560   2.0150   2.0950   2.4710   3.0880   2.7420   1.1840   2.3200   1.2380   1.4140   2.4510  11.5400  73.6000 262.9000 237.3000  43.0700   1.8230   1.0500   1.1050   1.3780   0.8750   0.4820   0.6880   0.3100   0.5790   0.5140   0.5950   0.4560   0.4690   0.6350   0.3840   0.4210   0.1730   0.2970   0.3880   0.8640   0.9330   0.8810   0.2220   0.7160   0.4970   0.3290   0.6430   0.4550   0.4080   0.4620   0.5820   0.4680   0.2720   0.5070   0.9560   0.3790   0.6640   0.3050   0.2680   0.9340   0.2670   0.3390
5.3550   4.2360   3.6180   3.8740   4.9900   3.5950   4.5680   3.4960   4.4000   4.3950   4.0160   4.2480   4.9230   2.3910   1.8470   4.3730   5.2710   6.5460   8.2530  11.8600   5.6930   1.8400   2.3730   1.0400   0.8310   1.4690   2.0520   2.9480   2.7770   1.7340   3.2710   1.0160   0.6810   1.5680   2.5480  11.3800  74.5000 248.9000 229.0000  42.0300   1.9850   0.9050   0.7320   1.4700   0.6010   0.7040   0.7440   0.6050   0.2040   0.6640   0.6920   0.8370   1.0160   0.4950   0.4790   0.9980   0.5230   0.2100   0.4570   0.6730   0.3480   0.7730   0.4140   0.7530   0.6320   0.8890   0.4430   0.5550   0.5570   1.1420   0.0400   0.6380   0.3410   0.9100   0.7850   0.3410   0.6700   0.6130   0.3620   0.2680   0.3740
5.5700   2.3190   4.0890   3.6980   4.4700   3.8540   3.2330   4.2350   3.0530   3.1710   3.3110   4.4060   2.5030   2.1470   3.1390   2.5560   3.8210   5.4210   6.2230  10.1500  11.6000   3.5390   2.3230   1.4170   1.4360   1.2760   2.3560   1.9330   2.7770   2.2370   1.6980   2.4550   1.6840   1.3780   1.7680   2.6260  12.5800  71.7900 252.9000 209.6000  38.1000   1.4390   1.1890   0.9410   0.6410   0.3620   0.6520   0.7620   0.7240   0.8370   0.8110   0.9170   0.6420   1.0250   0.4040   0.2400   0.3180   0.8360   0.8030   0.5450   0.4670   0.4740   0.5980   0.2470   0.1730   0.5800   0.5740   0.2680   0.5330   0.8470   0.5310   0.3420   0.5450   0.4860   0.5420   0.2650   0.3550   0.4450   0.4540   0.1880   0.8340
3.8650   3.7600   3.3530   4.2320   4.2090   4.8480   3.8880   3.0730   3.8650   3.1220   3.4270   3.5590   2.3920   2.2700   3.6990   2.9040   2.9600   5.3530   4.7010   5.3000   8.6390   9.5990   2.8480   1.1440   1.6990   1.3410   1.3810   1.7910   1.7240   1.9330   2.0560   2.5030   1.9840   2.6880   1.4780   1.2750   3.0380  11.6100  71.6900 223.4000 218.3000  36.9200   2.3420   0.6330   0.7890   1.1260   0.8230   0.4030   0.9020   1.3340   0.9730   0.5890   0.5920   0.8800   0.2870   0.5480   0.1860   0.4610   0.9740   0.3670   0.4350   0.6540   0.5830   0.5550   0.4040   0.3800   0.5580   0.3220   0.5230   0.8520   0.8420   0.5360   0.7180   0.5480   0.4070   0.2790   0.2800   0.2150   0.4450   0.5750   0.5780
3.6250   2.4270   3.8380   3.5440   4.7100   3.2150   2.5230   2.5660   2.8830   3.4200   2.9040   3.8120   2.9400   3.3060   3.0450   3.1000   2.9820   2.9800   4.1690   5.0330   6.1940  10.2400   7.9890   2.4730   1.3850   1.1000   1.6080   1.3550   0.5240   2.2600   3.1100   2.1400   1.8190   2.8700   1.1670   1.0990   1.9730   2.3350  11.5900  62.2500 223.6000 203.4000  39.9100   2.0700   1.1030   1.3100   0.4490   0.6400   0.7540   0.7060   0.4080   0.3750   0.6280   0.5600   0.5080   0.6680   0.3980   0.4320   0.4860   0.5220   0.8920   0.6830   1.3810   0.4390   0.4890   0.3080   0.3720   0.5790   0.6220   0.6000   0.7940   0.2650   0.5730   0.7190   0.3080   0.4790   0.3420   0.4640   0.3920   0.2980   0.6410
2.6890   3.1150   5.1820   2.4950   3.0600   2.9960   3.2510   3.4260   3.6190   2.3660   2.7860   2.9720   4.0890   3.6730   2.0510   3.5970   2.8410   3.2990   2.3290   5.2500   5.2180   7.8030  10.4400   6.3160   1.9130   1.0190   1.3940   1.8550   0.8920   1.7500   1.6800   2.4100   1.9470   2.1910   1.9290   1.9900   1.1250   1.0520   2.6240   9.8580  58.4800 205.3000 207.9000  39.3000   2.1700   0.5450   0.2480   0.4600   0.5020   1.0060   1.6170   0.3750   0.6380   0.4610   0.7400   0.5480   0.3350   1.1400   0.4840   0.2470   0.6990   0.7410   0.9200   0.7010   0.6980   0.5770   0.4130   0.3910   0.4410   0.5020   0.4040   0.3430   0.6500   0.9190   0.6000   0.4840   0.3090   0.3430   0.5160   0.5280   0.2920
4.3380   3.9030   3.8990   1.5930   2.3080   2.7620   3.2650   2.4900   2.6710   3.2460   2.5200   1.9580   2.8540   2.7770   1.9840   2.5130   3.4980   1.5740   3.4420   2.9560   4.5370   4.3670   7.5050   9.4940   3.5300   2.4500   2.1310   2.0060   1.9920   0.7670   0.9220   1.8050   2.1180   1.9370   2.1820   1.5190   1.9470   1.5900   1.4410   2.7760   9.4290  53.5300 200.3000 202.0000  39.5100   1.5030   0.7540   0.8010   0.2630   0.7690   0.8070   0.5520   0.8550   0.9550   0.5910   0.6950   0.6610   0.7160   0.6160   0.2680   0.4630   0.7270   0.3730   0.5160   0.4770   0.5000   0.6370   0.4560   0.6750   0.4860   0.1390   0.2730   0.3260   0.8810   0.9350   0.7130   0.6020   0.1620   0.3110   0.4350   0.4760
3.8830   3.7980   3.1910   2.9290   4.1770   2.8580   2.6860   3.1260   3.7460   3.3670   4.2620   3.5870   2.2380   2.9020   2.6220   2.5450   2.7250   2.3130   2.9900   2.4550   3.2140   3.2380   3.5880   7.2090   9.3480   4.8680   2.5150   1.5580   1.1950   1.1550   1.2890   1.4910   1.9800   1.5950   1.7540   3.2120   2.5470   1.7600   1.0670   1.5510   2.2960   8.6970  51.4300 193.0000 198.6000  38.6900   1.7080   0.8650   0.5230   0.6870   1.0360   0.7150   0.6840   0.5370   0.3640   0.4780   0.6930   0.7250   0.6150   0.8600   0.3360   0.8200   0.6710   0.5330   0.8830   0.6300   0.4450   0.7100   0.6870   0.4170   0.6480   0.2290   0.4560   0.5160   0.7760   0.2110   0.4550   0.4640   0.4380   0.4960   0.1880
2.9950   4.8930   2.3030   3.1940   3.7540   2.5450   3.1120   3.2160   3.4630   2.1370   3.8090   2.1410   1.7400   2.8880   2.3130   2.5350   2.9210   1.4240   3.2240   2.6980   2.2720   3.0460   3.6810   5.3890   8.6810   9.0880   3.4310   1.1810   1.4000   0.9780   1.3250   1.1020   0.7600   0.9940   1.9280   1.9770   1.6070   2.4300   1.2770   1.1860   1.5320   2.0580   8.8980  48.0000 197.5000 183.3000  36.8400   1.9760   0.9610   0.6750   0.6190   0.4140   0.7180   1.0450   0.5750   0.4460   0.6500   1.1240   0.3270   0.5070   0.5170   0.7490   0.6350   0.4900   0.7200   0.7030   0.8240   0.4040   0.6390   0.2010   0.4270   0.6770   0.8370   0.6010   0.2020   0.2900   0.3530   0.7910   0.5380   0.7210   0.4970
2.2670   4.0860   3.5910   2.4890   3.3160   3.1790   2.8770   2.8500   4.4640   2.6730   3.2030   3.3350   3.3820   2.6280   2.8800   2.6360   1.7340   3.1440   2.7490   2.6110   2.1270   2.8600   4.1010   5.7930   4.2830   8.9910   6.1590   3.7120   1.5710   1.5040   1.5320   1.5710   0.7630   1.6490   2.3690   2.2970   2.5610   1.5550   1.5010   0.8540   0.6520   0.7370   2.8240   8.2040  51.9200 176.8000 169.8000  32.8400   1.6520   0.9940   0.7310   0.3820   0.4970   0.8930   0.7730   0.4280   0.4410   1.1870   0.5330   0.2460   0.8880   0.7820   0.9400   0.6060   0.3130   0.4420   0.7090   0.5220   0.6440   0.0940   0.5010   0.6100   0.5690   0.5000   0.3010   0.6010   0.4660   0.5160  -0.0080   1.0380   0.1280
2.9980   3.0650   1.8110   3.0230   3.6750   2.2960   3.7650   2.9280   3.6560   3.0050   3.2220   3.1640   3.0680   2.6000   1.8730   3.3260   2.0630   3.7960   2.1330   2.0180   2.3050   2.0100   2.5350   4.5290   3.9640   5.6990   9.5620   6.2990   2.1650   1.3980   1.6430   1.6380   1.0090   1.8300   2.4980   3.3420   2.5310   1.6910   2.3200   2.3250   1.1870   0.7850   1.4480   2.3600   9.0630  49.4500 171.6000 166.0000  29.7200   2.0960   0.6800   0.4470   1.0320   0.3390   0.6730   0.5300   0.5950   0.7920   0.6240   0.6070   0.6780   0.5850   0.6550   0.5150   0.5110   0.3270   0.9710   0.6650   0.6560   0.5500   0.3790   0.6490   0.6610   0.0280   0.5000   0.6080   0.4240   0.6820   0.4240   0.5080   0.3100
4.6080   4.0650   3.2540   2.8480   3.1370   3.0740   2.7730   2.8170   2.5430   2.6090   4.0180   3.0330   3.4680   4.1400   1.1120   2.0800   1.7430   3.1380   2.2800   2.4460   2.6840   1.8580   1.5300   2.6850   5.7320   4.3330   6.5650   7.0550   5.5800   3.1590   1.5910   2.0500   1.2150   1.5860   2.2000   2.5810   2.7730   1.7950   2.3840   1.8230   2.7260   1.3610   1.4030   1.1660   3.1380   9.0760  44.5600 166.3000 159.5000  31.6500   2.5810   0.5930   0.7010   0.8550   0.5150   0.6070   0.3360   0.6740   0.4280   0.7200   0.4570   0.6990   0.3470   0.4910   0.5620   0.3240   0.9960   0.4010   0.9560   0.6650   0.7330   1.0120   0.5780   0.6330   0.4140   0.2640   0.1700   0.4790   0.3470   0.5270   0.7450
3.0570   3.5500   3.3500   3.2920   3.1640   2.7180   1.9720   3.4150   3.1940   2.0490   2.8090   3.2870   3.1020   2.1560   1.5090   2.4360   3.2800   2.8750   2.6550   2.4510   1.8360   2.4170   2.5020   2.5050   4.0370   5.0080   5.4230   8.6760   8.5630   4.3990   2.3470   2.1270   2.6320   1.8840   2.8110   1.9140   2.7890   3.9780   3.2400   2.2610   2.2570   2.1200   2.0470   2.0530   1.8280   3.1760   7.8630  46.2700 163.4000 158.7000  34.8000   1.2940   1.1930   0.8420   0.8830   1.0210   0.9060   0.2690   0.6490   0.8400   0.4410   0.5900   0.2120   0.3930   0.2960   0.5210   0.5700   0.5350   0.3240   0.6140   0.5290   0.5620   0.7760   0.6780   0.6840   0.6580   0.6000   0.5870   0.8440   0.5000   0.5300
2.3540   2.6820   2.7710   2.8640   2.4900   2.1300   1.6200   2.8140   2.2360   3.5840   1.4490   1.7890   1.7860   2.6250   1.8410   1.0950   1.9800   3.2060   3.0010   2.1110   2.4300   2.3610   2.4330   2.4340   3.8040   4.4540   5.0480   4.0480   8.4830   6.9620   3.6580   2.0930   2.9170   2.0830   3.0110   2.7390   3.6560   4.3320   2.4350   2.7900   1.8620   2.1830   2.1330   2.3740   2.2240   2.7600   3.1110   8.7340  43.5200 147.8000 153.5000  32.3200   1.6450   0.5890   0.6420   0.5640   0.8660   0.5930   0.5040   0.4440   1.0850   0.6490   0.8150   0.3920   0.8570   0.7160   0.4670   0.3960   0.6040   0.3860   0.7190   0.7260   0.4720   0.7660   0.2470   0.2030   0.2790   0.5150   0.4340   0.4050   0.4360
3.0300   2.8820   2.4590   2.3000   2.4730   0.9780   2.7530   3.3090   3.8550   2.9660   2.3610   2.1310   1.2060   3.0430   1.6350   3.3710   2.7750   3.1970   2.2490   2.0200   2.9140   2.5830   2.8830   2.7620   1.6870   3.4150   6.2530   3.7820   5.9630   8.3030   6.5600   2.4350   3.3160   2.8590   3.5590   3.6770   2.2650   4.6370   3.6570   2.2860   1.8680   1.2330   2.5680   2.0380   1.7520   2.8640   2.1560   2.4510   8.3330  39.0000 154.4000 152.2000  24.4200   1.5650   0.9670   0.7730   0.7320   0.9510   0.6390   1.2370   0.8440   0.7340   0.7960   0.4780   0.8240   0.5120   0.5410   0.6440   0.2930   0.2660   0.7550   0.5900   0.5950   0.5730   0.5330   0.5950   0.2270   0.4800   0.4480   0.6420   0.3700
2.6300   2.8700   1.7570   2.6970   3.4720   3.2420   2.8130   3.2240   2.7880   3.7530   3.3410   3.2890   2.0160   2.3240   2.1570   1.9010   3.3050   2.1650   2.3920   1.6520   1.7980   1.7950   2.7730   2.2190   1.5980   3.2450   4.6080   4.8160   4.1820   5.5420   8.0050   6.1780   2.4360   2.0900   2.9140   3.1780   2.6100   2.9910   2.5750   2.2580   2.6460   2.0970   2.8570   2.9910   1.8570   2.3360   2.3050   2.1040   2.9980   7.0040  38.7900 154.7000 136.0000  21.0800   1.2390   0.6470   0.8290   0.2990   0.3900   0.8390   0.1680   0.6420   1.1000   0.6260   0.9190   0.4590   0.6080   0.6600   0.3440   0.3320   0.7770   0.4310   0.3890   0.5990   0.4140   0.3360   0.4070   0.6460   0.3600   0.3740   0.6050
3.5480   1.5360   2.6900   1.3770   2.3430   3.2890   2.6870   2.2930   3.7800   1.7460   2.9610   2.2180   3.7130   2.6490   1.7120   2.2660   3.6930   2.3290   1.5030   2.7590   2.0380   2.1940   1.7060   3.6480   2.7180   3.0130   2.9870   2.4900   4.0030   4.0360   6.0080   8.3800   5.2040   4.5120   3.6840   3.2400   3.3990   2.5140   3.3880   2.0180   2.2920   3.3840   2.5420   3.0850   2.2430   2.0220   1.8110   2.2970   2.5210   2.6240   7.1400  42.3700 138.9000 131.6000  26.2100   1.9430   0.9280   0.8180   0.9950   0.9400   0.5950   0.7010   1.0920   0.9200   0.3770   0.4390   1.1810   0.2540   0.5970   1.0680   0.4800   0.5680   0.7020   0.5520   0.4150   0.3000   0.6160   0.2120   0.5320   0.2800   0.5260
2.6750   3.7840   2.1470   2.3820   3.0000   3.5160   1.8950   1.8580   2.0230   2.1050   2.0530   2.4860   2.3070   2.3840   2.7540   1.9910   2.9460   1.2980   3.4230   2.0060   1.6350   2.6510   2.4780   4.4390   2.6790   2.7110   3.3110   3.0440   3.7060   3.1510   3.8910   6.7540   9.5090   5.1280   4.0070   3.5870   4.1550   3.2530   3.2490   2.8370   1.6630   2.8410   3.0850   3.6820   2.2450   2.1600   2.7400   1.4830   2.2130   1.2860   1.7810   7.9530  36.6900 134.1000 130.1000  22.9700   1.1950   1.2050   0.7390   1.0460   0.4650   0.7090   0.5310   0.6750   0.9190   0.0820   0.3610   0.5800   0.6480   0.7500   0.3640   0.3260   0.4850   0.6420   0.1330   0.4840   0.6720   0.4250   0.4150   0.5030   0.2120
1.7940   3.4710   3.1840   1.5880   2.1740   3.1230   2.8250   1.8560   2.5720   2.6690   1.6810   2.3590   1.9760   1.9370   2.0580   2.0700   1.7680   2.2640   2.2160   2.0160   1.5910   2.3550   2.2380   3.3710   2.5300   3.6990   3.4260   2.8240   4.3010   3.7000   4.2890   4.5090   8.0810   7.9780   3.9550   3.0570   2.9380   2.6390   1.5950   2.8250   1.8520   1.8630   2.2170   2.9550   2.8680   2.7430   3.2130   2.7280   2.1350   2.2530   1.7720   2.2580   6.7410  36.0700 134.8000 132.1000  21.8300   0.9120   0.6150   1.3350   0.5830   0.9350   0.7380   0.6290   0.5070   0.8270   0.8900   0.3360   0.8500   0.8790   0.2690   0.7430   0.6410   0.4230   0.7510   0.6060   0.4780   0.5550   0.4620   0.3950   0.4460
2.9050   3.8550   3.2930   2.8230   1.3820   2.9050   3.0930   2.4120   2.9400   2.8300   2.1660   3.2750   2.0450   1.6940   2.2450   2.0100   2.1990   1.8270   2.4080   2.8930   2.7590   1.8510   2.3790   2.6770   2.9860   2.9990   3.2170   2.4590   3.5550   2.9550   3.7520   4.2390   6.0270   7.9130   6.4260   3.7840   3.7110   3.0230   2.1020   2.2760   2.2030   1.5960   2.2370   3.4150   3.7820   3.3960   3.2450   2.7990   1.8300   1.2180   1.3020   1.6330   1.7550   6.2720  37.2200 134.9000 122.5000  23.7900   1.3410   1.2970   0.7600   0.9730   0.4960   0.5270   0.5800   0.2940   0.5350   0.7080   0.4110   0.3990   0.5730   0.3270   0.3910   0.8540   0.7220   0.4690   0.3390   0.2260   0.2300   0.1840   0.2430
1.8930   3.1730   2.7010   1.3830   1.5380   2.9210   2.3740   2.8260   1.8950   1.9080   1.6240   2.1420   2.5010   1.4070   2.0590   3.7170   2.0840   3.6160   1.7060   2.7370   2.3850   3.1200   2.2570   3.3040   2.9640   2.0940   3.7550   4.7320   3.1500   3.1240   2.9380   4.0520   4.3860   6.7340   8.9350   7.3710   4.6440   2.8780   2.2880   3.0520   2.5540   2.2960   2.6410   2.1960   3.9640   3.8070   3.8730   3.1960   2.4610   2.0850   2.2290   1.0700   1.9420   3.2260   6.3570  37.7100 121.4000 117.4000  25.4100   1.5260   0.5690   0.2400   0.6500   0.6670   0.5300   0.7680   0.5380   0.3100   0.4830   0.4630   0.4410   0.5760   0.6060   0.3980   0.4140   0.2670   0.6070   0.3110   0.5340   0.2970   0.8830
2.8510   3.0770   2.6360   1.1000   1.5120   1.7680   1.9660   2.6230   3.7330   2.0100   3.8050   1.8640   1.9440   1.6950   2.5700   2.2270   2.8980   2.5030   2.3840   3.0670   2.2970   3.0050   1.6690   2.6320   2.2700   2.5240   2.8440   4.2300   2.3350   1.7330   3.0780   4.3410   5.2890   4.4540   5.1260  10.0500   5.0580   4.0800   2.9070   3.2530   2.5930   3.4070   3.7720   3.5370   3.3530   4.0200   3.2390   2.4460   2.4770   2.6480   1.9980   1.6550   1.2810   2.2710   2.8580   7.6240  32.9500 112.2000 112.0000  22.9100   1.5630   0.6520   0.8990   0.3900   0.5640   0.3070   0.5660   0.3890   0.7220   0.7990   0.7640   0.1610   0.3970   0.3060   0.1060   0.3540   0.0650   0.4330   0.4050   0.4360   0.4000
3.3650   1.7420   2.5810   2.2540   1.5960   2.0710   2.2780   2.8870   3.5060   3.2790   3.1240   2.3560   2.3800   1.9710   2.4880   2.7180   3.3680   3.0570   1.7670   3.8660   3.1500   2.4250   2.4820   2.5140   2.7420   3.5530   2.2540   3.4330   3.2390   2.6800   3.1950   3.9750   4.2120   5.0760   5.3640   8.2510   9.0980   5.0770   4.5350   3.9350   2.8910   3.9470   2.2120   3.8610   3.2370   3.8560   2.9390   2.5720   3.7270   1.9850   2.3740   1.6470   2.1570   2.3660   2.0480   2.0100   6.3060  29.4200 108.9000 113.4000  20.8800   1.4080   0.8410   0.3860   0.7140   0.5570   0.6460   0.4100   0.5420   0.4580   0.5070   0.6040   0.7470   0.3110   0.1610   0.4630   0.4160   0.3050   0.0800   0.2900   0.6820
2.2470   3.2080   1.5400   2.1600   2.0410   3.3530   1.6740   3.5630   3.3860   1.3370   2.4040   2.4120   1.8720   2.4990   1.2360   2.0360   1.9130   2.4600   3.0320   2.6550   3.1100   3.7610   2.4500   3.9170   4.3650   2.6650   2.2280   2.6510   3.3060   3.5900   3.3450   2.6860   3.7650   5.4720   6.9210   6.7860  10.2400   8.3730   3.7480   3.6850   3.0030   2.6360   3.2000   4.0820   3.8180   4.8920   3.2380   3.7420   3.3660   3.1020   2.9070   2.8140   2.5980   2.0310   2.1410   2.3170   2.1520   5.8330  27.7400 107.4000 105.3000  25.4100   1.5900   1.3370   0.4600   0.7540   0.6690   0.3740   0.4300   0.3740   0.5060   0.3700   0.7550   0.4620   0.7560   0.4520   0.3130   0.2960   0.4770   0.6460   0.5260
1.5070   3.0140   3.7870   3.3180   2.8490   1.6410   2.2540   2.5260   2.2020   1.7820   1.7710   2.5670   2.1590   1.6730   1.8000   2.4500   2.3910   2.3820   3.2930   2.7540   2.9110   3.0550   2.8860   3.1100   3.2940   2.0230   3.0850   2.5140   5.2000   3.3210   3.2560   3.9650   4.1360   4.3590   5.6950   5.8650   9.0650   8.8200   6.6860   4.6490   3.5360   2.7820   2.9790   3.9240   3.9730   4.0150   4.3940   3.8720   4.2930   3.5700   2.7610   2.6890   2.9150   2.2810   2.8840   2.3330   2.4010   2.7120   5.7770  28.2400 104.3000 102.7000  21.8300   1.3860   0.9180   0.5660   0.9110   0.7440   0.8560   0.6800   0.3730   0.8560   0.3500   0.2360   0.6630   0.4150   0.2850   0.3510   0.4920   0.7960   0.3040
2.4430   3.6370   2.8720   2.4770   3.0320   2.1370   1.9220   2.0500   1.8040   1.7020   2.3610   1.4620   1.7930   3.0300   2.5100   2.4250   1.8310   2.0740   1.6960   2.7050   3.0060   3.2200   3.7230   3.2740   2.7360   2.7830   1.9720   3.7450   3.6050   3.6950   3.9550   3.3940   3.7550   4.4760   5.2580   5.8700   6.8940   6.1630   8.4350   6.0320   3.6740   2.7730   3.7170   4.1480   3.6750   3.8530   3.8930   3.1110   3.6020   3.3190   2.8630   2.0950   2.8130   2.4610   1.8720   2.3240   2.1370   2.0190   2.0210   5.2190  26.8700 102.7000 100.2000  20.6400   1.0800   0.5950   0.8100   0.6770   0.7460   0.5960   0.0470   0.2230   0.4740   0.7660   0.7610   0.5280   0.5550   0.2300   0.6440   0.4190   0.6250
2.6700   3.4340   2.1020   2.1440   2.5420   2.2360   2.9960   3.1500   2.6580   2.9450   1.8080   1.9170   3.3660   2.3810   2.6060   3.0050   2.3380   2.3170   1.9600   1.3960   1.9370   1.6250   2.2320   3.2120   2.4200   3.1490   2.5300   2.9970   2.6750   3.1880   2.9260   3.1160   4.7080   4.1810   5.7740   4.2580   5.5490   4.2570   6.7360   8.7100   5.9250   4.4550   3.0670   3.8620   4.5600   3.5740   3.5470   3.0440   2.7100   4.0300   4.0480   2.1930   3.7190   3.4280   3.3760   2.4020   2.5660   1.9870   1.9260   2.6890   5.3600  28.0600  98.4000  94.5300  17.1900   1.1060   0.8220   0.7940   0.9810   0.3740   0.4580   0.2400   0.8060   0.6590   0.7790   0.5730   0.2730   0.6230   0.3810   0.6570   0.4190
3.5620   1.5420   2.4320   2.4690   2.1170   2.1880   2.5890   2.8450   2.1940   2.0080   2.3550   1.4680   2.4030   3.4080   0.7990   2.7380   1.2880   2.8110   2.4700   2.6180   1.9380   2.0170   3.2490   3.2810   2.6790   3.3050   3.0010   2.4370   4.1810   3.7420   2.8360   3.1480   4.2040   3.3260   4.4370   4.5150   5.3890   5.1530   4.0080   6.2910   5.8610   4.7830   4.3270   4.7940   4.4650   3.7130   3.8820   3.7590   3.1940   2.7180   2.9800   3.0790   3.2140   4.6540   2.3770   3.0650   2.8050   2.1000   1.7760   1.9980   1.8200   4.9830  25.6300  96.3400  96.5700  18.8900   0.5400   1.1030   0.7900   0.3270   0.4960   0.4010   0.6970   0.3930   0.7430   1.0250   0.5620   0.3180   0.5330   0.4050   0.5430
2.0040   1.0740   3.2050   2.1740   1.4540   1.9550   1.6860   2.9650   2.5010   1.9700   3.0300   0.9130   2.1340   2.2000   1.5370   1.6340   2.4470   2.7830   3.4740   2.0710   2.4220   3.2380   2.8940   3.1140   2.3030   3.9150   4.2880   3.5450   4.0370   3.8810   3.5720   3.6480   4.7870   4.5400   4.0290   4.0560   5.9080   5.5350   5.4290   5.1800   7.3960   6.4980   3.6010   4.0580   3.9880   4.1570   3.6350   3.4120   3.4440   3.0950   2.9400   3.0500   3.5450   2.9120   2.3380   2.1510   2.6920   2.4600   2.6920   2.0480   1.5920   2.6280   4.7250  26.4400  96.7100  93.1300  19.4300   0.8110   0.4560   0.2410   0.6190   0.4060   0.3470   0.6440   0.7150   0.3540   0.6120   0.8990   0.3600   0.4830   0.3230
1.9160   3.7060   2.7860   1.3780   1.2920   1.1530   1.1230   1.6190   1.6740   3.0750   2.5100   2.1680   3.1240   2.1300   2.2440   1.3670   2.4260   3.1230   2.3440   2.3800   2.3920   2.4450   2.7770   2.6810   3.1190   2.5200   3.5150   3.0840   3.5490   3.4980   3.1680   4.1250   3.4700   5.0400   4.1700   4.1220   4.1260   4.8190   5.1990   3.2800   6.2970   8.2710   5.2580   3.7260   5.6800   4.6460   3.4490   3.0830   3.8070   2.6080   2.8870   3.0530   2.9490   2.8890   2.8920   2.4110   3.8550   2.0410   2.2140   2.1110   1.7760   1.7430   1.8890   5.3410  27.2600  95.2300  91.4000  16.9800   1.3180   0.6150   0.6110   0.5460   0.6140   0.4790   0.3080   0.3120   0.4530   0.6790   0.4120   0.7000   0.6870
2.1670   2.9930   3.0200   2.7110   1.3830   1.9420   1.9440   1.8710   1.5080   2.2260   2.7440   2.1360   2.3500   2.7650   1.8750   1.5670   3.1910   2.4110   1.6180   2.1160   2.7800   1.8650   3.2360   3.1890   3.0940   2.5350   2.6680   3.8490   3.9970   3.2020   2.3930   3.5940   4.5790   3.7030   4.2300   4.3010   4.5690   4.2180   5.2440   3.3810   4.4600   5.8510   6.8460   5.8590   3.3760   4.1410   3.7250   2.7720   2.9710   2.9520   3.1280   3.6230   3.2040   2.5300   2.6800   2.2120   3.6740   2.8840   1.2050   2.1640   0.8980   1.7890   1.7660   1.5800   5.1540  27.0900  97.9600  87.9000  16.4400   0.9980   0.3680   0.1990   0.7090   0.3290   0.5180   0.6470   0.5550   0.7050   0.6350   0.2770   0.4170
2.4960   2.1210   2.7660   0.6720   2.1050   1.8830   2.1830   2.6640   2.7600   2.1230   1.7350   2.4410   1.9410   1.7750   1.4680   3.4870   2.2240   2.2760   1.6840   2.0130   2.7960   3.4090   2.0900   3.7250   2.2620   2.4660   3.5980   3.1210   3.0670   3.1250   3.9620   3.9860   2.9230   3.7730   5.3940   3.6880   3.5530   4.3270   3.6570   4.8380   4.2750   4.1610   5.7160   6.2640   4.3800   3.8990   4.4240   2.7490   2.8330   3.9970   2.9680   2.1870   2.8490   2.8460   3.6390   2.7140   2.4080   2.0380   2.2590   2.1870   1.7450   2.0930   1.7960   1.0480   1.5460   4.8130  24.7700  89.9600  87.6400  15.5600   1.1490   0.7500   0.7650   0.7310   0.5770   0.6700   0.3690   0.6230   0.7420   0.4920   0.6350
2.5210   3.3830   2.8940   1.8960   1.8800   1.1870   2.0070   2.0040   1.1990   1.7250   2.6480   3.5000   1.6730   2.8100   2.2250   2.2490   2.1090   1.3410   1.0020   2.7960   1.3350   2.3830   1.6670   3.2130   2.7360   2.9420   2.6620   2.9200   3.6240   4.7270   3.1210   3.2910   2.7440   3.1140   4.0350   4.3010   4.1410   3.7930   3.2100   3.5540   4.7670   3.1390   4.7100   6.4850   6.9850   5.2570   3.5240   3.2140   2.3350   3.0270   2.5600   2.4260   2.0900   3.4250   3.4640   2.7220   3.2860   2.2720   2.7340   2.4500   2.0030   2.2560   1.4360   1.0470   0.9820   1.3320   4.7200  23.5200  90.4800  83.1700  16.6000   1.1430   0.6470   0.1430   0.7040   0.6260   0.5000   0.4520   0.6410   0.5930   0.2690
2.6650   2.6830   2.6940   2.1570   2.6500   1.9910   3.9300   2.6220   1.4640   1.5330   2.2190   2.2340   1.5370   2.0410   2.5620   2.1590   2.2670   2.4580   1.8960   1.4430   1.6410   1.9850   2.0990   2.5140   1.6510   2.1230   3.4630   2.9410   3.3280   4.5830   3.4980   3.0460   3.4220   3.6600   4.9760   3.8340   4.1580   3.0160   3.8400   3.4920   3.7270   3.9300   4.0560   4.6660   5.9070   6.7670   4.0860   3.4860   2.6800   3.0620   3.9480   2.2920   2.0770   2.1720   2.9500   2.6520   3.2740   3.1930   1.8220   2.2710   1.8950   1.5650   1.7650   2.1340   0.9760   0.9940   1.7600   4.2000  24.6500  88.0600  85.8700  15.8800   1.1690   0.7290   0.6410   0.7440   0.5970   0.3090   0.4880   0.5640   0.0500
1.0060   3.0690   1.3660   1.2420   0.4680   2.9890   2.3460   2.9930   1.5380   3.1920   1.6790   1.0770   1.8840   3.1370   1.9130   1.5540   1.5640   1.2290   1.5700   1.6750   1.8620   2.3580   1.8700   3.7120   3.2210   2.7960   3.1110   2.1970   3.3400   2.5430   2.6950   4.2770   3.6220   3.9340   3.9590   3.9890   3.9960   3.2260   4.5420   3.8070   4.3630   3.8610   4.5950   4.9870   5.8600   7.9630   5.5220   3.3940   2.8530   2.9090   3.0440   2.8380   2.9070   1.9780   3.3610   2.6560   2.7920   2.8950   2.8140   1.6110   1.6330   1.7040   0.9130   1.4850   1.4290   1.6140   0.8880   1.3990   4.2940  24.2100  84.8100  86.3000  16.7500   0.9240   0.3860   0.4580   0.7240   0.5400   0.5000   0.6080   0.8280
2.4120   1.5960   2.7860   1.4900   2.5280   1.8710   1.4000   1.4470   3.0570   2.1310   0.7690   1.4000   2.4550   1.1430   1.2390   2.8030   2.3780   1.1060   1.9550   1.9610   2.4640   2.5200   2.3980   3.2680   3.3320   3.2320   3.3140   3.5890   2.6580   2.5320   3.1560   3.2360   3.3880   3.1680   4.2740   3.3480   3.0340   2.9190   2.5660   3.3490   3.1280   3.3640   4.1310   4.3620   3.9230   5.4290   7.5760   5.2360   3.1390   2.3600   3.3570   2.7910   3.6020   2.4930   2.4580   2.5070   1.7800   2.0000   2.2260   1.3040   1.6490   1.6700   1.5620   0.7970   0.8220   0.9380   0.5050   0.9990   0.9870   4.2810  22.9200  85.8200  78.7900  14.8100   0.7670   0.5700   0.6010   0.7380   0.6450   0.6820   0.9980
1.5120   0.7770   2.0620   1.2590   1.4770   1.6610   1.2930   1.3630   2.1780   3.7260   1.8440   0.1210   1.1860   1.4780   1.8020   2.2830   1.0710   1.2730   2.1020   2.5080   2.2560   1.9120   1.7280   2.4190   2.4110   2.6410   4.1110   2.1750   2.6000   2.1940   2.8510   2.1870   2.2600   3.4330   4.2780   3.9300   3.5440   4.0260   2.5490   3.1790   2.0420   3.8810   4.0360   3.8490   4.5910   4.3500   5.5150   6.5130   3.6740   2.2590   2.8160   2.5600   3.1630   2.7490   1.9800   1.7820   2.1290   2.0690   1.5290   1.8000   1.3450   1.4980   1.2570   1.3110   1.0110   0.6100   0.8450   0.8700   0.9740   1.2310   4.1160  21.6300  78.1700  79.6800  13.4900   0.4600   0.8810   0.9630   0.3870   0.4870   0.6190
1.7230   1.2010   1.7770   2.9500   2.1370   2.6570   1.9890   1.7950   2.6200   1.7390   1.6080   1.5030   0.9410   2.1990   2.3950   1.7900   2.6820   2.9590   2.6660   1.5670   2.6220   2.5610   2.1980   2.0100   2.1440   2.7240   3.7660   2.0890   3.2720   3.2880   3.9510   2.5600   3.4600   3.5140   4.7340   4.0730   4.5710   4.3100   3.6610   3.0810   3.1450   2.3620   3.4590   3.7290   5.4240   4.5470   4.4050   7.2410   4.4310   3.6160   3.3270   2.1670   2.8360   2.5860   3.0690   2.1740   2.5070   2.6310   1.9210   1.6810   1.3730   1.8680   0.9210   1.2630   1.1550   0.3890   0.9830   0.8040   0.4250   0.8380   1.0910   3.6330  20.8900  77.6800  75.6400  12.8300   0.9860   0.3480   0.6620   0.2340   0.6370
2.4560   2.2230   2.0220   2.8240   0.7030   2.3200   1.4880   2.9950   2.0880   1.6180   1.6280   1.8560   1.7550   1.8670   1.0890   1.8420   2.5110   0.9990   2.4100   1.9640   2.2680   2.6070   2.1340   2.3690   2.7960   1.3450   3.8310   2.6120   2.9940   2.6000   2.9420   2.5210   3.6840   2.8960   3.8210   4.2160   3.4070   2.7610   2.7350   2.9010   2.6750   3.0030   3.5790   4.1020   4.6770   4.7090   3.3770   4.8030   5.2890   4.3460   2.4310   2.3990   2.4280   2.7410   2.7540   2.3260   2.1780   2.5590   1.8060   1.9590   2.1420   1.8980   1.4560   1.0940   1.2010   0.8760   0.7610   0.8870   0.4120   0.7140   0.5500   0.9460   3.5040  21.6700  76.7000  73.4800  12.8000   0.6380   0.5140   0.3880   0.7590
2.0950   2.6280   0.7430   3.1490   2.6640   2.9440   2.0490   1.3990   1.7680   2.7250   2.2750   1.5170   1.4710   2.1620   1.6580   1.6420   1.4000   2.2250   2.0990   1.4750   1.9380   2.1980   2.3930   2.7850   1.8750   2.3190   3.0090   2.5520   2.6570   2.4020   2.9140   2.5100   3.6500   4.2610   3.7600   3.3430   3.7670   3.0210   3.7970   2.5670   2.6840   2.4700   2.5070   2.7600   3.8620   3.9930   3.3190   3.7100   4.2350   5.3530   4.0640   2.8510   2.1080   2.8400   2.1160   2.7920   2.0270   2.2550   1.3560   1.7300   1.4420   1.9700   1.3220   0.6450   0.9080   0.8260   1.1580   0.5250   0.7860   0.5490   0.3960   0.5820   0.7940   3.7430  23.9600  76.0000  69.7300  12.1000   1.2180   0.5580   0.3050
1.4670   3.1680   1.4570   2.8000   2.0760   2.4470   1.4680   2.5570   2.5460   2.0890   1.5870   1.7590   1.9160   1.7300   1.6160   1.7040   1.6600   1.4600   2.4320   1.8740   2.8080   1.7520   2.5810   1.4170   2.2990   2.1160   2.8580   2.2260   3.0360   3.5840   4.2750   2.6100   3.1790   3.5730   3.6200   3.1390   3.2680   3.5370   3.2590   3.3560   3.4960   3.1670   3.2580   2.8380   3.4500   3.5880   4.3530   3.1150   3.5680   4.0150   5.2480   3.3550   3.4040   3.2680   1.7840   1.9350   1.4900   1.8980   1.9970   1.6100   2.0200   2.0630   1.6260   1.5380   0.7780   1.1020   1.2220   0.6870   0.5670   0.5480   0.3780   0.7100   0.4140   0.8070   3.8310  20.5700  77.3100  65.0300  10.3200   0.7380   0.6360
1.7370   2.2160   0.8190   2.5840   1.3810   0.6670   1.0460   2.1430   2.1620   3.3240   1.8190   1.3560   3.0300   1.5440   2.2990   1.9680   1.9110   2.5160   1.7250   1.6660   1.6840   1.1490   2.5670   2.1530   1.9430   2.0880   2.3760   2.5530   3.2380   2.4280   2.7990   3.4300   2.6120   2.9690   4.0740   3.6940   2.7250   3.1960   3.8750   3.5830   3.8630   3.4630   2.4370   3.4970   3.6030   2.6850   3.3390   3.2790   3.1420   3.9580   4.6330   5.0920   2.5080   2.0140   2.6510   1.9170   1.4800   1.7590   1.8730   1.4850   1.5670   1.7660   1.6320   1.1810   1.0540   1.1690   1.0690   1.1370   0.2980   0.6780   0.4480   0.4210   0.6380   0.6120   1.1520   3.5340  20.8200  71.6700  61.6500   9.6660   0.7150
3.3800   2.0700   1.0090   1.5650   0.8260   1.0140   1.2880   2.6520   1.2820   1.8270   1.5060   2.7990   2.1230   1.1860   1.7120   0.7950   1.4590   2.0600   2.4340   2.4930   1.5730   1.6630   2.1320   2.2840   1.6480   1.7130   2.5380   3.2690   2.0460   3.3940   2.1510   2.4800   3.1180   2.6250   4.3360   3.3590   3.6990   3.7440   3.0650   2.9430   2.5110   2.3600   3.0530   3.6950   3.4960   3.0230   2.3620   3.1820   3.2100   3.0590   4.6470   4.2480   3.0740   2.4790   2.3060   1.7010   2.3120   2.1820   2.2990   1.5930   1.5410   1.3580   1.1280   1.3850   1.6380   1.1870   0.6400   0.6850   0.3010   0.6450   0.6660   0.4230   0.2900   0.5730   0.6570   1.0430   3.5150  20.9500  72.7600  65.0300  11.6100
3.9460   3.6840   1.7980   1.6920   1.8300   2.3660   1.1100   1.5430   2.6050   1.4510   1.7760   1.3770   0.8240   1.7130   1.8380   1.4500   1.7640   1.5250   1.6680   2.3750   2.1600   1.3070   1.4610   1.9210   2.2000   1.9110   2.2430   2.4410   2.8800   2.6730   3.3510   2.6370   1.8570   3.6210   4.0020   3.1180   2.3960   3.4840   3.4070   3.2340   2.7390   2.5850   2.7540   1.8940   3.2800   2.1130   3.0710   2.8040   2.5800   2.8710   3.9700   3.2600   4.1570   3.7090   1.7960   2.7360   2.0260   1.8460   1.7030   1.1810   1.5150   1.6200   1.1250   0.7150   1.1000   1.2100   0.9410   1.0040   0.0630   0.9800   1.1780   0.5900   0.7280   0.2540   0.7180   0.2440   0.7500   3.5190  21.3900  67.0600  59.6900
1.0640   2.0160   1.8690   1.7440   1.9070   1.6850   1.8110   2.9910   1.8600   2.8470   0.5390   1.5260   1.1920   1.4760   1.0260   1.2140   2.6600   1.8840   1.1470   1.7760   1.7420   1.4940   1.5700   0.9500   2.0730   1.3340   1.4130   2.9540   2.4670   2.8320   3.2610   2.4070   2.4260   3.6150   3.0180   3.3760   2.2890   2.4410   2.8630   1.8490   2.2810   2.9910   3.4320   2.2420   2.4840   2.7580   3.1440   2.5590   2.5110   2.3320   1.9060   1.9770   3.5050   4.2730   3.2240   2.5590   1.9780   2.0500   2.0970   0.9640   1.2450   1.7690   0.8140   0.8950   1.5430   1.3810   1.1570   0.8820   0.6760   0.5850   0.6730   1.2690   0.6000   0.2840   0.6530   0.7530   0.3160   0.6070   3.9680  18.4500  65.2200
0.7890   1.0950   2.2160   1.3990   1.4610   1.6320   2.2220   3.1250   1.6340   1.4910   1.6770   2.2550   1.4420   2.9520   0.9180   1.5790   2.4950   2.3730   1.9180   1.3340   1.7730   1.6050   1.6330   2.3380   2.6850   2.4520   3.6000   1.9950   2.1810   2.6240   1.7920   2.2410   1.9670   2.8150   2.1880   2.3980   2.8990   2.0830   3.0440   2.2010   2.0470   2.3060   2.4170   1.6640   2.3450   2.5910   2.0450   2.3040   1.6570   2.6910   1.8400   2.1500   1.5110   3.8780   3.6620   2.3610   1.7670   1.3550   1.1970   1.3100   1.6080   1.5440   0.9090   1.1110   0.9750   0.9800   1.0110   0.8560   1.0320   0.5670   0.8530   0.4680   0.2180   0.2560   0.5380   0.4720   0.2560   0.1620   0.8760   3.0840  19.2300
2.7290   1.6650   2.2640   0.9590   1.6050   1.7320   2.1780   1.4470   3.3300   1.9770   1.8160   1.8650   1.1920   1.5870   2.2620   2.1470   1.2330   0.8710   2.1840   1.3780   1.9200   2.2840   2.4420   2.3630   1.9900   2.2990   1.8920   1.4850   2.3280   1.8060   2.1850   2.3850   3.3100   2.8390   2.7360   4.0650   2.6140   2.7360   1.8710   2.1350   2.2950   2.6520   2.0440   2.2040   2.2020   2.9280   2.3940   2.5820   2.1640   1.7570   2.4190   2.0460   1.6550   3.1440   3.5000   2.9590   2.4130   2.0250   1.1770   1.2130   1.2900   1.2400   0.7810   0.7340   0.6530   0.7780   1.0780   0.6490   0.5270   0.4920   0.3780   0.7380   0.5660   0.5030   0.4080   0.2170   0.6620   0.5360   0.3940   1.1020   3.3480
0.9260   2.4680   1.6040   1.6430   2.2750   1.7930   1.7960   2.4660   2.5680   1.6600   1.2980   1.3900   2.1440   1.1300   1.3420   1.0840   1.2880   1.7710   1.6300   1.0090   2.0210   2.0540   2.1540   1.2950   2.0380   2.2000   1.9670   2.8240   1.9830   2.2530   2.2740   2.5200   2.5320   2.7680   2.9500   2.5930   2.3020   2.6190   1.7370   2.4810   2.1440   1.9260   1.9850   1.5280   3.0310   2.1240   1.9690   2.4420   1.8340   1.8070   2.1410   2.3070   2.5760   3.2770   2.3810   4.4370   3.1960   2.2410   1.5410   0.9500   1.4290   1.2720   1.3530   1.0560   1.3200   0.8420   0.8870   0.8330   0.4880   0.7970   0.2880   0.7940   0.5630   1.0660   0.4490   0.2010   0.5020   0.6220   0.1890   0.5440   0.6420
2.4510   2.2030   2.0100   2.2100   1.1190   1.5230   1.9010   2.7480   1.4300   1.2820   1.5540   0.9580   1.2580   1.8130   1.8320   1.5010   1.4070   1.5430   1.4490   1.4520   1.4940   1.4990   1.6360   1.6230   1.5260   2.4720   2.4480   1.7650   2.2010   2.6710   2.0410   2.3000   1.8070   2.0330   1.8400   1.7860   1.8980   2.0580   2.1480   2.6740   2.3690   1.9060   2.1960   1.8370   2.1710   2.9210   2.2580   2.7270   1.5080   1.7880   1.2420   1.5700   2.2090   1.9930   1.8010   3.6330   3.0030   2.7040   1.5240   1.2350   1.5350   1.2590   1.3190   1.0240   0.7830   0.9470   0.7910   0.3830   0.9220   0.8030   0.6170   0.1830   0.9860   0.9120   0.5080   0.6730   0.6440   0.7820   0.5850   0.5600   0.5210
1.9400   0.9290   3.1300   1.4960   2.2480   1.2800   1.9550   2.1010   1.7930   0.5580   2.0820   0.8230   2.2840   1.1410   1.9430   1.7760   1.6560   1.6170   1.4830   1.7700   0.9300   1.7930   2.1360   1.0920   2.4960   1.5310   1.0470   1.8840   2.2740   2.6480   1.3950   2.5630   1.9270   2.4630   2.1520   2.4810   2.3480   2.6830   1.8090   1.8570   2.4390   1.7450   2.4210   1.3970   1.5800   2.6480   2.4980   2.4640   1.5280   2.3340   1.7600   1.6230   2.3590   2.5120   2.1750   2.4330   2.0820   2.7590   1.8820   1.6070   1.1080   1.1440   1.3300   1.0050   0.5520   0.5190   0.5570   0.8360   0.8400   1.0770   1.6840   0.8550   0.8540   0.7720   0.6500   0.9230   0.4400   0.4020   0.8440   0.3670   0.4690
1.9210   1.5240   2.1620   0.8600   2.6810   1.5010   1.9910   2.5010   1.1500   1.6270   0.9890   0.6960   2.5250   1.6240   1.8250   2.0140   1.9290   1.1860   2.0680   1.9940   1.1470   2.1140   1.8100   1.8790   1.2560   2.2750   2.3110   2.2580   2.5050   2.4860   1.8140   1.6950   1.4900   2.9150   2.7160   2.1220   2.8950   2.9880   1.7670   1.5410   1.8150   2.3290   2.4910   2.5420   1.7830   2.6250   2.2500   2.1560   1.6920   2.1630   1.3220   1.5850   1.8590   1.7510   2.5700   1.4780   2.1460   2.2550   2.1830   1.9780   1.4480   0.7230   1.3000   1.1470   0.7430   0.5320   0.7100   0.6220   0.3540   0.4260   0.6090   0.5310   0.4320   0.6240   0.2880   0.3410   0.6180   0.5160   0.6160   0.4550   0.2760
1.3550   1.0270   2.5900   1.4030   2.0250   1.2320   1.3860   2.9230   1.5510   1.0070   2.0200   0.5940   1.9330   0.6910   1.6290   1.1520   0.9300   1.7400   0.4890   1.1400   1.2570   1.7560   1.4880   1.8740   1.6640   1.9640   1.3620   2.4060   2.9290   1.3670   2.0390   1.9180   1.5460   2.0780   3.1230   1.7920   2.2930   1.8810   1.4060   1.7970   1.7830   1.7130   1.7110   2.7160   1.9270   2.2560   2.1650   1.5300   1.9240   1.4940   1.7910   1.6160   1.8400   1.6830   2.2940   2.0840   1.7770   2.9080   3.0510   2.6740   1.6270   0.7580   1.4710   0.9020   1.4990   0.8950   0.1870   0.9240   0.4860   0.5190   0.6690   0.4470   0.2360   0.8450   0.4810   0.6630   0.4230   0.5200   0.2750   0.4570   0.4620
1.9970   2.1280   2.9940   1.9480   1.6870   2.4940   0.8690   1.5000   0.5440   0.8000   2.2370   0.9290   1.4120   1.2020   1.7170   1.4540   1.3540   0.8900   1.6440   1.7270   0.8540   2.5050   1.8750   1.1390   1.2930   1.3390   1.6720   1.8810   2.4940   1.8780   2.3530   1.9480   1.7710   1.8810   2.2540   1.3910   1.2450   1.4050   2.3830   2.2500   1.6800   1.8480   1.9800   1.4440   1.7730   2.0990   2.8780   2.1050   1.8610   1.5180   1.5740   1.8550   1.6960   1.9150   2.1020   3.1050   1.7290   2.4410   2.4480   2.1160   1.8140   0.9490   0.9170   0.6170   1.0060   0.5580   0.5310   0.2480   0.3510   0.4190   0.6860   0.4790   0.8720   0.6810   0.1870   0.7400   0.6220   0.4630   0.6780   0.5010   0.3010
2.0310   1.2850   0.9140   1.4280   1.7100   1.4230   2.0990   1.3890   2.7630   1.8080   1.5260   0.8100   0.4490   1.5170   1.3330   1.3580   2.0370   1.6750   2.3350   1.6060   1.8830   1.6420   2.9450   2.0500   1.1120   2.0500   1.9080   1.1070   1.9090   1.2360   1.4450   2.2230   1.3490   1.4820   2.3200   1.4490   1.8200   1.7640   2.8580   2.5640   1.3620   1.6910   1.8380   2.0670   2.4750   1.6120   3.0770   1.7970   0.9900   1.3570   1.9170   1.1270   0.8320   1.6950   1.8390   2.1280   2.8330   1.5330   1.7110   1.8830   2.0500   1.5110   1.3490   0.9220   0.5220   0.5420   0.7280   0.1310   0.5390   0.9990   0.3940   0.6060   0.7590   0.9960   0.6570   1.1280   0.9700   0.7480   1.0050   0.5200   0.3910
2.1280   0.9880   2.3390   1.4680   1.7400   1.4820   2.2670   1.1170   1.1540   1.1270   1.9190   1.1700   1.9920   1.2790   1.2530   2.7390   1.6550   1.4470   1.5810   0.9470   2.1210   1.3830   1.3920   1.8090   1.0600   2.2300   1.4890   1.5710   2.0570   1.8350   1.3000   1.3350   1.5380   1.9470   1.8300   2.0840   2.3140   1.7520   1.5790   1.2310   1.9450   1.7200   1.2840   1.7420   2.6530   1.2690   2.1880   1.9430   1.0620   1.8810   2.3190   1.2990   1.0350   0.9520   1.4840   1.5250   2.0950   1.4730   1.5110   1.6580   2.2550   2.5790   1.5820   0.7750   0.3370   0.8020   0.6700   1.0490   0.8480   0.8770   0.4810   0.3580   1.2430   0.5710   0.8730   0.6670   0.6050   0.6510   0.4590   0.5480   0.6030
1.4730   2.7700   2.6660   2.0770   1.9540   0.5810   1.1700   0.9730   1.5630   1.2090   1.4690   1.2000   1.9630   1.5120   1.7150   0.9080   1.4750   1.6020   0.8160   2.0010   2.5830   1.6900   1.3700   1.8570   0.9990   1.7550   0.8580   0.9400   1.8040   1.3570   1.6890   1.2560   2.0030   2.0350   1.4720   2.0610   1.3770   1.7300   1.3980   1.0750   1.7020   0.4430   1.4990   2.3670   1.7680   1.3220   2.0210   2.0650   0.9860   1.6070   1.8050   1.4060   0.9030   0.8900   1.3180   0.9940   1.5270   1.9600   1.1680   1.5710   1.6780   1.5130   1.7800   1.1650   1.0980   0.9370   0.6320   0.8420   0.8070   0.4460   0.6190   0.3860   1.1600   0.3740   0.5970   0.5500   0.3760   0.4170   0.7520   0.6210   0.7160
2.2240   2.0140   1.2310   1.8190   0.3320   1.5150   2.7340   0.9760   2.2290   0.8780   1.6680   2.1120   0.8660   1.4880   1.5760   0.8640   2.1530   1.9240   0.9210   1.2680   1.6230   1.1150   1.4340   1.9670   2.4260   1.2780   1.3130   0.9110   0.7700   0.7960   1.2880   1.7690   1.5130   2.1940   1.7140   1.0940   2.0150   2.0380   2.2560   0.9560   1.5970   1.9540   1.6050   1.7250   2.5900   1.4970   1.9550   1.4860   1.4780   1.2220   1.2970   1.4600   1.1370   1.6050   1.3760   1.2320   1.7740   1.4170   1.5870   1.4560   1.7850   1.6840   1.5160   1.2250   0.8020   0.8930   0.5970   0.5670   0.5250   0.6100   0.5070   0.2710   0.7570   0.5990   0.2240   0.2040   0.6560   0.4350   0.3820   0.1760   0.9160
1.3790   2.6140   0.6100   2.0920   2.4350   1.0630   1.3500   0.6740   1.3680   0.9670   0.6220   1.7740   1.2560   1.6120   0.9730   1.4170   1.5510   1.6350   1.3400   1.2380   1.6750   1.5450   1.4410   1.4920   1.6490   0.8570   1.8560   1.5100   1.5230   1.0380   1.5210   2.5530   1.5030   0.9490   2.0320   1.3330   1.5750   1.2270   2.2450   0.6910   2.0030   1.5410   1.2370   1.8740   1.6860   1.5430   1.5240   1.7730   1.2480   1.6530   1.1790   1.6720   1.2600   1.2630   1.6270   1.3180   1.9500   1.2710   1.4370   1.3430   1.1050   1.1900   1.2560   1.4570   1.1230   0.5210   0.8170   0.4530   0.8490   0.4740   0.5380   0.5740   0.4910   0.4490   0.5270   0.1400   0.4170   0.7810   0.4540   0.3140   0.4300
2.3020   0.6190   1.5150   1.1230   1.9410   1.7470   2.1330   1.2880   1.8300   0.5210   1.5670   1.3350   1.5950   0.7810   2.3970   1.7300   1.8430   1.3760   1.1940   1.7430   1.5590   1.7780   1.1680   0.8130   1.1980   0.6140   1.2710   0.9000   1.4830   1.3830   1.3010   1.6110   1.8180   1.4920   1.4570   1.2820   1.9640   1.7620   1.6330   1.3850   1.7270   1.3460   0.9660   1.5490   1.1470   1.2810   1.5590   1.2620   1.0810   1.2330   0.8060   1.3820   1.0640   1.4480   1.1680   1.9280   1.2510   1.3350   1.1170   1.1840   0.6980   1.7930   0.8560   2.4780   1.8470   1.1750   0.2670   0.4900   0.5030   0.8590   0.2690   0.5740   0.5190   0.9350   0.5040   0.4800   0.4420   0.4560   0.3790   0.4050   0.4330
1.5480   2.1240   0.9780   1.3080   1.9230   0.7940   0.7090   1.7510   1.5370   1.4770   1.1750   0.6210   1.2050   1.0760   0.7100   1.5170   1.7920   0.9080   1.7200   0.5310   1.8090   2.0320   1.9110   1.2630   1.1260   0.7800   1.1860   1.6890   1.2750   0.7250   1.5700   1.2670   1.2730   1.7590   1.6410   0.9110   1.4280   1.4980   1.8270   1.4000   0.9200   1.3830   0.6480   1.7660   2.0310   1.3370   0.8090   0.8250   1.7410   1.4510   1.0440   0.8750   1.3150   1.6090   1.3170   1.2510   1.3290   0.8780   0.9030   0.7640   0.8670   1.5150   0.6410   1.1730   1.4440   2.3630   1.0150   0.3440   0.3020   0.4430   0.6650   0.4010   0.2470   0.9760   0.5080   0.4260   0.5540   0.5100   0.6530   0.5300   0.3990
1.0730   2.7750   1.6580   1.6070   1.0330   1.5530   0.7730   1.3080   1.1310   0.8230   1.2000   1.2650   2.5680   1.2660   1.8470   0.9930   1.5480   1.2960   1.5510   1.3120   1.2330   0.9440   1.5070   1.9600   1.8590   1.4100   1.7820   1.4220   1.5440   1.6050   1.8240   1.7710   0.9680   1.2620   1.4930   1.3680   2.1570   2.6120   1.3570   1.8190   1.9560   1.4110   1.5680   1.3740   1.3160   1.4300   1.9600   1.2930   0.9780   1.2620   1.3060   1.3690   1.2640   1.6820   0.9820   1.0520   1.3120   0.8190   0.5810   0.8520   0.6290   0.8200   0.9870   0.6880   0.9230   1.5460   1.0800   0.8250   0.6690   0.5240   0.6800   0.7190   0.5570   0.8800   0.6390   0.4690   0.2160   0.6790   0.5370   0.4190   0.9760
2.1750   1.2070   0.8410   1.4200   2.7860   0.7890   0.8540   1.8520   0.9480   1.2190   1.8130   1.5300   2.1540   1.2770   0.8410   1.2360   1.9690   1.3540   0.9890   1.5110   1.5790   1.8100   0.2460   1.7280   1.3720   1.2690   1.1330   1.1120   1.3100   1.1090   1.0560   1.0840   0.6450   1.9660   1.0020   1.2550   1.3180   1.1830   1.1740   1.4280   0.9900   1.5680   1.6910   1.2470   1.6390   1.4390   1.5850   1.3470   1.3260   0.8800   0.9100   0.9990   0.7220   1.5420   1.3640   0.8360   1.2550   1.1110   1.1530   0.8760   1.0850   1.4250   0.8970   0.8420   0.9010   0.7800   1.2390   1.1970   0.6170   0.1660   0.3630   0.4460   0.7430   0.4660   0.5470   0.4120   0.3280   0.6730   0.4580   0.7540   0.6400
1.1140   1.4040   0.7030   1.1460   1.9850   2.2160   0.6460   1.6290   1.3670   1.3350   0.9630   1.4590   0.8990   1.3310   0.1130   1.3440   1.5290   0.6270   1.3290   1.4450   0.8880   1.0900   0.7640   1.1830   0.8210   1.1870   0.7480   1.6510   1.7700   1.9320   0.8960   1.8460   1.3510   1.4100   1.7290   1.0490   1.5540   1.0770   1.7460   1.5730   0.9780   0.9200   1.3960   1.5740   1.1160   0.9030   1.0940   1.2900   1.1440   1.1810   1.3500   0.4850   0.7220   0.8850   0.8990   1.0800   0.9470   0.7490   1.3310   0.2190   0.9870   1.2370   0.8950   0.9840   0.7310   0.9050   1.5830   1.1330   1.1550   0.6690   0.2330   0.0430   0.5780   0.4200   0.4270   0.1100   0.0860   0.4530   0.7100   0.0870   0.3240
0.0590   1.1430   1.4660   2.3240   1.1010   2.3420   1.2060   1.5090   2.3290   1.9380   1.1360   1.2370   0.7420   1.8110   2.3420   0.1300   1.0920   1.0790   0.6890   1.1440   1.2430   1.0600   1.1780   0.4220   1.4720   1.0940   0.6600   1.1170   0.9900   1.2560   0.9320   2.1600   1.3280   1.7820   1.1870   1.0530   1.4950   1.3430   0.6660   1.4140   1.3150   0.9900   1.0860   0.9380   1.2480   0.7690   1.7870   1.2550   1.4290   1.0870   1.0030   0.7310   1.0050   0.9020   1.0010   0.8840   0.8110   1.5710   1.0400   0.7900   0.8260   0.5630   0.6390   0.9650   0.7460   0.9600   1.1530   1.1670   1.9430   0.9830   0.4320   0.2070   0.4040   0.5480   0.2950   0.2130   0.2700   0.1620   0.3080   0.2310   0.2730
2.0890   0.8580   1.7900   0.8570   0.6530   1.3380   0.6080   1.4820   1.5400   2.6330   1.3360   1.8440   1.3280   2.2820   0.7110   0.7520   0.9970   1.6080   1.2750   1.1360   1.5590   1.0290   1.0990   0.8200   1.3740   0.5620   1.4380   1.6550   1.7990   1.3120   1.0330   2.2670   0.5450   2.2790   1.8990   1.3340   1.7810   1.1160   1.0060   0.9900   1.0270   1.3620   0.9390   0.9060   0.9910   0.8750   0.7830   0.9440   0.8720   1.1320   0.8650   1.4060   1.0150   0.7310   0.5140   1.1380   1.3490   1.2070   0.7800   1.2660   0.7610   0.8530   0.8140   1.0440   0.9990   1.2610   0.9250   1.5360   2.0120   1.4080   0.8120   0.5450   0.5170   0.8620   0.5190   0.8310   0.7420   0.3700   0.3820   0.3110   0.1470
1.9380   1.1290   0.5910   1.1950   1.3590   1.7510   1.6750   0.1290   1.2610   1.3160   1.6370   1.1240   1.3360   1.9370   1.4360   0.8720   0.4180   1.1090   0.4620   0.6090   0.9520   1.6040   1.2630   0.7730   1.2810   1.2750   1.6570   1.1050   1.6020   2.0580   1.1770   1.6580   0.9350   1.1790   1.9620   1.8930   1.1250   1.2710   1.3650   1.6970   0.7600   1.1570   1.4370   0.7350   1.5170   1.3790   1.2520   0.7990   1.0240   1.1260   0.7250   0.5030   0.4550   0.6890   0.9920   0.6920   1.4910   0.7980   0.9530   0.4740   0.7970   0.7900   0.6660   0.7420   1.0870   0.7580   1.0350   0.8630   1.1420   1.0920   1.5580   0.4700   0.5290   0.4680   0.5860   0.4960   0.2230   0.6080   0.2580   0.6440   0.2320
1.4130   1.2650   0.6150   1.1710   1.1260   0.5340   1.3980   0.4350   1.3010   1.6390   0.9010   1.3580   1.3800   0.9340   1.1300   0.8080   0.8210   1.0470   0.8750   1.5420   1.7910   1.3910   1.8430   0.9790   1.1920   1.1880   1.4490   1.0290   1.5280   1.0850   1.7540   1.1050   1.6540   0.7690   0.7430   0.9220   0.9910   2.1850   0.9750   1.4490   0.6490   1.4000   1.6190   1.3150   0.6400   0.9780   1.0580   0.9600   1.5150   1.3310   0.6030   0.9790   0.6910   0.8450   1.0800   1.0600   0.8810   0.7430   0.9610   0.5630   0.8580   0.5030   0.8780   0.4840   1.2380   0.4930   0.8720   0.6210   0.9780   1.6740   1.7500   0.7610   0.6310   0.4410   0.7270   0.6060   0.4240   0.4480   0.3140   0.5260   0.3270
1.9370   3.5320   1.3990   1.4760   1.3270   1.9640   0.7060   0.0770   1.2950   1.2260   0.9410   1.6790   1.3500   2.1120   1.9040   0.7910   0.3280   1.0280   0.6960   0.4210   1.9920   1.8420   1.5530   2.3200   1.1120   0.9370   0.8060   1.1210   1.1610   1.6300   1.3190   0.4640   1.3960   1.0870   1.3860   0.5780   0.9120   1.3750   1.4690   1.3910   1.6980   1.1400   1.2040   1.1880   0.8840   0.9350   1.2470   0.6390   0.6660   0.8160   1.2140   1.1040   0.9750   0.5110   0.5690   1.1150   1.7020   0.8890   0.8300   0.7820   0.7100   0.6770   0.5710   0.8720   0.7010   0.5480   0.7200   0.7340   0.6150   0.7770   1.0310   1.1980   0.7130   0.9050   0.6530   0.5400   0.2720   0.4560   0.2690   0.2220   0.6490
1.3230   2.8780   1.3740   1.1290   1.4510   0.7550   1.1750   1.0460   1.1570   1.2570   0.8430   1.5960   1.1270   1.2620   1.0410   0.8770   0.3220   1.3240   0.7540   1.1200   1.2220   0.6500   1.4450   0.7490   1.3950   1.3530   0.8990   1.6030   0.5640   1.3180   1.7320   0.6240   0.7880   0.8150   1.2790   1.0410   1.0660   1.1390   1.2200   0.8810   1.3780   1.2170   0.8440   1.1650   0.9390   1.0830   1.2350   0.7610   0.9930   0.7130   1.2980   1.2220   0.3620   0.7550   1.0100   0.9960   1.1740   0.7640   0.6060   0.3110   0.4070   1.0120   0.3070   0.5310   0.1420   0.4120   0.2410   0.6300   0.8360   0.4620   0.8910   1.3890   1.2030   0.9360   0.2460   0.2640   0.0960   0.0920   0.3990   0.3540   0.1470
2.4820   1.5450   0.7350   1.8480   1.2450   1.1910   2.0950   1.2290   1.5110   2.1790   1.3620   1.5960   0.9650   1.1680   0.9280   1.0620   1.0440   0.7140   0.8560   0.8030   1.0340   2.1900   1.7130   1.3800   1.0710   0.7590   0.9570   0.4710   0.5930   0.8040   1.7440   1.7300   1.5420   0.9370   0.9940   0.4660   1.1300   1.3550   1.1700   1.1980   1.0950   1.2560   1.3740   1.3170   1.0030   0.8690   1.1860   1.0550   1.0340   1.0380   1.2640   1.0080   0.5910   0.9470   0.8630   0.5860   1.1040   0.6750   0.3650   0.3600   0.7750   0.3860   0.5560   0.7790   0.7800   0.6330   0.4170   0.9780   0.6310   0.5650   0.7490   0.6360   0.8080   0.6460   0.4740   0.1060   0.6920   0.7280   0.1770   0.5170   0.4620
3.1610   1.2340   1.7330   1.6560   2.3960   1.3590   1.5750   0.8220   1.8190   0.9000   1.3810   1.0940   0.7430   1.2370   1.4260   1.3920   1.4270   0.4820   0.8940   0.9010   0.4390   1.0190   1.5720   1.7360   0.8220   0.6140   2.2870   0.9100   1.1430   1.3800   1.1300   0.9040   0.8720   1.7710   1.1330   1.2770   1.2370   1.0650   1.6310   1.4870   0.9950   1.2460   1.4890   0.5930   0.9020   1.5060   0.9130   0.8510   0.7100   0.8920   0.8340   1.2710   1.3820   0.7520   1.2170   0.6370   1.0240   0.8490   0.6380   0.5040   0.4070   0.9020   0.3680   1.1480   0.5370   0.7310   0.4310   0.6950   0.6660   0.4920   0.6530   0.2310   0.8040   0.9110   0.8090   0.5010   0.4280   0.2920   0.2380   0.5800   0.6790
0.7660   1.9340   1.4630   2.3210   2.8810   1.1730   1.0180   1.9580   2.6330   1.0790   1.4670   1.1720   1.6940   1.2180   0.8940   1.4230   1.7300   1.0670   1.3780   1.2140   0.7540   0.9810   1.3490   0.8810   1.2380   1.9170   1.5120   0.8700   1.2640   1.3670   0.5500   1.1780   1.2190   1.4390   0.6430   1.4700   1.1640   0.6900   1.0400   1.8720   0.6560   1.3450   0.6160   0.6410   0.6250   1.1810   0.6070   0.5170   0.9650   0.8260   0.5350   0.4960   0.9960   0.6270   0.8500   0.8430   0.7560   0.9000   0.2140   0.7060   0.3780   0.6920   0.6060   0.6940   0.2160   0.8730   0.7410   0.5120   0.4030   0.4560   0.4760   0.6590   0.7980   0.7860   0.9730   0.4420   0.6960   0.5460   0.3570   0.1780   0.5140
1.4180   2.6320   1.1880   1.5810   1.5380   0.8980   1.3090   1.7190   1.2440   0.6120   0.8720   0.5060   1.2200   0.8930   1.5690   1.9710   1.9050   1.2960   0.7860   1.0380   1.1950   1.4180   1.4560   1.1190   1.6290   0.8230   1.4280   0.7790   0.9630   1.2340   0.9090   0.9100   0.5390   1.2080   0.9560   1.5600   0.9610   1.0430   1.2340   1.0420   0.4930   1.3750   1.0950   0.4800   0.6390   1.3030   0.7850   0.8430   0.9540   1.3670   0.6400   1.2850   0.3060   1.3420   0.4110   0.7130   0.7620   0.6760   0.7300   0.5760   0.2920   0.5270   0.6330   0.3650   0.7930   0.9220   0.3320   0.6460   0.2820   0.8660   0.1870   0.5810   0.7400   0.2090   0.5880   0.8250   0.8050   0.7060   0.3720   0.3970   0.5940
0.6870   0.8970   2.2780   1.7390   1.6060   1.6050   2.0120   1.0190   2.1050   0.8500   0.8540   0.7510   1.1910   1.1580   0.5640   1.1710   0.7970   0.9430   0.6430   0.7080   1.1500   1.6100   1.1890   1.3370   1.2410   1.9000   1.9850   0.3940   0.4390   1.0930   0.9560   0.7380   0.5810   0.8390   0.6400   1.2740   1.0630   1.0720   1.2660   0.5740   1.4720   1.4900   1.0110   0.6890   0.9090   1.0230   0.5000   0.6680   0.6780   1.0710   0.9440   1.0920   0.7150   0.9500   0.9090   0.7800   0.8270   0.7220   0.4140   0.3630   0.3430   0.6640   0.7760   0.4510   0.3930   1.0770   0.6620   0.8870   0.3180   0.5100   0.1570   1.1680   0.7290   0.7700   0.8190   1.2050   0.9070   0.9760   0.4240   0.3940   0.4630
1.0180   1.9770   1.9300   2.0750   1.5140   0.6590   0.4040   0.8700   2.3690   1.3170   1.4480   1.6440   1.5730   1.2780   0.6120   1.3850   1.6780   1.1260   0.8580   1.7530   0.7730   0.7330   0.9600   0.2040   0.9790   1.7150   2.0140   1.0520   0.8930   0.4930   0.9650   1.1950   0.7450   0.5940   1.6270   1.4940   1.2580   1.5950   1.0860   0.4830   0.8440   1.0860   0.4250   0.7270   0.2810   1.0420   0.5440   0.9250   0.6470   0.8690   0.5170   1.1580   0.6440   0.5620   0.8050   0.4380   0.5140   0.8240   0.1790   0.8450   0.5300   0.4600   0.5860   0.5310   0.3310   0.5580   0.3320   0.4790   0.5350   0.3550   0.6340   0.4460   0.7180   0.5680   0.1870   1.2480   1.4910   0.6570   0.4320   0.3050   0.6590
0.2780   0.8760   1.2530   0.7100   0.7520   1.0240   1.6450   2.4940   1.3650   1.4800   1.1100   1.2940   1.3770   0.4780   1.6260   1.3250   1.6130   0.6690   0.3630   0.8920   0.9770   1.1560   0.6090   0.8880   1.0260   1.2720   1.0330   1.0900   1.3590   1.7060   0.4130   0.8770   0.7590   0.5550   1.3660   0.8280   1.6970   1.1730   0.6960   0.6300   0.7070   0.7200   0.9470   0.5430   0.5250   1.2290   0.4240   0.3700   0.3930   1.1850   0.9390   0.5000   0.5000   0.9140   0.5860   0.6890   0.8600   1.0500   0.4410   0.2830   0.7210   0.5960   1.1070   0.4040   0.1040   0.4930   0.2890   0.6440   0.4900   0.5760   0.5210   0.5770   0.8170   0.8210   0.3510   0.6790   0.9480   0.9290   0.6060   0.3250   0.2690
1.7020   1.4620   1.1280   1.3340   1.1700   1.8200   0.9090   0.3900   1.0540   1.6120   1.0530   0.7920   1.2790   0.8340   1.7090   1.0340   1.3030   1.5720   1.2110   0.5580   0.4780   1.2020   1.2760   0.4430   0.5840   2.0140   0.6590   0.9000   1.4520   1.4830   1.0720   0.7900   1.1320   1.2620   0.8500   1.2270   1.1820   0.8400   1.3190   0.9610   1.4300   0.7020   0.9920   1.3730   0.7450   0.8800   1.0770   0.7280   0.9710   0.6320   0.8910   0.4590   0.6120   0.9320   0.9750   0.6570   0.5930   0.5570   0.3730   0.3490   0.6720   0.4290   0.5320   0.6310   0.2230   0.9600   0.4140   0.6620   0.6890   0.8400   0.6790   0.5920   0.3630   0.9210   0.6180   0.3620   0.7260   1.0150   0.7270   0.7260   0.4790
1.3970   1.2070   1.4050   1.9080   1.8980   1.9940   0.9550   1.2630   0.9680   1.0630   1.7130   1.0940   1.8480   0.7430   1.1400   1.3630   1.9080   1.6640   1.3840   0.6410   0.8910   1.1760   1.4400   0.7730   1.3310   0.6220   1.0770   1.0520   0.9750   1.4920   0.5690   0.7330   0.4750   1.3460   1.0160   1.2210   0.4740   1.2600   0.9120   0.3970   1.4580   0.9540   1.0930   0.8370   1.2930   0.8700   0.8520   0.6010   0.9480   0.4810   0.7390   1.4150   0.9660   0.9870   0.9290   0.7810   0.6030   0.8340   0.6490   0.8180   1.1120   0.4440   0.5190   0.5410   0.4780   0.7760   0.6820   0.4110   0.8750   0.6430   0.6720   0.5520   0.3970   1.1150   0.7490   0.4770   0.5370   0.9800   1.1230   0.9260   0.2970
0.5600   0.9850   1.6080   0.6220   1.9600   1.2250   0.7710   0.7730   1.2970   0.6050   2.2230   1.4940   0.6670   0.8700   1.8960   1.7310   1.7960   1.1770   0.6830   0.6430   1.5350   0.7020   1.1230   1.3430   0.3400   1.8540   2.1380   0.6330   0.7910   1.0840   1.1920   0.5730   1.3140   1.0340   0.9990   0.6100   0.8700   1.0600   1.1090   1.0650   0.7220   0.7520   0.7550   0.6080   0.9110   0.9410   0.9640   0.7740   0.8470   0.2350   0.6970   0.9050   0.5040   0.8700   1.0710   0.6780   0.9010   0.9530   0.6800   0.6780   0.5810   0.3450   0.2680   1.1960   0.6490   0.7260   0.6410   0.3300   0.7210   0.7460   0.3280   0.5100   0.5880   0.8240   0.7660   0.3940   0.3450   0.5710   0.7820   0.8940   0.6930
2.4110   1.6300   2.3550   1.7880   1.3860   2.0960   1.5850   0.9180   1.2730   0.8850   1.4200   1.2170   1.6510   1.6500   1.3400   0.6420   0.9200   1.0640   1.2250   0.9460   1.1480   0.4580   0.6720   0.7260   1.6700   1.2630   1.1100   1.1350   0.5900   1.0590   0.8860   0.9220   0.7170   0.6150   1.0560   1.3080   0.8600   1.0920   0.7390   0.8820   0.7110   1.0980   0.7260   1.0130   0.9550   0.6830   0.7180   1.1050   0.7050   1.0240   1.0720   0.7700   0.9900   0.7870   1.3450   0.4190   0.6070   1.0660   0.7280   1.1230   0.5290   0.2830   0.8090   1.1940   0.9650   0.4940   0.7040   0.6290   0.2770   0.8510   0.5970   0.6640   0.4810   0.7780   0.5320   0.5740   0.5470   0.5100   1.0230   0.9170   0.8210
3.2630   1.9990   1.5160   0.5660   0.9700   0.9170   1.5530   0.9120   0.7870   1.1440   0.4420   2.0380   0.5230   2.4840   0.3930   0.3660   1.1880   0.7620   1.5970   1.0710   0.5730   0.6000   1.9430   0.4110   1.4130   1.5340   1.0960   0.8880   1.4550   1.1980   0.7230   0.9540   1.1110   0.7880   1.1740   0.4770   0.8000   0.7240   0.4260   1.3040   1.0330   0.8710   1.2010   0.9310   0.7010   0.7470   1.1410   1.0750   0.6320   0.3410   1.0610   0.6220   1.0570   0.6900   0.5330   0.2500   0.4410   1.2970   0.7890   1.0860   0.5380   0.1470   1.2020   0.3620   0.5780   0.3020   0.4610   0.5560   0.4620   0.7110   0.2260   0.3050   0.2780   0.5460   0.9910   0.6440   0.5830   0.2340   0.7900   0.4830   1.0710
0.8470   1.8540   0.8760   1.1260   0.2970   1.3220   1.6900   1.4630   0.6010   1.0690   1.4990   1.4670   1.3810   1.4270   1.5250   1.1720   1.0820   1.0710   0.5700   1.1240   1.0680   0.5750   1.1440   1.1760   0.8250   1.1210   0.2630   0.9530   0.6510   0.7590   1.0420  -0.0330   1.5970   0.8810   1.1850   1.1760   0.5740   0.8620   0.9730   0.6840   1.0130   0.7140   1.0200   1.2710   0.6590   0.6240   0.7800   0.4610   0.5480   0.8540   0.6570   0.6120   0.3700   1.0870   0.3330   0.6740   0.2110   0.9030   0.9880   0.9880   0.4950   0.5310   0.4980   0.7990   0.4730   0.6240   0.4380   0.7780   0.5940   0.3110   0.8350   0.7550   0.5550   0.4020   0.5270   0.4230   0.6160   0.6930   0.6520   0.6950   0.5670
0.8440   2.9470   1.4300   1.1920   0.7530   2.1150   1.3700   1.1100   1.9850   1.7150   0.9800   1.8430   1.1260   1.4700   0.7990   0.6120   0.6850   1.1940   1.1080   0.9340   0.4230   0.5460   0.9460   0.8300   0.8540   1.7450   1.1070   0.7250   0.6830   0.2880   1.2530   0.9070   1.3630   0.9130   0.8900   1.7500   1.2620   0.7430   0.9770   1.0540   0.8410   0.6690   0.8370   1.2450   0.3950   0.6610   0.6350   0.6400   0.3630   0.4460   0.1790   0.6220   0.8100   0.3790   0.8280   1.0220   0.9140   0.6680   0.8650   0.8170   0.8600   0.6300   1.1970   0.6190   0.3630   0.7560   0.5260   0.9390   0.3470   0.3980   0.4610   0.6040   0.2750   0.3180   0.5120   0.4830   0.5660   0.6110   0.6190   0.7890   0.4940
2.1840   0.8440   1.3700   1.2470   1.8150   1.1190   2.1480   1.5440   1.4560   1.3840   1.2790   2.2660   1.7210   0.5460   1.5540   1.0390   0.5110   1.4680   1.4870   0.5050   1.0110   1.0070   0.8010   0.8270   1.0030   0.7310   0.8740   0.6210   1.0860   0.4090   1.0990   1.3570   0.9700   1.1810   1.0700   1.0360   0.7400   0.8280   1.0150   0.8860   0.8660   0.3830   0.6410   0.9530   0.7650   0.5420   0.7340   0.5490   0.7300   0.7780   0.1320   0.7590   0.4840   0.5870   0.8480   0.6580   0.7830   0.5050   1.1050   0.7720   0.9070   0.5140   1.0450   0.5620   1.0650   0.9160   0.5150   0.6690   0.7510   1.1890   0.6140   0.3680   0.4020   0.5670   1.1000   0.4400   0.4150   0.8010   0.3000   0.4500   0.4220
2.4800   2.3030   1.7880   2.0210   2.5450   1.1950   2.0550   1.3910   0.7170   0.7470   1.7660   1.4610   1.0530   1.9160   1.2040   1.2810   1.1590   0.7680   1.1000   1.5920   0.7080   1.0000   0.8750   0.7250   1.3330   1.0000   0.5680   0.8220   0.8920   1.2490   0.9970   1.3180   0.6650   1.1320   1.0710   1.1720   0.6000   0.8110   0.7080   1.2070   1.4610   0.8740   0.9490   0.7790   0.7500   0.7620   0.8270   0.3620   0.8330   0.7010   0.5080   0.6530   0.7930   0.3560   0.6520   0.8010   0.6380   0.6360   0.5330   0.3730   0.9240   0.6360   0.3110   0.8550   0.8080   0.7750   0.3550   1.1660   0.7260   0.8560   0.3930   0.5270   0.8180   0.4290   0.7380   0.3430   0.5830   0.4160   0.5530   0.5130   0.7600
1.8240   1.7260   1.9010   1.1880   1.9170   1.9430   1.1000   0.8850   1.5760   1.5930   1.2430   1.0280   1.1300   1.3440   1.2970   1.2080   1.8600   1.1420   1.1490   0.8620   0.7160   1.1710   0.2540   1.3610   0.9120   0.8540   0.9390   1.0970   1.4070   0.9580   0.6540   1.0190   0.3410   0.6900   0.6450   0.6180   0.6220   0.7020   0.7690   0.5510   0.5120   0.5900   0.8310   1.1110   0.6270   0.9720   0.3940   1.1330   1.1200   0.3210   0.7230   0.8300   0.9170   0.6400   0.7730   0.7390   0.6850   0.3700   0.4090   0.5850   0.7990   0.6340   0.3880   0.5980   0.3270   0.9640   0.7540   0.5980   0.4660   0.9590   0.8320   0.7500   0.2360   0.4240   0.8980   0.2930   0.6330   0.7290   0.5350   0.5900   0.5750
1.2850   1.4180   1.6920   1.1430   1.3800   2.3810   1.5210   0.8820   2.4300   0.7350   1.2580   0.6000   0.9030   1.6880   1.5900   0.9920   1.4730   1.8860   1.7600   1.4250   1.2260   1.1100   0.3640   1.3010   0.8510   1.5130   1.1090   0.4640   0.4500   0.4680   0.4680   1.4150   1.6090   0.7830   0.4640   0.8030   1.1380   0.7230   0.4570   0.4180   0.8550   1.0100   0.9010   0.7120   0.3540   0.8450   0.4990   0.4880   0.8350   0.1540   0.8190   0.5260   1.0010   0.6660   0.9230   0.5770   0.5100   0.3470   0.4980   0.4300   0.6900   0.6080   0.5550   0.7430   0.7750   0.8270   0.9920   1.0720   1.0090   0.9250   0.7790   0.2620   0.4910   0.5820   0.8510   0.4160   0.4090   0.9290   0.6170   0.2860   0.3410
1.2460   1.2700   2.1730   2.8350   1.7440   2.0920   1.4610   2.1610   0.7160   1.6210   1.1940   1.3210   2.1190   0.9200   1.7740   1.3930   1.5860   1.6720   0.3320   0.7120   0.8330   0.9120   1.4320   0.9270   1.0410   1.2570   0.4600   0.7140   1.0050   1.4740   0.4420   1.6420   0.7790   0.8030   0.4090   1.2110   1.0700   0.4900   1.2230   0.4370   1.0120   0.8340   0.9400   0.6730   0.6970   0.5070   0.2240   1.2670   0.5120   0.4460   0.6930   0.4930   0.7080   0.3110   0.3370   1.0190   0.6000   0.5330   0.9620   0.5020   0.8160   0.6710   0.4790   0.6920   1.2150   0.8730   0.5730   0.7040   0.8240   0.9870   0.5860   0.4110   0.4710   0.1270   0.2850   0.2510   0.3640   0.6750   0.5810   0.1780   0.4340
1.9420   2.7260   1.2600   2.3870   1.1210   1.1790   0.5930   1.4520   1.8500   2.2110   1.3880   0.9990   1.6260   0.9370   0.4120   1.1890   1.4580   1.5910   0.9100   1.0120   0.8840   0.2890   0.7680   1.7690   1.8250   1.1920   0.7850   0.4180   0.8350   1.1180   0.4700   0.7650   1.2240   0.4600   0.6820   0.8940   0.9880   0.8820   1.1920   0.6430   0.4670   0.8480   0.6180   0.3860   0.4390   0.4650   0.4470   0.3500   0.5880   0.8050   0.9440   0.3380   0.8660   0.9440   0.6290   1.0650   0.9890   0.6740   0.9930   0.8710   0.8480   0.4680   0.8160   0.6960   0.6800   0.8330   0.4710   1.0150   0.7930   0.7850   0.7070   0.5360   0.4470   0.3230   0.8980   0.3740   0.6460   0.3500   0.3610   0.3570   0.3770
