# Supplementary material for: Do Spectra Live in the Matrix? A Brief Tutorial on Applications of Factor Analysis to Resolving Spectral Datasets of Mixtures
Source: J Fluoresc. 2021 Aug 6;31(6):1599–616. doi: 10.1007/s10895-021-02753-w (PMC8547214; doi:10.1007/s10895-021-02753-w)
Supplement: Supplementary file 2 — (ZIP 654 KB) [file 10895_2021_2753_MOESM2_ESM.zip › Appendix_D/Crude_data/EEM_MAPS/MIX_MAP.txt]

  6.2010    8.0490    5.5350    5.8470    5.9950    4.8060    5.5450    4.9140    4.7240    7.0750    7.5040    6.8170   13.7800   10.7400    5.5530    4.9340    3.0800    4.3690    4.6330    4.4390    5.7680    4.5610    4.8410    4.2360    2.9750    4.3510    4.0030    8.3720   41.3700  341.3000  336.0000   54.7000    2.2130    2.6930    3.6140    3.6370    4.8020    4.6210    5.5850    3.0730    1.5980    1.9210    1.7440    1.7630    1.3450    0.8570    1.0130    1.8290    1.3390    1.0060    1.4250    1.3290    1.4280    0.6960    0.7190    0.5750    0.8040    0.8850    1.0570    1.3740    0.7330    0.4730    1.3200    0.4590    0.4630    0.4630    0.3760    0.5060    0.3220    0.1220    0.1270    0.0320    0.1720    0.0880    0.2790    0.2170   -0.0950    0.4320    0.0310    0.1620    0.4680
  6.5450    6.2450    5.3900    6.6950    4.5240    3.7880    5.2550    4.7540    5.9310    4.7030    6.9600    9.2780   10.6700   13.4500    9.7790    4.3760    3.5490    4.0030    4.4150    5.2520    5.8240    4.1120    4.6000    4.3490    5.0590    4.3040    6.2500    6.2500   11.3700   88.6700  326.7000  277.2000   51.7900    5.9150    4.4350    4.3490    4.9130    5.2420    5.1510    4.0520    3.3690    2.3020    1.5030    1.7440    1.3250    1.2850    0.9330    1.4530    1.5330    1.4520    1.1030    1.2440    0.9600    0.6040    0.9750    0.8930    0.7860    1.0460    0.8950    0.8600    0.9350    0.8820    0.5590    0.9100    0.7940    0.3590    0.2910    0.5700    0.1090    0.2090    0.1080    0.3340    0.0320    0.2600    0.4450    0.0900    0.1470    0.2830    0.0560    0.2460    0.2550
  6.1400    6.9010    4.5170    4.6080    5.3470    5.5070    5.1000    4.8630    5.0430    5.4790    5.5350    6.6140    8.8040   10.3900   15.4600    9.4530    4.8540    6.1200    6.0600    8.3160    5.7110    5.6710    6.4690    5.4190    6.4230    6.9380    6.1390    9.3710    8.8700   18.2500   81.2500  276.2000  273.4000   57.2200    5.8110    4.5170    7.1180    7.1100    7.7420    5.7310    2.8400    2.6520    2.7000    1.4250    1.0210    1.2860    1.5890    2.3150    1.2460    1.3910    1.3100    0.7320    1.3420    0.9960    0.9750    0.8300    0.8270    0.7020    0.6880    0.1970    0.8790    0.4260    0.7250    0.3550    0.6560    0.5110    0.1190    0.3740    0.4930    0.0950    0.2130    0.5840   -0.0310    0.2230    0.2180    0.1410    0.1200    0.2500    0.1350    0.1430    0.2040
  6.6250    6.8070    5.3820    5.0670    6.7800    5.7960    6.7620    6.9240    5.5750    7.3520    7.5390    9.6450   10.8500   10.6100   11.7700   17.8400   10.6900    9.8830    8.6840   10.1800    9.3520    7.5980    8.9650    9.7690   10.3800   10.1900   10.8800   14.5300   13.5100   12.1400   17.9900   74.3400  300.9000  273.9000   59.4200    9.3120   10.3700   13.6000   10.3500    6.4620    3.8450    3.4610    2.2700    1.4780    1.8190    1.3510    1.5810    1.9200    1.3700    1.2990    1.9210    1.3980    1.3500    1.3430    1.1180    0.9750    0.9020    0.8910    0.3190    1.0730    1.0190    0.5450    0.8670    0.4180    0.4490    0.4800    0.5740    0.5340    0.4740    0.0570    0.0970    0.0340    0.1600    0.3290    0.2460    0.4090    0.0360   -0.0720    0.4440    0.1270    0.2130
  6.9910    7.7360    7.4790   10.1300    8.9580   10.1600    7.7760    9.1360    9.8710    9.9940   13.2000   14.1500   15.8200   14.2600   15.6800   22.6000   26.3300   23.4700   21.4900   24.7000   23.0700   17.4600   15.3200   14.4100   19.8000   24.1900   27.3700   32.8400   30.6600   25.7300   19.5400   22.8400   88.5200  297.5000  277.7000   64.5200   28.8100   29.5600   24.1600   13.1300    6.3980    4.3260    2.2640    1.9770    1.8890    1.7560    2.0190    2.4880    1.7920    2.0010    1.7200    1.6880    1.3420    1.1570    1.6300    1.1660    1.0190    0.7040    0.7350    0.9810    0.3300    0.7850    0.9030    0.4880    0.7680    0.3110    0.4160    0.0230    0.4420    0.1900    0.6630    0.5490    0.0860    0.0070    0.1370    0.1340    0.1340    0.5240    0.4320    0.3780    0.3100
 10.3600   12.5100   13.7100   15.4400   16.7000   19.3400   15.6700   14.4600   22.6600   24.0200   27.2400   33.9700   29.0000   33.9500   27.0000   33.8100   41.4600   51.3900   53.4900   53.7900   52.7400   37.3200   33.0900   32.1200   40.7500   53.5800   64.8800   78.0200   80.9800   61.4500   38.1700   28.1900   35.3900  102.5000  314.5000  297.8000  104.4000   72.6500   58.4100   30.1400   12.9600    8.2770    3.4780    2.7840    2.4940    2.0370    2.1800    2.0930    1.6520    2.7520    1.3950    1.7910    0.9230    1.4040    1.3240    1.0370    0.8400    1.3690    0.8050    0.7460    0.8860    0.8220    0.8860    1.0150    0.3680    0.5120    0.4200   -0.0200    0.4090    0.2150    0.4050    0.5970    0.3010    0.4660    0.4260    0.3540    0.3560    0.6290    0.3560    0.9370    0.5660
 18.6100   20.9100   26.4300   33.0700   36.2300   39.0400   31.9500   37.1000   44.6500   53.6600   60.8600   72.2200   69.7800   67.6400   62.2600   65.5600   88.4800  118.6000  128.8000  138.7000  120.3000   96.0700   79.3800   78.4600   94.3200  126.5000  153.1000  180.1000  189.3000  140.5000   87.3400   62.6300   53.2100   75.8900  166.1000  364.3000  395.1000  217.0000  141.4000   70.7600   30.8300   14.4800    7.7670    2.6700    2.9070    2.6540    1.9900    1.6640    1.7030    1.9500    2.2170    1.3530    1.8800    1.2750    1.0600    1.0240    1.5510    0.9700    0.7940    1.0720    0.7260    1.0650    0.7780    0.8230    0.6210    0.4680    0.5720    0.1110    0.6290    0.5600    0.5070    0.5780    0.4150    0.4880    0.4190    0.4360    0.4500    0.7330    0.4290    0.9050    1.1120
 47.6700   49.7500   63.2600   85.2500   93.4200   90.3300   85.5600   93.5900  110.8000  142.0000  164.2000  189.0000  186.3000  175.2000  156.7000  175.4000  213.4000  264.9000  317.6000  368.5000  316.2000  243.5000  199.0000  198.9000  253.5000  325.7000  400.0000  482.0000  488.2000  357.2000  225.2000  158.9000  132.9000  169.4000  239.8000  354.7000  619.0000  672.5000  396.0000  178.1000   72.4100   32.4900   16.0300    7.4420    3.9720    3.4810    2.8410    3.6380    2.4170    2.9340    2.5320    1.8770    1.4380    0.9740    1.3590    1.3300    1.3440    0.9210    1.2100    1.1380    0.8780    1.2280    1.0760    0.7690    1.0670    1.1710    0.5480    0.1920    1.2750    0.4760    1.6420    0.7690    1.2270    1.1680    0.8200    0.9040    1.0470    2.3930    1.5900    2.1640    2.6620
 74.0900   91.0300  113.0000  142.3000  162.2000  159.9000  156.5000  165.7000  200.8000  253.6000  312.2000  351.7000  347.9000  315.8000  301.0000  321.3000  394.5000  500.9000  608.2000  662.2000  580.8000  475.9000  385.5000  378.2000  458.1000  613.7000  739.8000  902.4000  925.2000  671.0000  439.9000  298.6000  262.0000  308.6000  442.9000  546.3000  776.3000 1116.0000  877.4000  362.7000  139.9000   62.5500   24.5100   12.6600    6.4860    4.7600    3.4970    3.9080    3.3550    2.4830    2.4130    2.3180    1.8770    1.7260    1.5270    0.9820    1.1740    0.6190    1.6250    0.8220    0.7550    1.1940    0.9860    0.9130    1.0050    1.0490    1.0080    1.2140    1.4370    1.2920    1.9500    1.3230    1.6690    2.2840    1.9460    1.9760    2.8430    2.8490    3.3140    3.9540    5.1030
 88.3000  110.2000  132.8000  156.0000  183.9000  186.7000  186.9000  185.0000  239.2000  294.2000  367.9000  413.1000  401.3000  349.1000  339.7000  355.8000  450.8000  583.9000  705.4000  782.4000  684.4000  547.9000  438.8000  438.2000  528.7000  702.5000  859.4000 1044.0000 1048.0000  770.4000  493.1000  337.9000  290.1000  351.4000  501.6000  621.4000  831.4000 1087.0000 1020.0000  577.6000  197.8000   72.7600   31.4700   14.1700    6.9640    6.3150    4.7470    4.8480    3.5080    2.6040    3.5850    2.2500    1.7160    2.2690    2.1160    1.3730    1.0370    1.1410    1.1130    1.0530    0.7650    1.1930    0.8260    1.3760    1.3250    0.7620    0.9940    0.8630    1.7640    1.7190    2.3960    2.5240    2.4460    2.0800    2.3770    2.1940    2.8650    3.8270    3.8500    4.0570    6.1590
 71.6800   85.5400  111.3000  145.1000  158.7000  151.6000  158.9000  162.7000  194.4000  244.6000  318.5000  352.3000  341.0000  307.2000  294.5000  306.1000  378.8000  482.6000  593.8000  660.5000  593.7000  462.9000  381.1000  374.3000  450.7000  606.5000  730.3000  888.3000  893.5000  654.3000  429.8000  292.4000  253.1000  306.2000  423.5000  519.5000  699.0000  887.3000  741.8000  554.3000  326.1000   92.4700   27.8700   11.2700    7.5140    4.8820    4.0470    4.6880    3.5200    4.6310    3.2250    2.5110    2.4480    1.7690    2.1040    1.4710    1.4480    1.0020    1.2100    1.7160    1.3210    1.5590    1.2460    0.9000    0.9140    0.7830    0.9280    0.9990    1.7500    1.6160    1.6300    1.8780    1.9610    2.3090    2.3780    1.6870    2.4820    3.3670    3.4730    3.2360    4.0060
 60.2300   75.0300   90.7900  121.9000  132.8000  132.2000  130.1000  139.5000  163.9000  198.2000  252.8000  303.8000  286.3000  263.2000  237.0000  261.2000  315.7000  401.4000  475.5000  540.6000  491.9000  385.0000  320.8000  312.1000  372.6000  500.1000  605.0000  730.7000  747.3000  543.4000  338.4000  240.6000  208.8000  242.4000  353.6000  434.8000  568.5000  721.9000  560.8000  330.5000  327.5000  245.5000   52.9900   13.4400    6.5690    4.7690    4.9150    3.9560    4.1760    4.4940    4.0940    3.4840    2.5400    2.6160    1.8760    1.5500    1.5040    1.1370    1.2860    1.7130    0.8190    1.2150    0.9630    1.4110    0.8120    0.7920    1.0230    1.1220    1.1290    0.8670    1.2740    1.9400    1.4570    1.6150    1.7590    1.1190    1.8390    1.9580    2.4480    3.4420    3.5830
 48.6800   57.6800   70.7800   92.8700   99.7500  108.7000  108.1000  107.9000  127.5000  164.3000  201.5000  237.7000  221.9000  202.0000  185.2000  199.6000  251.8000  317.6000  381.3000  435.7000  379.4000  296.1000  258.7000  257.6000  291.7000  393.8000  475.4000  584.2000  586.6000  427.7000  272.2000  191.3000  165.2000  198.2000  288.2000  337.7000  448.3000  562.4000  440.8000  221.0000  142.9000  241.5000  205.0000   44.0200    8.0880    5.6300    5.3430    4.1020    4.1590    4.1830    4.0570    3.7830    3.4080    2.8830    1.4480    1.4070    1.6740    0.9010    1.4540    1.5890    1.2010    1.3220    1.1900    1.4010    0.8920    0.7990    0.4240    1.1760    0.7070    1.1400    1.4350    1.3440    1.4030    1.3810    1.4550    1.5850    1.2440    2.1590    1.6560    2.5180    2.6870
 40.8600   41.6100   53.3900   65.2400   76.0700   78.7000   75.8400   85.6300  102.8000  118.8000  148.2000  173.7000  168.6000  148.4000  138.0000  152.0000  190.8000  238.0000  277.2000  316.9000  285.2000  217.0000  186.2000  196.0000  225.9000  296.6000  342.4000  426.8000  437.5000  314.7000  212.7000  151.5000  128.5000  150.4000  207.5000  253.8000  326.6000  422.1000  330.7000  163.0000   79.9300   83.6400  214.6000  205.9000   41.9700    5.5910    4.6180    5.0310    4.2690    4.9690    4.1830    5.2890    4.3930    3.8510    1.7480    1.9370    2.1200    1.0530    1.5510    1.2680    1.3650    1.5860    1.8300    0.7620    0.7140    0.6670    0.3370    0.7400    0.5730    0.8190    0.7070    1.4750    1.6380    1.1020    1.0260    1.1020    0.9260    1.6020    2.2250    2.1470    2.3370
 30.5300   39.6000   47.1600   55.7200   55.1800   64.9700   61.3000   65.8200   76.5100   96.0800  118.1000  137.2000  146.7000  126.3000  113.4000  123.6000  148.8000  195.5000  240.7000  254.8000  221.2000  178.4000  154.3000  154.4000  188.5000  233.4000  279.6000  344.9000  348.0000  259.3000  170.4000  122.1000  105.5000  121.7000  174.3000  203.4000  267.9000  338.2000  255.2000  125.5000   65.7500   41.0500   66.2700  209.1000  191.7000   40.1000    6.5520    6.3770    6.1800    5.9580    6.3380    5.9480    5.4080    5.4800    3.3820    3.4490    2.6340    1.9860    1.7740    1.8040    1.5350    1.9180    1.2350    1.2270    0.9720    0.8020    0.7690    0.5310    0.7990    0.6850    0.4950    1.0190    0.7050    0.7420    0.9650    0.5200    0.5770    0.8860    1.6100    1.5960    2.1500
 35.2000   34.1100   45.7500   55.0400   59.6300   66.5400   61.1400   64.8600   76.4400   91.5600  115.2000  139.9000  137.4000  117.6000  108.0000  113.4000  140.8000  174.6000  216.4000  231.8000  215.4000  164.7000  150.0000  144.5000  177.1000  221.2000  267.8000  322.8000  327.1000  250.2000  165.9000  116.5000  102.2000  124.8000  167.9000  193.8000  254.9000  307.5000  245.3000  125.0000   58.4100   34.6600   28.8100   65.2200  197.0000  185.6000   40.1100    9.0120    7.4710    8.7080    8.5540    8.0380    7.5350    5.7960    4.9310    3.6140    3.5820    2.1170    1.9460    1.7490    1.4500    1.4330    2.0370    1.6680    0.8300    0.7660    0.8420    0.9440    0.6350    0.7050    0.8490    0.8600    0.6490    0.5980    1.5960    0.7170    0.6830    1.4400    1.3160    1.8650    1.9420
 36.9400   43.7600   49.3200   64.6500   68.7800   79.4400   75.5900   79.1000   94.8900  105.1000  138.5000  157.8000  155.0000  140.4000  129.4000  139.2000  180.2000  212.3000  263.1000  284.7000  259.0000  198.9000  180.8000  171.6000  206.0000  272.2000  314.1000  400.0000  401.4000  295.3000  191.4000  146.4000  125.5000  146.8000  200.4000  240.0000  308.3000  388.9000  302.8000  158.6000   71.6500   42.4000   27.7900   26.8100   62.5400  196.9000  177.5000   37.8500   13.4400   11.3400   12.6300   12.3100   11.4800   10.0500    8.2950    5.6070    3.5040    2.9320    2.4510    1.9640    2.4300    1.7930    1.7790    1.8280    1.5840    0.8070    0.9250    0.6580    0.7080    0.6820    1.3640    1.5960    0.8560    1.2940    1.3000    0.6450    1.0650    1.2890    1.4150    1.6750    2.5080
 53.8100   62.8100   75.3800   95.6800  111.9000  111.9000  104.7000  112.7000  129.4000  167.8000  195.6000  233.1000  225.7000  204.0000  189.9000  205.9000  247.4000  317.9000  383.7000  430.1000  387.7000  304.1000  258.0000  259.1000  304.0000  392.8000  476.4000  592.2000  598.6000  442.6000  281.2000  211.1000  187.9000  214.5000  278.4000  344.6000  460.9000  561.3000  443.2000  237.0000  113.2000   63.9800   41.2900   25.9500   30.4900   71.2600  192.1000  177.2000   45.4800   18.1800   21.9300   18.2500   17.5000   13.3200   11.3400    7.6610    5.3060    4.6570    3.1330    3.1820    2.9660    2.5330    1.1970    1.3560    1.3960    0.6230    0.9400    0.7320    0.9530    1.6640    0.6010    1.5030    1.6070    1.4430    1.6210    1.3040    1.6430    2.3320    2.1690    2.5370    3.0450
 74.3900   91.9400  108.2000  132.7000  155.8000  159.7000  154.5000  159.8000  189.1000  241.1000  295.1000  332.3000  330.4000  305.7000  277.8000  292.4000  353.2000  449.6000  559.9000  620.6000  568.0000  450.2000  388.9000  362.3000  433.2000  598.8000  707.3000  854.3000  865.3000  648.0000  437.9000  316.8000  284.8000  329.5000  434.1000  508.6000  677.5000  825.7000  642.7000  342.8000  177.1000  101.1000   69.9100   50.2100   42.1800   40.7800   78.9200  203.2000  193.6000   62.7600   33.7000   31.9800   29.8700   23.0600   18.6700   14.8000   10.0200    8.3800    6.6510    3.7950    3.3800    2.5540    2.0610    2.0120    1.8040    0.8870    1.8250    1.6460    1.1360    1.5420    1.8750    1.6220    1.8820    2.2580    1.7120    2.0340    1.8170    2.8470    2.4760    4.1010    4.8130
 92.5400  104.3000  131.9000  164.0000  185.6000  198.5000  176.8000  202.7000  230.2000  298.2000  357.9000  410.7000  410.7000  380.8000  344.8000  372.8000  457.4000  578.1000  681.8000  765.7000  702.9000  547.4000  469.5000  467.7000  552.3000  718.5000  866.7000 1054.0000 1076.0000  821.6000  560.1000  408.8000  370.9000  406.6000  559.0000  650.5000  834.0000 1029.0000  820.8000  455.9000  234.1000  145.1000  103.3000   78.4200   69.0000   59.4500   61.5200  102.0000  225.1000  221.9000   91.5300   59.2500   52.7100   43.0000   31.6600   26.2400   18.5400   10.9200   10.5900    6.5850    4.5560    3.5420    3.6010    2.5200    2.2590    1.8950    1.5010    1.5830    1.6450    2.0430    1.8600    2.4180    2.6340    2.4910    2.1640    2.4350    2.7030    3.1690    4.0520    4.7590    5.4980
 96.7800  106.9000  139.1000  171.5000  193.7000  202.2000  194.8000  206.9000  246.5000  295.7000  364.0000  431.9000  424.9000  382.3000  363.0000  387.7000  483.0000  611.8000  722.1000  811.0000  732.3000  588.9000  514.3000  507.9000  592.8000  755.6000  927.4000 1119.0000 1135.0000  887.7000  624.1000  474.4000  439.9000  472.4000  608.8000  707.6000  898.2000 1092.0000  903.5000  511.0000  315.0000  212.8000  167.6000  135.2000  116.6000  102.3000   99.7000  100.8000  141.6000  252.1000  261.6000  128.1000   92.0800   77.7000   58.4800   43.1000   34.2200   21.6900   15.4300   11.2400    7.9860    5.7460    6.1050    4.4360    3.0800    2.0430    2.6590    1.3030    1.5150    2.8660    2.2620    2.8330    2.8770    2.5160    2.6990    2.4700    2.5450    2.7930    3.7010    4.4820    5.9520
 97.2600  103.0000  130.4000  164.0000  189.7000  185.8000  179.1000  192.5000  233.2000  289.3000  342.3000  390.2000  377.0000  358.3000  342.7000  391.6000  455.3000  573.7000  686.7000  751.0000  702.7000  585.3000  514.1000  530.5000  606.6000  747.5000  905.5000 1048.0000 1095.0000  874.7000  669.8000  558.2000  524.3000  548.6000  657.7000  735.9000  915.3000 1085.0000  911.3000  582.5000  401.4000  316.6000  265.0000  226.3000  193.6000  175.9000  163.6000  161.9000  170.4000  212.5000  329.1000  322.4000  182.2000  130.2000  101.6000   76.9000   54.8000   36.1900   24.7000   17.2600   11.7300    8.7550    7.0170    4.9750    3.5680    2.4370    2.5210    2.1270    2.1740    1.9260    2.4420    2.6520    3.0450    3.2160    2.3090    2.9020    2.6200    3.6510    4.4440    4.5040    4.8170
 88.1400   99.1400  123.8000  140.1000  161.8000  167.6000  165.7000  177.7000  209.0000  253.3000  309.6000  347.8000  361.0000  331.7000  328.6000  360.0000  433.9000  526.6000  614.5000  688.1000  658.7000  573.8000  549.5000  545.2000  610.9000  737.0000  849.5000 1017.0000 1061.0000  891.9000  746.7000  687.2000  663.1000  646.2000  713.8000  779.6000  922.9000 1052.0000  953.9000  687.2000  539.6000  467.4000  412.7000  356.2000  321.1000  282.5000  255.5000  267.4000  269.6000  295.5000  330.4000  447.6000  392.5000  235.3000  170.2000  126.7000   88.7700   62.9200   36.9800   23.3600   17.9700   13.0000    9.0050    6.8780    4.8710    4.5680    3.5880    3.3650    2.0680    1.9480    2.1110    3.2160    3.6720    2.9510    3.1280    3.0580    3.1480    4.0640    3.8400    5.0720    4.9460
 95.8500  103.1000  118.6000  133.8000  146.4000  150.5000  155.9000  175.7000  205.3000  247.0000  291.4000  320.2000  338.2000  320.6000  339.3000  359.7000  422.7000  514.3000  589.3000  665.3000  640.8000  584.8000  587.8000  610.2000  658.7000  760.7000  862.1000 1015.0000 1087.0000  962.5000  872.6000  865.6000  883.1000  819.7000  835.6000  883.2000  971.5000 1107.0000 1026.0000  844.6000  743.7000  696.0000  616.5000  550.6000  486.1000  430.6000  407.4000  409.1000  414.1000  431.6000  455.5000  481.5000  538.0000  468.9000  286.1000  191.0000  137.8000   91.3300   64.1000   38.6900   27.3800   17.9200   11.8600   10.0900    6.7250    5.5100    4.2590    3.2020    2.1800    2.7280    2.7450    3.1390    3.4540    3.2990    3.7380    2.8630    3.0140    4.5870    4.0450    4.3150    5.1550
100.9000  110.1000  116.6000  135.3000  151.6000  159.6000  158.0000  170.3000  206.7000  236.6000  293.9000  326.5000  335.8000  345.9000  348.7000  395.4000  440.3000  521.8000  594.8000  668.2000  655.0000  644.5000  683.5000  719.2000  763.3000  824.5000  920.1000 1051.0000 1126.0000 1063.0000 1031.0000 1106.0000 1126.0000 1022.0000  994.1000 1018.0000 1105.0000 1223.0000 1159.0000 1037.0000  991.6000  925.8000  848.6000  758.4000  674.2000  614.2000  567.8000  559.2000  587.9000  608.2000  625.9000  627.8000  580.3000  622.2000  499.0000  290.5000  189.0000  127.2000   86.2000   53.1300   35.8300   25.6800   17.2600   12.3900    9.2400    6.4740    5.4420    4.0450    2.9480    3.6550    2.2680    4.2900    4.3480    3.9560    3.8060    3.5510    3.1550    4.4330    4.9470    5.2050    5.1410
 99.7700  116.3000  126.2000  132.0000  154.1000  161.8000  156.4000  182.5000  207.7000  251.8000  289.8000  333.7000  353.6000  353.3000  375.9000  423.8000  475.1000  550.9000  620.4000  694.5000  721.1000  723.8000  767.8000  845.6000  864.2000  942.3000 1010.0000 1141.0000 1241.0000 1230.0000 1258.0000 1374.0000 1407.0000 1284.0000 1208.0000 1182.0000 1253.0000 1339.0000 1356.0000 1307.0000 1275.0000 1214.0000 1109.0000 1008.0000  881.6000  798.4000  750.6000  727.8000  765.6000  800.9000  832.2000  811.2000  735.3000  656.6000  636.9000  499.7000  275.3000  173.0000  110.1000   71.7000   48.0100   35.0800   25.6700   17.3800   13.5400    8.6670    7.1180    3.7670    4.0300    4.4850    4.8420    5.0080    4.9070    4.6670    5.2640    3.4820    4.4860    5.4150    5.8110    5.2880    5.0430
110.2000  121.4000  127.4000  135.0000  153.7000  171.2000  175.3000  196.1000  228.2000  259.6000  308.2000  349.0000  365.6000  386.0000  435.2000  487.3000  535.1000  601.1000  668.7000  744.5000  795.0000  819.6000  916.0000 1003.0000  976.4000 1038.0000 1142.0000 1250.0000 1382.0000 1394.0000 1468.0000 1628.0000 1689.0000 1527.0000 1445.0000 1390.0000 1436.0000 1530.0000 1585.0000 1561.0000 1540.0000 1509.0000 1381.0000 1240.0000 1096.0000  986.6000  933.2000  931.9000  956.9000  997.6000 1025.0000 1001.0000  909.4000  762.4000  619.9000  591.1000  448.5000  240.7000  144.0000   96.6700   68.1200   50.5300   35.5200   28.0600   21.8500   13.4400   10.7100    6.9760    5.8910    6.5690    5.6840    5.3700    5.9650    5.5280    4.8620    3.8590    3.6760    5.5590    5.6680    7.0530    6.5200
126.2000  132.1000  135.7000  144.2000  169.9000  177.9000  191.2000  214.8000  237.3000  295.0000  342.4000  376.8000  418.0000  443.6000  505.0000  541.5000  588.0000  656.5000  739.6000  833.7000  903.1000  918.8000 1022.0000 1127.0000 1126.0000 1181.0000 1278.0000 1422.0000 1534.0000 1601.0000 1701.0000 1901.0000 1949.0000 1772.0000 1644.0000 1591.0000 1606.0000 1764.0000 1804.0000 1791.0000 1781.0000 1756.0000 1631.0000 1443.0000 1277.0000 1156.0000 1087.0000 1095.0000 1102.0000 1173.0000 1205.0000 1173.0000 1060.0000  894.6000  710.1000  563.0000  517.7000  396.1000  203.6000  124.5000   96.5700   70.8300   53.6800   40.3400   30.9100   20.7700   15.5400   11.0100    8.4370    7.6160    6.9310    6.3740    5.8920    6.6860    5.3980    5.0510    5.6390    6.3270    6.2180    7.8120    7.2050
140.3000  141.8000  152.3000  172.5000  193.5000  192.2000  209.7000  242.1000  276.6000  316.9000  364.1000  431.6000  437.3000  483.2000  539.9000  583.0000  646.6000  729.8000  810.0000  926.9000  991.9000 1013.0000 1123.0000 1231.0000 1260.0000 1320.0000 1432.0000 1565.0000 1720.0000 1789.0000 1905.0000 2106.0000 2134.0000 1955.0000 1806.0000 1776.0000 1845.0000 1949.0000 2010.0000 1993.0000 1996.0000 1922.0000 1787.0000 1616.0000 1424.0000 1300.0000 1217.0000 1216.0000 1252.0000 1323.0000 1358.0000 1309.0000 1173.0000  988.3000  785.8000  604.9000  468.9000  445.9000  344.9000  180.7000  135.9000  110.8000   88.2100   69.8700   51.6200   35.4600   23.8600   17.0400   12.0500    9.9760    9.7450    7.6970    7.8920    6.5990    7.5100    5.9760    5.4940    6.7810    6.7700    6.7610    7.3990
153.8000  157.3000  170.5000  187.5000  203.3000  213.9000  223.0000  267.5000  303.9000  346.1000  393.2000  464.2000  471.8000  527.9000  586.3000  636.9000  689.4000  775.9000  890.3000  994.0000 1065.0000 1096.0000 1222.0000 1314.0000 1342.0000 1395.0000 1515.0000 1700.0000 1867.0000 1904.0000 2016.0000 2220.0000 2270.0000 2082.0000 1951.0000 1927.0000 1996.0000 2138.0000 2181.0000 2173.0000 2145.0000 2053.0000 1897.0000 1714.0000 1525.0000 1418.0000 1346.0000 1348.0000 1370.0000 1412.0000 1471.0000 1415.0000 1281.0000 1081.0000  838.1000  654.8000  496.4000  392.8000  404.1000  357.7000  221.8000  177.9000  150.8000  118.3000   87.8000   67.5800   41.6700   31.1800   18.9900   14.8700    9.5780   10.3000    8.4370    8.6380    7.5950    6.3890    6.9110    7.8180    7.9510    8.3130    7.9060
164.5000  171.6000  187.9000  198.9000  210.7000  231.1000  238.7000  280.9000  315.2000  358.6000  418.4000  481.5000  517.4000  559.2000  610.9000  683.1000  736.6000  848.1000  938.2000 1072.0000 1115.0000 1160.0000 1268.0000 1355.0000 1407.0000 1500.0000 1605.0000 1824.0000 2006.0000 2005.0000 2116.0000 2334.0000 2352.0000 2168.0000 2078.0000 2033.0000 2146.0000 2349.0000 2386.0000 2308.0000 2249.0000 2141.0000 1997.0000 1785.0000 1619.0000 1487.0000 1435.0000 1442.0000 1496.0000 1556.0000 1574.0000 1519.0000 1360.0000 1161.0000  926.6000  726.3000  559.1000  453.7000  420.2000  468.2000  452.0000  326.6000  264.0000  212.4000  161.7000  114.2000   76.5600   50.4600   31.0600   20.8500   17.0100   12.9500   12.4900   10.7600    8.9750    7.4500    7.4720    8.8490    7.2560    9.3580    8.9650
171.2000  187.0000  196.8000  220.8000  219.4000  241.2000  262.4000  299.5000  322.8000  372.8000  434.4000  510.9000  525.7000  566.0000  613.9000  679.0000  760.2000  858.4000  970.1000 1102.0000 1159.0000 1180.0000 1287.0000 1394.0000 1429.0000 1543.0000 1699.0000 1908.0000 2106.0000 2142.0000 2146.0000 2378.0000 2383.0000 2235.0000 2177.0000 2178.0000 2330.0000 2540.0000 2630.0000 2487.0000 2364.0000 2243.0000 2061.0000 1859.0000 1685.0000 1601.0000 1564.0000 1589.0000 1655.0000 1718.0000 1737.0000 1644.0000 1482.0000 1239.0000 1010.0000  825.5000  678.1000  577.9000  523.8000  557.6000  647.8000  613.9000  461.7000  356.2000  269.4000  188.2000  125.9000   84.9700   51.3800   34.6100   23.9700   18.0300   14.3100   13.2600    9.7700    8.4180    8.6350    8.2950    8.5000    7.8350   10.6100
201.9000  199.4000  212.6000  224.0000  232.4000  245.1000  262.0000  284.3000  333.5000  381.7000  442.3000  501.5000  549.9000  568.2000  610.5000  710.4000  766.2000  864.6000  990.6000 1118.0000 1165.0000 1214.0000 1302.0000 1425.0000 1471.0000 1567.0000 1736.0000 1969.0000 2152.0000 2200.0000 2266.0000 2458.0000 2472.0000 2340.0000 2273.0000 2337.0000 2501.0000 2771.0000 2841.0000 2654.0000 2507.0000 2331.0000 2171.0000 1972.0000 1820.0000 1738.0000 1729.0000 1810.0000 1888.0000 1941.0000 1921.0000 1801.0000 1610.0000 1358.0000 1130.0000  944.9000  832.1000  734.8000  725.4000  742.9000  801.3000  876.0000  782.9000  564.2000  414.4000  300.8000  199.6000  127.5000   74.7600   50.6400   32.6500   22.6800   18.1200   15.0700   11.4500    8.5480    9.7210   10.3900    9.6000    9.5850   10.7900
205.1000  208.0000  211.4000  240.1000  241.9000  253.4000  264.6000  293.3000  314.3000  376.9000  426.5000  499.7000  537.1000  561.2000  598.7000  677.2000  773.0000  875.0000  995.0000 1115.0000 1173.0000 1208.0000 1321.0000 1433.0000 1493.0000 1592.0000 1794.0000 2037.0000 2241.0000 2277.0000 2335.0000 2537.0000 2558.0000 2475.0000 2403.0000 2510.0000 2716.0000 3034.0000 3108.0000 2883.0000 2664.0000 2456.0000 2288.0000 2104.0000 1964.0000 1905.0000 1941.0000 2034.0000 2136.0000 2194.0000 2162.0000 2024.0000 1780.0000 1521.0000 1283.0000 1112.0000  987.7000  942.7000  941.0000 1009.0000 1064.0000 1090.0000 1042.0000  884.3000  604.8000  407.4000  275.0000  179.0000  108.9000   67.4300   44.9500   30.0700   21.0600   15.8700   14.9000   11.4000    9.9730    9.9120   10.4200    9.4760   10.2500
219.3000  217.0000  232.4000  234.1000  236.7000  264.3000  267.7000  292.1000  319.8000  371.1000  425.9000  464.4000  512.9000  546.0000  617.7000  684.5000  766.3000  860.3000  983.5000 1097.0000 1172.0000 1213.0000 1356.0000 1486.0000 1516.0000 1638.0000 1841.0000 2070.0000 2302.0000 2370.0000 2417.0000 2641.0000 2670.0000 2590.0000 2578.0000 2673.0000 2906.0000 3279.0000 3387.0000 3126.0000 2861.0000 2654.0000 2442.0000 2263.0000 2137.0000 2117.0000 2168.0000 2298.0000 2410.0000 2457.0000 2399.0000 2219.0000 1948.0000 1676.0000 1431.0000 1272.0000 1171.0000 1137.0000 1180.0000 1279.0000 1356.0000 1339.0000 1227.0000 1104.0000  848.5000  540.5000  360.4000  221.9000  139.7000   86.5500   56.5000   37.5600   26.0900   20.0600   15.3900   11.6400   12.4300   11.4100   11.3900   10.5300   12.6200
247.5000  235.9000  246.4000  239.0000  247.2000  262.2000  262.0000  301.2000  318.1000  379.3000  414.4000  455.1000  523.7000  542.4000  615.6000  685.4000  762.0000  847.1000  973.0000 1106.0000 1188.0000 1257.0000 1357.0000 1481.0000 1548.0000 1681.0000 1846.0000 2132.0000 2355.0000 2465.0000 2556.0000 2758.0000 2822.0000 2714.0000 2720.0000 2838.0000 3118.0000 3497.0000 3623.0000 3366.0000 3076.0000 2825.0000 2595.0000 2425.0000 2309.0000 2295.0000 2376.0000 2542.0000 2661.0000 2714.0000 2653.0000 2455.0000 2116.0000 1820.0000 1570.0000 1395.0000 1326.0000 1316.0000 1364.0000 1480.0000 1577.0000 1566.0000 1422.0000 1193.0000 1001.0000  725.1000  440.2000  274.2000  158.2000  102.1000   61.7000   40.3400   29.6800   22.8700   17.9300   12.5200   12.8500   14.2300   12.8500   10.5600   13.1100
248.6000  241.8000  252.5000  235.0000  256.8000  275.4000  278.0000  299.5000  322.5000  375.3000  427.3000  462.5000  514.0000  546.5000  613.2000  695.3000  766.4000  857.2000  962.7000 1104.0000 1184.0000 1273.0000 1408.0000 1540.0000 1595.0000 1731.0000 1871.0000 2151.0000 2450.0000 2561.0000 2671.0000 2871.0000 2941.0000 2856.0000 2842.0000 3009.0000 3279.0000 3657.0000 3799.0000 3553.0000 3249.0000 2971.0000 2743.0000 2559.0000 2458.0000 2457.0000 2543.0000 2713.0000 2851.0000 2911.0000 2828.0000 2607.0000 2287.0000 1945.0000 1678.0000 1524.0000 1430.0000 1429.0000 1497.0000 1625.0000 1744.0000 1730.0000 1562.0000 1290.0000  996.3000  820.1000  557.7000  319.7000  173.4000  106.8000   68.9800   45.6500   29.2200   24.9700   19.2000   12.8600   13.8100   13.1600   12.8600   13.1700   12.7200
250.6000  249.1000  253.8000  252.1000  251.8000  268.7000  282.8000  311.8000  323.2000  361.1000  414.0000  467.5000  518.2000  565.8000  636.1000  702.7000  758.2000  866.5000  990.6000 1109.0000 1245.0000 1291.0000 1454.0000 1592.0000 1640.0000 1769.0000 1942.0000 2226.0000 2511.0000 2642.0000 2757.0000 2980.0000 3085.0000 2951.0000 2980.0000 3068.0000 3336.0000 3731.0000 3903.0000 3676.0000 3394.0000 3120.0000 2854.0000 2657.0000 2571.0000 2553.0000 2663.0000 2826.0000 2978.0000 3053.0000 2966.0000 2708.0000 2359.0000 2025.0000 1748.0000 1583.0000 1479.0000 1486.0000 1557.0000 1694.0000 1807.0000 1818.0000 1640.0000 1329.0000 1007.0000  755.5000  598.7000  417.9000  195.3000  112.9000   71.0900   47.8800   32.7300   24.0700   19.0200   15.1200   13.4300   13.6000   12.9600   12.6000   12.7600
252.4000  250.5000  241.4000  248.0000  260.8000  253.8000  276.8000  308.0000  328.6000  361.2000  406.7000  470.0000  529.5000  563.4000  638.5000  700.9000  789.5000  878.5000  978.7000 1131.0000 1216.0000 1322.0000 1518.0000 1626.0000 1702.0000 1783.0000 1989.0000 2248.0000 2510.0000 2666.0000 2838.0000 3087.0000 3178.0000 3045.0000 3004.0000 3137.0000 3414.0000 3808.0000 3969.0000 3761.0000 3447.0000 3220.0000 2949.0000 2759.0000 2645.0000 2596.0000 2712.0000 2889.0000 3022.0000 3112.0000 3030.0000 2771.0000 2456.0000 2073.0000 1779.0000 1599.0000 1503.0000 1485.0000 1572.0000 1709.0000 1809.0000 1810.0000 1623.0000 1338.0000 1005.0000  729.3000  505.4000  433.1000  296.0000  132.5000   75.4300   48.2000   32.2500   24.7100   20.1300   14.3000   14.3500   13.6600   13.4300   12.9100   13.0600
253.0000  244.3000  252.0000  252.7000  235.8000  262.9000  284.7000  303.4000  338.2000  365.6000  410.8000  453.6000  531.9000  576.0000  635.2000  721.8000  793.8000  891.9000 1009.0000 1145.0000 1232.0000 1352.0000 1507.0000 1671.0000 1728.0000 1810.0000 2013.0000 2262.0000 2551.0000 2728.0000 2869.0000 3139.0000 3222.0000 3106.0000 3054.0000 3151.0000 3402.0000 3788.0000 4005.0000 3773.0000 3497.0000 3250.0000 3021.0000 2777.0000 2651.0000 2616.0000 2715.0000 2874.0000 3033.0000 3087.0000 3012.0000 2796.0000 2434.0000 2095.0000 1783.0000 1597.0000 1479.0000 1456.0000 1523.0000 1651.0000 1728.0000 1744.0000 1546.0000 1282.0000  969.1000  687.2000  461.5000  334.4000  305.5000  222.3000   91.4500   45.6800   31.8400   22.4400   17.9000   15.2400   13.4100   12.4500   12.5600   13.7400   13.2400
248.4000  239.3000  245.5000  248.3000  253.7000  261.3000  262.9000  306.4000  350.6000  369.6000  413.3000  459.5000  525.9000  564.0000  633.2000  738.5000  791.9000  884.6000 1000.0000 1146.0000 1238.0000 1356.0000 1509.0000 1669.0000 1730.0000 1854.0000 2021.0000 2260.0000 2550.0000 2692.0000 2841.0000 3159.0000 3234.0000 3112.0000 3045.0000 3126.0000 3407.0000 3725.0000 3922.0000 3724.0000 3490.0000 3250.0000 3014.0000 2747.0000 2639.0000 2604.0000 2665.0000 2797.0000 2941.0000 3035.0000 2984.0000 2733.0000 2414.0000 2048.0000 1762.0000 1557.0000 1421.0000 1390.0000 1458.0000 1520.0000 1624.0000 1620.0000 1463.0000 1202.0000  920.4000  645.4000  429.2000  279.5000  200.7000  230.7000  187.3000   62.8400   32.0000   23.7700   17.0500   13.9300   12.9200   13.9500   11.6500   12.6600   12.7300
249.6000  229.7000  227.8000  241.1000  246.0000  254.9000  260.1000  289.3000  330.6000  358.9000  417.3000  462.1000  511.2000  571.0000  643.4000  738.2000  785.4000  887.9000  989.7000 1165.0000 1243.0000 1350.0000 1526.0000 1672.0000 1736.0000 1810.0000 1991.0000 2242.0000 2504.0000 2655.0000 2841.0000 3127.0000 3204.0000 3040.0000 2996.0000 3068.0000 3297.0000 3625.0000 3776.0000 3627.0000 3425.0000 3194.0000 2931.0000 2748.0000 2568.0000 2533.0000 2590.0000 2730.0000 2860.0000 2933.0000 2880.0000 2661.0000 2368.0000 1999.0000 1704.0000 1485.0000 1355.0000 1320.0000 1355.0000 1423.0000 1516.0000 1498.0000 1357.0000 1107.0000  835.5000  592.1000  393.3000  248.2000  158.4000  131.9000  188.4000  143.9000   45.0100   23.2000   18.2700   13.5300   11.5100   14.1500   11.9600   11.8500   12.6900
235.9000  227.1000  223.4000  225.0000  230.8000  235.2000  266.1000  294.4000  330.2000  356.4000  395.4000  454.1000  500.8000  549.4000  612.1000  720.3000  777.7000  878.4000  975.4000 1108.0000 1211.0000 1334.0000 1501.0000 1643.0000 1688.0000 1786.0000 1928.0000 2173.0000 2419.0000 2604.0000 2766.0000 3075.0000 3132.0000 2966.0000 2868.0000 2975.0000 3170.0000 3489.0000 3648.0000 3542.0000 3310.0000 3091.0000 2887.0000 2656.0000 2492.0000 2435.0000 2506.0000 2591.0000 2736.0000 2819.0000 2794.0000 2567.0000 2274.0000 1924.0000 1632.0000 1426.0000 1287.0000 1243.0000 1254.0000 1341.0000 1405.0000 1386.0000 1248.0000 1022.0000  764.3000  545.0000  365.6000  238.6000  146.0000   92.5100   92.2300  154.3000  129.8000   42.5800   18.3700   12.4400   12.6100   12.2200   11.1400   10.3200   11.7700
220.6000  211.7000  209.4000  223.1000  222.0000  237.6000  254.8000  283.7000  320.5000  352.9000  396.1000  425.5000  486.1000  544.5000  620.8000  703.2000  756.5000  836.3000  971.4000 1077.0000 1184.0000 1299.0000 1446.0000 1594.0000 1625.0000 1706.0000 1853.0000 2099.0000 2337.0000 2525.0000 2676.0000 2963.0000 3040.0000 2837.0000 2788.0000 2824.0000 3029.0000 3330.0000 3510.0000 3384.0000 3218.0000 3000.0000 2790.0000 2556.0000 2393.0000 2332.0000 2378.0000 2499.0000 2620.0000 2687.0000 2650.0000 2456.0000 2196.0000 1840.0000 1554.0000 1356.0000 1216.0000 1156.0000 1179.0000 1237.0000 1321.0000 1302.0000 1171.0000  950.4000  725.4000  511.6000  339.7000  220.0000  137.3000   87.2000   59.9400   64.1000  131.9000  126.6000   33.0200   12.7500   12.0800   11.0400   11.1300   11.0000   12.2500
201.4000  205.6000  213.6000  198.0000  208.3000  239.7000  251.5000  277.7000  296.9000  334.2000  377.2000  422.2000  477.2000  519.8000  603.7000  676.5000  714.6000  805.4000  909.0000 1045.0000 1139.0000 1235.0000 1398.0000 1537.0000 1575.0000 1659.0000 1794.0000 2006.0000 2263.0000 2419.0000 2563.0000 2834.0000 2913.0000 2744.0000 2659.0000 2700.0000 2904.0000 3224.0000 3354.0000 3269.0000 3086.0000 2898.0000 2661.0000 2468.0000 2298.0000 2244.0000 2266.0000 2381.0000 2519.0000 2563.0000 2553.0000 2356.0000 2077.0000 1779.0000 1495.0000 1301.0000 1182.0000 1117.0000 1137.0000 1201.0000 1255.0000 1234.0000 1108.0000  919.6000  691.7000  499.0000  333.5000  209.0000  129.4000   80.7700   54.0400   39.1600   54.4400  122.3000  110.2000   26.7700   11.3100   11.5000   10.8700    9.7060   11.1400
197.6000  207.3000  199.6000  202.9000  208.9000  227.3000  232.1000  267.0000  284.9000  335.1000  359.3000  393.7000  461.7000  503.3000  560.9000  646.1000  691.1000  777.7000  879.4000  977.1000 1082.0000 1170.0000 1331.0000 1460.0000 1514.0000 1583.0000 1729.0000 1917.0000 2193.0000 2328.0000 2440.0000 2706.0000 2783.0000 2635.0000 2560.0000 2613.0000 2807.0000 3080.0000 3228.0000 3133.0000 2955.0000 2749.0000 2555.0000 2366.0000 2225.0000 2149.0000 2192.0000 2324.0000 2421.0000 2463.0000 2458.0000 2269.0000 1982.0000 1705.0000 1438.0000 1257.0000 1149.0000 1095.0000 1105.0000 1176.0000 1239.0000 1234.0000 1101.0000  908.7000  694.0000  490.0000  328.9000  205.6000  129.6000   80.9600   49.1900   35.4500   27.9500   46.4000  119.5000  105.7000   27.1000   11.5000   10.6300   10.6000   11.0300
202.5000  199.6000  192.9000  200.2000  199.6000  211.8000  224.8000  245.0000  272.2000  311.4000  344.1000  367.0000  418.5000  469.4000  535.6000  608.1000  644.4000  746.3000  835.4000  944.5000 1066.0000 1119.0000 1255.0000 1360.0000 1426.0000 1506.0000 1652.0000 1827.0000 2102.0000 2205.0000 2325.0000 2598.0000 2621.0000 2490.0000 2456.0000 2518.0000 2700.0000 2978.0000 3134.0000 3016.0000 2839.0000 2633.0000 2444.0000 2260.0000 2124.0000 2090.0000 2147.0000 2249.0000 2347.0000 2412.0000 2356.0000 2191.0000 1943.0000 1650.0000 1404.0000 1234.0000 1121.0000 1088.0000 1106.0000 1203.0000 1246.0000 1258.0000 1114.0000  911.2000  699.8000  488.3000  330.6000  205.9000  131.6000   81.0100   50.5200   34.2700   24.9200   22.8900   46.0500  114.6000   95.9700   25.2200   11.7900   10.5700    9.9100
194.1000  185.0000  181.1000  190.6000  182.9000  195.8000  210.8000  234.1000  258.1000  284.2000  321.2000  354.4000  393.7000  438.4000  514.2000  566.4000  627.6000  688.4000  784.9000  907.4000  983.9000 1064.0000 1205.0000 1301.0000 1337.0000 1423.0000 1562.0000 1747.0000 1990.0000 2104.0000 2225.0000 2450.0000 2520.0000 2409.0000 2381.0000 2448.0000 2617.0000 2939.0000 3052.0000 2944.0000 2742.0000 2554.0000 2356.0000 2166.0000 2065.0000 2022.0000 2086.0000 2194.0000 2316.0000 2354.0000 2324.0000 2149.0000 1881.0000 1611.0000 1371.0000 1216.0000 1113.0000 1096.0000 1122.0000 1211.0000 1270.0000 1268.0000 1143.0000  931.9000  713.2000  493.4000  341.4000  207.7000  132.9000   80.4500   54.6100   34.4400   24.7000   18.1500   18.2500   38.8500  111.2000   97.9900   21.8400   10.9600    9.2170
190.5000  175.7000  178.5000  175.5000  182.0000  191.0000  198.5000  224.2000  243.0000  274.6000  309.6000  342.8000  373.7000  426.8000  473.3000  529.2000  588.6000  653.1000  749.3000  851.5000  956.2000 1020.0000 1134.0000 1256.0000 1301.0000 1377.0000 1491.0000 1667.0000 1911.0000 2008.0000 2148.0000 2382.0000 2445.0000 2306.0000 2271.0000 2369.0000 2536.0000 2837.0000 2967.0000 2849.0000 2670.0000 2439.0000 2252.0000 2131.0000 1985.0000 1959.0000 2026.0000 2143.0000 2256.0000 2318.0000 2291.0000 2096.0000 1848.0000 1572.0000 1337.0000 1199.0000 1102.0000 1106.0000 1127.0000 1220.0000 1290.0000 1297.0000 1164.0000  954.2000  733.3000  503.8000  347.6000  211.6000  136.2000   85.2000   55.6200   38.4500   25.7200   16.5400   16.4700   14.1400   37.4100  107.7000   83.4800   20.9000   10.0600
169.3000  170.2000  177.1000  173.8000  178.9000  181.4000  190.4000  212.5000  239.1000  251.8000  287.3000  330.7000  354.2000  397.1000  439.8000  499.9000  569.6000  628.7000  698.7000  796.3000  904.2000  951.7000 1074.0000 1170.0000 1228.0000 1328.0000 1444.0000 1611.0000 1857.0000 1946.0000 2067.0000 2264.0000 2321.0000 2229.0000 2181.0000 2278.0000 2469.0000 2776.0000 2857.0000 2783.0000 2559.0000 2380.0000 2187.0000 2040.0000 1921.0000 1931.0000 1990.0000 2110.0000 2247.0000 2269.0000 2222.0000 2061.0000 1792.0000 1529.0000 1304.0000 1188.0000 1099.0000 1108.0000 1127.0000 1231.0000 1313.0000 1317.0000 1172.0000  971.6000  732.2000  514.1000  355.2000  213.9000  136.6000   86.4700   53.3200   35.4000   23.9400   17.9700   15.0000   10.8300   14.6100   38.1900  100.5000   89.2100   21.8000
162.1000  165.4000  170.0000  163.2000  161.3000  186.5000  181.7000  192.7000  222.2000  249.5000  272.2000  299.6000  344.4000  367.3000  417.3000  501.8000  533.7000  590.9000  668.5000  761.6000  850.9000  922.2000 1039.0000 1139.0000 1177.0000 1256.0000 1381.0000 1544.0000 1781.0000 1867.0000 1991.0000 2194.0000 2219.0000 2123.0000 2123.0000 2200.0000 2391.0000 2671.0000 2797.0000 2678.0000 2485.0000 2272.0000 2111.0000 1951.0000 1902.0000 1885.0000 1933.0000 2054.0000 2179.0000 2231.0000 2150.0000 1990.0000 1745.0000 1493.0000 1272.0000 1150.0000 1077.0000 1068.0000 1144.0000 1232.0000 1323.0000 1316.0000 1170.0000  963.6000  731.4000  515.8000  354.4000  227.5000  140.4000   83.6800   55.3600   32.6300   23.4800   18.6500   13.6600   10.0600   10.6500   14.1500   34.8900   96.8800   90.8100
159.0000  161.4000  161.8000  154.4000  157.7000  173.2000  170.6000  183.7000  210.4000  238.7000  261.4000  292.4000  328.0000  353.6000  413.1000  477.7000  505.3000  572.3000  651.1000  733.4000  814.1000  888.3000  980.7000 1090.0000 1141.0000 1197.0000 1326.0000 1490.0000 1702.0000 1799.0000 1922.0000 2100.0000 2156.0000 2049.0000 2059.0000 2129.0000 2310.0000 2590.0000 2725.0000 2588.0000 2389.0000 2198.0000 2030.0000 1884.0000 1828.0000 1822.0000 1894.0000 2008.0000 2094.0000 2138.0000 2103.0000 1930.0000 1676.0000 1450.0000 1222.0000 1113.0000 1045.0000 1047.0000 1093.0000 1195.0000 1289.0000 1298.0000 1143.0000  938.2000  709.3000  505.5000  333.0000  213.5000  135.1000   84.2000   51.4600   31.9300   22.9900   17.4100   13.0900   10.6800    8.1920   11.0000   12.3100   31.2900   96.9000
158.7000  154.5000  145.6000  154.0000  159.4000  161.9000  162.2000  184.3000  188.4000  223.0000  255.7000  284.0000  312.7000  353.6000  397.5000  444.9000  480.1000  544.6000  621.8000  688.5000  793.9000  868.5000  962.1000 1055.0000 1107.0000 1140.0000 1272.0000 1422.0000 1617.0000 1727.0000 1847.0000 2005.0000 2087.0000 1983.0000 1978.0000 2044.0000 2205.0000 2491.0000 2611.0000 2475.0000 2293.0000 2148.0000 1954.0000 1834.0000 1748.0000 1743.0000 1817.0000 1898.0000 2017.0000 2066.0000 2025.0000 1855.0000 1607.0000 1402.0000 1183.0000 1067.0000 1013.0000 1007.0000 1053.0000 1150.0000 1223.0000 1224.0000 1089.0000  894.3000  679.3000  483.6000  319.8000  209.3000  127.8000   77.2000   50.5000   32.9500   22.0800   16.4000   12.4800    9.8260    8.9980    8.6640    8.1960   11.2800   34.1900
150.9000  147.3000  142.2000  142.9000  153.4000  148.2000  161.7000  179.8000  195.5000  211.3000  238.8000  284.5000  307.8000  335.6000  380.6000  436.5000  463.0000  528.6000  584.7000  669.6000  749.4000  821.5000  929.9000 1008.0000 1035.0000 1112.0000 1216.0000 1362.0000 1540.0000 1647.0000 1756.0000 1946.0000 2002.0000 1927.0000 1894.0000 1961.0000 2133.0000 2367.0000 2490.0000 2388.0000 2205.0000 2042.0000 1895.0000 1754.0000 1672.0000 1662.0000 1721.0000 1840.0000 1912.0000 1960.0000 1930.0000 1772.0000 1547.0000 1327.0000 1136.0000 1014.0000  949.3000  947.8000 1004.0000 1093.0000 1160.0000 1154.0000 1040.0000  848.3000  642.8000  449.8000  298.9000  195.3000  120.0000   73.4900   48.8800   28.3800   20.3200   15.5800   11.9500    8.5330    7.8290    8.3570    7.5660    8.5450   12.1400
134.4000  138.1000  132.4000  135.6000  132.9000  146.7000  161.5000  163.5000  176.0000  206.1000  232.8000  257.5000  292.9000  317.5000  361.6000  411.6000  454.6000  487.8000  557.1000  657.0000  711.3000  775.0000  897.2000  968.3000  999.5000 1072.0000 1172.0000 1303.0000 1487.0000 1595.0000 1693.0000 1886.0000 1915.0000 1831.0000 1815.0000 1853.0000 2034.0000 2256.0000 2371.0000 2270.0000 2122.0000 1943.0000 1824.0000 1691.0000 1601.0000 1582.0000 1621.0000 1737.0000 1800.0000 1863.0000 1818.0000 1656.0000 1482.0000 1247.0000 1068.0000  957.5000  908.4000  888.1000  934.4000  999.3000 1064.0000 1056.0000  952.7000  793.2000  585.5000  417.6000  276.8000  181.2000  113.5000   68.5700   44.5800   27.0100   18.0500   14.8300   12.6200    8.0650    8.4050    7.6270    7.8710    6.7720    7.6590
141.2000  133.5000  128.9000  130.8000  125.0000  141.4000  155.0000  162.6000  172.3000  187.4000  223.6000  240.1000  277.2000  306.2000  357.5000  402.9000  430.8000  482.7000  535.4000  616.9000  687.7000  744.1000  853.9000  916.5000  950.4000 1020.0000 1090.0000 1245.0000 1413.0000 1521.0000 1589.0000 1772.0000 1829.0000 1737.0000 1703.0000 1773.0000 1893.0000 2118.0000 2206.0000 2114.0000 2009.0000 1842.0000 1713.0000 1598.0000 1545.0000 1487.0000 1533.0000 1652.0000 1697.0000 1770.0000 1721.0000 1592.0000 1383.0000 1181.0000 1012.0000  877.9000  849.4000  830.6000  855.9000  914.2000  979.2000  968.4000  851.9000  725.5000  535.2000  386.9000  254.8000  165.6000   98.9900   65.6400   39.8800   27.6500   16.9400   13.9500   11.0600    7.6540    7.7640    7.1870    6.2440    7.1870    6.8370
125.1000  116.5000  113.2000  113.7000  119.2000  128.5000  138.2000  144.7000  165.4000  180.3000  220.1000  229.7000  260.5000  293.5000  330.7000  375.7000  393.4000  456.1000  497.3000  572.7000  645.3000  714.3000  793.2000  880.8000  890.2000  961.4000 1029.0000 1172.0000 1307.0000 1420.0000 1524.0000 1666.0000 1754.0000 1637.0000 1615.0000 1649.0000 1778.0000 1971.0000 2057.0000 1989.0000 1884.0000 1742.0000 1628.0000 1492.0000 1407.0000 1405.0000 1439.0000 1514.0000 1569.0000 1621.0000 1614.0000 1467.0000 1278.0000 1106.0000  952.2000  821.8000  771.1000  760.1000  772.1000  823.0000  885.2000  884.3000  787.2000  652.6000  494.2000  347.4000  228.5000  151.2000   89.5900   56.7200   38.9800   24.8500   16.4000   13.6200   10.4400    6.8450    6.5590    8.1680    6.0900    6.2960    6.7400
113.6000  112.1000  111.5000  113.1000  109.1000  120.4000  127.5000  139.5000  156.0000  174.0000  191.4000  217.0000  243.9000  270.3000  313.2000  343.0000  381.6000  421.1000  486.1000  533.8000  615.1000  670.1000  746.6000  839.4000  848.9000  915.3000  980.9000 1087.0000 1234.0000 1333.0000 1429.0000 1576.0000 1643.0000 1550.0000 1501.0000 1549.0000 1657.0000 1851.0000 1949.0000 1863.0000 1757.0000 1641.0000 1527.0000 1401.0000 1324.0000 1317.0000 1353.0000 1417.0000 1469.0000 1533.0000 1493.0000 1374.0000 1197.0000 1030.0000  881.6000  763.4000  702.4000  683.2000  708.9000  745.7000  804.7000  798.0000  728.8000  585.9000  449.6000  310.2000  204.6000  136.2000   83.4900   51.3600   31.8800   23.3700   16.0100   11.2400    7.8870    7.4630    6.0840    6.3410    6.1980    5.4710    6.1230
101.5000  101.2000  107.7000  102.6000   99.1800  103.8000  115.9000  125.9000  146.7000  158.1000  184.3000  203.5000  233.6000  259.6000  289.1000  329.6000  357.3000  385.7000  450.8000  501.1000  564.5000  617.5000  705.6000  787.8000  808.9000  850.8000  904.7000 1032.0000 1161.0000 1248.0000 1319.0000 1458.0000 1537.0000 1443.0000 1397.0000 1441.0000 1530.0000 1687.0000 1821.0000 1706.0000 1640.0000 1537.0000 1418.0000 1307.0000 1238.0000 1213.0000 1232.0000 1296.0000 1346.0000 1402.0000 1376.0000 1270.0000 1123.0000  954.2000  809.8000  708.6000  651.5000  632.1000  646.5000  675.5000  728.6000  708.6000  650.9000  528.6000  404.7000  278.0000  186.8000  123.2000   73.9500   46.5200   31.2100   20.0200   14.3000   10.2500    8.2610    6.3830    4.9340    5.6620    5.8220    5.3170    6.0670
 96.0800   90.6600   92.4400   93.8400   95.5800  100.9000  109.0000  118.6000  134.1000  142.4000  167.2000  185.9000  212.0000  238.0000  273.1000  305.8000  339.0000  365.1000  421.3000  469.1000  525.2000  580.6000  660.1000  702.3000  739.5000  773.8000  850.2000  958.8000 1083.0000 1151.0000 1237.0000 1362.0000 1412.0000 1341.0000 1295.0000 1355.0000 1409.0000 1574.0000 1669.0000 1613.0000 1529.0000 1418.0000 1295.0000 1218.0000 1149.0000 1119.0000 1146.0000 1203.0000 1275.0000 1297.0000 1277.0000 1183.0000 1044.0000  910.8000  757.5000  659.0000  606.3000  587.9000  589.7000  626.7000  672.2000  659.4000  602.4000  490.2000  363.2000  263.8000  172.2000  115.3000   70.3700   42.4600   27.8800   18.8200   13.2200    8.8190    8.2030    6.2760    5.8960    6.3100    5.3460    6.3120    5.3040
 88.8900   88.1200   86.8500   91.6800   88.7700   92.7300  108.1000  109.4000  127.6000  138.2000  150.4000  178.3000  193.6000  225.5000  259.8000  288.8000  318.8000  349.9000  369.1000  442.7000  489.9000  537.6000  628.5000  675.7000  689.9000  730.7000  781.6000  887.0000  997.4000 1083.0000 1143.0000 1279.0000 1317.0000 1248.0000 1216.0000 1231.0000 1322.0000 1463.0000 1530.0000 1506.0000 1397.0000 1323.0000 1231.0000 1147.0000 1063.0000 1054.0000 1056.0000 1125.0000 1179.0000 1185.0000 1177.0000 1094.0000  964.9000  824.7000  698.5000  627.2000  554.0000  537.6000  541.7000  587.8000  632.1000  608.6000  551.3000  445.6000  343.0000  239.7000  160.4000  103.6000   63.1200   39.7800   26.7500   16.5800   12.1600    8.3000    6.3880    6.2200    4.9420    5.4250    4.7280    4.8470    4.6690
 82.0700   81.2200   75.5700   77.4300   84.0200   87.8800   94.8600  104.4000  115.7000  130.7000  150.2000  166.0000  185.7000  199.2000  229.1000  262.1000  295.8000  319.1000  357.7000  408.9000  450.7000  507.8000  567.5000  632.7000  653.0000  666.5000  729.4000  819.1000  936.3000  994.2000 1051.0000 1198.0000 1214.0000 1155.0000 1126.0000 1155.0000 1249.0000 1339.0000 1432.0000 1385.0000 1316.0000 1223.0000 1145.0000 1060.0000  987.8000  964.6000  978.8000 1043.0000 1091.0000 1107.0000 1099.0000 1011.0000  892.2000  768.2000  656.0000  585.5000  507.5000  505.8000  514.4000  552.0000  574.0000  566.0000  509.3000  422.8000  320.1000  222.5000  153.0000   95.4600   58.3200   36.0900   22.8200   15.5100   12.0500    6.8890    7.0650    5.1730    4.6370    4.6490    3.9680    5.4100    5.9040
 80.7700   78.3200   77.2300   72.2100   79.0600   80.4000   88.1000   89.1000  106.6000  115.4000  128.7000  148.8000  166.6000  195.5000  217.5000  238.5000  259.2000  289.0000  330.1000  362.7000  425.8000  467.3000  524.1000  574.6000  601.2000  630.6000  662.3000  765.7000  869.3000  935.9000 1004.0000 1095.0000 1133.0000 1075.0000 1045.0000 1079.0000 1147.0000 1262.0000 1313.0000 1287.0000 1229.0000 1147.0000 1072.0000  976.9000  919.9000  892.5000  912.9000  964.5000 1014.0000 1036.0000 1023.0000  943.9000  853.2000  709.4000  613.4000  527.7000  487.7000  469.9000  482.2000  507.0000  542.0000  536.6000  484.0000  398.4000  302.4000  211.5000  143.8000   93.4300   53.9000   33.9800   23.3100   14.6900   10.2700    7.6420    6.8960    4.1660    4.7170    4.1940    3.3150    4.3740    4.1250
 71.8900   75.6900   71.0700   65.1900   72.8600   77.5900   82.4300   89.2200   93.6300  110.7000  123.0000  138.0000  151.5000  175.4000  201.0000  219.1000  245.2000  270.0000  308.1000  343.2000  386.2000  426.9000  487.4000  538.7000  544.9000  582.3000  635.9000  704.9000  795.6000  851.5000  911.0000 1027.0000 1066.0000  986.1000  957.7000  996.9000 1072.0000 1185.0000 1235.0000 1199.0000 1132.0000 1064.0000  987.1000  904.9000  860.3000  857.4000  860.7000  919.1000  944.7000  975.9000  963.6000  893.3000  792.6000  678.3000  565.6000  496.2000  458.2000  441.0000  454.1000  478.6000  522.6000  517.6000  457.5000  379.4000  282.0000  202.9000  134.9000   87.3100   53.7400   32.5500   22.5800   14.1500   10.0500    7.8550    5.8440    3.5120    4.6300    4.7010    3.9960    4.7410    3.9450
 66.2300   63.9900   61.8300   61.5000   67.9500   68.9800   77.5600   78.8200   95.5500  103.7000  111.4000  128.7000  137.3000  152.3000  185.0000  206.5000  227.0000  258.8000  290.5000  319.2000  368.8000  392.9000  456.3000  510.0000  516.7000  537.9000  582.7000  650.1000  728.4000  805.3000  848.0000  947.7000  977.8000  930.7000  901.1000  940.9000 1003.0000 1095.0000 1159.0000 1116.0000 1064.0000  999.1000  925.2000  849.1000  814.9000  788.2000  798.6000  848.0000  900.2000  922.8000  901.2000  832.8000  730.4000  621.0000  539.7000  459.3000  422.1000  413.3000  425.9000  455.7000  500.5000  491.1000  434.6000  357.7000  264.6000  191.2000  128.9000   82.7300   49.8500   33.1200   22.0000   13.3200    9.1700    5.9910    4.4400    3.5490    4.1480    4.2420    3.8760    2.7620    3.1970
 60.7700   59.1800   55.2400   61.4700   61.0500   69.3200   66.2400   79.0500   87.3200   96.5200  106.1000  124.5000  137.6000  151.4000  174.8000  196.8000  211.4000  236.9000  274.0000  300.3000  329.1000  369.0000  428.9000  467.3000  475.0000  500.6000  550.4000  617.0000  684.5000  744.9000  783.9000  886.8000  911.3000  871.2000  847.1000  870.9000  926.8000 1041.0000 1088.0000 1059.0000  986.0000  927.8000  841.7000  789.3000  745.1000  742.8000  742.8000  797.3000  825.7000  865.6000  833.8000  790.4000  689.9000  583.8000  496.4000  432.5000  411.1000  393.1000  396.9000  435.0000  462.1000  453.8000  404.2000  333.9000  263.1000  178.9000  120.3000   77.7800   49.0100   31.0700   19.2100   11.1900    8.6390    6.4650    3.9040    4.4250    3.8950    5.1200    3.7420    3.4960    3.4810
 56.2400   56.3700   57.0600   59.6600   59.4900   63.3300   68.2300   75.3600   78.8500   95.7900   97.7900  113.9000  124.6000  138.0000  159.3000  186.6000  206.2000  212.3000  245.8000  279.1000  300.2000  329.3000  398.2000  424.7000  450.9000  467.3000  502.7000  570.0000  639.6000  703.0000  743.3000  831.6000  879.3000  798.5000  804.3000  805.2000  871.5000  982.4000 1020.0000  979.0000  946.0000  867.3000  794.1000  750.9000  718.9000  683.5000  699.7000  732.2000  777.5000  802.6000  793.8000  734.2000  648.5000  552.8000  456.7000  405.8000  381.6000  367.2000  386.6000  408.3000  423.6000  425.6000  388.7000  319.6000  232.5000  171.8000  115.3000   74.3300   45.9800   28.2300   18.9200   11.1000    8.6280    6.2380    4.1460    3.3340    3.5540    3.5860    3.1620    3.1740    3.4220
 54.2900   51.4800   53.7400   58.4700   53.7600   55.7400   57.4800   69.9800   79.0000   80.2300   94.0100  104.6000  115.6000  134.0000  145.5000  159.5000  187.4000  202.7000  229.9000  266.8000  290.6000  309.4000  364.3000  416.7000  417.5000  443.2000  477.9000  531.5000  611.9000  661.2000  698.9000  767.4000  805.3000  766.5000  748.7000  755.7000  804.9000  910.0000  936.8000  924.1000  878.0000  812.7000  759.1000  688.2000  652.1000  647.4000  669.7000  693.6000  733.7000  749.0000  738.7000  679.2000  608.4000  510.3000  430.7000  389.6000  351.7000  353.1000  358.5000  379.0000  404.8000  405.1000  356.9000  296.9000  218.9000  157.9000  105.7000   70.0000   44.2200   27.8900   16.5300   10.1300    8.0030    4.4920    4.2760    3.4810    3.6000    3.8670    2.1840    3.2640    3.0820
 47.4600   52.9600   50.6100   55.1100   46.2600   52.6200   58.4800   60.3300   72.8800   71.5100   82.7000   91.6000  104.0000  117.0000  142.7000  155.5000  169.5000  186.1000  216.1000  254.2000  270.3000  290.5000  335.8000  385.7000  382.8000  407.9000  441.9000  500.9000  555.4000  608.8000  662.7000  716.4000  741.5000  715.0000  700.4000  708.7000  771.2000  836.2000  874.3000  879.4000  819.3000  757.1000  690.0000  653.0000  617.8000  602.6000  613.4000  644.0000  673.3000  703.4000  696.7000  646.1000  564.5000  487.4000  408.4000  361.3000  330.5000  330.5000  328.8000  354.3000  377.7000  374.8000  335.9000  276.4000  204.0000  147.0000   99.0800   64.4300   39.0600   25.1800   15.0900   10.4100    7.1910    5.5560    4.0830    3.2360    2.4820    2.5830    2.8160    2.5560    2.2610
 45.8900   49.1700   42.6700   46.8400   48.6900   46.9900   53.5600   58.4000   65.9600   72.0900   80.6800   88.0600   98.4400  113.5000  131.5000  147.7000  164.6000  172.9000  207.1000  229.2000  251.6000  286.4000  320.4000  345.7000  366.4000  381.6000  412.1000  467.6000  540.6000  574.8000  604.7000  673.3000  700.4000  660.1000  649.4000  663.1000  715.8000  791.2000  825.8000  817.9000  752.9000  707.0000  665.2000  609.9000  572.2000  558.1000  579.8000  611.6000  631.6000  647.5000  640.2000  603.2000  520.8000  452.9000  374.4000  330.0000  302.4000  303.9000  307.3000  324.7000  335.3000  349.1000  302.9000  254.5000  188.8000  134.9000   93.8600   57.1900   37.4200   22.3100   13.4400    9.6030    7.0910    5.8870    4.0630    3.4890    2.8960    2.1840    3.1240    2.7310    2.3890
 43.8500   38.5900   44.4100   40.3700   43.4700   46.1700   45.1700   53.4700   58.4000   68.9400   78.6000   82.1900   91.5900  109.4000  122.2000  139.2000  147.6000  168.0000  193.5000  217.5000  241.4000  263.9000  298.5000  331.5000  341.1000  351.0000  387.8000  428.8000  488.8000  532.2000  564.5000  627.0000  655.7000  635.1000  603.3000  615.6000  663.8000  734.2000  775.2000  752.1000  719.8000  650.9000  604.7000  564.6000  535.1000  531.3000  537.9000  565.5000  585.6000  614.5000  601.0000  552.2000  491.3000  411.7000  358.2000  310.9000  278.4000  279.1000  282.0000  292.4000  307.9000  315.5000  280.1000  225.2000  170.0000  124.5000   86.3300   55.2300   33.7400   19.3900   13.6400    8.7310    7.1770    3.7310    3.1910    3.6400    2.6460    2.3600    2.1060    1.8960    2.3710
 38.5700   39.8600   36.2600   37.8600   45.3400   42.5600   43.1500   51.8100   56.7500   58.7300   68.5900   76.4400   95.8400  100.9000  115.0000  133.3000  136.5000  159.6000  170.9000  201.3000  223.4000  257.6000  284.8000  301.7000  325.6000  329.2000  352.4000  404.0000  452.7000  497.2000  537.2000  585.5000  600.4000  566.0000  559.5000  580.7000  618.2000  679.1000  719.6000  693.1000  673.6000  615.7000  572.0000  536.4000  495.9000  481.9000  495.3000  526.1000  553.3000  566.4000  564.2000  512.8000  449.6000  392.0000  336.8000  288.4000  261.2000  255.3000  254.9000  268.8000  282.8000  287.1000  259.8000  205.7000  161.8000  116.9000   79.1600   49.9000   30.0100   21.2800   12.4300    7.3710    5.6410    5.0160    3.2180    2.7070    2.1170    2.1740    1.8350    2.4830    2.1940
 36.8500   30.2100   34.7800   34.0300   35.5800   39.4300   42.6900   49.6000   50.7400   56.6100   67.8000   71.4200   84.0800   96.0100  106.8000  125.2000  131.9000  149.2000  161.6000  188.4000  211.8000  228.1000  267.6000  284.9000  297.4000  304.3000  340.9000  379.6000  420.0000  458.8000  507.4000  544.7000  566.3000  538.6000  521.8000  530.8000  575.5000  615.7000  662.3000  649.3000  620.5000  576.6000  541.7000  497.1000  459.5000  460.9000  456.7000  488.2000  508.4000  528.6000  509.8000  473.6000  417.0000  367.4000  306.8000  267.6000  239.3000  237.1000  237.0000  245.8000  260.9000  261.5000  233.3000  192.1000  144.9000  108.1000   72.8000   46.2200   28.4300   18.8500   12.2100    8.2160    5.1070    5.2110    3.8420    2.9050    2.4770    2.0370    1.6710    2.2370    1.9600
 33.3300   32.9200   31.4100   30.6900   34.9500   34.7600   38.7900   42.8000   47.4500   50.3600   60.7500   70.7100   78.5500   84.8300  104.2000  116.3000  118.4000  138.1000  153.9000  171.4000  193.6000  215.6000  245.4000  266.2000  276.0000  282.7000  317.2000  355.9000  378.0000  430.1000  472.1000  518.0000  522.1000  505.3000  490.9000  496.1000  532.2000  582.3000  611.0000  599.9000  572.3000  538.7000  506.2000  469.9000  430.0000  422.3000  422.4000  442.8000  474.2000  492.8000  470.2000  434.4000  389.1000  327.7000  287.5000  242.1000  225.1000  206.6000  208.3000  218.6000  238.8000  230.8000  209.3000  171.6000  138.5000   97.3400   64.7300   40.7200   25.6800   17.4100   11.9200    8.0190    5.1800    4.1730    3.6560    2.2130    1.7410    1.9860    1.7710    1.8020    2.2720
 33.5200   26.7300   29.9800   31.7800   30.5900   29.9600   36.1700   44.3200   44.8500   45.5100   56.9100   66.4800   72.2700   85.4000   92.7900  101.4000  112.8000  131.4000  143.8000  163.7000  186.0000  195.0000  231.4000  256.0000  250.2000  272.6000  298.8000  325.3000  372.9000  400.9000  418.9000  482.8000  498.5000  476.4000  449.4000  454.5000  484.2000  534.1000  562.6000  551.2000  537.9000  497.5000  470.4000  416.0000  401.0000  388.5000  392.4000  407.2000  433.8000  450.4000  434.1000  410.1000  367.0000  314.9000  260.3000  227.4000  194.0000  189.9000  191.8000  200.5000  204.9000  207.6000  191.4000  152.7000  122.9000   82.4400   54.6700   39.1700   21.7100   15.0500   10.1500    7.2110    4.9540    3.2400    2.5670    1.9300    2.0180    1.9250    1.5910    1.3420    2.0330
 33.0900   27.0300   26.6200   27.7300   24.3600   29.1700   30.0000   39.2100   42.8800   47.5600   51.4200   55.6700   66.6100   76.2100   86.5000   96.6000  109.0000  119.1000  134.1000  146.1000  173.0000  186.5000  213.2000  231.3000  239.6000  247.1000  267.1000  300.8000  337.8000  355.5000  392.6000  459.5000  458.0000  426.4000  413.1000  422.5000  446.4000  484.0000  514.9000  500.6000  490.2000  465.1000  432.2000  397.6000  360.0000  353.0000  367.5000  370.8000  390.3000  404.0000  401.5000  377.2000  331.2000  293.4000  238.7000  203.8000  183.6000  177.5000  176.9000  186.9000  187.4000  191.2000  171.2000  145.1000  108.0000   73.0100   52.7400   36.4100   22.5000   13.0500    9.9080    5.6790    4.8650    4.0330    2.5370    1.6600    1.6820    1.5630    1.6830    1.7820    1.9280
 23.9600   28.3300   24.5500   25.1800   24.8800   30.7500   28.9300   38.1700   38.1500   43.9100   49.8900   53.3500   58.8700   65.6300   77.8400   89.3400   96.9400  109.6000  124.1000  140.7000  152.5000  173.6000  201.2000  220.2000  214.0000  229.3000  242.5000  285.1000  314.9000  327.2000  368.9000  417.7000  417.4000  395.9000  376.4000  391.9000  407.8000  448.2000  477.5000  461.4000  444.3000  419.0000  393.5000  367.9000  335.0000  326.5000  336.2000  346.0000  363.7000  366.3000  362.5000  348.1000  307.1000  257.2000  220.9000  188.0000  167.7000  162.4000  162.0000  168.1000  176.5000  172.6000  153.3000  127.1000   97.7400   70.0900   45.4900   29.9500   20.1200   10.8500    7.2930    4.3210    3.9910    2.7980    3.0150    1.7800    1.7850    1.5690    1.5920    1.3810    1.7980
 24.0800   20.9800   22.8900   25.4700   22.4400   27.3800   31.3100   30.7300   36.9600   38.9000   47.3300   47.3500   54.8500   60.3400   76.3300   84.8600   88.2900  100.5000  112.0000  122.0000  140.5000  151.2000  179.6000  202.1000  199.9000  205.5000  225.0000  259.5000  280.2000  299.4000  331.1000  378.2000  391.3000  368.5000  354.3000  353.1000  375.4000  402.4000  440.0000  429.6000  416.8000  398.9000  359.0000  339.4000  305.2000  298.6000  303.5000  307.3000  340.5000  343.2000  348.3000  318.7000  277.6000  236.9000  198.6000  176.1000  152.6000  145.1000  142.8000  157.4000  155.1000  152.2000  139.3000  117.9000   86.9300   58.8900   42.8800   26.8900   18.2400   11.0600    6.2060    4.8990    4.3160    3.6300    3.0240    1.3300    1.5400    1.6690    1.2100    1.3960    1.3560
 21.6100   17.2300   22.7500   23.5500   24.7000   22.1700   24.8100   32.5300   30.0000   37.5000   41.8500   46.2300   54.1500   59.2100   63.7400   75.5400   80.5000   94.2700  107.5000  111.8000  127.3000  144.9000  168.5000  184.5000  190.9000  194.6000  202.6000  227.4000  258.3000  281.8000  308.8000  348.2000  349.4000  334.4000  328.1000  314.8000  344.9000  372.5000  405.5000  399.0000  370.2000  359.9000  334.1000  305.3000  283.9000  273.4000  277.7000  283.9000  302.9000  316.4000  315.3000  283.2000  260.1000  215.8000  180.7000  160.1000  149.3000  132.9000  133.4000  137.4000  144.8000  139.7000  128.0000  104.9000   81.6800   57.8700   40.3500   26.2400   15.2500    9.4630    5.4250    4.8810    3.1880    2.7590    2.7280    1.5760    1.9950    1.3900    1.3790    1.2030    1.3870
 19.4800   16.7500   17.8600   19.9300   19.3400   22.0500   23.6700   28.3600   28.1700   30.6600   37.9100   38.4200   48.5400   52.1200   60.1300   72.7100   74.5400   82.7500   92.3800  106.8000  113.4000  135.2000  157.9000  174.6000  169.2000  177.7000  188.7000  215.7000  239.7000  254.6000  284.4000  315.0000  311.8000  308.9000  304.9000  296.1000  318.5000  337.6000  372.5000  375.2000  342.3000  327.6000  308.3000  283.9000  254.8000  252.8000  258.3000  267.2000  277.1000  288.9000  289.6000  268.3000  239.1000  197.4000  168.6000  145.9000  130.0000  124.6000  120.7000  126.1000  129.6000  132.6000  121.5000   97.4800   74.4200   55.7900   33.6400   22.1900   14.3900    9.8350    6.6800    5.2260    2.8600    2.5750    2.9630    2.3880    1.8250    1.2410    1.2670    0.9830    1.2760
 20.7700   18.2000   19.0500   16.9300   17.0500   18.4600   22.1900   24.0100   27.7300   27.9400   35.0900   34.8700   46.4800   47.4400   53.3400   61.9800   71.0200   77.0400   85.7300   98.2200  114.0000  127.3000  146.9000  154.2000  159.1000  163.1000  171.4000  194.5000  218.8000  247.8000  252.7000  293.6000  297.7000  274.7000  270.8000  271.9000  284.6000  311.3000  341.5000  326.6000  314.9000  308.7000  275.6000  256.9000  234.8000  232.9000  228.0000  236.3000  250.4000  268.7000  267.3000  243.0000  208.9000  179.7000  148.7000  138.0000  115.9000  110.3000  113.3000  118.6000  122.5000  119.7000  107.2000   92.2800   67.3400   49.0800   32.9800   20.8000   12.0900    8.0190    5.3170    3.6690    2.6890    2.0530    1.6950    1.6500    1.2950    1.1440    1.3560    1.1400    1.3000
 18.0000   16.2900   17.1700   18.5100   15.9500   17.0200   19.7100   19.9800   26.2000   26.0100   30.0000   35.2300   38.7700   42.3100   53.4600   57.5700   64.0700   70.2400   82.5300   90.4400   98.3000  106.1000  125.2000  146.4000  143.0000  147.9000  168.1000  183.3000  203.7000  225.9000  235.6000  273.4000  273.1000  261.7000  245.0000  246.8000  256.3000  277.7000  310.3000  299.0000  289.9000  280.4000  247.8000  230.4000  221.8000  207.7000  214.9000  222.0000  224.6000  243.9000  241.1000  218.8000  196.9000  167.3000  139.1000  119.2000  107.1000   99.4300  106.0000  104.3000  111.0000  108.8000   99.1500   82.6800   61.0200   41.1700   26.0400   20.4900   10.3900    7.7450    4.5200    3.0750    1.9250    2.3130    1.2570    1.5410    1.9360    2.1900    0.8310    1.0430    1.5730
 18.9600   11.9700   13.6600   14.7400   16.8100   16.8400   16.4900   22.2000   21.9400   25.7200   29.1700   31.4100   34.1600   38.0700   44.5900   51.1500   59.4600   61.3500   72.4900   79.8200   87.7100  101.0000  118.1000  124.9000  132.7000  135.5000  148.5000  157.7000  182.0000  202.2000  217.3000  245.4000  248.4000  234.5000  232.4000  228.7000  242.8000  262.8000  280.3000  268.1000  261.6000  247.7000  237.2000  210.7000  198.3000  198.0000  196.2000  204.3000  208.9000  220.1000  218.7000  199.3000  180.6000  153.4000  132.7000  114.9000   96.5100   91.5600   96.3800   95.5000  104.7000   98.6000   91.5600   74.7800   58.6800   41.7700   24.8300   18.5000   10.9000    6.3450    4.3540    3.3160    2.2020    1.3040    1.6040    1.4580    1.5530    1.2370    1.5530    1.2250    1.4510
 13.9100   14.3500   15.1600   13.7900   15.4500   15.1000   17.7300   16.2900   20.7400   20.8000   27.3400   27.8200   29.6500   42.0900   40.6400   49.9300   52.9800   56.6100   59.6200   73.2300   81.9900   94.9700  111.8000  112.5000  119.0000  120.1000  134.4000  148.2000  168.2000  189.4000  205.3000  231.7000  231.3000  217.9000  208.9000  217.8000  224.9000  242.7000  256.8000  256.8000  246.8000  231.0000  215.1000  195.6000  179.5000  175.2000  179.4000  192.2000  192.7000  204.9000  196.5000  185.8000  169.5000  145.2000  119.8000  103.4000   93.4200   84.0500   81.7200   84.8800   94.2600   93.0100   81.0700   67.3400   51.8300   36.4000   24.1900   17.1900   10.5500    6.2800    4.9010    2.5550    2.4910    1.6050    1.4300    1.1270    1.3290    1.3890    1.4020    0.8260    0.8840
 14.0400   13.4700   11.1200   13.4600   14.0100   14.7200   15.3100   15.2300   18.3100   21.5300   24.1400   25.1800   27.9900   31.6100   41.3700   45.6300   50.5200   48.9500   56.1300   71.9900   81.4000   85.0100   95.5000  106.4000  108.6000  114.9000  128.5000  137.9000  152.1000  159.8000  192.4000  204.7000  211.3000  200.0000  193.9000  196.9000  202.3000  230.3000  236.3000  232.7000  221.3000  206.7000  205.0000  185.9000  170.3000  164.4000  170.3000  178.7000  179.1000  185.7000  188.2000  166.8000  154.7000  132.6000  111.6000   93.3600   81.8000   79.0500   78.8000   79.0900   84.0200   84.6000   79.0800   61.1900   44.1700   36.4700   20.1500   15.6200    9.0870    5.1940    4.7580    2.8770    1.8860    1.8710    1.3840    0.7440    0.8730    1.0500    1.6000    1.1690    0.9880
 12.2900   13.3900   12.1300   12.3600   14.4100   13.0400   14.0500   15.8900   17.8500   18.5900   21.7800   23.5800   24.7800   30.9900   35.5800   40.4000   42.7400   47.1700   53.4800   64.6200   73.4300   73.6300   91.0500  101.5000  102.8000  104.0000  109.6000  129.9000  141.5000  158.5000  165.2000  199.7000  192.6000  184.0000  173.0000  179.9000  182.6000  208.5000  222.8000  212.7000  208.2000  188.3000  177.6000  166.0000  158.7000  150.0000  148.7000  158.5000  163.1000  172.5000  166.5000  154.1000  143.6000  122.2000  102.1000   86.7000   76.6800   73.5100   72.1600   74.5600   79.5500   74.9600   67.4300   55.4900   40.6700   31.0500   20.5500   14.1100    7.8780    5.6330    3.4020    2.5660    1.9860    1.5450    1.1470    1.5150    0.8500    0.9940    1.3670    1.0440    1.2310
 14.2300   10.2600   11.4500    9.5900   10.2300   12.5900   10.8800   15.5400   15.4600   18.6500   23.0200   22.4000   23.4500   31.6400   34.4400   38.3900   39.8000   43.6000   51.3800   58.3300   62.6800   74.7900   88.9800   96.6800   96.2200  101.3000  105.9000  122.7000  132.9000  145.1000  149.5000  169.0000  180.7000  168.1000  161.6000  168.0000  172.0000  186.8000  198.4000  199.6000  189.4000  183.5000  168.2000  153.4000  149.8000  140.6000  142.1000  146.0000  151.7000  160.8000  160.3000  148.0000  132.8000  112.1000   92.7300   78.6300   70.6000   69.3600   66.7300   69.1900   71.4200   71.2600   62.6200   50.6500   37.2500   27.1200   20.4100   11.3900    7.6250    4.8310    3.3150    2.1960    1.4460    1.6590    1.2040    0.9590    0.8170    0.7430    1.1400    0.8780    1.2800
 12.9000    8.5800    9.5830    8.6190    9.7290    8.7080   10.0800   12.6200   15.3700   17.3800   16.7200   20.4400   25.2200   27.1300   34.1000   33.5400   33.4800   41.9400   46.7700   48.6400   63.4000   64.9100   72.7400   85.8900   89.6700   87.7800   93.2200  111.8000  120.6000  130.9000  144.8000  158.9000  167.5000  154.0000  154.9000  152.7000  158.7000  173.3000  184.3000  184.2000  179.5000  166.0000  153.4000  142.5000  133.4000  128.4000  127.7000  129.6000  141.7000  149.3000  144.7000  132.8000  119.7000  102.6000   83.5300   71.4500   62.1300   62.3200   60.6200   60.9500   65.8300   66.2200   58.1400   46.6000   33.7200   26.8100   18.4300   10.7800    6.9180    5.0670    3.1780    1.7340    1.5250    1.2640    0.9890    0.8960    0.9120    1.1130    0.5550    0.9290    1.3900
  8.9370    7.5280    9.4950    8.3400    8.5700    8.9520   10.8300   12.3200   15.5700   17.1700   17.9400   19.9700   21.2400   25.2500   28.6000   33.2500   32.5400   38.0700   47.8000   47.7400   58.7600   64.0600   69.3900   75.3400   77.3500   86.2700   86.7400   99.8900  108.4000  123.3000  131.3000  154.4000  152.8000  139.1000  134.1000  145.5000  144.3000  159.0000  174.2000  171.4000  163.3000  159.0000  141.2000  129.5000  118.4000  118.5000  120.1000  123.2000  127.7000  134.4000  127.1000  123.9000  117.6000   95.6500   76.3700   65.6100   55.0000   56.9700   49.9300   57.3800   60.1400   57.4500   50.1500   45.7700   34.2100   23.2200   16.7300    9.6540    8.4090    4.4410    3.1770    1.3450    1.1590    1.4960    0.6570    0.8160    0.4820    1.1730    0.7640    1.0080    1.0810
  8.2310    6.2930    8.1560    7.9750    9.0600    9.0760    9.7630   13.7100   10.9500   13.8800   15.4500   18.1900   20.4500   24.2500   28.3100   29.8100   32.3800   36.4100   38.4600   45.3900   48.3000   58.2800   65.3000   69.2800   75.2100   76.8800   80.3200   93.1600  100.5000  110.2000  121.8000  140.3000  136.8000  130.4000  126.0000  131.4000  134.0000  143.0000  160.0000  156.3000  147.2000  142.5000  134.3000  119.3000  113.0000  105.8000  114.3000  112.7000  117.8000  121.4000  118.7000  114.3000  103.4000   86.5500   70.9500   60.0800   51.7200   50.2600   49.1100   49.7100   52.8600   55.3500   47.9400   39.4600   31.7300   20.5800   13.0500    9.1660    6.5420    3.4040    2.9180    1.4250    1.5340    1.1350    1.2130    0.5380    0.4540    0.6390    0.7220    0.8710    0.6370
  9.1870    7.9970    8.1040    6.8140    7.4210    7.8560    7.8380   11.0700   12.9500   12.5800   14.1200   15.0800   16.2700   21.3700   25.0100   27.0600   30.2400   32.6200   36.8900   46.4500   47.3900   53.0200   58.1900   66.5000   67.8900   70.3700   76.3000   84.3400   92.2400  101.4000  113.6000  123.7000  125.9000  121.1000  112.1000  122.2000  121.5000  128.5000  144.6000  140.9000  141.6000  134.7000  124.1000  111.6000  104.8000   99.3200  104.8000  107.2000  108.4000  109.3000  109.5000  103.5000   91.4100   75.7600   65.0600   55.8000   46.7800   45.3200   46.7000   45.2400   46.5600   49.1200   48.1500   34.3000   29.4400   19.1700   11.1800    7.0250    5.6590    4.0780    2.2070    1.4680    1.3620    1.0000    1.1410    0.5330    0.6420    0.7710    0.8490    0.6910    0.7600
  8.9510    5.9660    5.8650    6.4520    6.7150    8.3580    7.7910   10.2100   10.1100   13.4900   15.7300   13.8200   15.7300   16.8000   22.2200   26.7100   27.6000   32.2500   36.8000   40.9900   44.5400   49.3700   51.8100   64.5700   61.6900   65.0300   68.8200   70.3000   91.0000   92.3700  101.0000  115.7000  122.5000  114.7000  105.6000  110.8000  115.7000  120.2000  134.5000  132.8000  124.9000  114.0000  113.1000  100.5000   93.2900   94.3700   91.3800   93.5600  102.4000  106.1000  103.6000   94.5400   85.3000   74.2900   59.0800   51.1700   45.4700   39.7500   41.6800   42.6400   46.2900   41.8500   39.6400   32.4100   25.3600   17.4700   12.2500    7.2960    5.3350    3.4490    2.4310    1.2760    1.1170    1.0720    0.9170    0.4730    0.6560    0.7210    0.5710    0.8710    0.5160
  7.4830    7.2920    8.1260    7.9750    5.2140    5.5460    7.6740   11.0800   10.5700   10.2500   13.1100   12.7500   15.2800   18.4300   20.1800   24.1100   27.4600   29.5300   32.0800   36.3900   42.9400   40.6900   51.0300   57.8500   59.9300   60.3400   61.8700   72.8900   84.7300   84.6200   96.7900  107.2000  112.9000  105.9000   98.5500   97.4600  106.9000  114.5000  119.1000  121.9000  115.3000  111.2000  101.1000   93.2300   87.7000   85.7500   86.0400   86.3000   90.9900   98.5500   96.0500   83.6100   79.5500   68.5600   55.4300   45.9900   39.9000   38.4500   36.1800   35.6100   39.8800   40.4900   34.8700   27.6500   21.9000   15.7000   11.8100    6.9670    4.5760    2.3360    2.1490    1.4520    1.1200    0.4490    0.5730    0.4940    0.3750    0.7350    0.5170    1.0680    0.5970
  5.6110    3.1730    7.2870    4.6340    6.9970    5.4770    8.2450    9.3890    9.4200   11.7200   11.4500   14.3600   15.6200   16.4200   19.6100   23.1000   23.0700   24.4200   30.7600   34.2300   35.1100   40.3400   48.3500   51.6500   55.5700   55.7900   59.2600   65.1700   75.6900   81.5200   88.5000   97.6700  100.7000   94.0800   96.1000   87.7500   96.9800  101.5000  108.4000  107.1000  103.8000  101.5000   98.1000   83.7400   81.5400   73.7300   74.1000   77.8600   82.9200   82.8800   88.1500   79.6500   74.0500   61.0400   49.5300   43.5500   36.5900   36.0200   32.5300   33.7700   35.8800   36.3500   32.1100   26.6900   18.4200   14.2600    9.4570    6.4260    4.1580    3.0110    2.1590    1.0800    1.3500    0.2430    0.6250    0.2120    0.6470    0.5660    0.5320    0.8050    0.4020
  5.1270    6.5950    4.7170    4.8900    6.0810    6.1700    7.1490    5.5750    8.7970    8.4070   11.0300   12.6900   13.5800   15.3900   17.9600   19.7900   20.3600   22.8800   27.7000   31.3800   34.2300   37.3900   44.3600   46.8200   49.1100   50.0900   51.7700   62.2100   69.8400   73.3800   80.0000   90.9300   92.7400   85.7600   84.7900   85.7300   83.1000   95.7500  101.6000  101.4000   97.4900   95.5800   90.2500   82.9500   74.1800   70.1800   74.0600   72.3100   76.8100   82.1200   75.1200   72.7600   65.6700   53.7400   44.8700   39.9400   33.6900   34.1600   32.4600   28.6900   29.4500   32.3600   27.5000   23.7800   17.3200   13.0800    8.7680    5.8300    4.1350    2.0700    1.6020    1.1600    0.8430    1.1260    0.5200    0.3570    0.4160    0.9410    0.5130    0.4410    0.4990
  3.8120    4.9020    5.6940    4.6610    4.8320    5.1720    5.0170    6.2740    8.4570    8.2620   11.6500   10.7800   14.0600   13.7100   15.8500   19.7100   21.8300   19.4000   25.4500   28.4200   32.3100   32.3900   42.9100   43.5800   46.1100   42.9300   46.8700   53.5200   63.1300   68.3500   75.2500   80.8600   83.2500   81.7300   68.8600   79.0900   77.5900   86.8700   92.1000   87.1200   91.7800   90.5100   82.1500   71.4200   67.6000   65.6100   69.9700   64.8300   70.6800   72.8400   68.6600   65.8300   59.6100   48.6100   44.7900   36.7300   31.0900   28.8300   30.3600   26.1100   28.8200   29.3500   23.3700   20.5000   15.6100   11.4000    7.4970    4.6120    4.0430    1.7840    1.7290    1.3430    0.7910    0.9680    0.3920    0.3400    0.5280    0.2850    0.6470    0.1980    0.3090
