# Supplementary material for: Do Spectra Live in the Matrix? A Brief Tutorial on Applications of Factor Analysis to Resolving Spectral Datasets of Mixtures
Source: J Fluoresc. 2021 Aug 6;31(6):1599–616. doi: 10.1007/s10895-021-02753-w (PMC8547214; doi:10.1007/s10895-021-02753-w)
Supplement: Supplementary file 2 — (ZIP 654 KB) [file 10895_2021_2753_MOESM2_ESM.zip › Appendix_D/Crude_data/EEM_MAPS/MIX_Q3_MAP.txt]

  4.8510    6.9230    7.5010    6.7630    3.9820    7.4030    7.3140    4.8650    4.2540    5.0790    7.8490    6.5820   13.9800   11.3800    5.2710    3.2670    3.7120    3.8110    5.3960    4.8460    4.3750    5.2000    3.9190    3.4150    4.3740    5.2150    4.3940    6.0850   52.8900  338.8000  345.4000   67.1500    2.9390    2.1100    3.4400    2.5050    3.1830    3.3260    4.0950    2.0290    1.7780    1.3110    0.7210    1.4990    0.9440    1.4910    1.5020    1.4390    0.9220    0.8540    1.4080    1.5560    0.8260    1.2660    0.5440    0.5590    0.6570    0.8640    0.6440    0.2120    0.4350    0.9230    0.7950    0.8260    0.3280    0.6090    0.3360    0.7120    0.7490    0.0990    0.2760    0.6680    0.2870    0.4810    0.5770    0.1900    0.1840    0.3150    0.2570    0.4300   -0.0430
  7.5490    5.8160    8.2370    5.7570    7.3460    5.6890    4.9580    5.3210    4.7000    4.5020    6.8530    7.8420   10.8100   14.2600   11.2200    5.4220    6.1640    5.4640    4.8210    4.7240    4.9560    5.1870    4.1950    3.4450    3.4190    5.7680    5.2890    5.1680   13.6400   87.2300  335.4000  414.7000   54.1900    4.3900    3.2240    3.1060    4.1910    4.5290    5.1040    2.7840    2.6490    1.2340    0.5510    1.3120    1.1490    1.4670    1.1030    1.0560    1.0170    0.9020    1.1380    1.0380    0.6950    0.7240    0.8570    0.6530    0.9500    0.2800    0.3550    0.6950    0.9950    0.6690    0.2260    0.4210    0.5820    0.8670    0.3160    0.3610    0.7320    0.2650    0.2620    0.6040    0.5180    0.5080    0.4310    0.4200    0.0720    0.2510    0.4590    0.2550    0.4410
  8.5940    8.4130    8.2630    6.7680    8.3590    5.4870    5.1260    6.2950    5.7400    5.7930    6.3020    7.9970    8.1110   10.9800   15.3200   10.7500    6.5760    5.5680    5.3680    4.4040    5.9920    5.6080    5.0500    5.6900    5.3550    6.8550    6.1500    7.6960    7.9920   17.5000   85.7700  461.4000  287.6000   54.2400    5.6230    4.9780    7.0240    6.8950    5.1370    3.6940    2.3480    1.4570    0.7470    1.3200    1.0660    1.8550    0.9060    0.9730    0.9190    1.3470    1.2560    0.8600    1.4000    1.0320    0.4550    0.8350    0.6580    0.4800    0.4900    0.7620    0.8260    0.3610    0.3520    0.7750    0.4370    0.8790    0.5410    0.4550    0.6400    0.2470    0.6250    0.4650    0.2770    0.2040    0.3400    0.3910    0.1390    0.3600    0.4020    0.1650    0.4490
  9.7760    8.9120    8.4630    6.9240    7.9350    7.8320    7.2760    5.4220    7.3090    7.1910    6.7360   10.7200    9.9200    8.8340   13.6100   15.4400   10.2100    9.7650    8.2290    9.4480    9.5170    6.6780    7.5450    7.4450    6.8310    8.7990    9.9870   11.9500   12.5600   10.6700   19.9700  119.2000  305.7000  302.6000   58.4300    8.0160    9.0150    8.1210    9.8320    5.6080    2.4660    1.9270    1.5390    1.1240    1.2850    1.4080    1.3210    0.9210    0.9480    1.1620    1.4310    0.9170    0.7480    0.7660    0.9140    0.3680    0.6120    0.7240    0.8100    0.5620    0.8310    0.3770    0.4080    0.8060    0.2960    0.7560    0.6310    0.2810    0.4600    0.3940    0.5760    0.4660    0.4410    0.6930    0.6580    0.3860    0.5470    0.3460    0.4410    0.2980    0.4880
  8.2400    8.8060    8.8240    9.7380    8.3220   10.4700    9.5570    8.6080   10.4800   11.7400   14.7900   14.9400   12.8400   15.3100   13.7200   19.0000   24.7200   18.2100   17.5500   21.3000   19.5700   15.8400   13.2600   12.4800   15.2700   20.2800   23.5200   28.2900   30.2300   20.4200   15.2600   26.0800   84.2400  332.3000  311.8000   65.1500   23.1100   23.3900   20.3600    8.9320    5.1790    3.5380    1.8060    1.6450    1.7880    1.2260    0.9450    1.1810    0.6550    1.3610    1.0940    0.8090    0.9420    0.8440    1.5620    0.5570    0.6810    0.4580    0.8340    0.6840    0.4250    0.6690    0.6300    0.7290    0.5430    0.9530    0.6190    0.4550    0.6190    0.6980    0.5740    0.1300    0.2390    0.4310    0.3340    0.3440    0.3660    0.2530    0.4480    0.3240    0.5480
  9.4800   12.3700   13.6900   14.7800   16.7700   18.0200   17.1900   17.2600   19.7900   20.3000   28.9600   27.3100   30.1200   25.4900   29.9700   27.6300   41.6100   46.2800   43.9200   52.2700   43.5500   35.6700   32.7600   27.6600   33.9800   46.9400   52.8400   66.0400   69.5000   50.5900   35.9400   26.1800   31.4200  108.1000  336.9000  301.4000   99.8800   63.4700   50.0900   24.3500   12.0100    4.7230    2.8580    1.8620    0.8660    1.2620    1.1030    1.1020    1.6810    0.9280    1.2890    0.8730    0.7300    0.7300    0.8310    0.3100    0.9680    1.0680    0.4130    0.7830    0.4720    0.5090    0.6770    0.7730    0.5150    0.6720    0.3340    0.4990    0.3600    0.7040    0.5760    0.3920    0.2630    0.3040    0.5990    0.1700    0.4850    0.3720    0.8150    0.2590    0.2760
 19.4200   21.2100   20.9400   25.7400   30.9100   34.0600   30.6500   33.9000   39.5000   44.7300   56.4900   61.1700   60.0700   58.4100   53.8600   57.0800   75.8200   95.4900  111.5000  106.8000   98.2300   85.2100   71.6700   64.2300   83.4200  108.4000  130.5000  153.4000  157.4000  116.0000   75.1400   53.2300   49.8400   69.2900  154.7000  369.0000  374.6000  188.6000  113.9000   56.4000   26.6600   11.6700    4.9520    3.8980    1.7500    2.0490    1.2500    1.4540    1.3270    1.5020    1.3200    1.5530    1.0980    0.8540    0.9220    0.6250    0.9000    0.8150    0.4060    0.9860    0.6120    0.4280    0.7960    0.9560    0.7250    0.5510    0.7940    0.5460    0.3940    0.7740    0.3660    0.6410    0.1630    0.3620    0.6220    0.3250    0.7190    0.1480    0.4670    0.2680    0.1810
 37.2600   43.2400   54.3900   64.9100   74.1300   79.3800   71.7600   75.6600   93.5100  110.5000  141.5000  159.7000  158.7000  137.0000  127.8000  140.8000  183.1000  232.3000  275.3000  290.8000  265.7000  203.5000  173.4000  172.5000  206.7000  279.1000  331.1000  403.4000  417.9000  302.9000  189.6000  133.4000  119.1000  139.8000  213.1000  314.9000  596.3000  606.9000  341.3000  152.5000   58.2000   27.7800   11.1100    5.5750    3.0000    2.8790    2.3720    1.9120    1.3370    1.7520    1.8440    1.2350    0.9490    0.6980    0.8140    1.0740    0.6160    0.7150    0.7940    1.2330    0.3980    0.6770    0.4560    1.2060    0.4510    0.3020    0.4230    0.5810    0.1890    0.8170    0.7120    0.4790    0.1630    0.6040    0.5610    0.3350    0.4210    0.5410    0.4550    0.1620    0.2660
 60.7100   81.4100  100.9000  115.3000  139.6000  149.1000  135.8000  139.3000  171.4000  204.3000  268.6000  305.8000  295.2000  262.8000  245.4000  261.3000  330.1000  411.0000  512.3000  555.2000  507.4000  383.8000  317.6000  308.2000  391.7000  516.8000  626.9000  750.9000  777.7000  567.3000  361.9000  259.0000  224.4000  260.3000  370.9000  436.0000  674.9000  992.7000  786.6000  313.1000  117.4000   52.3600   22.2200    8.3600    4.9320    3.5070    3.5410    2.7220    2.5560    2.0880    1.3300    1.4020    0.9420    1.1660    1.4310    1.1330    0.9390    0.4620    1.0830    1.0280    1.2680    1.0510    0.5830    0.9780    0.4880    0.5420    0.6700    0.7470    0.2690    0.3210    0.8140    0.5220    0.4240    0.3980    0.4380    0.3780    0.2020    0.1740    0.2260    0.3810    0.3210
 71.6300   84.8700  108.3000  136.8000  153.0000  167.7000  163.2000  165.7000  200.8000  242.2000  312.7000  338.5000  345.5000  306.3000  284.0000  304.7000  379.1000  469.1000  570.7000  663.8000  591.0000  452.9000  372.1000  368.9000  450.4000  601.0000  710.8000  876.5000  892.4000  657.5000  424.6000  285.8000  246.4000  294.2000  431.2000  516.6000  701.3000  911.6000  911.5000  538.4000  164.0000   61.7000   26.8100   10.7300    6.2390    3.9510    3.8460    3.3770    2.8360    2.2120    2.1920    2.2790    1.7120    0.9630    1.1380    0.8890    1.1090    0.9720    0.4960    0.7730    0.8080    1.2820    0.6800    0.7640    0.9010    0.6210    0.4100    0.3900    0.4750    0.5110    0.4510    0.1970    0.2860    0.1890    0.8020    0.5850    0.3670    0.5910    0.4560    0.4600    0.7050
 64.6600   73.0100   91.9900  120.7000  135.4000  139.3000  134.8000  137.8000  166.4000  201.8000  274.9000  305.3000  305.4000  268.8000  244.2000  270.0000  329.9000  432.1000  503.8000  547.3000  500.6000  399.2000  319.4000  315.4000  387.9000  513.8000  610.8000  752.1000  763.2000  544.1000  349.0000  250.7000  213.9000  259.2000  357.7000  440.6000  583.9000  736.8000  624.6000  515.7000  325.7000   86.1100   22.6600    9.8850    6.2410    2.8840    3.2130    2.7140    2.2630    2.0800    1.5150    2.2290    1.4920    1.7830    0.9330    0.9140    1.0770    0.5650    0.6570    1.3130    0.9450    1.1810    0.7660    0.5080    0.2950    0.2680    0.5110    0.8920    0.5470    0.6430    0.3750    0.8080    0.5380    0.0640    0.5190    0.6160    0.5710    0.3470    0.3130    0.2390    0.3600
 55.3500   59.4000   77.0200   97.1300  107.9000  114.4000  117.0000  117.2000  139.2000  171.7000  222.7000  261.2000  245.9000  221.0000  201.0000  217.2000  271.4000  338.6000  405.6000  450.0000  425.3000  335.5000  274.1000  259.8000  313.1000  411.5000  509.0000  613.7000  634.9000  455.5000  288.0000  202.6000  182.2000  212.9000  290.5000  352.5000  493.0000  595.5000  473.9000  283.8000  326.4000  255.7000   57.2400    8.9160    5.5990    2.9640    3.4440    2.8270    2.5080    1.9000    1.7460    1.2140    1.5970    1.4230    1.6100    1.1290    0.8130    1.3110    1.1230    0.6860    1.0150    0.7460    1.2460    0.8260    0.6120    0.4800    0.9500    0.6080    0.5000    0.1810    0.6040    0.5440    0.6710    0.2880    0.4410    0.3900    0.4580    0.2490    0.3200    0.2460    0.6720
 42.9200   45.7200   64.4900   76.6300   89.9200   86.7700   88.6400   97.6800  108.2000  140.1000  169.7000  195.6000  193.7000  178.9000  153.7000  169.9000  211.7000  271.0000  325.2000  367.7000  327.1000  260.0000  219.3000  213.9000  253.0000  322.8000  395.1000  474.5000  484.3000  351.7000  232.8000  165.6000  144.1000  171.7000  231.6000  282.9000  375.3000  482.5000  369.8000  187.4000  137.8000  269.4000  226.2000   42.4000    5.1220    3.3220    3.5440    3.3590    2.3320    2.1110    2.2520    1.9160    1.9410    1.5580    1.8680    1.0530    0.7130    1.3710    1.0480    0.8240    0.8820    1.1070    0.7880    0.9310    0.6100    0.7460    0.5400    0.3910    0.4310    0.4070    0.4460    0.4160    0.3690    0.8700    0.3710    0.3030    0.4600    0.2030    0.3590    0.4010    0.5400
 37.3900   44.4900   50.3700   60.6300   71.1600   70.3700   71.7700   70.6900   84.8200   99.6600  129.1000  151.3000  137.1000  130.7000  121.9000  138.4000  162.3000  203.6000  234.2000  272.6000  239.6000  192.8000  163.1000  157.0000  187.6000  245.7000  295.6000  359.6000  367.9000  273.1000  175.8000  124.2000  108.0000  129.8000  182.3000  227.3000  288.4000  360.0000  276.0000  140.8000   67.3400   92.3700  237.6000  218.7000   40.8600    4.9430    2.6300    3.2970    2.7870    2.0340    1.4740    2.8420    2.2470    2.0430    1.5290    1.1180    1.0390    1.3740    0.9290    1.2030    0.8440    1.1630    1.0220    0.7430    0.5630    0.4540    0.7220    0.1250    0.3340    0.5580    0.9570    0.5870    0.2640    0.4480    0.1950    0.5780    0.4590    0.4250    0.4500    0.2970    0.7220
 30.5700   39.7400   42.8300   51.7900   52.3200   56.8600   57.2100   57.2200   66.0100   83.6900  103.5000  118.7000  119.7000  100.7000  101.0000  104.4000  136.6000  165.0000  184.2000  211.6000  197.7000  157.6000  127.4000  130.8000  152.5000  199.1000  239.3000  286.2000  290.2000  217.4000  142.3000  106.7000   86.4800   98.3700  147.2000  173.5000  227.3000  282.8000  221.7000  109.5000   52.7900   35.2400   69.3500  222.8000  203.8000   38.9400    4.5190    2.6670    2.9960    2.9710    3.7840    2.8400    3.2890    2.1160    1.7010    1.3900    0.9830    1.1980    1.2940    1.3580    1.3710    1.3830    0.8890    0.7930    0.1260    0.7880    0.5340    0.3560    0.7220    0.5660    0.3780    0.4860    0.5440    0.3960    0.5540    0.5110    0.1160    0.6010    0.3680    0.7480    0.3490
 33.3500   33.7600   41.5600   51.4300   52.3400   51.7800   47.6000   53.6500   70.3200   82.7000   93.7200  114.2000  114.3000   99.0600   94.6400   97.7400  118.3000  151.4000  170.2000  198.8000  180.2000  139.3000  121.3000  121.1000  147.1000  189.9000  231.8000  274.8000  276.2000  199.2000  136.6000  103.2000   87.6800   98.8100  131.8000  161.4000  219.9000  263.4000  209.2000  102.2000   47.4200   27.4800   22.6700   63.9700  219.5000  193.2000   42.8400    4.3910    4.6810    3.9730    5.1150    2.9800    3.6200    3.1320    2.0970    2.2030    2.0370    1.5650    1.4840    0.6550    1.2540    0.8440    0.9090    0.9150    0.5650    0.5080    0.4770    0.7180    0.5100    0.6220    0.1610    0.5800    0.4580    0.3520    0.5400    0.4320    0.4190    0.4430    0.5820    0.3380    0.3360
 35.7100   38.7400   51.5700   54.8900   63.7100   62.9900   58.4900   62.0200   73.5500   97.2500  118.4000  136.9000  137.7000  116.7000  112.7000  123.8000  149.2000  184.3000  220.1000  235.4000  214.3000  172.3000  148.4000  146.8000  177.2000  237.8000  270.9000  330.3000  322.6000  245.8000  167.3000  117.7000  107.5000  117.9000  162.7000  196.7000  251.7000  326.0000  256.3000  126.0000   57.2000   35.3800   19.0700   20.1000   67.3500  207.8000  205.2000   34.3600    7.7180    5.5590    5.9740    5.9580    6.1210    5.1480    3.7740    2.3110    2.5360    2.2870    1.4140    1.2610    1.0860    1.0240    1.1680    1.3840    0.5150    0.6080    0.4860    0.7880    0.7080    0.4260    0.4990    0.4800    0.2490    0.5070    0.3470    0.2330    0.4030    0.7930    0.1380    0.2220    0.3240
 48.4100   50.9800   69.8100   74.6400   88.8100   89.8700   86.9300   99.5200  107.1000  148.6000  169.7000  199.0000  199.5000  165.0000  169.4000  170.2000  208.4000  277.6000  320.6000  351.0000  314.3000  251.7000  221.1000  210.6000  253.4000  329.4000  403.0000  472.8000  499.0000  371.9000  243.1000  169.4000  147.5000  168.7000  233.0000  283.3000  367.5000  470.6000  378.2000  184.8000   87.0600   47.9400   27.7700   18.5300   23.2000   65.3200  219.2000  184.2000   40.6400    9.2620    8.3440    8.4610    7.2330    6.6890    5.3850    3.6470    2.6290    2.6560    1.7270    1.6010    1.6960    1.4030    0.9090    1.4790    0.8430    1.0160    1.0290    0.4590    0.4870    0.4450    0.6200    0.3770    0.2930    0.2450    0.2970    0.6460    0.3960    0.5250    0.2360    0.3910    0.6010
 67.3500   76.4400   95.9300  113.2000  137.3000  133.0000  123.5000  134.6000  159.2000  209.8000  249.8000  282.5000  281.1000  252.9000  232.5000  255.5000  298.8000  386.1000  457.5000  510.3000  468.6000  368.2000  316.1000  307.2000  380.8000  489.9000  578.7000  708.0000  710.5000  536.4000  361.3000  248.0000  220.1000  258.7000  348.6000  428.1000  539.8000  695.7000  555.3000  278.5000  129.9000   70.8900   39.2500   26.8800   20.4100   26.4300   70.7600  204.8000  208.5000   49.5700   16.1100   14.5800   12.4400   11.6700    8.7450    6.8010    4.4050    3.3200    2.8320    2.0430    1.5560    1.3410    0.7060    1.4850    0.6450    0.9100    0.9110    0.5960    0.5450    0.3670    0.5850    0.6940    0.4220    0.1130    0.4570    0.4810    0.4860    0.3670    0.3000    0.4730    0.4460
 76.2300   91.0300  108.3000  140.7000  155.4000  156.4000  153.1000  168.8000  191.2000  248.0000  293.3000  341.3000  345.1000  302.7000  274.3000  314.7000  366.6000  481.8000  560.7000  646.2000  574.1000  454.9000  392.5000  377.6000  473.6000  602.3000  714.4000  861.7000  899.2000  673.0000  437.1000  317.2000  273.7000  323.5000  442.2000  531.1000  675.1000  861.8000  679.6000  351.3000  177.4000  102.5000   55.9300   41.1000   33.5700   30.2600   37.1200   78.5900  221.4000  201.6000   62.1500   27.7500   23.8800   19.9700   14.9400   12.3800    8.2450    6.6390    4.6130    3.1180    1.8510    1.8840    1.9260    1.4440    1.4880    1.3870    0.7760    0.6810    0.4760    0.5000    0.5470    0.5540    0.5020    0.0820    0.3740    0.2410    0.6460    0.6310    0.4780    0.3400    0.6420
 81.7300   95.9600  120.1000  145.8000  163.8000  161.9000  161.6000  171.4000  204.8000  249.1000  316.7000  346.4000  358.7000  322.7000  292.5000  306.6000  391.3000  483.7000  596.3000  664.4000  593.5000  476.7000  419.4000  411.6000  494.0000  612.2000  744.1000  889.3000  931.5000  691.3000  483.5000  347.4000  305.4000  355.2000  469.5000  555.5000  725.0000  900.7000  702.0000  378.3000  201.8000  123.8000   84.9200   65.2800   57.0600   50.6800   49.3600   48.3800   94.6500  207.9000  211.4000   74.8400   43.3600   36.5400   27.7300   20.5200   12.7300   10.0600    6.1680    4.6270    3.7440    2.3790    2.3670    1.3810    1.7280    1.6720    0.8430    0.8060    0.4930    0.8150    0.4420    0.2180    0.5210    0.3760    0.4830    0.4220    0.4830    0.2070    0.3410    0.4320    0.4600
 76.4600   89.7500  111.7000  130.7000  145.3000  156.0000  153.4000  150.6000  178.4000  234.8000  291.1000  320.4000  327.7000  301.0000  287.4000  293.1000  360.2000  448.9000  546.4000  615.1000  545.5000  450.9000  386.3000  388.9000  459.2000  589.1000  705.5000  818.2000  870.7000  677.3000  471.9000  374.0000  331.5000  370.3000  464.4000  529.8000  683.0000  842.6000  685.5000  405.7000  236.2000  162.7000  128.7000  100.6000   88.2600   76.4400   72.4900   75.8800   82.1600  121.0000  259.4000  238.7000   98.4100   55.8300   44.3500   35.4200   25.0400   17.5700   10.2800    8.5290    5.2560    4.0940    3.5360    2.6180    1.7760    1.2350    0.7310    0.5770    0.7800    0.6690    0.5840    0.5810    0.7250    0.1710    0.5790    0.3830    0.7030    0.6490    0.3990    0.3310    0.5590
 72.5400   78.4600   96.7900  112.9000  130.2000  135.2000  126.2000  138.3000  154.7000  205.5000  250.9000  290.9000  289.3000  254.8000  256.1000  267.0000  315.9000  397.9000  461.0000  531.4000  483.1000  407.9000  368.5000  369.1000  431.0000  526.2000  625.9000  739.5000  772.9000  626.9000  472.4000  406.4000  370.5000  403.2000  456.3000  512.1000  640.6000  763.7000  634.4000  410.1000  301.0000  229.0000  191.3000  161.3000  142.1000  127.3000  121.7000  116.9000  126.3000  134.2000  177.6000  309.6000  266.5000  121.1000   75.3700   59.8000   40.0000   26.8300   16.2100   11.6100    7.5690    5.0590    4.1080    3.2920    1.9550    1.8230    1.2050    0.9560    0.9090    0.6880    0.4580    0.6360   -0.0070    0.3920    0.4090    0.3990    0.5730    0.5300    0.6070    0.4870    0.6430
 72.8200   79.4000   93.4700  103.6000  125.4000  119.2000  115.5000  122.4000  147.5000  188.8000  223.4000  246.0000  247.9000  236.1000  238.4000  244.2000  296.1000  350.1000  410.2000  477.1000  443.1000  377.1000  356.2000  367.9000  413.2000  508.0000  565.2000  680.9000  701.6000  612.6000  492.6000  468.6000  449.4000  441.2000  477.0000  517.4000  622.5000  721.6000  620.8000  463.1000  375.8000  319.6000  277.6000  245.8000  208.8000  194.4000  181.5000  175.7000  176.0000  189.7000  196.4000  238.6000  340.5000  295.2000  141.9000   82.5900   58.5700   40.4700   25.3200   15.8400   12.0200    7.8980    6.4340    4.7760    3.2640    2.2670    1.6280    1.1540    0.9060    0.6190    0.8720    0.5620    0.1470    0.6420    0.7710    0.4320    0.4670    0.4720    0.4200    0.4630    0.3200
 62.1000   74.6000   84.0300   91.1400  100.7000  102.5000  112.9000  120.2000  133.2000  158.9000  209.9000  222.1000  228.8000  215.8000  224.2000  249.1000  278.3000  327.4000  378.2000  425.8000  415.3000  366.2000  371.2000  385.9000  419.8000  490.6000  558.0000  652.9000  676.3000  614.0000  548.5000  557.2000  543.6000  508.5000  522.1000  550.4000  634.4000  718.5000  655.1000  536.4000  471.4000  421.4000  377.8000  345.2000  289.3000  268.0000  255.0000  252.5000  256.5000  274.4000  275.9000  264.4000  286.1000  376.4000  316.2000  140.0000   85.8100   56.0400   35.9100   24.9500   18.3600   11.6700    7.1490    6.7670    4.1650    2.0420    1.9810    2.2390    1.3290    0.6590    0.6540    0.5220    0.3630    0.7490    0.8690    0.5110    0.4100    0.4810    0.3200    0.3670    0.3330
 66.3100   73.4000   78.8900   87.0700   97.9000  103.5000  109.6000  112.4000  133.1000  157.7000  188.9000  206.5000  219.0000  218.7000  218.4000  238.7000  269.9000  326.5000  370.7000  403.4000  407.6000  393.2000  422.4000  433.0000  462.7000  511.6000  562.2000  638.7000  675.0000  645.1000  614.4000  644.4000  663.8000  611.9000  587.6000  598.4000  668.3000  741.0000  703.5000  623.0000  585.7000  535.4000  492.7000  439.9000  383.7000  356.6000  331.9000  329.8000  329.9000  357.6000  363.0000  346.9000  325.8000  317.7000  376.6000  304.7000  131.8000   75.0300   49.3500   31.4600   21.2500   14.1800    9.7860    7.1850    5.4750    3.8880    2.9500    1.8990    1.6860    0.9860    0.7470    0.9880    0.5540    0.4870    0.6070    0.4930    0.4680    0.7310    0.4870    0.3910    0.3170
 68.7200   73.7000   79.2300   90.7300  103.3000  108.3000  105.6000  122.6000  136.3000  157.0000  181.0000  205.9000  222.2000  226.1000  237.8000  264.7000  290.7000  343.0000  369.6000  426.9000  428.0000  421.5000  447.3000  483.6000  507.3000  545.6000  610.9000  677.2000  726.5000  700.4000  700.5000  742.9000  767.3000  718.3000  689.4000  684.3000  730.2000  805.3000  784.9000  729.1000  686.5000  672.2000  612.4000  540.9000  481.6000  428.1000  415.8000  416.9000  406.2000  429.7000  434.1000  435.6000  401.2000  338.4000  304.2000  354.4000  292.6000  121.4000   61.6200   42.8000   28.3300   19.0800   16.5400   11.0200    7.1620    5.4390    3.8160    2.8880    2.2660    1.2290    0.8900    0.5560    0.7480    0.4300    0.6470    0.3630    0.3240    0.4050    0.5440    0.3520    0.8670
 67.0800   76.2200   86.4300   89.4700  103.6000  108.7000  108.5000  124.4000  140.3000  167.6000  200.0000  223.9000  224.9000  238.3000  253.2000  274.3000  312.0000  348.3000  403.1000  453.3000  469.6000  477.7000  506.5000  528.8000  554.6000  587.7000  663.7000  725.4000  794.1000  774.6000  787.5000  864.4000  880.7000  808.6000  772.1000  771.1000  812.6000  888.1000  874.8000  844.8000  811.7000  759.2000  705.3000  618.1000  561.1000  493.6000  473.3000  472.7000  491.1000  509.2000  512.2000  515.4000  461.2000  386.7000  315.1000  267.5000  328.5000  257.4000   98.2000   52.9000   38.8000   28.4400   20.7600   16.6600   11.6600    8.4030    5.1000    3.7750    2.5140    2.0210    1.4060    1.0860    0.8420    0.8660    0.5830    0.4230    0.5060    0.2760    0.4940    0.3360    0.4320
 78.4300   80.5100   92.9600  103.6000  115.6000  118.6000  120.0000  137.3000  162.2000  183.1000  212.6000  242.7000  254.9000  261.8000  269.8000  303.2000  348.2000  387.9000  446.2000  489.4000  510.5000  512.8000  548.6000  605.6000  616.8000  656.9000  727.6000  823.6000  896.0000  857.7000  881.3000  968.1000  976.8000  889.3000  848.5000  848.5000  886.9000  972.6000  976.3000  924.8000  885.9000  838.2000  782.8000  686.3000  613.6000  552.1000  536.2000  531.9000  545.7000  563.0000  590.9000  561.7000  507.7000  427.9000  348.1000  259.1000  228.8000  279.7000  223.8000   93.5300   57.6300   42.3900   35.1700   28.9400   18.5500   12.6900    7.9290    6.6430    4.6840    2.6420    1.9710    1.2400    1.3830    1.0720    0.5930    0.4550    0.4740    0.7140    0.4990    0.5240    0.6880
 89.1000   95.3100  110.4000  111.7000  126.0000  134.8000  134.3000  145.7000  169.4000  197.1000  241.0000  263.3000  283.1000  289.8000  317.1000  325.6000  372.8000  418.9000  497.8000  548.1000  560.7000  567.4000  586.8000  633.9000  663.1000  720.6000  780.5000  891.4000  964.0000  946.2000  925.3000 1011.0000 1031.0000  946.9000  916.6000  924.2000  985.3000 1070.0000 1067.0000  992.7000  956.9000  907.7000  827.9000  742.0000  652.1000  600.1000  572.2000  581.5000  592.8000  611.5000  627.1000  601.6000  552.1000  462.4000  370.8000  285.1000  216.0000  193.9000  249.7000  227.0000  104.8000   70.4700   56.8000   46.0100   34.3900   24.9400   14.3700   10.3600    6.8800    4.3640    2.7540    2.1340    1.7840    1.3780    0.2820    0.8470    0.5990    0.7410    0.7650    0.4670    0.3890
 96.7600   98.6400  114.9000  125.6000  140.4000  142.6000  151.1000  163.7000  191.4000  221.6000  253.5000  284.8000  310.0000  315.9000  333.5000  363.0000  392.9000  461.3000  511.6000  606.4000  630.2000  597.1000  624.5000  669.1000  691.1000  768.2000  858.2000  954.1000 1038.0000 1014.0000  994.6000 1048.0000 1074.0000  997.6000  968.5000  971.7000 1064.0000 1193.0000 1162.0000 1072.0000  988.2000  937.0000  852.6000  772.0000  699.3000  641.9000  603.3000  613.0000  640.1000  666.8000  669.6000  642.3000  577.3000  487.8000  399.8000  305.5000  243.0000  193.9000  190.1000  272.8000  263.2000  146.2000  101.6000   81.9700   60.4200   42.4700   29.1600   17.7800   10.6300    7.1750    5.1150    3.3980    1.7000    1.4330    0.7890    0.7830    0.8910    1.0340    0.5770    0.3820    0.5670
 99.1300  107.3000  117.8000  129.2000  144.3000  154.0000  152.7000  155.0000  187.9000  228.8000  257.6000  293.7000  305.7000  320.6000  331.9000  351.9000  407.0000  483.3000  553.1000  620.9000  632.9000  613.9000  652.3000  687.5000  712.3000  804.4000  879.7000  987.4000 1097.0000 1036.0000 1036.0000 1086.0000 1091.0000 1023.0000  993.2000 1033.0000 1126.0000 1278.0000 1240.0000 1118.0000 1028.0000  961.8000  888.9000  794.9000  729.5000  683.3000  669.5000  658.0000  698.9000  717.5000  715.4000  690.2000  613.4000  527.4000  422.8000  347.2000  279.0000  239.1000  211.3000  233.3000  329.3000  325.1000  190.7000  130.3000  104.6000   71.6900   48.6800   28.9900   16.9500   12.5900    7.1300    5.1430    2.9570    1.8820    1.2590    0.7180    1.1490    0.4600    0.7260    0.4550    1.0300
104.6000  112.8000  118.7000  129.6000  145.9000  140.5000  160.7000  165.4000  188.4000  227.9000  263.8000  294.8000  320.5000  316.5000  321.1000  378.5000  417.6000  473.0000  558.2000  623.5000  638.2000  621.5000  646.4000  690.5000  718.5000  785.7000  886.4000 1039.0000 1111.0000 1075.0000 1069.0000 1110.0000 1128.0000 1037.0000 1040.0000 1082.0000 1209.0000 1361.0000 1345.0000 1197.0000 1075.0000  987.4000  908.5000  814.3000  756.8000  729.3000  727.2000  748.2000  776.1000  810.1000  795.4000  754.5000  669.2000  565.4000  468.1000  384.0000  324.9000  298.6000  285.8000  298.0000  326.6000  424.3000  386.9000  231.1000  158.7000  114.6000   72.3000   45.9500   28.7900   18.2800   10.8200    6.2260    4.2500    3.0570    1.8470    0.9980    1.0810    0.7800    0.8670    0.7590    0.8100
108.8000  110.8000  121.7000  134.1000  142.3000  149.9000  147.0000  155.6000  181.9000  215.9000  250.8000  296.6000  305.8000  311.5000  327.2000  353.8000  410.4000  458.4000  536.3000  607.9000  624.7000  600.2000  646.5000  678.3000  712.2000  801.7000  889.0000 1010.0000 1125.0000 1075.0000 1086.0000 1130.0000 1152.0000 1083.0000 1091.0000 1140.0000 1276.0000 1411.0000 1395.0000 1271.0000 1146.0000 1046.0000  959.4000  881.1000  810.8000  799.6000  789.7000  822.5000  864.0000  897.8000  881.2000  827.6000  722.0000  618.8000  519.5000  441.7000  388.6000  373.3000  365.0000  384.6000  403.7000  436.9000  499.5000  413.2000  235.4000  154.0000  106.3000   68.3400   41.3200   25.9900   15.2900    9.3260    5.5800    4.0990    2.1950    1.8370    1.1350    0.7280    1.0770    0.9580    0.5520
111.6000  119.0000  123.2000  127.8000  141.9000  142.5000  145.5000  156.9000  173.8000  204.6000  238.1000  266.3000  287.6000  283.8000  314.9000  336.5000  387.2000  450.8000  519.6000  593.2000  599.4000  602.9000  631.5000  685.4000  711.0000  794.6000  890.5000 1007.0000 1100.0000 1090.0000 1070.0000 1145.0000 1186.0000 1117.0000 1137.0000 1189.0000 1335.0000 1484.0000 1486.0000 1332.0000 1218.0000 1113.0000 1011.0000  940.1000  876.5000  877.7000  875.3000  923.4000  966.7000  986.9000  980.5000  897.6000  781.3000  680.8000  570.1000  506.6000  457.5000  444.4000  449.7000  471.8000  498.3000  503.8000  480.6000  499.1000  421.1000  218.5000  132.3000   87.8100   52.2300   31.2700   18.2400   11.6100    6.7910    4.1470    2.6750    1.9420    1.8720    1.5340    0.7050    1.0670    0.9000
109.4000  118.1000  115.1000  135.5000  137.3000  140.8000  143.2000  155.6000  170.4000  201.8000  224.1000  253.6000  272.5000  281.4000  300.1000  322.9000  366.4000  416.2000  501.8000  552.9000  587.7000  593.9000  627.5000  684.9000  699.7000  777.6000  868.3000 1015.0000 1111.0000 1107.0000 1119.0000 1185.0000 1208.0000 1180.0000 1169.0000 1210.0000 1358.0000 1522.0000 1546.0000 1408.0000 1303.0000 1174.0000 1081.0000 1001.0000  953.3000  926.9000  953.4000 1036.0000 1054.0000 1081.0000 1057.0000  985.8000  855.6000  741.5000  630.5000  547.4000  513.8000  495.6000  520.9000  547.2000  587.3000  587.0000  539.6000  469.0000  495.6000  360.9000  169.7000   99.0700   63.1000   37.3400   21.3700   13.4100    7.5900    5.2030    3.2460    1.8950    1.3530    1.2670    1.4900    1.0390    0.5230
116.4000  121.8000  109.4000  133.9000  128.6000  136.1000  133.4000  153.8000  163.1000  193.3000  209.3000  241.2000  258.5000  267.6000  300.7000  321.9000  366.0000  406.6000  496.7000  523.4000  566.3000  591.1000  644.7000  683.1000  729.2000  784.6000  853.9000 1001.0000 1089.0000 1136.0000 1147.0000 1231.0000 1250.0000 1207.0000 1210.0000 1262.0000 1409.0000 1562.0000 1607.0000 1470.0000 1361.0000 1239.0000 1148.0000 1053.0000 1003.0000  991.0000 1021.0000 1082.0000 1142.0000 1166.0000 1120.0000 1057.0000  913.8000  785.1000  679.0000  588.9000  555.1000  543.7000  580.1000  614.0000  652.3000  649.3000  580.6000  492.1000  405.3000  387.7000  283.8000  135.7000   68.0800   41.5400   23.8600   14.7100    7.6030    5.3260    2.9180    2.1850    2.0950    0.8370    1.4360    0.9010    0.8360
108.8000  115.4000  113.3000  125.6000  127.7000  131.0000  135.7000  147.2000  163.2000  186.7000  216.4000  238.4000  241.9000  271.2000  289.9000  315.0000  356.6000  409.8000  470.2000  516.4000  572.6000  590.0000  662.4000  697.5000  740.3000  789.5000  859.4000  990.1000 1119.0000 1127.0000 1176.0000 1256.0000 1291.0000 1230.0000 1235.0000 1292.0000 1431.0000 1604.0000 1629.0000 1544.0000 1397.0000 1289.0000 1196.0000 1087.0000 1059.0000 1035.0000 1078.0000 1129.0000 1183.0000 1210.0000 1193.0000 1105.0000  956.7000  815.4000  708.6000  627.4000  577.1000  575.2000  587.8000  636.0000  687.1000  676.8000  609.4000  502.6000  379.7000  301.1000  309.0000  251.3000   87.8300   40.2100   24.9900   13.9300    9.7740    5.5360    3.3570    2.6780    1.6980    1.3810    0.9630    0.8710    0.6300
117.9000  113.9000  119.0000  131.8000  136.9000  131.4000  133.2000  150.3000  157.4000  182.0000  212.5000  232.0000  248.8000  277.5000  288.4000  311.1000  352.1000  390.4000  454.8000  524.4000  566.2000  599.1000  646.3000  717.2000  732.3000  792.1000  868.1000  975.2000 1114.0000 1151.0000 1185.0000 1320.0000 1329.0000 1277.0000 1266.0000 1298.0000 1435.0000 1597.0000 1655.0000 1549.0000 1444.0000 1321.0000 1226.0000 1135.0000 1085.0000 1063.0000 1114.0000 1148.0000 1223.0000 1247.0000 1210.0000 1119.0000  979.7000  842.7000  714.6000  638.1000  585.6000  584.3000  601.2000  645.1000  675.8000  661.8000  586.3000  501.1000  376.4000  270.1000  209.1000  261.8000  192.9000   61.8000   26.3000   14.2800    8.2190    5.5600    3.1250    2.7160    2.3390    0.9040    1.3840    1.3270    0.6280
121.0000  122.2000  120.5000  115.7000  129.9000  120.8000  126.2000  144.5000  162.2000  182.4000  205.7000  221.2000  253.3000  266.7000  299.1000  322.1000  358.1000  392.8000  468.5000  520.5000  555.1000  613.8000  672.3000  731.3000  745.5000  800.2000  866.5000  980.2000 1108.0000 1163.0000 1201.0000 1334.0000 1363.0000 1307.0000 1299.0000 1299.0000 1437.0000 1561.0000 1639.0000 1554.0000 1493.0000 1350.0000 1262.0000 1144.0000 1096.0000 1064.0000 1095.0000 1169.0000 1230.0000 1250.0000 1209.0000 1135.0000  989.8000  838.0000  719.5000  639.5000  583.8000  571.3000  579.3000  618.4000  651.5000  654.3000  579.7000  479.4000  365.4000  260.3000  178.3000  143.1000  202.5000  164.2000   46.8000   14.9200    8.5240    5.6980    3.9030    2.7380    1.8560    1.3790    1.3410    1.1900    0.8740
112.6000  120.6000  115.5000  117.9000  123.6000  115.4000  129.7000  142.6000  163.1000  173.1000  208.7000  227.8000  249.0000  270.6000  296.3000  316.7000  358.5000  405.6000  460.3000  520.4000  571.0000  611.2000  672.8000  723.2000  760.9000  790.3000  865.6000  977.8000 1109.0000 1141.0000 1194.0000 1325.0000 1384.0000 1327.0000 1293.0000 1312.0000 1420.0000 1561.0000 1619.0000 1552.0000 1454.0000 1352.0000 1231.0000 1147.0000 1086.0000 1055.0000 1083.0000 1124.0000 1193.0000 1221.0000 1209.0000 1097.0000 1001.0000  837.3000  715.1000  639.3000  568.2000  538.5000  549.9000  583.6000  617.4000  610.1000  544.2000  442.9000  333.0000  235.2000  160.8000  102.0000  101.3000  179.0000  143.7000   34.4100    7.9100    4.6680    3.5110    1.8280    1.1740    1.5680    1.1350    1.1300    0.6060
118.0000  109.6000  114.1000  117.3000  122.6000  121.7000  129.2000  139.5000  160.0000  178.0000  212.1000  221.7000  243.1000  263.2000  297.4000  325.2000  361.7000  394.9000  465.5000  517.3000  551.1000  612.4000  673.8000  722.6000  758.6000  782.4000  854.6000  987.5000 1101.0000 1146.0000 1184.0000 1320.0000 1358.0000 1293.0000 1252.0000 1291.0000 1390.0000 1508.0000 1584.0000 1506.0000 1442.0000 1326.0000 1247.0000 1136.0000 1067.0000 1024.0000 1063.0000 1082.0000 1157.0000 1182.0000 1177.0000 1082.0000  948.6000  820.0000  700.5000  599.1000  534.3000  524.7000  511.2000  538.4000  571.8000  567.5000  508.2000  414.1000  309.9000  222.7000  147.3000   93.7400   62.1400   70.6100  157.2000  136.3000   27.5400    5.0330    3.4740    2.0270    1.6090    1.0390    1.1540    1.4940    0.7020
115.6000  107.6000  109.8000  116.0000  110.4000  125.9000  129.0000  138.9000  153.3000  169.9000  212.0000  220.4000  247.1000  264.4000  288.9000  325.8000  353.9000  400.6000  460.2000  520.9000  561.9000  597.0000  639.4000  710.2000  740.7000  768.7000  847.1000  947.5000 1067.0000 1124.0000 1187.0000 1292.0000 1339.0000 1237.0000 1225.0000 1253.0000 1333.0000 1469.0000 1539.0000 1478.0000 1413.0000 1306.0000 1215.0000 1103.0000 1035.0000 1003.0000 1005.0000 1057.0000 1107.0000 1126.0000 1120.0000 1040.0000  933.8000  781.4000  665.1000  575.5000  509.8000  488.5000  477.4000  505.4000  534.2000  518.7000  473.7000  380.7000  286.2000  200.8000  140.8000   88.3200   56.1500   37.6000   55.1700  138.1000  120.3000   27.8200    3.1000    1.5010    2.1350    0.9890    0.6010    1.1350    0.1430
106.5000  106.0000   99.6000  109.7000  110.5000  123.7000  130.5000  137.8000  158.5000  168.8000  201.3000  222.5000  243.8000  257.0000  292.1000  320.1000  340.5000  397.4000  439.4000  495.4000  533.2000  567.3000  637.3000  685.9000  720.6000  760.9000  824.6000  929.1000 1024.0000 1088.0000 1141.0000 1258.0000 1276.0000 1189.0000 1190.0000 1205.0000 1278.0000 1418.0000 1468.0000 1424.0000 1339.0000 1240.0000 1176.0000 1070.0000  980.5000  962.0000  978.1000 1010.0000 1064.0000 1096.0000 1079.0000 1025.0000  895.2000  748.8000  637.1000  546.3000  486.7000  456.9000  457.7000  480.0000  493.9000  492.3000  434.2000  359.7000  261.9000  188.6000  126.7000   81.8800   51.5100   28.0600   25.0900   45.2300  130.5000  127.9000   23.9800    2.5140    1.8940    0.9800    0.9670    0.9010    0.8930
102.5000  103.4000   98.3200  107.8000  103.4000  113.9000  121.2000  133.9000  148.5000  160.7000  187.6000  214.6000  228.9000  253.5000  272.9000  315.8000  331.6000  371.7000  432.6000  490.4000  506.0000  548.8000  611.2000  676.0000  703.6000  724.4000  788.3000  897.9000  992.7000 1029.0000 1096.0000 1216.0000 1229.0000 1154.0000 1129.0000 1141.0000 1237.0000 1363.0000 1428.0000 1352.0000 1277.0000 1194.0000 1116.0000 1011.0000  934.6000  920.9000  939.3000  960.3000 1015.0000 1037.0000 1024.0000  985.4000  861.5000  718.8000  616.6000  521.2000  479.0000  442.6000  434.4000  451.7000  473.6000  468.8000  420.9000  345.2000  260.5000  178.2000  122.6000   81.2100   49.7500   28.4600   18.6800   16.3400   39.3400  132.5000  109.7000   19.0400    2.0580    1.2510    1.3990    0.8840    0.6520
 97.7400   96.7400   98.7200  101.1000  101.5000  113.4000  112.1000  126.4000  139.8000  152.7000  181.0000  203.6000  218.1000  242.8000  256.5000  300.6000  324.7000  348.6000  399.6000  464.3000  501.6000  527.4000  578.0000  649.4000  655.8000  701.8000  753.8000  874.9000  961.8000  997.9000 1054.0000 1159.0000 1192.0000 1114.0000 1082.0000 1114.0000 1195.0000 1315.0000 1370.0000 1328.0000 1231.0000 1142.0000 1068.0000  969.3000  923.5000  890.3000  880.9000  918.7000  980.3000 1011.0000  996.3000  949.6000  815.2000  701.0000  593.4000  510.0000  451.5000  436.2000  432.6000  443.7000  472.2000  472.2000  411.6000  319.6000  250.5000  187.3000  120.4000   80.8700   48.6300   30.5600   18.5900   11.5500   12.3000   36.9200  123.6000  105.2000   22.1700    1.9940    1.1840    0.9230    0.7010
 91.4400   88.3900   98.3500   89.9600  103.4000  102.6000  112.1000  114.4000  136.4000  142.9000  171.0000  185.0000  210.7000  231.4000  256.7000  283.4000  310.0000  346.5000  385.4000  433.2000  470.0000  503.6000  557.1000  597.3000  628.6000  660.3000  726.2000  827.1000  905.7000  960.8000  996.6000 1094.0000 1115.0000 1072.0000 1047.0000 1079.0000 1132.0000 1277.0000 1328.0000 1258.0000 1177.0000 1099.0000 1018.0000  934.5000  898.9000  843.8000  881.8000  909.8000  936.9000  985.0000  966.8000  898.5000  784.9000  683.1000  574.7000  500.8000  453.6000  431.3000  419.2000  445.1000  466.6000  473.6000  423.3000  344.9000  258.1000  183.3000  124.3000   78.6000   47.3900   27.9500   18.4400   10.5900    7.7740    8.8770   41.0000  115.8000  110.0000   17.1900    1.4610    1.0200    0.4770
 90.8600   88.8200   92.2500   90.8800  100.4000   97.8000  104.5000  107.6000  127.5000  133.8000  169.2000  175.8000  196.2000  209.4000  234.8000  265.3000  289.1000  321.5000  349.2000  410.1000  440.4000  471.0000  528.4000  572.1000  595.5000  636.1000  691.2000  772.8000  875.9000  912.5000  956.1000 1045.0000 1082.0000 1027.0000  990.6000 1034.0000 1094.0000 1239.0000 1261.0000 1204.0000 1128.0000 1052.0000  983.1000  906.6000  858.3000  821.5000  848.8000  878.6000  924.6000  950.9000  929.8000  861.2000  767.3000  651.3000  553.1000  482.3000  436.1000  411.5000  425.6000  457.7000  475.1000  483.8000  432.6000  350.1000  256.8000  180.4000  130.5000   81.7300   48.7400   30.5700   18.9200   10.7400    7.0650    4.8860    8.6490   33.1900  118.8000   94.3800   14.8900    1.3100    0.5280
 86.7400   79.1500   88.0000   86.6300   90.7500   92.7100   95.0300  102.0000  119.7000  133.3000  158.2000  165.3000  183.4000  197.8000  208.4000  244.9000  273.3000  297.1000  334.5000  382.1000  412.1000  451.7000  497.7000  542.4000  566.4000  600.1000  655.8000  732.3000  820.5000  879.8000  910.3000  994.8000 1031.0000  973.9000  955.7000  987.0000 1061.0000 1179.0000 1237.0000 1174.0000 1087.0000 1013.0000  944.4000  869.3000  821.0000  794.7000  829.8000  866.9000  918.7000  921.5000  914.7000  842.5000  757.2000  642.4000  544.2000  478.0000  443.2000  430.9000  431.3000  454.4000  490.1000  493.2000  439.8000  365.9000  265.8000  186.9000  127.1000   81.0600   50.4800   30.6200   18.4400   12.2700    7.2300    4.0530    4.4140    6.5160   32.5800  100.8000   85.6400   15.2800    0.9310
 79.6300   78.1200   85.1200   82.8000   82.0300   90.0400   90.3100  101.0000  101.9000  117.1000  142.4000  151.2000  179.1000  177.6000  201.8000  231.6000  256.0000  283.0000  311.2000  350.3000  379.6000  420.1000  463.9000  512.2000  539.5000  576.8000  630.0000  688.9000  800.2000  836.9000  861.3000  947.0000  994.4000  934.6000  925.8000  950.7000 1013.0000 1139.0000 1180.0000 1137.0000 1066.0000  971.6000  918.9000  845.5000  790.4000  774.9000  809.2000  843.7000  892.9000  909.5000  897.5000  839.1000  742.6000  619.1000  534.4000  473.7000  428.0000  439.4000  437.5000  458.3000  486.9000  488.6000  440.7000  364.4000  271.2000  191.8000  123.6000   84.9800   49.8600   32.4700   21.1000   11.0900    6.7160    4.3170    3.2130    3.1560    6.4560   30.3600  110.9000   89.8000   14.7100
 81.2800   79.2400   73.6400   78.4600   80.5200   82.0600   88.4400   90.0200  102.3000  116.7000  124.3000  156.4000  157.0000  175.4000  195.9000  220.8000  235.1000  267.2000  295.8000  323.0000  358.7000  397.7000  435.9000  495.4000  518.8000  534.1000  584.5000  675.2000  746.0000  798.9000  844.5000  911.6000  943.0000  902.6000  886.4000  926.9000  971.3000 1102.0000 1148.0000 1103.0000 1026.0000  945.6000  879.6000  821.7000  764.5000  750.3000  780.4000  816.4000  846.8000  883.5000  874.8000  803.5000  712.2000  617.4000  511.6000  451.5000  421.8000  413.6000  429.9000  460.1000  480.1000  485.4000  437.1000  361.7000  274.3000  193.1000  129.1000   80.4900   47.7600   31.5100   18.6200   10.4200    7.2480    4.6590    2.8240    2.2430    2.8420    5.5990   33.0300   97.4600   92.4700
 79.4300   68.7900   74.7600   73.3000   77.0300   74.7000   82.6600   87.9700  101.6000  111.4000  117.9000  137.8000  152.5000  164.8000  183.9000  207.2000  224.7000  245.0000  290.8000  319.0000  334.6000  385.3000  429.8000  467.4000  484.7000  517.6000  572.1000  643.2000  715.5000  757.2000  786.2000  856.6000  888.9000  869.7000  858.4000  881.3000  940.5000 1053.0000 1097.0000 1056.0000  997.1000  918.5000  843.9000  784.5000  754.0000  732.4000  756.1000  793.3000  833.1000  862.0000  846.8000  765.4000  688.7000  577.9000  493.9000  441.4000  408.5000  406.1000  425.4000  445.8000  478.8000  476.5000  431.0000  351.2000  269.6000  186.8000  128.6000   79.7700   48.5400   29.6800   19.5900   11.1800    6.9110    5.3600    3.1930    1.5850    1.6830    1.7240    5.4060   25.8800   96.7900
 69.8700   66.3200   69.3700   70.5800   73.6200   75.2300   83.0600   91.3700   88.3500   98.7400  120.3000  134.1000  145.9000  156.1000  171.6000  193.0000  211.9000  234.5000  269.7000  304.8000  330.8000  355.0000  405.8000  449.8000  474.5000  489.2000  539.7000  612.4000  678.0000  741.0000  770.1000  835.2000  868.5000  822.3000  819.3000  837.0000  899.5000 1014.0000 1055.0000 1014.0000  946.9000  880.6000  819.2000  750.4000  721.0000  693.2000  728.3000  773.5000  803.7000  819.3000  807.3000  738.4000  661.0000  565.5000  482.9000  426.8000  396.1000  384.6000  400.5000  435.1000  463.9000  449.8000  408.2000  336.3000  253.0000  178.1000  122.8000   73.6500   47.4000   30.2900   18.0300   10.7500    6.8790    3.9860    2.7270    2.0480    1.6500    1.2660    1.5640    4.6300   28.8700
 67.1900   63.3900   61.4400   65.7100   72.9900   67.3800   74.4000   82.7400   96.5000  103.5000  115.5000  124.2000  135.2000  141.6000  175.4000  192.1000  207.5000  232.0000  260.8000  285.4000  311.2000  347.1000  395.6000  425.1000  443.1000  469.8000  518.0000  565.5000  633.0000  700.6000  735.6000  822.1000  838.9000  783.9000  776.0000  806.3000  864.4000  963.2000 1004.0000  968.8000  903.1000  848.2000  781.5000  725.7000  675.3000  677.1000  695.0000  735.0000  775.9000  787.4000  771.6000  708.5000  628.1000  536.1000  461.8000  400.0000  387.6000  368.3000  380.9000  406.0000  429.2000  418.8000  386.6000  317.3000  236.4000  169.0000  114.7000   72.7700   43.6600   26.5300   15.6700   10.2000    6.0260    4.0800    3.0510    1.6930    1.3530    1.4230    0.7030    1.3120    5.1380
 63.8700   60.4500   62.1300   66.4300   66.3200   66.8000   70.1500   77.1300   86.0200   95.2800  106.2000  122.3000  128.2000  140.3000  162.9000  183.3000  191.9000  224.7000  250.2000  281.4000  308.6000  330.6000  375.8000  416.8000  436.4000  448.6000  480.9000  551.4000  615.7000  660.3000  722.6000  778.3000  803.7000  758.7000  743.7000  776.7000  831.4000  921.1000  953.1000  917.8000  862.6000  808.6000  733.0000  688.6000  654.9000  635.3000  659.2000  687.6000  723.4000  741.6000  730.3000  681.4000  584.4000  504.8000  422.6000  379.0000  352.5000  341.0000  344.8000  366.6000  403.5000  390.8000  355.5000  291.9000  219.0000  159.8000  103.3000   64.9900   42.9200   25.5100   15.4400    9.3180    5.4850    3.4720    2.5430    1.9650    1.4070    1.3980    0.8870    1.0300    1.4520
 58.2000   53.7900   58.2600   57.7900   64.9800   64.7000   63.2300   75.0500   84.9800   84.9500   98.9300  111.5000  121.1000  136.0000  155.6000  177.2000  185.5000  214.4000  238.7000  262.8000  291.2000  317.0000  349.2000  396.7000  414.7000  431.7000  460.5000  505.1000  589.5000  633.1000  684.7000  746.5000  766.3000  725.8000  721.5000  726.8000  785.2000  863.3000  910.3000  878.5000  809.1000  763.1000  706.7000  659.7000  628.5000  609.2000  612.0000  645.3000  683.4000  720.2000  684.1000  644.9000  570.5000  481.7000  408.8000  357.7000  328.7000  314.2000  333.9000  345.2000  358.2000  359.1000  322.2000  272.4000  197.8000  147.8000   94.9600   60.5500   38.6200   22.9400   15.8800    8.1080    5.6180    3.4380    2.6620    2.2560    1.5590    0.9590    1.0780    0.9990    0.8920
 51.5000   55.4200   54.2500   55.8200   57.1400   59.3900   60.6700   67.7200   76.8300   82.9000   95.1100  111.9000  115.1000  123.7000  148.1000  160.9000  178.0000  193.1000  228.4000  254.2000  279.1000  298.1000  339.6000  379.3000  386.3000  404.7000  439.5000  492.6000  559.2000  595.5000  640.6000  698.5000  729.3000  698.6000  687.5000  669.8000  736.8000  809.7000  845.4000  830.6000  769.6000  726.8000  677.0000  621.4000  589.7000  575.2000  573.2000  608.8000  632.9000  658.0000  631.2000  607.0000  522.2000  459.6000  377.9000  337.8000  310.7000  293.4000  299.8000  313.9000  331.8000  328.1000  291.1000  238.9000  182.6000  135.4000   86.3100   54.0400   34.4200   18.9400   11.7900    7.6780    4.5520    2.7930    2.3820    1.9000    1.2460    0.7730    0.6920    0.7290    0.5310
 49.5600   53.3600   47.3700   52.4700   54.2200   56.1600   60.0900   65.9300   73.5600   74.8900   89.7000  101.3000  110.0000  123.6000  138.8000  157.8000  166.6000  190.0000  214.0000  242.9000  259.3000  281.4000  328.4000  355.3000  367.8000  384.8000  420.4000  449.2000  510.9000  556.2000  593.5000  670.0000  678.5000  640.5000  624.5000  635.6000  674.2000  752.2000  774.2000  762.8000  716.1000  684.7000  636.2000  570.8000  553.4000  535.0000  541.0000  569.0000  594.6000  607.7000  604.2000  560.3000  496.0000  419.4000  365.1000  307.2000  277.5000  270.2000  272.2000  289.4000  299.8000  293.9000  268.0000  214.0000  163.1000  119.7000   86.3100   52.8200   32.3500   18.2000   11.2400    7.1440    5.0460    2.4920    1.9570    1.9650    1.0320    1.2480    0.4600    0.6040    0.3040
 47.5100   46.1000   51.5000   50.7900   48.8100   49.2800   62.1200   61.3400   67.7900   77.8300   83.8400   89.2500   98.3400  117.7000  126.0000  146.0000  159.2000  173.6000  200.9000  227.4000  247.4000  262.4000  295.4000  337.1000  338.8000  361.1000  399.4000  438.2000  479.4000  534.6000  561.1000  601.8000  635.8000  602.1000  592.6000  601.8000  624.2000  692.8000  731.4000  704.0000  682.1000  633.9000  592.9000  541.1000  500.9000  484.4000  512.6000  517.7000  556.3000  564.0000  555.8000  510.6000  462.5000  392.1000  326.3000  288.6000  263.4000  252.7000  248.9000  261.8000  273.8000  272.0000  249.1000  197.2000  152.6000  105.9000   74.0200   47.4500   26.8200   16.9900   10.8000    6.6910    4.5600    3.5480    1.5920    1.7660    1.0870    0.7910    0.6170    0.6920    0.6170
 43.7100   38.7900   40.4000   41.2000   44.7900   45.7400   51.3600   54.7100   59.6000   69.2700   77.6500   83.3000   99.2200  108.6000  115.8000  141.5000  155.1000  161.3000  185.8000  216.5000  243.5000  252.9000  275.0000  308.5000  314.7000  333.3000  358.3000  414.0000  445.2000  485.2000  529.0000  578.6000  591.0000  575.9000  544.4000  539.3000  584.9000  648.2000  663.0000  666.4000  623.3000  601.3000  537.7000  496.6000  461.5000  459.9000  467.4000  483.0000  514.8000  518.3000  527.2000  483.8000  426.7000  364.3000  306.6000  271.2000  240.0000  223.7000  229.7000  232.3000  246.6000  245.5000  220.4000  183.1000  137.1000  100.5000   64.7700   43.2100   24.3100   15.9500   10.1500    5.2990    3.9880    2.7970    1.5930    1.2640    1.0710    1.1660    0.9810    0.6180    0.4360
 41.4400   43.1700   39.0100   41.5100   44.9200   48.2000   48.9900   50.2700   62.0800   62.5100   72.1000   77.3400   90.4800  102.4000  111.0000  128.4000  143.0000  153.7000  171.2000  196.7000  222.2000  228.6000  258.7000  284.1000  301.1000  299.5000  335.6000  378.9000  423.3000  442.0000  485.2000  545.3000  556.5000  526.8000  512.9000  513.4000  559.5000  615.5000  628.6000  631.2000  592.7000  544.5000  505.3000  469.6000  448.0000  423.1000  433.4000  451.2000  474.9000  480.5000  477.1000  449.5000  395.9000  342.6000  288.9000  248.5000  216.8000  209.8000  211.1000  224.4000  233.2000  237.3000  203.4000  175.2000  133.2000   87.8800   62.3400   35.0000   24.3500   15.2700    9.1060    5.7110    3.8010    2.3750    2.3470    1.2670    0.8580    0.8740    0.9390    0.4620    0.8240
 41.7800   35.8300   39.0000   37.7700   40.7300   42.8300   44.3900   49.5500   51.4200   53.3000   67.0700   72.5200   84.5200   96.8800  104.5000  115.3000  124.4000  143.3000  160.4000  179.8000  202.6000  218.4000  245.6000  271.1000  274.4000  297.1000  309.5000  350.4000  404.2000  420.2000  453.3000  498.6000  515.6000  476.6000  466.5000  483.3000  517.8000  560.2000  596.7000  564.4000  546.2000  518.7000  477.2000  436.9000  413.7000  400.9000  403.7000  421.6000  442.0000  457.0000  443.5000  418.3000  372.9000  316.3000  257.9000  226.4000  204.5000  197.2000  197.5000  201.7000  218.0000  217.6000  191.1000  160.7000  120.8000   86.9500   59.6300   36.8200   21.1200   14.0700   10.1800    4.7990    3.7580    2.3360    2.0520    1.7370    1.4070    0.9220    0.9870    0.9170    0.4220
 35.9500   33.8800   34.1200   37.2300   37.4800   37.3400   41.8000   43.9500   45.5100   53.6900   66.7000   67.6100   75.6300   83.4300  102.1000  107.2000  115.0000  134.0000  142.9000  169.0000  180.4000  196.0000  228.7000  255.2000  255.7000  268.3000  291.0000  330.7000  367.0000  399.8000  415.1000  469.6000  470.2000  446.7000  449.6000  441.8000  478.3000  519.8000  547.5000  532.4000  507.7000  476.8000  434.7000  411.3000  381.3000  375.7000  373.9000  381.7000  412.8000  425.9000  411.3000  394.8000  339.2000  293.4000  245.0000  207.6000  193.3000  177.2000  177.8000  199.6000  202.4000  201.4000  184.2000  153.5000  110.5000   79.6200   53.5200   33.0800   20.3200   13.5000    8.8370    4.8610    3.6770    2.4050    1.4070    1.8060    0.6590    0.8110    1.0380    1.1530    0.5930
 34.2900   31.5000   32.5200   35.7400   30.9900   31.0500   37.6200   40.2100   46.0300   47.7800   55.8000   60.4600   69.1500   82.7200   91.8400  107.3000  102.8000  122.6000  135.9000  154.8000  170.9000  181.4000  211.2000  226.8000  233.8000  249.0000  273.6000  295.3000  344.1000  355.6000  394.1000  435.8000  450.9000  412.4000  401.5000  409.4000  446.8000  488.2000  505.3000  495.6000  482.6000  448.3000  422.1000  384.6000  353.9000  344.7000  343.6000  366.5000  386.8000  395.9000  393.9000  367.3000  322.8000  275.8000  218.1000  199.1000  179.4000  169.6000  169.7000  182.8000  194.0000  186.2000  171.9000  146.1000  104.7000   75.7200   51.1300   33.5400   20.2100   12.3100    7.7620    4.3310    2.6200    2.3840    1.2340    1.1690    1.0760    0.9540    0.8660    0.6000    0.5020
 28.8300   30.3200   31.5600   28.3400   36.0800   33.9000   35.3200   35.7100   44.6600   49.7600   54.0500   61.7400   67.3100   73.0400   84.4800   87.7400  101.9000  114.1000  127.5000  139.0000  162.7000  174.0000  195.5000  220.8000  219.1000  233.3000  257.8000  269.6000  311.9000  332.5000  366.4000  404.9000  416.1000  387.2000  387.3000  381.7000  412.5000  448.7000  473.2000  465.6000  443.4000  420.9000  381.0000  348.8000  329.9000  320.8000  329.1000  340.0000  362.2000  364.7000  366.3000  346.6000  293.6000  253.7000  205.1000  193.7000  175.3000  165.7000  163.6000  169.2000  179.8000  184.3000  163.1000  135.5000  101.1000   72.0000   50.5800   31.0700   21.1700   10.8300    7.2430    4.6370    2.7870    2.2160    0.5760    1.3180    1.0890    0.8660    0.7260    0.5450    0.4750
 27.0300   26.2800   29.2700   24.9000   30.4900   32.9900   35.3900   36.8100   37.6300   45.0100   47.6000   52.8400   59.4800   65.7100   75.4500   94.3300   93.6900  111.0000  118.1000  130.6000  142.7000  164.5000  180.2000  208.8000  199.4000  217.5000  235.0000  258.5000  292.5000  315.9000  331.9000  370.0000  394.8000  371.0000  351.0000  353.3000  386.7000  425.0000  444.7000  431.9000  410.8000  378.7000  372.6000  339.0000  304.1000  311.6000  314.3000  323.3000  339.7000  350.0000  336.2000  311.9000  280.4000  236.8000  203.6000  173.8000  161.0000  155.1000  156.9000  162.0000  173.1000  171.0000  157.3000  132.5000   98.7600   68.5000   47.6300   28.7200   19.5800   10.3500    6.1990    4.9530    2.7110    1.6030    1.3230    0.7200    0.6760    0.8000    0.8470    0.5760    0.8670
 29.4300   29.5600   29.0400   32.5000   24.6900   24.4200   32.3400   31.8900   35.4400   35.9300   42.4500   49.5500   58.2200   60.6400   71.8700   77.7800   87.2400   98.3300  111.1000  121.4000  137.0000  156.4000  166.0000  183.7000  185.2000  197.7000  213.2000  237.4000  271.8000  282.6000  301.6000  344.0000  362.6000  349.2000  331.4000  338.5000  362.0000  395.7000  419.2000  399.1000  393.9000  367.7000  337.8000  299.8000  296.7000  280.5000  284.4000  301.7000  313.0000  319.0000  319.0000  301.0000  265.0000  224.3000  186.7000  175.8000  149.3000  141.3000  145.0000  152.1000  164.4000  160.8000  146.1000  119.2000   91.3000   64.5300   44.9800   26.7300   17.3300   11.0500    6.2870    3.8950    2.6630    1.5790    1.3570    0.9260    0.8590    1.2540    0.8070    0.7890    0.4040
 23.9900   25.6300   22.7400   24.9400   26.2100   27.8700   29.9700   30.2100   33.0500   38.9200   43.0600   43.3600   54.0900   60.0500   68.7900   73.7900   81.9200   91.7600   95.0900  110.5000  124.0000  138.6000  159.9000  173.0000  174.1000  181.6000  208.5000  227.4000  254.9000  268.9000  291.4000  313.1000  332.5000  314.3000  305.7000  311.8000  336.4000  370.0000  388.3000  372.0000  350.2000  342.5000  314.8000  286.2000  268.7000  270.6000  261.2000  280.7000  291.9000  304.3000  293.5000  283.0000  241.6000  204.0000  178.8000  162.0000  145.2000  137.0000  136.4000  145.5000  152.7000  153.9000  136.0000  112.9000   88.2000   61.1200   40.7100   25.9200   16.0900    9.6850    5.8620    3.8950    1.9870    1.6140    1.5700    0.8290    0.9530    0.9270    0.6950    0.7690    0.5300
 20.7200   24.2900   24.1200   20.9500   26.0600   21.9200   24.4700   29.2300   29.0600   37.2000   37.3900   45.8800   49.0800   58.0700   59.8900   67.1700   77.1700   84.6700   92.1400  103.4000  115.0000  129.4000  147.5000  163.9000  164.4000  167.1000  188.2000  207.9000  236.2000  258.8000  278.9000  299.3000  313.6000  293.7000  283.2000  289.2000  297.6000  347.1000  358.3000  356.8000  328.0000  311.9000  300.0000  266.6000  260.2000  250.1000  240.0000  257.3000  274.9000  273.9000  275.9000  260.9000  238.5000  197.3000  169.1000  147.7000  132.0000  127.6000  126.1000  136.1000  139.6000  139.4000  124.9000  104.8000   80.0300   59.7100   36.2300   23.4700   14.8600    8.4130    5.4700    4.4420    2.2670    2.1090    1.2490    0.6540    1.1680    0.8130    1.1180    0.8070    1.0310
 21.9100   23.3000   20.7700   22.9600   20.1400   23.2400   27.2600   24.5400   31.0800   34.0200   35.9100   43.0300   43.9400   51.7600   55.4400   64.3700   68.7500   77.2400   86.7000   93.1200  113.5000  125.5000  138.7000  151.0000  155.9000  163.9000  174.8000  203.4000  218.8000  234.7000  255.0000  284.3000  300.5000  271.2000  272.5000  271.6000  287.5000  327.9000  336.8000  327.0000  312.6000  291.4000  276.2000  248.9000  233.9000  222.3000  229.5000  245.2000  258.1000  261.2000  260.4000  244.6000  209.9000  184.1000  155.7000  135.8000  118.1000  120.9000  120.9000  124.3000  129.8000  131.2000  115.0000   95.7700   75.2400   52.2400   34.3400   23.3900   14.6700    8.5240    4.9030    4.3080    2.7240    1.5310    0.8540    0.7420    0.9950    0.9860    0.6510    0.5610    0.9860
 18.6200   18.9200   20.6100   18.5800   17.8300   20.0800   23.3600   25.5600   27.7900   30.9500   34.1800   38.5900   41.1500   48.1600   50.2500   59.7400   65.8800   73.9200   80.9600   89.5500  103.5000  118.5000  136.7000  148.2000  144.7000  151.0000  155.1000  188.6000  207.1000  218.5000  246.8000  260.2000  274.9000  261.5000  249.0000  255.3000  263.1000  296.8000  322.4000  312.3000  295.8000  267.9000  257.1000  232.2000  226.6000  210.5000  218.8000  219.9000  242.5000  246.5000  248.5000  221.5000  200.3000  175.6000  144.6000  121.3000  110.1000  105.4000  111.5000  109.6000  123.7000  119.7000  106.6000   87.2800   65.3000   47.8800   30.8800   21.2900   12.0000    8.5740    4.6110    3.7830    1.9890    1.4980    1.0690    0.9840    0.8260    0.8990    0.7510    0.5700    0.3700
 21.2500   17.9900   18.7000   20.5800   17.9700   19.1900   20.1400   27.1500   24.5400   34.3000   31.8400   35.0600   39.0800   45.8300   55.4500   57.9400   63.8000   69.3900   79.9900   89.5800   97.8100  112.9000  120.7000  144.1000  142.1000  148.7000  158.4000  166.1000  194.9000  209.4000  225.6000  251.2000  250.2000  237.3000  238.7000  234.3000  255.4000  271.0000  288.3000  283.3000  269.4000  257.0000  239.2000  217.2000  213.2000  204.2000  198.7000  208.3000  217.8000  230.0000  223.7000  207.0000  188.2000  159.6000  135.9000  115.8000  104.2000   96.8300   96.3900  102.5000  110.1000  107.6000   98.3000   82.5200   59.3900   46.1600   28.9500   19.5800   13.0500    7.2750    4.1100    2.7290    1.7620    1.9200    1.3520    1.0310    0.6640    0.7350    1.0490    0.4750    0.8960
 15.3800   18.4700   16.4300   17.8100   16.6500   19.2800   18.9000   22.2500   28.0000   27.7600   29.1400   35.2900   38.5000   43.1300   43.5300   54.9800   59.4100   65.2800   69.2700   79.6300   91.1400  103.0000  113.2000  129.1000  126.6000  132.5000  144.0000  161.1000  176.4000  188.0000  208.4000  240.7000  235.4000  224.4000  223.6000  225.5000  237.3000  252.4000  263.0000  266.5000  250.7000  238.1000  222.7000  210.1000  196.5000  182.6000  193.5000  190.1000  206.9000  215.9000  205.7000  197.3000  172.7000  145.9000  124.2000  109.7000   97.1500   92.1000   91.9400   98.2200   97.9100   94.1400   85.8400   73.6500   55.6300   37.2600   27.5900   16.7300   11.7100    6.2960    5.3430    3.2400    1.6880    1.3700    0.6570    0.7000    0.9060    0.6160    0.6680    0.5420    0.6300
 18.3100   16.7000   18.8700   17.2900   16.7300   18.2400   16.9800   20.7100   24.0800   25.3300   28.0500   31.3800   37.6100   36.9300   44.4500   47.9400   55.7600   58.6200   67.0600   70.7300   78.2800   99.8600  107.1000  117.1000  120.2000  121.6000  136.3000  143.5000  167.3000  176.7000  199.5000  216.0000  222.0000  206.9000  207.4000  206.4000  219.4000  240.1000  251.0000  252.9000  233.5000  231.9000  202.9000  192.2000  183.5000  166.3000  176.8000  179.8000  187.3000  196.7000  195.1000  182.1000  163.5000  135.5000  116.9000  100.7000   89.2900   83.6400   80.0500   87.4100   87.8300   92.3300   76.6900   66.5900   50.5500   34.9000   24.5500   16.4500   10.7500    6.5690    4.7160    2.9440    1.6540    0.7930    0.6330    0.5840    0.7240    0.6790    0.2920    0.5020    0.8260
 16.7700   18.2500   15.1800   15.9800   15.5400   13.0600   17.4500   21.2700   18.4300   24.6800   27.2600   29.9700   37.8600   37.5200   39.8700   47.1100   54.0200   52.6900   58.1500   73.2500   76.0900   88.3700   96.3000  107.7000  108.8000  114.8000  121.3000  138.6000  153.8000  166.1000  180.3000  197.0000  217.2000  196.5000  194.2000  189.3000  192.2000  214.3000  228.9000  228.8000  218.4000  218.3000  195.6000  178.1000  169.3000  164.8000  166.0000  166.7000  172.4000  180.4000  177.2000  165.7000  152.1000  129.5000  107.5000   92.7600   81.1000   75.9100   75.1700   78.4600   83.1800   80.4000   73.6300   63.4200   45.1800   33.1800   22.0900   13.3600    8.2390    4.8380    3.6800    2.9910    1.7590    1.4350    1.0690    0.9150    0.9360    0.5590    0.6370    0.7930    0.4780
 16.7800   16.5000   12.0000   13.0600   15.2900   15.0000   15.2400   19.2900   21.9100   21.9200   23.1500   23.8500   27.8000   35.9900   36.1600   45.1400   48.9700   51.0500   56.9100   63.0300   66.4800   84.1400   92.6000  101.4000  100.6000  105.2000  111.6000  130.5000  137.8000  151.5000  167.6000  182.0000  196.1000  180.1000  173.2000  181.1000  183.3000  196.3000  208.6000  213.7000  203.4000  195.9000  176.8000  163.8000  152.1000  152.5000  147.4000  152.6000  159.4000  161.5000  167.2000  157.3000  141.8000  116.1000   96.8700   82.2300   73.7300   67.3900   71.1000   72.7700   74.1300   71.8400   66.9700   53.2400   41.0100   29.3600   19.3400   12.8800    8.7450    4.8280    2.9390    2.9520    1.4720    1.1640    1.1470    0.9570    0.8150    0.6600    0.8320    0.3690    0.3450
 15.4000   12.8000   13.1100   11.8800   13.8200   14.1100   14.6600   16.0100   18.6500   19.9900   24.3200   24.4500   27.1100   34.1300   34.8000   40.7400   41.0300   46.9600   51.9100   59.3900   67.5200   79.5700   79.4100   90.2000   97.4500   98.1200  102.9000  122.9000  130.4000  145.9000  152.4000  174.1000  176.6000  167.3000  163.1000  162.0000  167.6000  188.2000  205.7000  192.9000  193.4000  176.2000  165.3000  151.0000  141.9000  138.0000  131.1000  138.5000  147.6000  151.9000  156.1000  141.5000  131.6000  104.8000   89.4900   81.9600   67.1800   59.9700   60.7700   64.9500   65.3000   66.4700   59.8700   49.5500   38.5600   25.4400   19.5900   11.8700    6.6010    5.2630    3.3400    2.2200    2.1590    1.5670    1.1990    0.4630    0.2790    0.7360    0.4860    0.6760    0.5950
 14.1600   11.5700   12.7800   12.7400   12.7800   13.4000   12.7900   15.1100   15.9600   19.5800   21.9100   23.0500   24.2200   30.8500   31.0600   39.5600   42.9500   41.7800   49.1600   58.6100   64.8700   69.7800   78.2000   88.9100   87.2100   92.5400   99.6700  116.7000  125.4000  129.6000  137.9000  157.7000  166.3000  151.6000  152.2000  148.9000  159.0000  168.5000  174.9000  181.3000  170.7000  162.3000  154.2000  140.1000  134.4000  124.6000  121.5000  128.8000  128.4000  139.8000  138.3000  129.6000  118.9000   99.7600   85.3400   71.7000   61.9500   55.4700   57.8400   59.3900   60.2300   58.5600   55.4400   46.7200   35.4600   22.4600   15.7700   10.3400    6.8840    4.5370    2.5840    1.4560    2.0690    1.5630    1.6660    0.8510    0.7960    0.5670    0.5890    0.7700    0.4850
 10.1700   12.2500   12.2800   12.4300   11.4600    9.5820   10.1900   12.4800   17.4200   19.3400   20.6000   20.9500   21.8800   24.5300   30.2600   37.9500   35.6200   41.4800   44.2100   46.1300   54.9200   61.1200   73.7600   85.5800   82.8600   84.6700   90.9700   98.7400  113.6000  127.6000  131.5000  148.9000  152.9000  141.9000  141.5000  139.2000  141.9000  156.3000  167.2000  162.6000  159.1000  150.4000  136.9000  127.4000  118.8000  113.1000  114.4000  115.2000  127.3000  128.9000  129.2000  115.2000  107.3000   90.1900   74.9600   64.7500   59.0900   54.1700   52.6100   51.6200   53.3200   54.2400   47.4100   38.9900   31.7500   21.3800   14.3000    9.2800    6.6950    3.9860    3.0910    2.0630    1.7380    1.2470    2.0480    0.8730    0.9740    0.6070    0.6300    0.5950    0.7810
  7.8570    9.4020   10.2900    9.7410   11.1800   10.2800   11.0500   13.0700   13.8300   15.9100   17.8800   19.6000   19.6200   23.8600   28.0400   29.8200   33.6500   36.7500   41.1600   47.5000   51.0500   59.2700   62.6900   72.9100   71.9900   77.4400   79.8300   87.7100  100.7000  115.8000  122.3000  137.0000  140.9000  128.3000  130.9000  124.5000  137.8000  142.4000  152.8000  147.1000  152.0000  139.8000  128.3000  118.5000  106.9000  102.5000  104.9000  105.1000  107.6000  114.4000  121.2000  108.6000   96.4000   85.6700   69.7500   57.7300   50.7800   48.2200   48.1500   48.2200   53.6800   49.0400   43.3400   35.1800   26.8300   19.6200   13.1200    9.3440    6.2840    3.9220    2.4130    1.6120    1.5780    1.0710    1.3410    1.2680    1.1300    0.7850    1.0340    0.6620    0.5230
  9.1280   10.3300   12.2400    9.6690   10.8300   10.9100   10.4000   11.3500   14.8800   15.7900   16.0400   17.8000   20.1400   21.6000   23.7900   26.5200   31.3500   38.5400   36.3500   41.7500   45.2300   49.9000   60.5500   69.5800   69.2000   72.5500   78.9800   84.9600   88.5300  104.4000  112.6000  123.5000  127.6000  118.9000  117.7000  110.9000  117.1000  131.8000  139.8000  141.1000  131.0000  125.9000  121.3000  107.9000   96.7900   96.9600   96.2600   99.7300  103.8000  106.5000  105.7000  100.6000   91.0500   80.1600   59.8900   57.1400   47.8900   44.1500   44.8200   44.6500   45.8400   46.6300   43.3900   34.2900   26.5600   18.4400   12.3100    8.2530    6.3770    3.4410    2.3880    2.1320    1.1990    0.7460    1.5240    1.1790    1.1510    0.8030    0.5180    0.6950    0.4600
  8.3880    8.8980    8.7700    9.5830   11.5300    7.8930   12.1200   10.7600   12.5600   13.9000   12.5600   16.5100   21.5300   20.1400   22.7700   28.0900   28.5200   31.6400   35.5900   39.8500   48.1700   47.5000   57.7800   60.8100   59.7800   65.4900   70.3300   74.7400   86.1900  100.3000  107.7000  109.1000  121.2000  110.0000  103.2000  105.4000  110.1000  119.5000  125.0000  125.6000  124.2000  115.9000  110.0000   99.1300   91.0500   89.7700   92.0500   94.2500   97.2000   98.3800   96.1400   90.6800   79.9300   68.9700   58.3200   51.1700   45.7400   41.7200   38.9100   42.2500   43.4600   43.2500   36.6200   32.3300   22.8800   15.6200   10.8900    7.7310    5.6830    2.6290    1.9070    1.4270    1.1380    1.5200    0.5770    0.7770    1.2760    0.6490    0.9830    0.2650    0.2310
  9.3490    9.1990    7.4310    9.2380   10.8600    8.4490    8.7310   10.3600   12.0400   14.1200   13.6900   14.7200   18.5300   18.4900   23.1900   26.3300   24.9400   28.4400   31.1800   38.7500   41.5100   41.2100   50.7000   56.3200   57.2000   61.4900   65.0200   69.8500   77.7900   83.7900   97.3200  102.8000  110.4000  102.7000   99.7700   95.5400  101.2000  112.5000  115.8000  118.7000  106.3000  102.8000   98.7700   91.0800   84.8400   78.9300   81.4400   85.8800   87.5500   93.4900   88.3600   83.6700   73.5600   68.2000   54.5400   44.9700   40.5000   38.4700   36.7600   38.7500   41.6800   37.1600   35.5200   29.6400   21.4800   14.4900   10.0300    6.4350    4.4710    3.3380    1.6550    1.4840    1.2110    1.0120    0.7690    1.2350    1.3360    0.9920    0.9510    0.9220    0.2940
  6.5310    7.1300    6.4110    7.3000    7.8810    7.1300    9.4460   10.8000   12.7100   13.8500   12.6400   14.3900   15.7700   16.1500   21.4800   24.6100   23.5500   23.3600   27.0100   33.2000   38.4000   38.4400   48.3200   47.7800   48.1400   54.7300   61.6200   68.1800   74.1300   82.1000   86.9700   91.7000   99.4200   94.3900   91.5400   86.3900   98.2000   96.6400  107.8000  109.5000  105.2000   94.2800   89.6300   79.9600   78.5800   74.4000   75.2700   74.3400   84.4100   85.3500   81.1100   75.2000   65.2000   60.3500   51.5200   40.5200   36.7900   35.8000   34.0900   35.0700   34.6100   33.5300   32.3800   25.6000   19.6700   13.4200   11.7200    7.0850    4.0140    2.6380    1.9060    1.7180    1.2570    0.8040    0.7450    0.5520    0.8930    0.9480    0.8830    0.7380    0.2260
  8.3540    7.3230    6.9260    7.7260    8.6930    6.2530    8.0300    9.4010   10.4000   13.8800   11.8000   15.0300   13.8400   15.6000   15.9500   18.7200   21.0000   23.9500   25.2900   29.9800   34.9500   37.5100   42.1000   47.1800   50.5800   49.3600   52.6600   56.2600   65.9600   74.5900   75.4300   91.7400   92.1400   82.1000   84.8800   78.8700   85.9700   93.3900   98.0300  100.4000   98.2000   92.3600   85.7400   77.7000   75.5400   67.6400   68.0500   70.4400   76.4800   73.5800   80.0100   72.3600   61.4400   57.3000   46.0300   38.4600   34.5700   29.8000   33.0400   29.6000   28.7400   32.2900   27.2600   24.7500   17.8500   13.5800    8.5790    6.3140    4.2480    2.2300    2.0120    1.0710    0.9370    0.6590    0.9140    0.5330    0.6330    1.0050    0.8260    0.9450    0.4520
  8.2740    6.0230    5.6450    6.9510    7.0200    5.5320    7.1110    8.8110    8.5530    8.3110   11.8900   11.7000   13.9800   15.1300   15.7900   17.4800   20.3200   21.1000   26.2500   27.5600   30.1800   31.4800   37.2800   42.3800   45.1000   44.6400   45.7400   58.4700   58.5400   65.9200   70.2100   78.7400   88.1400   74.9900   77.7900   73.0400   80.2800   84.2900   85.6500   93.6100   87.2800   82.6800   77.4100   73.4700   70.2000   60.5900   65.4000   62.0600   65.6400   69.7100   68.8800   68.1700   58.3400   51.0400   43.7200   35.8000   32.9700   29.6200   28.7800   27.2800   28.7900   27.9700   28.3500   22.2000   14.9400   10.9200    7.9600    5.1700    3.0990    1.5590    1.3710    1.0790    0.7670    0.5710    0.8430    0.9040    0.5140    0.7430    0.7710    1.1880    0.8190
  4.4900    7.0400    5.1550    6.5610    7.0080    5.2400    6.4250    9.3700    9.3510    6.4650   11.7700   12.8000   13.3300   13.8200   15.0000   15.3600   19.4900   20.6200   18.7500   26.8200   27.7600   30.0600   36.0200   37.7000   43.5300   40.5300   42.8500   48.9200   55.5400   59.2300   69.3100   77.0500   74.9100   73.7600   64.6300   68.3300   69.2700   76.8500   81.4300   88.7900   79.0500   73.4500   68.7100   66.2800   63.0500   55.0000   58.9400   57.1400   61.0400   61.3000   63.8700   60.7200   55.7600   47.5600   38.7800   33.6500   29.1500   26.4200   24.3600   25.4700   26.4300   27.7600   24.6600   19.9500   15.5400   10.1900    7.0560    4.1770    3.0750    2.0930    1.0270    0.9980    0.3930    0.5090    0.6400    0.8340    0.5690    0.9950    0.8160    0.7240    0.7750
  5.2850    7.2160    4.9670    5.7640    4.9330    5.4920    4.3650    5.9550    7.0240    7.9010   10.3300   10.4700   12.4600   11.6000   13.9200   16.5500   18.8800   20.8100   20.3400   24.8000   27.3000   30.1900   34.7800   34.7600   37.3600   38.2400   39.2300   45.3600   50.8600   56.4800   63.5500   73.7600   69.5700   68.1300   61.4900   62.0700   66.7100   71.5100   73.6900   75.5300   74.9600   68.1600   65.0400   59.3100   58.0900   51.1000   55.8100   59.0500   58.2100   60.6600   60.4600   56.9900   49.8100   42.2900   35.5600   30.9600   26.0700   22.4600   23.0700   23.9600   24.5200   25.4700   21.3400   18.8500   14.5300    9.9320    7.2570    4.4960    2.3010    2.7780    1.1410    0.6440    0.5810    0.3430    0.7010    0.6840    0.7120    0.4710    0.5680    0.3540    0.8010
  5.8200    4.2490    4.7020    4.0820    4.8380    5.4170    4.8920    7.4040    5.8260    7.4530    8.8160   11.4500   10.7800   11.7800   13.0700   14.1600   17.0300   16.5300   20.7000   22.5800   26.7700   26.7800   31.1600   34.1700   36.5200   33.4700   39.9700   42.1500   49.0100   50.3600   54.9700   62.3400   63.8500   61.6900   57.2800   59.0200   62.1400   64.1900   67.2600   65.2000   64.5000   61.6000   62.1500   56.3300   50.2800   50.8700   48.1800   49.0000   54.6900   55.8700   53.9500   48.3400   44.6900   43.0700   34.9600   27.2100   22.5700   21.0400   21.9100   21.8000   24.3700   22.4300   18.9000   17.5000   12.5900    9.4910    6.6370    4.4120    2.9670    1.9720    1.4050    1.3890    0.7290    0.2850    0.4430    0.3750    0.7930    1.1300    0.5910    0.6030    0.7380
  3.7590    5.9070    4.9780    4.7100    4.6590    5.7130    7.3250    6.3740    5.6310    8.3410    7.4590    8.5250    9.7240   11.5800   12.7700   12.1500   16.6600   15.0000   17.9200   19.5400   21.5200   22.8900   33.4700   31.8900   33.6700   33.7900   39.6200   40.1500   47.6800   48.1300   53.1800   59.9400   60.1200   58.3000   52.5400   52.7200   54.4600   58.0000   63.9900   65.9900   66.7400   57.0600   55.1800   51.0300   49.0200   48.4600   46.6600   47.0200   46.0900   48.2500   48.1100   49.9900   44.2900   36.7500   31.1100   26.0900   21.8500   18.0700   20.1000   19.8500   19.4900   19.6200   18.5000   16.9300   10.8400    8.6280    6.4680    3.6920    2.6250    1.7080    1.3200    1.0220    1.1340    0.6080    0.3620    0.4290    0.7690    0.4500    0.7130    0.5960    0.6930
  4.6790    5.7740    3.5630    3.5800    4.4180    5.6120    6.6390    6.6830    7.2640    6.9010    6.6430    8.1380    7.8640   12.4000   12.4800   12.5300   14.2700   14.6400   14.8400   18.3200   20.4700   24.5200   28.7500   28.8600   30.9700   29.4600   35.5300   36.0500   43.5900   43.0700   46.5500   58.0800   58.6300   50.4100   50.4400   50.6300   50.2900   56.3700   53.5400   55.9500   58.5300   58.2800   48.4800   47.3300   44.2400   40.8400   41.5200   44.4500   44.0900   46.5600   47.5700   44.1600   38.8100   36.0500   27.7000   23.9000   19.7100   18.6600   15.1000   19.1100   18.4500   20.1500   15.0200   15.0500   10.7300    8.4670    5.5710    3.0520    2.8070    1.5540    0.9430    0.9770    0.6590    1.0630    0.5490    0.6180    0.5710    0.7120    0.5120    0.9590    0.4350
  5.3010    3.8520    4.0060    2.8220    4.0390    4.4380    3.1880    6.1690    6.7690    6.3730    8.2850    8.9860    8.0660   11.8800    8.5030   11.4100   13.1000   13.6000   16.2700   17.2300   20.9200   20.1800   22.8700   26.5400   28.6500   31.1900   31.7600   32.1500   37.5300   41.9900   46.4200   51.5500   51.5600   51.8900   45.9300   44.6000   45.4000   50.1000   55.2100   55.6400   48.5300   51.5800   47.1800   44.6500   39.3300   38.8100   39.2100   38.0800   44.0000   43.6600   43.2300   39.7000   36.6600   31.2100   26.2000   22.1300   17.8300   17.7600   14.8400   15.6800   17.2600   16.7200   15.9900   12.5500    8.2940    7.7290    4.7620    3.1510    3.0260    1.3650    0.8870    0.5310    0.7320    0.5880    0.5980    0.7300    0.7580    0.4790    0.6490    0.6370    0.5280
  2.7680    3.8640    3.2550    4.2700    3.7630    4.1400    5.6080    5.5870    6.0630    4.4110    7.6890    6.8910    7.8530   10.5000    8.2000   11.8600   12.4300   12.2000   12.1300   16.0800   17.0200   19.6500   22.7700   25.6900   24.8600   26.0800   28.3400   31.3800   33.5500   38.4400   43.0700   45.6700   46.4700   43.8900   41.8200   45.8400   44.1400   49.1200   53.4300   50.9000   45.0300   46.6900   41.1700   41.8700   37.9500   35.2500   37.9300   35.3800   37.6200   41.1700   39.6000   38.9000   33.4300   28.8300   23.0000   17.9700   17.8400   16.3600   14.8800   14.4900   15.6500   15.5500   13.6800   10.7200    8.6700    6.4120    4.2100    2.9540    2.4940    1.2870    1.0910    1.0860    0.6310    0.3730    0.8910    0.8840    0.3780    0.5360    0.6990    0.5820    0.4990
  2.8190    2.8580    2.0520    4.8530    2.7630    4.1230    4.4180    4.3170    4.8570    5.8170    6.6750    5.7390    6.7540    9.1630    8.4010    9.8130   10.0300   12.0100   12.9000   15.1500   17.1300   18.4200   21.8200   22.9300   23.4500   23.4000   27.7500   29.9000   33.6800   34.1500   36.4700   42.0500   44.3900   40.3800   36.6800   41.9600   38.0900   42.5700   46.7100   48.9000   42.6900   42.7300   41.0400   40.0700   33.7600   31.7000   31.9600   34.6400   36.2300   37.7200   32.6000   34.2700   31.4100   25.6500   21.2200   17.3900   14.0000   14.4900   14.8700   13.4300   15.2500   14.2700   12.2900   10.5600    7.3540    5.9190    3.3510    2.6780    2.3450    1.2380    1.3270    0.7010    1.0000    0.3100    0.5060    0.4670    0.6240    0.4130    0.7260    0.5750    0.4820
  3.8550    3.4180    4.3010    3.8910    2.6090    4.2060    4.6120    4.1940    4.4700    5.9110    6.9490    5.7900    6.6230    7.4960    9.8970   10.5800   10.5400   10.0400   12.5500   13.6500   16.8200   15.7200   20.0800   21.6300   21.9500   21.6000   23.4800   25.8700   30.6800   31.8400   36.9300   38.2500   41.2800   39.7300   35.3200   39.5300   36.6700   37.2200   43.6000   43.9100   40.7900   40.8200   40.9100   33.9400   29.4300   30.6900   29.7900   29.2300   30.0400   33.5600   32.3600   30.6500   26.7600   23.0300   21.5500   16.0100   13.8400   10.9300   11.9400   11.2500   10.8600   11.6500    8.9490    9.7560    7.5650    5.4510    3.0040    3.0120    1.6430    1.4060    0.7770    0.6580    0.8310    0.6840    0.4860    0.5490    0.3830    0.7560    0.6500    0.5440    0.5170
  4.2200    3.2250    2.4870    3.9380    3.1850    3.4480    3.8150    3.0010    3.4490    4.4440    6.7500    5.0620    5.3360    6.5520    8.3320    9.2940    8.9400   11.3700   11.8100   11.2200   14.4500   16.7300   18.2600   18.0100   19.7500   20.1200   23.2600   26.4000   25.2500   30.7500   31.9400   34.2600   38.1500   30.6800   31.6900   33.7400   33.9900   36.4200   37.8300   39.1600   37.0000   38.7400   35.1900   30.1100   28.7300   26.5900   27.6200   30.3700   28.7000   31.2300   30.6100   28.1000   27.3900   22.7300   18.5800   14.3900   12.2700   11.5700    9.6230   11.0500   10.3900   11.1200    8.1360    9.0050    7.2580    4.5440    3.0670    2.2890    1.9830    1.3400    0.8510    0.9650    1.1050    0.9140    0.4930    0.4400    0.6160    0.5610    0.4310    0.2320    0.6820
