# Supplementary material for: Do Spectra Live in the Matrix? A Brief Tutorial on Applications of Factor Analysis to Resolving Spectral Datasets of Mixtures
Source: J Fluoresc. 2021 Aug 6;31(6):1599–616. doi: 10.1007/s10895-021-02753-w (PMC8547214; doi:10.1007/s10895-021-02753-w)
Supplement: Supplementary file 2 — (ZIP 654 KB) [file 10895_2021_2753_MOESM2_ESM.zip › Appendix_D/Crude_data/EEM_MAPS/MIX_Q7_MAP.txt]

 6.2410    6.3320    8.4480    5.6980    4.4570    7.5620    6.1150    6.3230    6.6750    5.5670    9.6870    6.8730   13.4000   13.6200    6.2110    4.2730    3.1720    4.0200    3.5020    4.7130    5.0140    4.2740    3.1770    5.9080    4.0300    2.8730    2.8780    5.0500   58.0200  377.9000  359.1000   62.6100    3.1430    2.0480    2.3260    2.9290    4.0410    3.9400    2.5310    1.5340    1.1810    1.4640    1.3950    0.9040    0.7160    0.8260    0.9340    1.2650    0.8000    0.3480    1.0000    0.9970    0.5310    0.5950    0.6740    0.9760    0.7000    1.8140    0.5450    0.8810    0.4040    1.1150    0.8500    0.7400    0.8450    0.6390    0.5590    0.4970    0.3710    0.3950    0.4830    0.5320    0.2820    0.4060    0.5190    0.3240    0.2990    0.7570    0.3760    0.9100    0.4440
 5.9930    7.0580    5.6840    7.1000    7.4100    6.0060    6.9640    7.5610    7.7970    5.3700    6.9070    7.9100    9.5210   10.4400   11.6000    5.5350    3.8560    4.9290    5.1870    5.3200    3.7710    4.1560    4.9550    4.0390    4.1830    3.9410    3.5610    5.8160   14.3600  100.2000  358.9000  344.0000   59.4200    3.5100    2.4610    4.7340    4.6330    3.8610    4.0510    2.3810    1.8940    1.4030    1.0250    1.1020    1.2200    1.2390    1.4290    1.0010    0.8810    0.4790    0.6970    0.8960    0.6860    0.8390    1.4680    0.6750    0.4870    1.1910    0.8490    0.8320    0.7560    0.4650    0.9090    0.7470    0.8630    1.3290    0.3630    0.4500    0.5230    0.8020    0.3820    0.6690    0.4840    1.1560    0.6810    0.4350    0.5070    0.6970    0.4030    0.5330    0.4670
 7.8070    7.9270    8.7210    6.5920    6.5970    5.8590    7.9100    5.9830    6.0990    6.7820    6.3390    8.4570    8.3310    9.4650   16.9800    9.6380    7.0480    5.7470    6.7360    6.8380    6.0580    4.9670    4.9860    3.2600    4.1100    5.6320    5.4550    7.2040    8.8850   18.4200   92.2700  342.9000  330.4000   62.7100    5.7950    3.6370    4.3190    5.0910    5.5610    3.0420    1.5980    1.5350    1.1280    1.2500    1.0390    1.4940    1.1620    0.8500    1.3090    1.6040    1.0010    0.7380    0.8240    0.9940    1.1560    0.7890    0.8790    0.7240    0.8740    0.9410    1.0270    0.5440    1.3100    0.7770    0.4990    0.8710    0.7230    1.1860    1.0230    0.7520    0.2470    0.3200    0.4070    1.3270    0.4630    0.6740    0.3810    0.2040    0.5540    0.5360    0.3940
 8.2970    5.6030    8.5930    7.0280    8.4730    7.3450    6.4900    7.0980    8.8450    7.2280    5.9600    8.0060    9.1340    8.2140   12.8000   14.0000   10.2200    7.1940    9.9280    9.5990    8.7440    7.0010    5.6170    6.5540    7.9120    8.6630    8.9790   10.1900    9.9440   12.5500   19.7800   92.5500  353.9000  354.6000   64.4200    7.3410    7.7700    9.8390    9.3390    4.9060    3.6680    2.3250    1.2820    1.5070    1.1400    1.4410    1.0170    0.8910    1.1260    0.9890    1.0310    1.0140    1.2670    0.6600    0.9500    0.8540    0.8260    1.0470    0.8860    1.0040    0.9520    0.5000    0.7770    0.7290    0.4510    0.5290    0.4810    0.9230    0.7620    0.8880    0.5830    0.6820    0.4740    0.6870    0.3940    0.4710    0.2610    0.2680    0.7380    0.4970    0.5200
 7.3490    9.2430    9.2820    8.7190    8.6270   12.3600   12.1400    8.2680   10.2800   10.9000   13.5700   13.0400   14.7000   12.2600   14.5400   17.7900   21.9700   16.1000   19.2100   17.0500   18.4700   10.9400   12.3500   11.9100   12.9300   15.5800   22.1600   24.9800   24.4000   19.3500   13.6600   22.0700   96.6600  402.9000  347.2000   67.8400   18.9000   22.1500   18.2200    8.4710    4.8560    2.8950    1.7940    1.1630    0.8920    1.4560    0.6860    0.9080    1.4500    0.8570    0.9030    1.0000    0.7300    0.5930    1.1070    0.2610    1.1580    0.5440    0.7100    0.5920    0.7960    0.5080    0.3740    0.4690    1.1430    0.6040    0.6670    0.7840    0.5210    0.4080    0.6480    0.6550    0.7070    0.5860    0.8440    0.7000    0.2950    0.5370    0.8190    0.5820    0.2800
11.0600   11.5900   10.6800   11.7400   15.9100   16.8100   15.8800   14.7200   17.2900   22.7300   26.3400   24.1600   27.0500   24.0000   22.6700   27.4700   34.8000   37.1600   40.3000   39.9300   39.4700   31.0800   30.2000   27.9600   29.0900   41.6900   46.6900   57.6500   61.2700   43.4600   29.1900   21.1000   31.1500  121.0000  366.9000  345.2000   89.0100   58.9300   43.3900   19.9800   10.7500    5.2690    3.4200    2.0510    1.8510    0.9380    1.2120    0.6600    1.5430    0.7300    1.7360    0.8990    1.2340    0.5530    0.9510    0.7010    1.5410    0.7990    0.9200    0.7900    0.7570    1.0030    0.7360    0.9320    0.4090    0.5880    0.4590    0.8300    0.7050    0.2760    0.7970    0.8170    0.6390    0.7840    0.7180    0.3200    0.5980    0.2960    0.4770    0.4780    0.2770
16.3400   20.8300   22.6500   25.9000   29.9900   28.0000   25.6800   31.4300   36.9500   42.7400   52.5900   54.7000   58.4200   49.1500   46.3700   51.8900   63.9300   79.8600   92.0200  101.7000   89.9600   74.3100   55.7300   59.3700   72.8300   91.0000  113.0000  132.5000  128.3000   98.7400   60.3000   43.0600   39.7500   62.1300  154.3000  412.5000  394.8000  177.9000   99.2600   48.0300   21.6100   11.2600    5.2550    2.6700    2.4210    1.5690    1.4580    1.2280    1.4360    0.7810    1.4170    0.7130    0.3570    1.6180    1.0170    1.0190    0.6580    1.0060    0.9880    0.7740    0.9410    0.7710    0.4810    0.8720    0.5250    0.8320    0.7200    0.7080    0.8750    0.1330    0.4880    0.3020    0.5040    0.5570    0.3200    1.0670    0.6140    0.3540    0.4330    0.7240    0.3390
33.0200   40.8500   48.4800   52.2700   69.3600   63.6400   65.2200   64.9300   76.8000  104.8000  118.0000  141.4000  145.4000  124.4000  116.3000  124.7000  156.0000  194.2000  233.8000  261.9000  232.3000  177.1000  144.4000  141.5000  173.1000  230.0000  268.9000  349.5000  350.7000  246.7000  159.6000  114.8000   94.8700  113.1000  180.0000  291.7000  588.3000  583.4000  306.7000  123.8000   53.6600   24.3500   10.5800    5.3140    2.7930    1.9090    1.9800    1.5810    1.7430    1.5900    1.8500    1.2480    0.5150    1.2820    0.3080    0.8560    0.8600    1.4060    0.4390    1.0240    0.1990    0.4330    0.7070    0.5910    0.8390    0.5290    0.8060    0.7710    0.9970    0.6190    0.4850    0.6480    0.3200    0.5940    0.4930    0.4230    0.6280    0.2760    0.5520    0.5590    0.2550
63.4700   68.8100   88.2000  105.5000  119.0000  119.5000  110.8000  124.1000  146.3000  177.9000  220.2000  259.1000  253.6000  225.1000  214.8000  225.6000  282.0000  351.8000  437.9000  484.4000  416.2000  330.8000  273.1000  272.0000  333.8000  436.7000  514.3000  649.8000  650.7000  486.9000  300.9000  217.8000  188.7000  220.9000  319.7000  391.3000  588.5000  909.6000  737.2000  269.6000  101.6000   41.8200   20.6200    8.5830    5.7380    3.4460    2.2470    2.4380    1.8610    1.6620    1.1880    1.9810    1.2520    1.3220    1.1240    0.6410    0.7290    1.0770    0.6520    1.0690    0.4810    0.5420    0.6170    0.7130    0.7840    0.2920    0.9220    0.8460    0.6430    0.5740    0.5280    0.6650    0.2490    0.8020    0.2100    0.6510    0.5500    0.3800    0.7830    0.4610    0.4810
63.7800   76.4000   94.6500  113.9000  137.6000  136.9000  132.5000  134.8000  167.7000  211.7000  255.6000  306.4000  295.2000  267.9000  243.8000  262.3000  334.2000  410.8000  494.5000  553.9000  490.2000  389.5000  308.4000  314.6000  371.3000  495.0000  608.9000  744.1000  757.4000  564.1000  357.5000  252.1000  220.5000  250.9000  364.1000  436.4000  593.1000  792.7000  832.3000  498.0000  150.0000   51.4600   20.8300    8.6280    5.0930    3.4530    2.3010    3.1060    2.8240    2.4370    1.3550    1.4640    1.3300    1.1470    1.1290    1.2480    0.9300    0.5730    0.8250    0.8760    0.8050    0.6020    1.0120    1.0100    0.5740    0.8920    0.8140    0.8470    0.5090    0.7220    0.2480    0.7890    0.6910    0.5700    0.4840    0.6460    0.6730    0.6330    0.9420    0.7000    0.4250
63.1900   70.7900   80.4400  102.3000  118.6000  116.9000  112.5000  120.2000  144.5000  184.8000  222.2000  257.8000  254.6000  228.4000  207.0000  228.0000  282.6000  361.6000  410.1000  464.1000  421.0000  335.9000  272.7000  270.0000  322.9000  435.5000  524.9000  640.4000  648.4000  483.9000  309.5000  211.9000  184.9000  223.4000  316.0000  377.4000  503.3000  629.0000  558.1000  495.3000  330.9000   87.5300   20.3500    8.5420    4.4480    3.5300    3.5090    3.1720    1.8860    1.9360    1.3690    1.4080    1.6330    1.1890    1.3110    0.4470    1.0170    0.9360    0.9880    1.2870    0.9500    1.0680    0.6090    0.7780    0.3400    0.6020    0.5560    0.2790    0.4260    0.9210    0.3040    0.6300    0.6360    0.5990    0.3640    0.6650    0.7150    0.4190    0.6000    0.5980    0.5500
51.1200   57.9800   70.5400   90.1700   95.8600   98.3000   95.3900  104.1000  119.9000  142.9000  194.6000  209.0000  213.2000  187.3000  171.6000  191.5000  227.8000  297.2000  334.8000  391.6000  344.4000  283.0000  231.3000  225.6000  271.3000  356.1000  437.1000  519.5000  533.0000  382.3000  252.8000  175.8000  152.7000  176.6000  259.6000  303.6000  413.8000  515.6000  412.2000  260.8000  328.7000  280.3000   57.5000    8.9870    3.9830    2.6860    3.1610    1.7280    1.4950    1.7930    2.2920    1.5950    1.5320    1.4220    1.4870    1.1280    1.3780    0.7190    1.0130    0.7290    0.9540    1.3680    1.0480    0.5690    0.5870    0.9620    0.5210    0.2360    0.2270    1.0170    0.3650    0.4040    0.7940    0.4720    0.5770    0.7080    0.6710    0.6050    0.2490    0.2770    0.6900
42.5700   52.7500   58.6100   72.7900   73.3400   83.8300   75.2700   79.1800   89.6400  117.2000  157.2000  167.6000  170.6000  147.7000  139.5000  153.7000  182.0000  231.5000  265.9000  317.2000  273.2000  229.1000  187.1000  181.5000  218.0000  285.6000  343.9000  413.7000  411.5000  304.3000  202.7000  139.2000  117.5000  140.5000  203.4000  242.4000  322.4000  400.4000  320.7000  168.3000  135.7000  292.0000  244.6000   49.9900    5.6450    3.4320    3.1420    2.1420    2.6590    1.8690    2.4360    1.7250    2.1540    1.3440    1.1940    0.8300    1.2130    1.1980    1.0700    1.1170    1.2010    0.9000    0.5140    0.4750    0.4900    0.4220    0.3770    0.5980    0.5070    0.5260    0.5730    0.4450    0.8860    0.2420    0.5220    0.3970    0.6230    0.2920    0.5160    0.4090    0.5730
30.0100   38.6900   40.2500   51.9600   61.4400   61.4100   60.3600   58.4600   74.7500   92.4100  113.7000  129.9000  134.6000  115.7000  100.5000  111.0000  141.8000  175.8000  202.7000  231.4000  207.8000  168.0000  147.4000  139.4000  166.3000  207.5000  262.4000  310.0000  314.0000  231.5000  146.8000  106.2000   92.2400  106.7000  155.5000  179.2000  239.6000  295.6000  232.8000  114.6000   63.0600   90.6100  253.9000  238.1000   46.4700    4.0270    3.5230    3.0690    1.9020    1.7480    2.3140    1.8850    1.7540    1.0220    1.0530    1.1460    1.2290    1.0980    0.8880    1.1010    0.9050    0.6650    0.8920    0.5880    0.4290    0.2580    1.3260    0.7500    0.5010    0.8920    0.2210    0.4590    0.8370    0.5340    0.1700    0.5420    0.4820    0.3270    0.6040    0.5400    0.4210
25.8700   33.2200   33.5200   43.1400   51.6700   48.2000   49.4400   50.4100   57.9900   73.1200   95.8300  104.0000  104.5000   86.1500   81.8800   93.2200  111.3000  142.9000  166.4000  186.6000  164.1000  130.7000  112.0000  116.9000  131.9000  170.2000  206.5000  248.7000  251.7000  190.8000  117.2000   79.5400   76.7900   87.9700  120.4000  145.7000  188.0000  245.0000  189.5000   95.9700   43.0700   29.5500   70.8400  239.8000  229.0000   44.2300    3.9340    2.1510    2.3900    2.4540    2.8050    2.3420    2.2570    1.7970    1.3550    0.7600    0.7140    1.3520    0.5000    1.1980    1.0800    1.0560    0.8610    0.6950    0.7240    0.2200    0.4150    0.7830    0.5780    0.4770    0.4450    0.5710    0.5680    0.4470    0.6270    0.4470    0.1710    0.2660    0.2440    0.3300    0.6990
26.9400   29.6400   33.3900   44.0300   48.6500   52.8500   45.3500   51.0000   57.3800   72.0700   87.3200   99.0600   93.6000   86.6300   81.3100   84.5000  101.1000  125.2000  159.7000  166.3000  153.2000  120.4000  111.3000  102.4000  126.8000  172.3000  190.3000  237.4000  238.8000  173.8000  113.6000   81.5400   70.5200   84.9800  118.1000  143.4000  182.8000  225.5000  185.2000   90.0900   39.7900   22.6900   17.9600   67.9000  243.1000  223.9000   42.4600    4.4070    2.7480    4.0560    3.7860    3.6640    1.8360    2.4830    2.1880    1.6730    1.2930    1.3020    1.1690    1.0340    0.7840    0.9710    0.7820    0.8430    0.6020    0.6170    1.0850    0.4860    0.4960    1.3000    0.2100    0.4320    0.4700    0.9600    0.6900    0.3270    0.3320    0.7090    0.7790    0.6380    0.4250
31.5600   30.8600   39.9600   51.8200   53.0100   56.4100   52.9500   57.8300   68.2600   78.7600  103.5000  118.3000  117.4000  104.4000  100.6000  102.0000  120.0000  153.4000  187.3000  204.6000  188.4000  152.7000  128.5000  127.1000  149.1000  200.4000  234.5000  279.6000  286.2000  209.8000  138.5000   96.9100   85.0600  110.0000  144.6000  168.0000  219.0000  268.2000  215.3000  102.7000   50.9100   23.1600   13.5600   18.3700   69.4000  235.7000  209.3000   40.0100    6.0040    4.9620    4.3660    4.7200    3.7560    2.6480    3.0120    2.2480    1.5880    1.5230    1.1570    1.1900    0.7590    0.6150    0.9870    0.9230    1.3010    0.6940    0.7570    0.6150    0.5260    0.6250    0.2350    0.8410    0.6210    0.3220    0.7110    0.5280    0.5220    0.2230    0.5800    0.5310    0.5250
43.9600   48.8400   57.9700   66.6000   74.4700   82.0100   74.7100   78.8600  103.4000  114.3000  154.8000  169.4000  162.2000  147.1000  137.7000  150.5000  176.3000  225.7000  262.6000  302.0000  284.3000  216.3000  182.1000  181.8000  214.5000  281.9000  342.7000  414.9000  417.0000  305.4000  200.2000  143.3000  123.4000  151.3000  200.5000  244.1000  316.1000  403.4000  305.8000  155.1000   72.1900   32.2300   21.1600   13.2000   17.8700   71.4800  225.7000  199.6000   39.2300    8.5240    7.6210    5.8130    4.9500    4.8090    3.0870    3.1450    2.7130    0.9120    1.8010    0.9310    1.1500    1.0910    1.5080    1.0660    0.8390    0.4370    0.6830    0.7100    1.1470    0.4660    0.5500    0.6660    0.7070    0.7160    0.4850    0.2450    0.5160    0.3630    0.6910    0.4650    0.2040
57.1600   65.7500   78.9300   97.3500  101.7000  114.2000  108.7000  115.8000  141.0000  176.4000  206.1000  258.5000  242.4000  206.5000  184.5000  216.7000  262.1000  331.0000  382.6000  439.6000  400.4000  302.8000  268.0000  257.6000  306.6000  408.4000  492.8000  605.4000  611.3000  468.8000  298.9000  210.1000  182.2000  211.4000  283.7000  361.3000  461.1000  589.0000  459.0000  233.3000  107.3000   50.9200   29.7800   17.9200   16.8700   21.6500   67.5700  217.1000  207.0000   44.3300   11.1900    9.5300    9.2340    8.5590    6.6410    4.0880    3.0780    2.5030    2.1120    1.9660    1.3170    0.8710    1.7060    0.9130    0.7500    0.8910    1.1200    0.6630    0.6150    0.6940    1.1400    0.5080    0.6880    0.4020    0.7540    0.0830    0.3570    0.4040    0.6940    0.3260    0.8160
70.3900   73.8600   95.9900  124.3000  132.0000  142.2000  136.7000  141.4000  165.6000  208.0000  250.7000  293.1000  295.5000  258.5000  245.1000  265.0000  324.7000  400.5000  477.0000  552.5000  487.6000  374.7000  323.1000  319.8000  367.1000  504.3000  614.0000  756.8000  762.0000  556.1000  360.1000  261.1000  236.9000  262.7000  362.1000  434.4000  584.3000  718.5000  567.7000  292.0000  134.3000   73.2500   41.4200   30.0000   24.1500   20.6400   27.3700   72.3700  230.9000  194.8000   58.3700   19.2600   14.9000   11.6600    8.8610    9.0670    5.0680    4.7000    2.4430    3.0070    2.0810    1.4110    1.4110    0.6840    1.0120    0.9760    1.2460    1.1290    0.5530    0.3740    0.7720    0.6250    0.6680    0.5280    1.0420    0.7040    0.4280    0.6920    0.7650    0.5220    0.5690
70.5700   80.6300   99.4900  116.1000  141.3000  145.6000  138.7000  147.2000  172.8000  209.6000  268.5000  298.6000  302.0000  272.3000  250.1000  269.1000  334.0000  420.3000  507.4000  566.5000  493.1000  394.7000  329.6000  331.0000  399.1000  522.2000  639.1000  758.4000  785.2000  584.7000  390.5000  270.0000  251.4000  276.9000  381.1000  458.2000  595.9000  746.1000  588.3000  321.2000  155.4000   95.4100   60.8800   46.0900   39.1300   32.5100   28.4600   39.6400   85.8400  212.8000  217.5000   60.3600   26.8300   22.0000   13.8600   13.8100    9.6190    6.5460    5.0090    3.9070    2.5240    1.6700    1.8340    1.1720    1.5090    0.7120    1.0550    0.7120    0.9710    0.5480    0.8790    0.6710    0.5840    0.5150    0.6240    0.6930    0.7130    0.6600    0.6970    0.6580    0.1020
64.0900   79.1600   95.6200  111.8000  131.1000  132.1000  130.0000  127.6000  160.5000  192.2000  255.2000  270.0000  269.5000  254.5000  236.0000  250.6000  299.1000  379.3000  461.8000  505.3000  474.2000  379.1000  318.3000  315.5000  379.9000  476.1000  575.6000  698.8000  713.5000  551.1000  375.1000  291.8000  266.0000  286.0000  365.7000  436.0000  557.4000  695.0000  560.8000  320.0000  178.4000  119.1000   84.3800   70.9700   59.8600   48.9700   49.3600   46.8900   55.7800  100.6000  254.8000  220.7000   70.9400   36.5200   27.8800   21.8700   14.9300   11.3400    6.8600    4.3990    3.7520    3.6750    2.4000    1.8850    1.4320    0.8200    0.8150    1.4710    1.1390    0.4810    0.8800    0.7290    0.6670    0.7570    1.0070    0.6720    0.5520    0.5400    0.4860    0.4860    0.5780
60.7500   73.6100   86.6400   96.7400  114.4000  110.1000  114.3000  118.4000  141.8000  173.7000  213.3000  242.3000  238.9000  213.2000  205.8000  220.3000  270.3000  332.9000  384.0000  423.7000  409.4000  326.2000  291.8000  287.1000  348.2000  429.4000  517.9000  610.9000  631.0000  495.3000  365.2000  302.4000  280.6000  273.5000  356.9000  406.6000  515.1000  607.6000  507.2000  313.5000  201.2000  159.3000  126.1000  101.3000   91.8200   79.3000   77.3300   75.6500   78.2000   88.5500  131.0000  272.0000  253.9000   92.0800   44.8200   34.0800   24.5000   17.3200   10.3100    8.6680    5.9310    4.1590    3.5100    3.1360    1.7980    1.2290    0.9800    1.1600    1.0380    0.5080    0.7560    0.6320    0.6390    0.8130    0.6500    0.5290    0.8400    0.5690    0.6040    0.5690    0.7530
57.6300   65.4200   78.8500   87.4800  101.7000  100.8000   95.6100  109.4000  125.6000  145.2000  185.4000  210.0000  212.8000  197.7000  188.2000  200.3000  233.9000  293.6000  327.2000  379.8000  356.1000  295.4000  285.0000  281.0000  319.4000  392.2000  456.0000  542.0000  548.9000  449.9000  369.3000  317.3000  307.3000  303.8000  344.5000  401.4000  468.1000  567.2000  473.6000  331.4000  241.7000  198.8000  169.3000  151.6000  132.7000  119.8000  110.2000  112.6000  113.1000  121.8000  133.1000  169.3000  314.0000  262.9000   96.1000   57.1000   38.8200   26.4800   16.0800   10.2800    7.9610    4.6590    4.0200    2.6660    1.9900    1.6270    1.7520    1.1950    0.7690    0.9600    0.7410    0.4910    0.6430    0.9870    0.4580    0.6210    0.4850    0.5520    0.5380    0.4850    0.4510
55.4600   55.3600   71.7400   80.7900   88.9400   93.4300   88.1700   98.9800  112.5000  132.9000  155.2000  191.0000  184.8000  166.2000  175.4000  179.7000  218.2000  252.1000  303.9000  338.2000  318.1000  280.1000  280.0000  276.6000  312.0000  364.6000  411.3000  492.4000  519.9000  447.7000  384.7000  373.8000  364.1000  344.9000  370.2000  382.1000  467.6000  536.7000  478.3000  359.5000  297.6000  264.8000  231.7000  204.9000  185.6000  172.6000  158.9000  154.5000  155.9000  166.4000  170.8000  170.8000  203.2000  324.5000  273.5000  102.5000   52.1400   33.5100   21.9500   16.2300    9.8490    7.4050    5.0240    3.0920    3.3220    2.1300    1.6530    1.0580    1.2380    0.7850    1.1880    0.6080    0.8190    0.8240    0.6640    0.9620    0.3560    0.5830    0.6130    0.3020    0.5420
55.7900   59.2900   68.7200   71.5300   83.0200   82.7200   87.3800   88.3900  112.1000  123.7000  148.2000  164.5000  167.0000  157.6000  167.4000  178.8000  208.4000  245.6000  268.8000  313.8000  310.0000  287.6000  292.9000  286.7000  313.8000  361.6000  400.2000  474.1000  498.6000  456.4000  419.7000  412.8000  425.7000  399.7000  409.6000  416.8000  479.2000  530.8000  494.8000  420.3000  368.3000  342.3000  302.5000  262.5000  238.2000  214.0000  209.1000  199.7000  205.4000  213.0000  221.3000  210.7000  196.9000  215.4000  337.7000  274.7000  102.7000   48.1000   32.0300   19.0500   13.2200   10.2400    7.4120    4.9490    3.7550    2.8140    2.2520    1.2750    1.3050    0.8720    0.7470    1.0690    0.8760    0.8180    0.5850    0.5040    0.3030    0.7630    0.3940    0.4340    0.3880
57.5800   57.2700   64.4100   72.0200   80.4200   86.3400   87.7600   87.3400  104.2000  125.0000  145.3000  158.6000  170.6000  166.7000  172.2000  182.1000  208.1000  235.4000  284.1000  309.5000  307.2000  296.5000  307.6000  315.7000  352.3000  381.9000  424.2000  486.7000  518.1000  486.3000  462.4000  484.3000  496.2000  466.4000  449.4000  458.7000  497.9000  569.9000  534.6000  480.2000  437.0000  411.8000  372.5000  337.5000  303.9000  262.3000  252.8000  252.2000  252.3000  262.2000  270.1000  268.9000  237.2000  206.3000  211.8000  312.0000  287.9000   94.5400   45.3800   25.1000   16.7000   14.8000    8.7420    7.5840    4.9820    3.3060    2.7040    1.6840    1.5280    1.2910    0.8030    0.6020    0.6380    0.3360    0.5090    0.4850    0.3490    0.5170    0.4510    0.3500    0.4480
54.3100   64.7700   62.2900   78.4400   85.3500   85.8800   89.0000  100.2000  108.0000  132.0000  152.4000  171.2000  175.8000  168.5000  182.2000  202.2000  223.3000  255.3000  291.2000  320.4000  320.5000  318.4000  320.1000  356.1000  376.1000  402.3000  451.6000  515.1000  551.1000  518.5000  510.9000  548.4000  572.7000  524.5000  511.9000  503.4000  546.2000  600.8000  586.9000  532.7000  505.1000  473.8000  421.2000  392.8000  344.3000  315.0000  286.8000  294.7000  301.3000  308.1000  321.0000  313.7000  285.4000  236.1000  193.4000  195.6000  313.0000  254.6000   83.0600   34.6400   24.9900   18.0800   14.6900   10.7400    8.0730    5.0900    3.2580    2.3920    2.2650    1.5770    1.1390    1.2880    0.7920    0.9170    0.5950    0.7510    0.6430    0.2200    0.6220    0.7180    0.8630
61.4000   66.3000   72.6700   76.2400   89.4200   85.5700  108.4000  107.8000  117.0000  141.4000  168.8000  185.4000  191.5000  191.8000  197.6000  216.7000  239.1000  277.3000  321.3000  345.5000  361.2000  344.1000  357.5000  392.5000  407.0000  458.0000  501.7000  575.3000  589.4000  583.9000  559.5000  609.3000  622.4000  575.2000  552.7000  556.5000  611.4000  656.6000  652.3000  592.3000  554.2000  529.6000  484.8000  428.6000  391.9000  352.5000  332.7000  326.3000  342.4000  353.6000  365.7000  344.1000  317.9000  263.6000  206.1000  165.7000  162.7000  269.6000  236.9000   73.6900   32.5400   27.0200   21.9000   16.6800   12.3100   11.1500    5.6870    4.3430    2.2680    1.7410    1.5150    1.3180    0.9330    0.8850    1.0240    0.8340    0.2400    0.6000    0.5160    1.1030    0.3030
62.8600   72.0500   80.5400   88.0000   96.7400  102.9000  101.3000  110.5000  122.8000  148.3000  181.3000  196.3000  212.5000  215.6000  219.1000  234.8000  264.7000  301.9000  342.2000  385.4000  401.5000  393.1000  390.5000  423.0000  447.4000  490.0000  544.3000  616.3000  669.2000  629.0000  611.7000  653.0000  645.6000  623.5000  609.4000  603.5000  670.4000  740.0000  705.1000  637.4000  603.8000  563.4000  504.4000  469.6000  410.8000  362.6000  364.0000  355.7000  364.9000  372.7000  388.3000  368.0000  338.9000  283.0000  223.1000  176.0000  136.7000  141.3000  238.1000  210.0000   80.2300   41.3300   36.6300   28.4100   20.9600   13.1300    9.4050    6.6540    4.6820    2.7570    1.9790    1.2240    1.1280    0.9320    0.8010    0.4780    0.3730    0.6100    0.9090    0.8100    0.6160
71.4900   73.8600   88.2900   94.6300  105.6000  105.8000  109.4000  115.2000  142.6000  157.1000  203.6000  220.1000  232.3000  226.4000  229.1000  251.3000  281.6000  332.8000  389.7000  441.6000  435.4000  422.3000  426.6000  456.4000  478.2000  532.3000  596.9000  674.3000  748.6000  687.6000  649.9000  671.6000  678.5000  642.3000  646.5000  649.9000  720.7000  804.0000  774.0000  679.3000  621.0000  578.7000  534.1000  469.6000  421.9000  390.8000  376.0000  381.6000  401.8000  394.4000  412.8000  393.8000  356.9000  302.4000  242.5000  186.6000  154.3000  120.0000  140.2000  240.6000  223.6000  102.4000   62.8000   47.1100   34.5100   23.6400   18.1500   12.2300    7.5800    5.0680    3.3250    2.0400    1.4610    1.2450    0.7610    0.5460    0.5380    0.9660    0.2740    0.8390    0.4400
67.8600   81.9100   91.7900   99.3200  114.8000  119.5000  108.8000  126.1000  143.8000  171.3000  204.6000  238.7000  250.7000  225.6000  239.5000  266.1000  296.6000  350.6000  400.4000  453.0000  448.0000  425.7000  438.4000  456.1000  496.2000  557.6000  624.8000  718.4000  761.0000  715.8000  675.7000  686.2000  694.5000  656.4000  670.8000  697.5000  770.3000  878.1000  835.5000  727.8000  650.4000  590.0000  548.8000  490.4000  451.5000  408.6000  394.0000  409.4000  426.2000  441.5000  444.3000  424.4000  372.0000  316.8000  259.8000  209.0000  173.0000  146.1000  137.9000  161.3000  264.1000  268.2000  130.9000   82.6600   60.2200   41.1600   25.4100   18.2600   10.5900    7.0700    3.9620    2.6490    2.2990    1.3960    1.0560    0.6810    0.6740    1.0450    0.7830    0.8390    0.8490
78.8200   79.8100   92.3100  104.3000  107.7000  116.7000  111.8000  120.3000  151.0000  171.6000  200.2000  228.5000  231.2000  224.9000  234.6000  255.4000  300.6000  336.0000  397.3000  463.7000  456.1000  431.2000  441.7000  457.6000  497.7000  567.7000  628.8000  715.7000  775.8000  724.1000  671.6000  704.2000  699.9000  677.8000  689.2000  721.4000  804.3000  914.7000  888.5000  767.4000  675.7000  605.2000  561.2000  512.4000  473.7000  451.1000  432.9000  446.2000  471.0000  489.0000  485.4000  457.7000  406.5000  342.5000  287.8000  225.9000  204.2000  179.1000  168.4000  171.2000  204.8000  339.0000  298.3000  148.8000   89.9900   64.2100   41.1600   28.8700   16.4300    9.1790    5.9500    4.3570    3.2120    1.3230    1.4650    0.9030    0.7860    0.9240    0.6090    0.6040    0.8120
81.0300   84.2600   88.7100   99.0200  115.9000  115.6000  112.9000  123.1000  141.4000  163.4000  203.4000  212.9000  226.5000  213.5000  231.7000  244.4000  282.2000  331.8000  384.9000  432.8000  441.3000  409.6000  430.9000  454.5000  479.6000  547.9000  608.8000  709.9000  773.1000  729.7000  686.3000  719.7000  717.1000  705.2000  698.1000  743.6000  826.8000  943.5000  920.8000  800.1000  712.6000  649.3000  586.0000  535.3000  494.8000  484.5000  479.0000  496.8000  525.1000  529.8000  531.8000  497.8000  435.4000  374.9000  310.6000  263.9000  232.4000  214.3000  213.5000  225.6000  237.0000  274.3000  356.4000  313.5000  147.1000   86.0900   59.8000   35.7400   21.4100   12.2300    8.5690    5.1550    3.9390    2.2570    1.6650    1.5790    0.7960    0.9430    0.9180    0.8710    0.7970
77.6300   78.1200   93.2800   99.0800  107.2000  103.5000  104.4000  124.6000  127.6000  153.3000  187.4000  196.6000  199.6000  211.0000  223.1000  241.9000  265.5000  314.5000  365.4000  406.1000  413.6000  399.6000  427.8000  441.6000  471.1000  530.2000  587.2000  670.6000  752.3000  732.9000  696.0000  728.4000  734.3000  706.2000  713.3000  780.7000  845.5000  946.9000  947.1000  833.6000  758.5000  673.4000  627.9000  567.3000  543.6000  523.5000  528.9000  549.5000  581.1000  589.5000  593.9000  544.7000  483.1000  406.8000  352.3000  311.1000  274.1000  262.5000  261.2000  282.1000  292.6000  303.3000  302.6000  369.8000  301.6000  141.1000   81.5200   49.4800   30.2500   18.4500   10.3400    6.6220    3.5760    2.7600    2.1350    1.3460    1.1140    1.2740    1.0960    1.0190    0.7120
79.2400   82.7700   90.6300   98.2700  104.0000   97.2100  102.5000  110.4000  117.8000  145.0000  164.2000  192.0000  190.3000  194.1000  212.2000  225.8000  250.1000  298.1000  340.3000  390.7000  391.5000  400.3000  419.2000  444.7000  465.9000  515.3000  580.1000  660.0000  722.2000  725.3000  699.7000  750.0000  748.0000  722.9000  735.9000  779.2000  843.4000  973.4000  963.5000  861.9000  785.3000  716.0000  652.7000  598.2000  563.6000  569.3000  584.7000  603.1000  633.8000  647.5000  634.4000  594.6000  516.2000  446.1000  372.6000  336.7000  310.6000  299.8000  306.0000  333.5000  340.1000  350.3000  311.1000  289.0000  346.2000  278.3000  122.6000   56.8500   34.7100   21.4100   14.0800    7.8070    5.6210    2.9900    1.8040    2.1180    0.5770    0.7080    0.9690    1.2190    0.4690
77.4700   75.1000   78.1300   87.3500   99.9500  101.1000   98.4100  110.5000  117.2000  137.0000  156.1000  176.0000  186.5000  189.7000  198.2000  226.6000  242.3000  281.0000  313.3000  352.3000  377.9000  381.4000  410.9000  441.7000  470.6000  494.3000  569.7000  643.7000  721.4000  713.6000  715.0000  759.3000  784.9000  739.1000  761.9000  795.5000  855.5000  971.7000 1002.0000  896.5000  833.4000  749.0000  690.9000  637.8000  600.5000  600.4000  620.0000  650.5000  677.8000  695.8000  679.6000  627.6000  555.2000  473.5000  415.8000  365.4000  335.6000  321.0000  342.0000  363.1000  380.9000  385.1000  342.4000  289.6000  250.6000  308.0000  254.9000   91.5900   40.0600   22.7200   13.8200    8.5890    4.8230    3.6280    1.6520    2.2770    1.3180    0.9890    1.3770    0.9460    0.5540
73.9000   79.5900   84.3800   83.0800   89.0400   91.1700   97.1600  106.9000  116.0000  133.7000  153.6000  166.5000  180.6000  183.2000  196.6000  220.2000  238.6000  273.8000  301.4000  338.9000  366.0000  368.7000  423.5000  437.9000  452.9000  492.8000  551.1000  643.3000  711.4000  713.0000  714.3000  793.7000  794.9000  747.8000  772.3000  799.3000  864.1000  994.4000  993.0000  927.7000  855.0000  781.8000  723.5000  661.6000  627.3000  619.1000  646.6000  671.6000  714.7000  733.2000  702.0000  656.8000  576.7000  494.9000  421.3000  377.3000  351.3000  336.9000  346.9000  369.1000  399.7000  402.8000  358.8000  296.0000  222.4000  198.2000  280.3000  202.9000   64.8500   25.1300   13.6200    7.6870    5.3090    3.1800    2.3680    1.8760    1.7680    1.3670    1.0790    0.7220    0.5530
80.5200   82.2600   85.5300   92.5100   91.2800   90.6700   94.1400  101.6000  106.7000  124.5000  139.8000  162.1000  168.8000  170.5000  190.6000  214.0000  236.7000  270.9000  294.3000  341.0000  358.8000  356.7000  406.9000  450.5000  458.3000  508.9000  550.5000  620.2000  704.9000  714.4000  738.9000  805.0000  819.9000  776.0000  781.9000  801.0000  888.9000  979.3000 1012.0000  957.2000  873.2000  806.7000  725.8000  687.4000  644.1000  636.7000  660.1000  689.0000  717.4000  752.1000  728.7000  667.5000  597.7000  511.9000  439.0000  393.6000  343.3000  347.3000  364.3000  381.2000  401.4000  388.9000  359.2000  292.3000  213.7000  163.0000  150.3000  206.9000  195.6000   47.1600   15.9500    8.0930    6.4270    4.0850    3.0570    2.4170    2.1140    1.7780    0.9300    0.9550    0.8670
81.5100   75.0600   78.4100   78.1000   84.6400   94.0900   83.2500   97.8600  107.1000  121.4000  134.8000  162.1000  169.1000  177.1000  189.7000  211.3000  236.3000  265.2000  290.1000  341.7000  355.3000  365.9000  415.7000  448.4000  472.6000  505.5000  545.3000  618.9000  694.9000  729.5000  754.4000  806.3000  829.5000  804.5000  786.3000  801.8000  882.9000  983.6000  998.3000  953.9000  883.9000  821.7000  758.3000  685.2000  663.4000  656.7000  636.4000  699.4000  721.0000  734.8000  735.0000  679.2000  601.2000  517.1000  426.6000  384.8000  348.2000  341.3000  334.6000  362.4000  384.0000  377.7000  342.5000  279.7000  210.7000  153.0000  106.1000  103.8000  212.1000  164.1000   41.9800    9.7180    6.4990    3.5820    2.1270    2.4120    1.3330    1.0240    0.9560    1.0130    0.8440
77.4400   75.1500   76.0100   84.5500   79.7100   95.8200   92.3300  101.1000  110.5000  128.6000  136.9000  148.2000  159.9000  169.5000  186.7000  228.5000  235.7000  265.7000  296.8000  336.7000  348.7000  379.4000  421.4000  458.9000  470.2000  490.2000  555.3000  615.6000  690.7000  716.1000  743.5000  823.7000  832.4000  796.1000  786.8000  797.5000  865.3000  964.7000 1002.0000  952.0000  885.1000  819.4000  765.6000  697.8000  661.4000  638.4000  645.2000  692.3000  714.3000  727.9000  716.0000  670.1000  589.1000  513.4000  420.7000  378.0000  339.7000  321.5000  317.9000  348.1000  366.6000  357.0000  319.8000  257.8000  193.0000  146.3000   98.0000   66.9100   83.4900  178.7000  150.9000   36.6800    6.5320    3.6310    2.2000    1.5550    1.1250    1.5230    1.2520    0.7230    0.6200
73.3000   75.9400   69.2700   83.7800   75.4300   92.6300   90.8600   91.1500  109.4000  120.3000  140.3000  154.1000  168.0000  177.3000  188.1000  210.0000  234.4000  264.3000  293.9000  326.9000  354.0000  382.0000  403.7000  464.0000  467.1000  506.5000  553.6000  615.7000  680.2000  717.6000  748.4000  807.7000  840.7000  787.3000  764.7000  784.7000  846.1000  946.1000  963.0000  934.3000  872.9000  828.1000  743.0000  697.0000  658.0000  622.9000  637.4000  669.7000  693.7000  720.3000  696.0000  651.0000  575.0000  504.3000  414.7000  361.3000  322.1000  295.8000  304.9000  322.9000  332.6000  331.0000  295.5000  246.6000  177.4000  130.0000   89.8100   57.3200   41.6500   63.4800  155.2000  155.0000   31.4800    3.9670    2.2830    1.5790    1.6210    1.2790    0.9230    0.6260    0.9000
70.0200   72.9400   73.5600   77.7800   85.3700   77.8100   84.2700   94.3300  106.7000  121.1000  134.9000  151.9000  154.0000  166.8000  186.3000  214.0000  239.9000  261.1000  292.2000  320.7000  343.2000  367.2000  415.4000  458.4000  451.7000  482.9000  532.1000  612.3000  656.5000  702.8000  705.5000  783.9000  815.7000  773.0000  742.2000  757.8000  809.7000  903.7000  919.3000  902.3000  843.6000  795.6000  742.1000  679.3000  645.1000  614.8000  620.0000  641.7000  666.2000  693.9000  672.3000  637.1000  560.1000  476.0000  400.7000  351.6000  304.6000  290.4000  285.7000  296.6000  305.6000  304.0000  273.2000  222.3000  172.0000  117.8000   81.2000   52.0200   32.7600   25.4500   49.5600  164.2000  145.3000   28.2400    2.9140    1.5140    1.1270    1.1420    1.1100    0.8230    0.5940
64.5900   67.3200   81.5800   73.4700   79.5900   86.1800   83.8900   93.0200  105.7000  120.0000  130.4000  149.1000  153.8000  168.6000  185.2000  210.9000  226.8000  253.7000  293.6000  318.3000  339.8000  360.6000  397.8000  436.9000  449.3000  475.1000  529.1000  587.2000  643.6000  696.6000  698.5000  767.1000  796.2000  736.1000  724.7000  738.3000  804.9000  885.4000  897.1000  865.6000  823.8000  778.7000  706.0000  648.9000  604.6000  587.7000  596.2000  622.6000  636.5000  657.4000  655.6000  614.1000  532.4000  462.3000  389.7000  326.8000  288.8000  268.7000  274.5000  280.8000  292.9000  281.6000  259.6000  210.2000  151.0000  113.6000   75.9700   48.9900   30.7300   19.4500   17.1100   46.9100  155.5000  148.8000   22.7800    2.1070    1.2020    1.3760    0.9510    0.8270    0.7090
63.7300   65.6600   70.3900   73.6900   76.1600   77.7100   82.1900   92.8100  103.0000  118.3000  135.3000  144.9000  154.1000  161.4000  187.4000  195.9000  218.3000  260.2000  280.8000  313.1000  342.9000  354.3000  388.0000  407.3000  431.4000  464.5000  500.9000  577.5000  624.1000  645.4000  685.9000  743.0000  760.0000  712.0000  696.9000  708.1000  766.2000  859.4000  877.6000  842.4000  786.8000  739.1000  671.0000  611.5000  569.1000  570.1000  568.4000  587.5000  618.7000  632.6000  627.8000  582.2000  519.1000  441.1000  369.6000  320.1000  273.8000  266.1000  252.3000  266.8000  280.7000  272.1000  254.1000  200.0000  148.7000  113.0000   71.1800   48.8700   28.0000   17.6700   11.3600   12.7000   43.4500  152.0000  120.2000   21.6600    1.7830    1.3510    0.6980    0.8260    0.6030
67.2000   62.0700   68.8200   68.5100   70.8800   78.1700   78.8200   85.4300   95.0400  111.0000  128.5000  139.9000  145.4000  156.1000  181.0000  181.0000  209.3000  241.1000  269.5000  290.0000  328.0000  332.6000  375.0000  393.6000  412.7000  448.6000  490.9000  542.0000  601.5000  623.0000  644.1000  709.0000  743.4000  692.5000  677.0000  682.4000  733.3000  831.6000  838.0000  809.4000  745.7000  704.8000  650.7000  588.3000  547.3000  541.6000  547.3000  557.6000  597.7000  614.8000  595.2000  564.2000  509.8000  424.5000  359.1000  305.2000  270.0000  243.7000  252.3000  263.8000  273.9000  272.7000  238.6000  196.1000  147.3000  113.7000   70.5100   47.5800   27.9400   16.3500   10.7500    7.3500    9.9140   44.4500  138.2000  119.7000   23.2000    1.4620    0.8520    1.0070    0.4490
65.4100   59.9700   61.2500   66.2900   71.1300   72.5600   75.4900   82.7100   91.0200   99.8500  123.3000  134.9000  135.6000  148.8000  164.8000  174.7000  199.8000  228.3000  244.6000  285.2000  305.0000  318.4000  348.5000  378.5000  395.1000  423.7000  457.8000  509.0000  574.7000  583.0000  618.4000  684.9000  691.2000  649.0000  661.4000  665.1000  704.3000  786.5000  813.9000  773.8000  727.5000  664.0000  621.2000  562.7000  530.1000  510.0000  521.8000  541.7000  573.2000  588.6000  576.6000  543.2000  469.9000  411.4000  349.8000  299.8000  266.2000  256.2000  256.6000  267.7000  271.1000  269.6000  244.1000  198.1000  154.2000  108.5000   71.2500   45.1600   25.5800   19.2900   11.7900    6.0870    5.1100    7.9610   43.8100  135.3000  119.2000   21.7200    1.2380    0.8880    0.6550
57.2200   55.8700   55.0500   62.0900   66.0600   67.2100   72.8000   74.4800   90.3600   90.3700  104.8000  122.8000  127.9000  139.3000  148.7000  170.7000  186.9000  209.9000  231.4000  271.3000  291.4000  292.5000  332.1000  349.1000  369.1000  402.4000  434.7000  495.3000  541.9000  579.1000  579.4000  640.3000  657.3000  606.0000  599.0000  626.2000  685.7000  764.6000  775.7000  738.3000  684.7000  638.3000  596.7000  551.0000  510.2000  503.0000  504.2000  531.9000  562.3000  569.8000  566.5000  516.6000  464.5000  400.2000  335.8000  297.9000  269.6000  257.6000  263.5000  267.1000  278.9000  282.7000  246.4000  208.5000  153.9000  112.0000   75.2100   45.0400   28.2200   19.0200   10.2900    6.5610    4.4120    3.8960    8.9320   37.9300  137.7000  113.0000   16.2500    1.2510    0.6920
60.8700   52.8900   55.1100   63.2000   64.6900   69.0300   62.2200   66.1800   77.8800   87.8600  101.2000  114.0000  127.5000  130.2000  134.1000  155.7000  178.3000  193.2000  222.1000  253.7000  267.8000  271.6000  309.8000  337.3000  343.2000  382.0000  403.2000  467.6000  521.9000  539.6000  569.9000  617.9000  626.0000  601.5000  582.2000  602.1000  654.8000  728.8000  747.9000  722.8000  656.2000  609.7000  564.3000  520.6000  496.7000  489.9000  499.1000  514.9000  548.2000  554.7000  543.5000  514.1000  456.2000  384.9000  325.1000  284.8000  258.1000  252.9000  254.9000  272.5000  294.3000  282.8000  256.7000  207.9000  159.6000  110.7000   75.8500   48.2500   29.6100   18.0800   10.7600    6.0660    3.6130    2.9980    4.0360    7.0060   38.8300  128.7000  101.8000   16.8900    0.9370
57.0300   53.5400   55.0800   58.2100   59.0600   62.1200   59.5300   66.6300   72.1300   85.1400   92.4800  108.1000  118.6000  120.6000  127.0000  139.4000  165.4000  176.7000  203.1000  229.6000  249.1000  257.7000  298.7000  315.8000  326.7000  361.1000  376.5000  430.1000  486.5000  524.6000  533.8000  584.6000  589.2000  575.8000  570.8000  573.8000  631.6000  708.5000  726.6000  695.6000  624.5000  606.2000  537.5000  515.0000  484.6000  481.1000  487.0000  503.1000  538.9000  541.4000  527.8000  506.1000  443.1000  374.7000  318.3000  279.6000  263.7000  252.0000  248.8000  280.4000  296.9000  292.7000  257.2000  201.3000  163.1000  110.8000   78.0000   51.1600   28.3200   18.4500   12.6700    8.0130    4.7360    3.0660    2.4270    2.5720    7.0560   37.9000  122.3000  107.8000   18.6400
51.0400   49.6200   56.4600   50.4600   54.8100   57.2000   55.6500   64.0900   68.9800   74.5700   84.1300   90.4100  112.7000  117.0000  127.3000  137.3000  152.2000  171.4000  194.6000  211.0000  231.2000  253.7000  280.0000  295.7000  310.9000  329.0000  371.0000  421.7000  469.8000  489.5000  500.2000  555.1000  580.8000  546.1000  541.2000  557.5000  599.5000  676.8000  690.7000  656.5000  614.8000  560.2000  531.6000  494.3000  465.8000  458.8000  469.1000  491.1000  531.1000  530.2000  517.5000  478.3000  428.0000  361.4000  318.8000  271.5000  253.6000  245.6000  250.4000  264.2000  286.8000  284.2000  257.4000  210.9000  159.0000  115.7000   78.4500   48.1400   32.5200   19.6700   11.9500    5.8500    4.5620    3.6130    2.7400    1.3600    1.8230    6.6030   34.9700  121.0000  103.4000
45.3100   52.3500   49.7900   48.2300   54.5100   48.9800   52.3900   58.9000   65.7200   70.9500   84.2300   87.5400  104.3000  112.0000  117.8000  133.2000  145.9000  163.3000  182.7000  201.4000  219.6000  240.0000  265.4000  287.6000  294.0000  316.6000  350.1000  390.6000  441.1000  476.7000  485.7000  540.5000  548.3000  514.5000  516.0000  533.2000  576.0000  640.3000  664.5000  648.7000  584.9000  553.7000  511.2000  468.0000  454.2000  446.9000  458.6000  479.7000  513.4000  515.7000  510.8000  469.7000  406.5000  356.6000  299.9000  265.3000  244.2000  240.4000  250.5000  269.3000  282.7000  281.6000  244.0000  210.0000  158.8000  109.7000   76.5400   50.2000   29.9600   18.2800   11.3700    8.0910    4.2270    3.2230    2.6340    1.1070    1.6540    2.0140    6.2420   33.6900  114.7000
45.7200   45.8400   52.3200   48.3300   49.1700   47.9500   53.0100   57.4000   62.9100   70.5900   75.6600   82.3900   91.4100  100.0000  109.7000  124.2000  140.1000  151.9000  173.3000  194.2000  211.1000  221.3000  255.8000  275.5000  286.0000  307.4000  327.6000  375.9000  426.6000  440.0000  467.9000  520.8000  525.9000  505.3000  505.6000  515.9000  547.3000  628.7000  631.2000  619.7000  570.7000  512.6000  495.3000  460.1000  445.5000  427.5000  432.3000  469.1000  478.9000  497.6000  482.7000  448.5000  393.2000  337.3000  282.4000  257.7000  238.2000  231.9000  239.4000  247.4000  270.6000  263.2000  231.8000  192.4000  148.5000  107.0000   71.4900   47.1300   28.8900   16.9100    9.7190    6.9420    5.3000    3.2890    2.3690    1.3310    0.8470    1.3260    1.4500    5.7440   34.1600
41.8000   43.7700   47.8800   47.3500   42.9800   47.8900   48.7700   51.7900   60.9300   69.7300   74.3300   80.2800   89.6700   89.3000  105.2000  111.8000  131.9000  146.7000  162.0000  184.3000  205.1000  211.7000  250.0000  262.5000  277.2000  287.7000  315.1000  357.2000  399.2000  409.3000  451.5000  490.5000  492.9000  471.9000  468.3000  485.1000  543.8000  591.6000  601.0000  593.5000  547.3000  511.1000  481.3000  437.4000  423.9000  405.7000  414.0000  434.3000  473.0000  474.3000  462.4000  430.1000  383.8000  319.9000  281.5000  243.0000  219.9000  222.0000  214.9000  226.0000  250.0000  245.5000  213.0000  183.2000  136.9000   95.2700   68.3300   44.3800   25.2800   15.8400   10.6400    5.9340    4.5230    3.0650    2.9830    1.6500    1.4310    0.8260    0.8470    1.9490    5.6840
40.5000   39.0700   44.4800   43.2100   38.8900   44.7100   42.1700   53.5300   54.9600   67.8800   70.2000   78.3200   90.8800   87.6600  101.5000  108.5000  129.0000  138.6000  159.1000  181.1000  192.0000  208.1000  232.1000  258.3000  264.6000  275.8000  292.3000  332.2000  385.2000  404.0000  435.1000  466.6000  480.2000  453.0000  452.3000  462.6000  488.0000  547.1000  568.3000  566.5000  520.8000  489.7000  464.0000  422.8000  394.9000  388.5000  406.6000  409.0000  427.9000  445.5000  447.3000  410.1000  357.3000  307.3000  267.2000  217.4000  204.1000  205.3000  204.5000  214.8000  235.9000  233.2000  204.1000  173.9000  130.6000   94.8000   67.2400   38.8300   23.1900   15.4500    8.8210    5.2510    4.1100    2.7660    1.3210    1.2380    1.0530    0.6740    0.6830    1.1470    1.6220
36.3500   39.8400   37.7000   44.3800   38.4900   41.6600   44.0200   45.3700   48.9700   63.7800   60.2300   79.4400   84.5500   86.0800   94.3600  111.1000  118.8000  134.3000  150.5000  170.0000  181.1000  201.9000  219.9000  245.1000  244.9000  261.6000  284.5000  314.5000  358.7000  375.4000  405.7000  445.2000  458.8000  441.7000  431.0000  444.9000  471.6000  516.3000  551.9000  536.0000  497.2000  457.7000  434.0000  392.7000  375.1000  366.7000  381.1000  386.1000  411.8000  431.6000  416.5000  383.5000  333.2000  295.4000  254.9000  215.7000  195.9000  190.0000  189.3000  203.9000  218.5000  209.8000  191.2000  156.9000  121.1000   86.8200   56.6400   35.5300   21.8600   12.0100    9.1120    5.3560    3.8720    2.2020    1.9530    1.1120    1.0090    0.7820    0.8940    0.6820    0.7650
41.3700   40.2000   39.5800   40.0200   36.9000   42.1500   45.3300   47.2300   52.2600   55.5300   62.8900   75.1200   78.5200   76.8700   90.5100  100.3000  107.9000  120.6000  140.3000  163.5000  175.6000  183.9000  213.0000  233.3000  236.1000  254.8000  266.8000  298.4000  337.9000  359.6000  372.5000  418.9000  449.3000  420.9000  407.5000  411.7000  451.5000  496.9000  515.7000  489.6000  473.7000  441.8000  417.8000  385.4000  355.3000  348.0000  348.2000  368.8000  387.0000  390.9000  393.2000  359.7000  314.4000  273.3000  229.1000  197.5000  179.5000  175.0000  178.5000  188.1000  196.6000  192.3000  171.3000  142.1000  107.0000   76.0500   50.8500   33.8400   20.3000   13.1400    7.4350    5.1410    2.9470    2.3210    2.1920    0.9470    1.0360    0.6720    0.7970    0.8590    0.9390
35.8900   38.9400   36.8700   36.0700   37.4600   36.9800   39.8900   41.3900   43.5600   48.0500   58.1800   67.9200   73.2500   75.5100   86.9700   98.9100  107.9000  110.9000  130.9000  149.6000  161.1000  181.8000  202.8000  220.9000  225.9000  244.5000  253.4000  277.7000  324.5000  342.9000  352.1000  406.9000  409.0000  398.9000  375.4000  397.0000  412.7000  461.0000  481.1000  469.0000  440.8000  415.9000  385.7000  362.0000  327.2000  325.5000  326.5000  337.6000  357.8000  358.8000  362.2000  341.8000  300.0000  258.1000  220.0000  184.3000  170.4000  164.2000  160.3000  168.1000  175.3000  173.8000  159.3000  132.3000   97.2300   68.4400   47.9400   31.0600   17.2000   10.7300    6.6300    4.6980    2.9640    1.9230    1.4190    1.1430    1.0550    1.4330    0.1750    0.9190    0.9070
35.6800   38.1100   30.2700   31.0200   35.9200   34.3300   36.6100   38.4000   42.3100   44.1400   58.6100   56.4700   58.7600   78.2500   84.6200   95.0500   95.7100  114.3000  127.0000  139.9000  150.7000  168.3000  190.8000  204.6000  219.0000  224.1000  241.8000  264.0000  292.8000  314.3000  341.4000  388.6000  390.8000  365.3000  342.2000  356.3000  390.9000  433.4000  438.9000  432.2000  413.8000  382.0000  354.6000  337.7000  300.4000  297.2000  308.9000  316.7000  325.9000  337.0000  329.8000  310.1000  274.8000  231.1000  200.4000  172.5000  153.7000  151.3000  153.4000  159.6000  161.2000  163.4000  142.6000  118.9000   90.5700   62.9400   44.1500   31.6900   17.3700    9.8280    6.3020    4.5700    3.9120    2.0190    1.0120    0.7160    1.1540    1.0360    0.7320    0.7060    0.9350
33.8900   29.5500   31.9200   29.7000   33.7300   34.8100   34.1900   36.8900   42.7700   44.9000   54.5600   61.4800   59.0200   69.2900   81.5200   88.1000   95.6900  101.3000  114.1000  129.7000  144.2000  154.8000  176.7000  191.8000  194.2000  208.5000  223.8000  253.8000  276.6000  292.6000  318.0000  364.2000  380.5000  351.5000  329.8000  339.0000  354.2000  387.7000  409.1000  391.8000  387.4000  362.7000  325.3000  306.6000  280.1000  280.7000  285.3000  291.9000  303.2000  315.1000  308.5000  294.8000  254.8000  218.9000  185.1000  164.7000  140.4000  136.5000  137.3000  142.1000  151.9000  145.6000  127.0000  107.7000   82.8700   60.9200   38.5100   29.2500   14.7000    9.5200    5.1810    3.2910    3.0990    1.5250    1.2180    1.0140    0.6260    0.7300    0.6070    0.5800    0.9120
27.2000   29.5200   29.4100   29.5000   27.4100   29.1800   33.1500   36.4100   41.2900   41.3100   46.9200   53.9100   62.1300   61.9800   68.2800   80.7100   85.1100  101.7000  109.4000  126.3000  133.8000  147.8000  161.2000  182.7000  192.3000  190.7000  208.8000  225.8000  257.3000  277.3000  296.1000  320.6000  333.8000  326.0000  302.4000  312.9000  322.7000  354.9000  379.8000  369.9000  345.9000  335.3000  317.1000  282.2000  256.5000  258.9000  260.6000  272.5000  282.6000  295.5000  289.0000  274.9000  233.2000  204.3000  171.1000  151.8000  135.3000  126.5000  127.6000  132.7000  140.9000  140.3000  118.8000  100.4000   77.8100   55.1200   38.0900   25.1700   14.1100    8.5360    5.4080    3.7860    2.4220    1.2350    1.4400    1.2600    0.8140    0.9920    0.7630    0.5360    0.5180
25.7300   24.6000   23.6000   27.4500   27.7700   28.1800   27.9800   26.7900   35.6400   39.7100   45.6500   46.4500   57.0200   57.9000   65.8700   73.9800   75.4300   93.7300   99.1500  122.9000  121.4000  137.0000  148.5000  170.2000  166.5000  175.7000  200.2000  214.0000  247.4000  258.6000  272.3000  301.8000  317.2000  295.8000  282.9000  292.6000  318.5000  341.5000  355.5000  338.6000  335.2000  312.9000  286.4000  259.9000  251.8000  236.2000  234.5000  253.1000  264.8000  275.6000  279.3000  250.5000  222.8000  194.8000  158.3000  140.1000  128.4000  117.7000  117.0000  122.1000  127.6000  128.7000  112.2000   89.8700   70.5100   49.5800   35.6500   23.1000   12.3500    8.5480    5.7870    2.8740    2.5000    1.2330    1.3810    1.2330    0.5010    0.7200    0.9960    0.5400    0.5670
22.9500   26.6200   24.5000   25.3700   26.8900   23.6300   27.8000   31.1800   36.5400   34.8500   42.4000   43.7500   49.8300   53.9300   62.4900   68.7200   75.6300   82.6900   92.0000  107.3000  118.7000  129.6000  139.1000  151.4000  158.0000  162.5000  180.3000  203.8000  223.5000  247.7000  252.9000  280.0000  292.5000  282.0000  262.6000  269.2000  286.3000  319.1000  330.0000  323.6000  310.2000  286.8000  268.0000  238.5000  236.3000  227.5000  222.2000  240.6000  249.4000  253.8000  254.1000  239.4000  208.1000  174.0000  154.5000  127.7000  117.1000  109.0000  109.4000  110.4000  115.7000  119.9000  104.8000   90.1300   69.7300   45.1300   34.8200   21.5300   12.6900    8.9240    5.6210    3.3820    2.3750    1.1210    1.5500    1.0010    0.7550    0.7870    0.8490    0.8100    0.7420
19.1000   25.3500   22.4800   23.1900   21.9700   22.5400   23.9000   29.0000   29.7100   29.8300   37.6700   40.3500   50.3700   55.4300   59.3200   66.4800   71.7300   76.7000   86.4600   98.2900  107.3000  116.1000  133.6000  143.9000  142.2000  154.8000  171.3000  180.1000  221.4000  223.1000  237.5000  260.8000  267.4000  254.8000  245.3000  247.6000  271.7000  290.0000  310.3000  298.4000  288.1000  262.7000  246.8000  233.1000  212.5000  201.6000  212.9000  219.0000  228.8000  242.3000  244.1000  220.9000  191.9000  166.8000  139.9000  123.4000  112.0000  103.6000  105.9000  104.9000  112.4000  110.7000  102.2000   85.6900   61.7800   42.1700   32.5300   20.0200   11.1800    7.6270    4.8280    3.8030    2.1730    1.2780    1.3660    0.8550    0.7860    0.9890    0.9600    0.9620    0.9050
22.5400   20.2000   21.3400   23.2600   22.3400   24.2600   21.8400   27.1700   27.1800   30.2300   36.9300   38.2700   46.1600   51.2500   51.0900   59.2700   65.0400   72.6500   82.8000   88.6100   95.3400  106.9000  124.8000  133.6000  136.8000  144.2000  156.2000  169.4000  196.6000  209.4000  224.0000  243.4000  246.6000  234.1000  233.7000  234.0000  245.1000  274.3000  293.1000  276.6000  275.8000  254.8000  231.5000  207.6000  200.3000  196.7000  201.7000  203.5000  216.4000  225.4000  215.0000  203.9000  184.2000  155.9000  130.9000  118.1000  104.3000   95.9300   95.1900  101.5000  106.7000  107.6000   96.7000   80.1200   61.3800   41.0100   27.9000   17.9800   12.6400    7.4220    3.3620    3.5540    2.4730    1.5790    1.3550    1.2470    0.6420    1.1060    0.8680    0.8160    0.5580
17.5000   18.7800   17.9600   19.9600   21.9000   19.6000   23.1100   25.1900   23.6900   26.1300   32.6600   37.2400   41.9500   45.8400   51.2400   54.2000   60.1600   59.6500   75.5300   81.8600   86.7500   98.2800  116.2000  122.3000  132.8000  133.5000  142.7000  162.2000  179.1000  189.9000  209.2000  227.4000  237.5000  219.5000  212.6000  217.1000  233.0000  251.3000  264.3000  257.4000  247.4000  233.5000  215.1000  202.2000  185.7000  178.1000  186.3000  190.5000  207.0000  205.3000  203.0000  192.4000  166.6000  142.2000  126.7000  109.6000   94.6900   93.0600   90.8900   97.8300  105.7000  103.0000   86.0200   74.3000   58.2100   40.9300   27.2300   16.5600   11.1300    5.9020    4.4620    2.9720    2.0480    1.4180    1.0530    1.2610    0.8730    0.8030    0.8970    0.7160    1.0550
18.2600   19.9400   19.5800   18.4200   20.1200   19.3700   17.9600   22.3800   25.1500   24.9900   29.5500   34.3900   35.2600   43.6200   46.5400   53.0700   57.2500   58.5400   68.9600   75.3700   77.0800   88.6400  103.0000  114.5000  114.1000  123.3000  134.3000  150.1000  173.7000  180.9000  199.6000  208.3000  213.1000  217.2000  209.8000  201.2000  224.6000  237.4000  253.4000  246.9000  230.2000  211.6000  207.8000  192.0000  170.4000  162.1000  175.5000  178.1000  187.7000  194.1000  188.1000  182.5000  157.9000  134.0000  116.9000  100.8000   91.4300   82.6700   87.9300   89.8100   96.6100   97.8600   83.8100   68.8300   55.5600   39.0500   25.5800   16.9000   11.7700    5.9540    3.6630    2.2320    2.3940    1.7690    1.0100    0.9210    0.8440    0.5320    0.8840    0.9800    0.7170
17.6700   15.0600   17.9900   20.4300   14.8100   19.6500   21.7700   19.5600   20.7600   24.6000   29.8200   28.3100   32.4700   36.5100   41.7200   46.9000   53.4200   58.6300   60.8900   69.4900   79.3800   84.6100   93.6900  106.1000  115.1000  110.9000  119.5000  141.2000  155.4000  160.7000  174.9000  200.3000  204.5000  193.1000  193.0000  194.9000  205.0000  222.8000  238.2000  227.5000  217.0000  206.4000  190.4000  182.7000  164.0000  157.2000  165.1000  168.7000  179.3000  182.2000  184.7000  165.9000  146.8000  130.3000  106.5000   95.7700   85.1000   82.1000   79.3600   82.0900   89.9400   90.5500   81.3600   66.0100   48.0700   34.7200   23.7900   14.4200    9.2110    6.8240    3.6480    2.5810    1.6640    2.2700    0.9600    1.2000    0.8750    0.7400    0.6190    0.5250    0.8410
18.4200   15.2900   13.5000   15.9400   17.1500   15.8600   20.7200   18.3600   21.7100   22.2700   27.5200   28.7000   34.6600   33.9200   36.9300   44.7400   49.5600   54.3900   55.8300   66.7700   77.3200   74.2900   89.7200   98.5500  104.1000  106.0000  118.7000  126.8000  146.8000  154.5000  164.0000  185.3000  194.0000  186.8000  182.3000  178.9000  192.1000  205.5000  215.4000  214.9000  208.3000  194.5000  177.7000  167.2000  153.8000  149.5000  156.2000  153.2000  167.7000  167.7000  169.7000  158.4000  134.5000  122.4000  101.1000   88.4400   77.3200   74.7300   76.1800   79.5100   85.4500   80.1400   74.1000   60.2900   46.5100   35.0000   22.7800   15.0000    7.4630    5.6710    3.7900    2.7500    1.7050    1.0810    1.2730    0.8290    0.9210    0.8780    0.5200    0.7020    0.6600
15.9300   16.1900   17.0600   15.7400   17.8300   18.9400   15.3900   17.9600   18.9800   21.9100   25.2600   28.6200   32.5900   34.2500   36.0400   43.2100   44.6900   49.8100   59.2100   60.4600   71.6000   70.0800   81.4600   95.3900  102.2000   95.0000  109.2000  118.6000  141.8000  155.9000  160.3000  175.9000  189.2000  169.9000  170.1000  172.7000  180.2000  197.4000  202.0000  203.4000  202.3000  180.2000  159.9000  156.1000  144.6000  140.2000  145.4000  146.1000  155.3000  159.5000  158.5000  151.5000  126.7000  113.5000   93.7700   86.8400   73.5500   71.8000   68.4300   74.3700   77.4300   79.1200   68.5400   56.5500   42.2700   31.5000   19.5800   15.8500    8.2330    5.3220    3.5920    2.5430    1.2550    1.4610    0.9350    0.8890    0.8010    0.6770    0.6000    0.7840    0.8190
12.2200   13.7600   13.2900   14.3600   12.8700   16.0700   17.6300   16.3000   20.9800   19.4800   24.2700   28.6200   27.0700   27.6600   36.6800   40.7200   42.7900   43.2300   53.5500   58.7800   68.1500   68.5100   83.9100   89.6400   88.3800   89.5100  104.0000  110.2000  123.5000  135.2000  152.9000  166.5000  167.5000  157.5000  153.0000  155.6000  163.5000  184.0000  189.4000  186.1000  187.1000  166.7000  155.6000  148.1000  135.0000  132.0000  124.9000  135.3000  145.9000  146.9000  143.7000  135.5000  122.1000  102.1000   87.5200   75.7600   69.2100   65.1000   65.1600   66.1300   68.6800   71.8400   61.5600   52.0100   38.1800   28.3800   19.3100   14.3200    9.3830    4.4630    3.7400    2.4840    1.3930    1.2890    1.5920    1.0180    0.8240    0.5530    0.8610    0.6030    0.7740
15.7300   11.5200   10.8900   12.4000   13.9700   14.9600   13.9200   16.0200   18.9800   23.1600   21.8700   23.8900   28.2900   30.3300   29.3900   34.8800   37.2800   45.7800   48.6800   57.0500   56.5200   64.1900   77.7700   84.2500   83.4700   85.4500   96.1900  104.7000  119.6000  131.7000  139.6000  151.1000  161.6000  150.5000  138.3000  145.7000  152.5000  164.9000  173.8000  176.3000  167.1000  163.3000  144.6000  137.2000  132.2000  122.6000  122.7000  125.0000  136.2000  140.2000  134.4000  132.0000  117.0000   96.2300   79.3700   70.0300   62.5400   61.7500   60.2400   63.2800   62.5100   62.3500   56.5100   47.9100   37.9700   24.0500   17.6200   12.0300    8.6540    5.0530    3.5580    2.0650    1.5870    1.3050    1.0750    1.0370    1.2280    0.3840    0.5480    0.5090    0.6800
10.9800   12.2600   16.0800   12.1500   14.5100   12.6900   14.9800   15.1800   18.5500   17.8100   20.3100   22.5100   24.6400   26.3900   27.2200   31.4500   36.5000   44.0900   45.2700   55.9100   57.7200   60.7000   72.7800   82.8600   82.0500   83.8400   87.1800   99.2300  111.1000  119.1000  129.7000  137.0000  155.2000  132.7000  128.1000  133.7000  146.2000  155.3000  168.9000  164.7000  158.8000  149.3000  136.6000  131.5000  118.7000  109.5000  113.9000  120.3000  127.4000  131.9000  126.2000  121.8000  102.2000   94.0800   78.2000   63.6100   58.5300   54.4000   54.8900   54.9600   57.5800   58.3500   49.5400   43.0500   32.9500   22.3200   15.7200   12.0300    7.3050    5.9460    3.8200    2.2810    1.1550    1.5260    1.0930    0.5820    0.8640    0.5840    0.3010    0.7140    0.4850
12.2000   10.7200   13.7200   13.5800   12.5900   11.0100   12.8800   11.5400   15.5200   14.5900   19.2400   23.0300   24.4600   24.8200   27.7900   30.6600   33.3300   39.9300   44.3400   47.9200   51.6400   56.1600   66.8600   72.9700   70.8200   75.4900   79.8600   90.9800  103.9000  108.5000  119.3000  133.2000  134.5000  129.6000  128.3000  126.4000  131.5000  149.2000  154.0000  156.1000  145.0000  139.7000  126.7000  119.1000  110.5000  108.4000  101.5000  111.9000  114.7000  118.0000  116.4000  110.3000   97.1400   88.4300   74.6300   58.6500   54.4400   51.6700   47.4900   50.7300   55.8200   48.2600   48.6700   39.3200   30.7200   20.5900   12.9900   10.2700    6.9390    4.9880    4.4760    2.7750    0.8060    0.9830    1.2350    0.5740    0.6120    0.5280    0.7620    0.4770    0.7570
11.2100    9.9260   10.5300   13.0400   10.1300   12.5300   12.9100   12.2100   13.5100   15.5600   18.5800   19.0100   22.2700   25.4100   28.1300   29.0800   30.9400   35.9500   39.1800   43.8300   47.4500   54.5300   62.8000   66.3000   70.0500   72.0300   76.5900   87.2800   93.5600  105.6000  107.2000  127.1000  125.3000  123.9000  114.0000  120.0000  117.1000  140.2000  136.9000  144.0000  130.2000  125.8000  118.0000  110.3000  100.5000  104.3000   98.6900  104.4000  102.3000  111.2000  112.1000   98.3000   94.4700   79.3200   63.7800   56.5200   48.9300   45.0700   45.3600   48.7600   47.7900   46.7200   41.4900   31.9300   26.9100   19.6500   12.9300    7.9610    5.9260    4.0690    3.3040    2.8630    1.8680    0.9080    1.5130    0.5530    0.6510    0.5280    0.9160    0.5110    0.6790
10.7600    7.9170    9.6290    9.6820    8.0770    9.1370   12.1300   11.7000   12.6400   14.1000   17.5100   18.7600   21.1200   21.5200   24.6400   27.9300   29.3300   31.9300   34.2800   40.7300   44.3600   48.0300   56.6700   65.0800   63.7500   68.4400   66.7500   81.1900   87.8400   95.3800   99.3600  118.1000  116.8000  113.9000  113.5000  106.1000  110.1000  130.3000  130.4000  132.1000  123.8000  120.2000  110.6000  101.0000   93.8100   92.2200   91.0700   94.9100   99.9000   99.1700   99.2600   98.6400   83.7400   73.7900   56.1700   53.7600   44.2300   40.4500   41.1000   41.2200   44.8300   41.8200   38.3900   30.5000   21.5400   18.0700   12.0700    9.9920    5.6930    3.5280    2.1400    3.0140    2.3260    1.1240    1.9330    0.8180    0.8030    0.7120    0.8500    0.5220    0.6330
 9.9980    9.8860    9.4980    7.4690    8.4470   10.3500    9.9230   12.7000   10.7500   12.1800   15.5400   18.3200   18.9600   21.7600   25.9800   22.9800   25.9800   29.3300   31.3200   40.4500   40.0500   49.1000   55.0300   58.9500   59.5700   59.0200   63.6800   73.5300   84.2200   84.0100   94.4700  107.2000  108.6000  105.1000  101.3000  101.9000  105.1000  112.9000  125.4000  117.1000  113.9000  110.7000  100.7000   90.9100   88.0800   81.9000   80.4400   88.1300   90.5400   93.7800   91.5100   84.8600   80.5600   64.8700   52.4100   46.2100   40.6500   36.9300   37.4900   35.4700   39.0100   37.4200   34.2300   30.5900   19.3000   16.2700   11.7100    8.2160    4.5550    3.1170    2.5450    2.2890    2.5170    1.4670    1.7190    0.8020    0.9910    0.5420    0.6650    0.5970    0.4760
10.0600    7.7990    6.6950    7.6680    8.0360    7.7820    6.7230   10.8400   11.6900   13.4500   14.3500   15.4500   15.6800   20.3400   23.5700   22.3600   25.0700   23.9700   32.2400   33.5700   38.0900   46.3600   49.1600   56.6900   55.6200   58.5600   64.5400   66.1400   76.9700   79.8100   87.3600   96.7300   98.8400   97.7900   95.7600   88.7000   96.2300  105.5000  113.9000  111.1000  107.2000  102.7000   94.3800   84.4500   80.7100   75.6000   76.9500   81.4600   81.8500   82.3400   77.0600   73.9600   70.0700   60.8500   48.9600   43.2500   37.1900   35.8600   34.8400   32.7800   34.3700   35.2200   31.0200   23.6200   19.6900   14.5600    9.4450    6.1920    5.1660    3.4000    2.0880    1.6270    1.6290    1.0500    1.0130    0.8940    0.4620    0.9640    0.7870    0.7370    0.8910
 8.1610    7.2710    7.3620    8.0600    8.2050    9.6940    8.1640    9.3360    9.9550   11.2700   14.4000   14.3100   16.4300   14.8700   22.4500   21.6100   24.6900   24.1400   28.5200   29.8800   34.4000   40.5700   47.7200   48.9500   46.9800   53.7500   54.5900   58.2500   66.6600   74.3000   80.4100   87.5900   83.9300   86.0900   83.1900   81.3800   84.1200   93.3600  102.4000   98.0700  100.5000   94.0300   86.4000   77.6200   73.1500   70.3300   68.2000   73.7100   78.4100   75.6000   76.8200   70.4100   63.3500   52.8200   46.3700   40.6000   36.3200   31.3100   28.2100   30.4400   33.2400   30.4800   29.5400   22.6900   17.7200   13.8100    8.6510    5.9950    3.4980    3.7570    1.8780    1.3820    1.5300    1.8170    1.4500    0.8280    1.0430    0.7620    0.9330    0.7490    0.7090
 7.2000    7.1800    7.9800    8.3540    6.5310    7.9680    9.1800    9.7530   11.2300   14.7100   12.8400   15.0100   15.7900   11.8300   15.9400   21.1800   23.4500   22.9700   23.7500   30.0600   33.4800   35.3000   40.4300   44.0200   45.2400   49.9600   49.7800   57.7300   63.7800   63.1300   73.7600   83.9700   88.6600   80.7500   75.3600   79.3000   77.2600   83.1500   91.0200   88.6700   88.6400   86.9500   79.6600   73.9300   65.5300   61.9800   62.5900   61.2700   69.2000   71.0300   70.8700   67.1400   59.4700   51.3800   42.2900   37.5500   33.4100   32.1100   28.4600   28.8800   31.1400   27.7700   25.6400   21.3900   16.8100   12.4000    7.5520    6.1660    3.9900    2.8810    1.5210    1.4980    1.0980    1.8220    1.6930    0.7360    0.7710    0.7730    0.6870    0.4140    0.4080
 7.5190    5.8270    6.5420    7.5340    6.2390    6.9850    6.8640    7.3590    7.7530   12.0700   13.3800   11.1000   14.4700   13.6500   17.2400   19.0500   20.3200   23.4100   25.1700   27.8900   35.3200   31.5400   37.9900   40.3300   42.2800   42.7700   49.7400   55.8200   56.4600   61.2200   65.5100   79.7900   80.5800   74.9600   70.5700   70.3000   69.5100   81.4000   82.1400   82.1200   83.2700   78.7100   72.6500   67.2300   60.2700   59.4400   60.6600   60.6700   62.8100   66.1000   66.9400   60.7600   51.5900   44.7500   35.6300   34.9600   27.6900   27.0300   27.0800   27.8300   26.6700   27.6000   24.5500   20.0500   16.0000   10.5400    8.3090    6.2490    3.3850    2.5400    1.4450    1.6310    1.0640    1.1570    1.4050    1.4170    0.8200    1.1160    0.7820    0.2290    0.6770
 5.4150    7.4570    8.6290    7.4200    5.9400    7.9250    7.6870    9.0060    5.5650    8.4450    9.3030   10.6600   11.2100   12.8700   15.0500   16.3400   17.3300   20.0300   21.5300   24.4000   27.0400   29.0900   32.4300   36.8600   38.2400   40.5600   44.2100   47.1000   56.9400   55.5600   63.2100   69.4800   74.8400   70.9400   62.2100   61.5900   65.6100   74.5700   73.8600   77.7700   72.3300   76.8300   62.2400   61.7600   61.6200   57.0500   51.1900   57.8700   59.0000   60.3100   61.6400   56.6900   49.3300   42.2200   35.1400   30.7500   29.9200   25.3000   25.2900   24.0100   25.9800   25.2700   20.9700   17.9800   14.3500   10.3400    7.5260    5.8640    3.5170    3.0090    1.4290    0.8990    1.0910    1.1500    1.0480    1.0050    1.0280    0.4860    0.9870    0.4750    0.5740
 5.6340    6.2660    6.0120    7.2040    5.7140    5.3750    7.5540    7.7470    8.4830    8.3350   10.4600    9.6920   10.3500   12.5500   14.2800   14.4000   16.7100   17.6500   18.7800   25.4600   24.1800   29.5400   31.2800   34.4800   34.6900   36.4200   37.9800   46.0100   47.0900   51.5600   57.6300   62.2800   65.5600   61.6500   59.5200   59.1000   59.5600   67.1500   71.4200   72.1600   66.8900   65.1900   63.2400   55.4700   53.2800   52.3800   51.7800   52.9100   55.3100   55.5200   53.4600   51.2700   48.5800   37.1800   30.1300   30.3300   26.4300   23.1300   21.8400   23.2900   22.4100   22.3500   20.9300   16.6900   15.1500    8.5280    6.6680    3.8080    2.8940    2.3140    1.5250    1.4190    1.0400    0.9810    0.6250    0.7600    1.3960    0.8290    0.9190    0.8650    1.0700
 6.1880    6.8960    6.0670    6.7840    6.8310    6.0040    6.8710    7.3090    7.1320    7.4760    9.9600    9.4100   10.0400   10.0100   13.9300   14.3100   14.1200   18.5300   16.9600   20.0100   21.2300   27.6600   30.6500   30.2800   33.3500   32.7900   37.4200   39.4900   42.1600   49.8600   56.8900   62.1400   60.6500   60.1600   52.3100   50.1300   57.3200   63.2700   62.1200   65.5200   63.2000   58.8900   56.4000   53.3700   47.1900   46.2800   44.9200   48.2900   48.7300   51.2500   50.8700   49.2100   42.6200   34.9800   31.7500   27.0500   23.2700   20.4600   19.3200   21.1700   22.3900   21.2100   18.6700   14.5000   12.3900    8.5810    5.9340    4.4920    2.9670    1.9050    1.3870    0.9450    1.3990    1.6540    0.8690    0.6930    0.6970    0.8250    0.8730    0.7810    0.3770
 6.0850    4.4010    5.1710    6.3020    6.1580    5.0570    4.4020    7.3650    5.9220    6.8830    7.6880    9.0890    9.5260   12.3000   14.0100   14.7000   14.9300   14.7300   19.6000   18.1800   21.7700   25.3600   26.7200   27.0700   30.0600   27.5400   34.4000   40.1900   40.2600   43.2300   50.5500   54.9000   56.8100   49.2500   48.3700   50.6800   50.6700   57.3800   60.2900   58.6900   58.5000   58.2000   50.3700   45.5200   47.1400   42.1500   44.6900   44.9400   43.8300   44.9000   44.5300   46.6400   37.8700   33.2100   27.9900   25.2000   20.3800   17.5800   18.2400   18.8300   20.1600   20.3100   16.6800   14.0000   11.0100    8.7030    5.2030    3.6790    2.9630    2.2440    1.2500    0.9730    1.2300    0.6910    0.8850    0.9680    0.5910    1.1280    1.0450    1.1890    0.5850
 3.7410    4.4760    4.4610    4.9860    5.8630    6.2870    5.7910    5.1870    6.4140    7.2010    7.7010   11.0200    7.0830   10.4100   10.2200   14.0900   12.9500   15.5900   15.1700   16.7400   22.3600   23.8600   24.7200   26.6700   27.8600   26.4200   30.9400   35.8600   33.8300   41.5600   49.0300   52.4100   53.5500   46.2700   47.1800   44.7900   47.4100   54.0700   54.0400   56.2200   54.3100   51.6900   46.2500   43.4100   41.9400   36.7800   39.5000   41.3900   43.3000   42.3800   43.0700   42.5600   36.5800   31.3500   24.9300   21.5800   19.2700   17.7500   15.9900   16.5400   18.3500   19.1300   14.2900   12.7600   10.2000    6.3200    5.4950    2.7380    2.2910    1.6070    1.3800    0.7970    0.5060    0.8460    1.2640    0.6750    0.3660    0.8010    0.7410    1.2290    0.9880
 4.7640    6.6820    5.0840    3.7290    5.9390    5.4720    4.5310    5.7140    6.5490    6.4290    5.8320    8.9510    8.1500   10.9400    9.5580   10.1700   10.0300   14.1100   15.2500   17.5300   17.9000   20.2700   24.7700   22.1200   24.5000   24.0800   27.6800   31.5900   33.6700   38.2800   43.6600   47.2100   46.7800   43.6300   43.4400   44.1100   47.2800   50.4200   52.6000   51.2400   49.9300   45.0100   42.4100   38.9500   38.7300   36.8100   36.1200   34.8700   38.4700   38.5900   38.9800   37.5500   32.6600   28.6000   23.8100   18.4800   18.2800   16.9200   16.7500   16.9800   16.4600   16.4800   14.4600   11.7900    8.0640    6.7290    4.5170    3.3550    2.6760    1.8180    1.4780    0.4610    1.0530    0.9810    0.9830    0.7180    0.2460    0.5640    0.6750    0.8330    0.4680
 4.2170    5.8950    4.8130    4.9840    5.8810    6.8730    4.9790    5.6000    5.4240    6.7300    6.9490    7.6770    9.7830    7.8420    8.1470   11.3900   10.4600   12.4800   14.1800   15.8500   15.6900   16.4200   21.5000   21.6300   25.3200   22.3000   28.9200   28.7400   31.8500   33.7400   36.9000   43.8100   45.9900   43.7800   39.1500   43.4600   39.5500   47.2700   48.0800   46.8000   44.5800   47.6800   38.6200   37.7100   33.1000   32.2500   33.4600   33.1000   34.2200   36.1400   37.4700   35.8200   29.3100   24.3000   23.5000   17.7300   16.7900   16.2100   15.1200   15.9800   14.6100   15.3500   12.5200   10.9900    8.6700    6.9120    4.1760    3.3370    2.3240    1.7440    0.9100    0.8980    0.7800    0.8840    0.7680    0.8820    0.6890    0.6350    0.5070    0.8340    0.8480
 4.7460    4.6910    4.8500    3.5310    3.2270    5.6270    5.4000    5.7990    4.8490    5.4410    4.7840    7.5560    6.3450    6.9900    7.3100    8.9770   10.1400   10.6900   13.1700   15.2300   14.7500   17.4400   18.4400   20.5900   21.6000   22.4800   25.4100   26.7100   29.1200   31.8400   33.2200   41.6500   41.8900   37.4400   35.6300   36.9500   37.5300   41.2800   44.6900   41.7500   41.9700   43.4000   32.5000   36.9800   31.6800   30.2400   28.5600   31.6900   31.9000   33.0900   35.7200   32.8800   26.6100   25.4000   21.8400   18.0800   14.7100   12.8500   12.5000   12.8000   14.4900   13.0400   12.3300   10.4100    7.8670    5.2220    4.0510    2.6140    2.0030    1.8460    0.9260    0.6560    1.1660    0.6770    0.8460    1.0960    0.6700    0.5630    0.1670    0.4990    0.9120
 5.0830    3.2430    3.5320    4.1560    3.9430    4.4780    3.8140    5.2390    4.0720    4.7620    3.7680    7.5150    7.9840    7.1430    7.2860    8.0050   11.2000    9.6520   12.7400   12.3600   12.0500   14.2900   17.6400   21.8900   19.3400   21.0000   21.0200   26.0500   24.2400   27.7400   34.0600   32.9100   35.2900   34.5000   32.2100   35.1500   36.0700   37.4300   42.7800   37.3700   39.6500   36.6500   35.0400   32.3600   30.6300   27.5000   27.9800   28.5300   29.4800   31.6300   30.3000   28.7600   24.7800   23.7800   18.2100   15.7000   13.6300   11.4200   12.3400   12.2000   11.4900   13.2600   11.9300    8.9150    7.1610    5.0970    4.1400    2.3780    1.6370    1.6080    1.1110    0.7710    1.1050    0.5800    0.8420    0.7590    0.8090    0.7810    0.4140    0.8750    0.7750
 3.8400    3.5590    2.2120    5.7210    4.8900    4.6150    3.3080    4.0810    4.1520    5.3600    6.3110    4.5500    6.0980    6.6250    7.7900    8.5080    7.9860    9.9670   10.3800   13.3800   10.9400   15.3100   18.5600   18.8400   18.4500   19.9400   19.6500   23.7900   24.9400   29.9200   31.6700   29.6000   35.4500   29.4300   30.9000   30.6300   32.8500   33.0400   35.8500   33.8300   37.3900   34.4100   31.6000   32.4000   28.1400   24.4200   25.6700   29.0400   29.2300   29.3600   27.6700   26.5500   26.2500   22.7400   18.6800   13.5700   12.7200   11.2200   11.5100   11.0600   10.8200   10.9000   10.4900    9.0890    5.2410    4.7310    2.7110    2.3340    1.9200    1.0140    0.9310    0.6250    0.7940    0.9880    0.7490    1.0310    0.8210    0.3790    0.8450    1.1000    0.9580
 3.0100    4.2910    4.7700    4.0400    4.2110    3.3740    2.8780    3.7060    4.0770    4.9480    5.2590    5.7510    5.9630    6.5820    8.1630    8.4320    8.9700    8.3090   11.0700    9.8830   11.6500   14.6500   14.9100   17.8800   16.1000   19.9000   20.8900   21.1900   23.6100   24.5800   26.6700   30.3400   33.6100   30.8400   28.4600   26.1100   28.0400   31.9500   34.3200   32.5400   34.2200   33.3700   29.4800   26.9800   26.1400   23.0300   24.4400   24.0300   23.9200   26.8400   25.0200   23.7400   21.0600   18.9800   16.6100   12.0800   12.8000   10.0700   10.2500   10.1600   10.0900    9.9210    9.0620    7.6900    5.0230    4.3960    3.2020    2.4110    2.1800    1.1130    1.0150    0.5440    1.4030    0.9470    0.6010    0.5420    0.6550    0.8990    0.9990    0.5650    0.6930
 4.4020    4.7730    2.6100    3.2410    5.0860    3.7190    3.5750    4.5770    4.9410    4.7290    3.9850    5.7790    6.2890    5.5730    7.0780    7.6100    7.4000    8.8200   10.1400    8.5040   11.9000   12.7400   12.6500   16.4500   16.7600   15.3000   15.9000   20.5900   22.4200   22.9300   25.4500   28.2100   32.4700   25.4500   29.5200   25.2200   26.9900   31.0100   30.6300   30.3000   30.6400   31.6200   27.1300   24.3800   23.3500   22.1600   21.4200   23.8200   22.3300   24.4700   23.8600   21.8900   21.0500   17.5000   14.9100   12.4100   11.1500    8.9300    8.3740    7.8870    9.2440    8.5280    8.8670    7.4070    4.0800    3.6360    2.7410    2.4420    1.2340    1.0180    0.9990    0.9270    0.7900    0.7460    0.5080    0.5390    0.8530    0.4240    0.6320    0.4570    0.5210
 2.2430    2.7810    4.4190    2.3550    4.1500    3.7400    3.2470    4.2970    4.4700    5.5580    3.8810    4.5550    5.2640    5.9770    6.9100    6.7120    6.1050    8.7050    9.0740   10.8800   11.5000   12.2500   15.2800   15.1200   14.9800   15.7300   18.3700   19.7700   21.5000   21.4300   22.0800   26.3400   30.9500   28.7900   24.0200   22.2600   27.3100   28.9700   26.9100   27.1200   29.5600   29.4600   26.1200   22.8200   22.7200   21.6300   20.6100   21.1400   20.3200   23.3100   22.7400   21.2300   18.7700   17.2100   12.8700   11.2000   10.3100    8.7500    9.1010    7.7520    8.3210    7.4610    8.3470    7.3690    4.7020    3.4350    3.1400    2.6820    1.9540    1.3770    0.8440    0.9180    0.9800    0.8980    0.6640    0.7770    0.9270    0.6600    0.8430    0.5100    0.5590
 3.6410    2.8610    2.5240    3.4340    3.7220    2.6020    3.8960    2.3270    3.0730    5.7640    4.0450    4.8090    5.4520    4.5890    6.5390    7.3740    8.3800    4.9550    8.2500    9.3500   10.7900    9.8230   11.7100   12.9700   12.7700   15.3900   14.7400   16.6000   18.0200   21.0300   23.2800   23.4500   25.1400   24.3800   20.6600   21.8000   22.4000   24.0500   26.6000   27.1300   26.8900   24.5600   24.5800   23.2000   17.7500   20.7400   19.7900   19.7500   19.9800   20.5900   21.0600   19.1500   16.1800   14.6400   12.7200    9.3030    9.4550    8.4730    8.0510    8.1460    6.6220    7.2700    7.0300    6.6470    5.1110    3.1820    2.6930    1.9750    0.9850    0.9570    0.7020    0.4680    0.9390    0.8130    0.7360    0.8480    0.7030    0.2250    0.4030    0.3710    0.6240
 3.6420    2.8440    2.1190    2.6370    4.1810    3.3360    3.0110    3.1070    3.5730    3.3990    3.4600    4.2320    6.6690    5.3660    6.1000    6.4580    8.1660    6.6900    7.7790    8.3940   10.1100    9.8300   10.1300   14.6200   12.9100   12.8500   14.7200   17.1900   19.7400   19.6500   21.3400   21.3400   25.2500   20.5500   23.0400   19.9800   21.9000   22.8300   24.8100   25.2800   22.7400   25.0500   18.6800   19.4400   17.5200   17.5900   15.5500   18.7700   19.1300   20.4700   18.8400   19.1000   15.9800   15.3600   10.7700    9.4540    7.7500    6.5170    6.9080    6.2690    7.3850    6.8700    6.9240    5.7230    4.6950    3.5030    2.7890    1.8340    1.6400    1.2810    0.8310    0.5930    0.6820    1.0450    0.5900    0.7290    0.4830    0.9690    0.5440    0.5950    1.1350
