# Supplementary material for: Do Spectra Live in the Matrix? A Brief Tutorial on Applications of Factor Analysis to Resolving Spectral Datasets of Mixtures
Source: J Fluoresc. 2021 Aug 6;31(6):1599–616. doi: 10.1007/s10895-021-02753-w (PMC8547214; doi:10.1007/s10895-021-02753-w)
Supplement: Supplementary file 2 — (ZIP 654 KB) [file 10895_2021_2753_MOESM2_ESM.zip › Appendix_D/Crude_data/EX_spectra.txt]

300.0000  194.7200   93.2000  180.2000  133.3600
300.2000  198.1600   94.5600  176.0000  128.6400
300.4000  197.2800   93.2000  173.7000  129.6800
300.6000  198.9600   93.7600  170.1000  127.1200
300.8000  201.4400   93.6000  171.0000  129.6000
301.0000  206.4000   92.4800  170.8000  128.6400
301.2000  211.4400   90.9600  170.7000  129.1200
301.4000  210.0800   91.4400  167.4000  130.0000
301.6000  214.0800   91.3600  163.5000  130.0800
301.8000  218.5600   92.1600  160.1000  126.4800
302.0000  222.0000   92.4800  160.3000  125.1200
302.2000  222.1600   94.4800  162.1000  126.0800
302.4000  228.8800   93.7600  159.8000  127.2800
302.6000  235.0400   91.0400  156.5000  130.5600
302.8000  239.4400   92.4800  157.2000  129.1200
303.0000  242.3200   93.1200  155.4000  129.1200
303.2000  248.4800   92.9600  152.8000  127.9200
303.4000  254.0000   92.8000  153.2000  127.0400
303.6000  261.5200   91.5200  153.9000  129.3600
303.8000  269.6000   92.9600  152.5000  130.4000
304.0000  273.7600   89.6000  153.6000  127.1200
304.2000  282.0800   91.2000  150.8000  128.5600
304.4000  289.6000   90.3200  150.2000  128.7200
304.6000  294.3200   90.0000  147.7000  130.1600
304.8000  299.0400   92.7200  146.1000  132.2400
305.0000  305.6000   94.5600  144.4000  132.0000
305.2000  310.4000   94.1600  142.0000  134.5600
305.4000  320.8000   93.6800  141.0000  137.2800
305.6000  331.4400   94.3200  140.8000  140.8800
305.8000  336.8800   94.6400  144.1000  138.9600
306.0000  345.7600   94.3200  142.1000  141.2800
306.2000  354.4000   94.7200  142.9000  145.0400
306.4000  358.4000   96.4800  141.1000  142.4000
306.6000  362.3200   98.2400  141.6000  143.1200
306.8000  367.9200   97.6800  142.2000  142.4800
307.0000  370.2400   97.8400  138.9000  146.0800
307.2000  376.2400  100.3200  139.1000  146.8000
307.4000  380.7200  101.5200  137.8000  146.8000
307.6000  387.2000  103.1200  139.0000  148.8800
307.8000  389.3600  104.4800  137.6000  148.3200
308.0000  400.1600  104.7200  136.1000  148.8800
308.2000  407.4400  102.4800  134.4000  149.5200
308.4000  409.0400  103.5200  133.0000  151.6000
308.6000  414.2400  104.0800  128.8000  150.2400
308.8000  418.7200  102.4800  130.1000  152.7200
309.0000  426.0800  105.6000  128.3000  156.6400
309.2000  429.8400  106.6400  127.3000  156.8000
309.4000  429.2800  108.1600  126.1000  155.6000
309.6000  432.4800  109.1200  126.7000  157.5200
309.8000  427.6000  111.2800  127.5000  158.8800
310.0000  430.5600  110.3200  128.0000  158.1600
310.2000  427.6800  115.0400  127.9000  160.4800
310.4000  429.7600  115.3600  127.6000  164.2400
310.6000  429.4400  115.1200  125.0000  164.2400
310.8000  433.7600  115.7600  124.7000  167.7600
311.0000  430.2400  120.5600  121.7000  168.4000
311.2000  425.0400  123.0400  119.7000  171.2000
311.4000  420.8000  126.0800  122.0000  174.0000
311.6000  415.4400  124.4000  120.2000  176.5600
311.8000  412.2400  126.2400  119.3000  176.2400
312.0000  411.6800  127.7600  120.7000  180.5600
312.2000  410.2400  132.8000  121.6000  183.7600
312.4000  413.2800  132.7200  119.9000  185.4400
312.6000  415.1200  133.2000  118.3000  186.9600
312.8000  419.5200  137.1200  116.2000  193.1200
313.0000  414.5600  140.6400  116.3000  197.6000
313.2000  415.5200  142.8800  115.4000  198.1600
313.4000  419.3600  147.2000  117.0000  202.4800
313.6000  419.0400  150.3200  115.6000  207.4400
313.8000  419.4400  151.6000  115.2000  212.7200
314.0000  423.7600  153.6000  114.0000  216.5600
314.2000  425.3600  153.6800  112.5000  220.5600
314.4000  426.4800  156.4000  113.0000  223.1200
314.6000  430.4000  161.8400  110.6000  230.2400
314.8000  437.7600  162.0800  112.1000  237.3600
315.0000  439.1200  165.7600  112.0000  242.6400
315.2000  448.5600  165.9200  110.9000  247.6000
315.4000  457.9200  169.2800  110.2000  253.2000
315.6000  463.5200  170.9600  109.6000  260.0800
315.8000  471.7600  175.0400  110.9000  262.7200
316.0000  485.2800  178.1600  110.3000  265.6800
316.2000  494.7200  181.2800  111.7000  270.3200
316.4000  506.1600  182.8000  113.5000  274.1600
316.6000  518.6400  186.1600  115.2000  278.7200
316.8000  529.2800  186.5600  117.2000  282.9600
317.0000  543.9200  186.5600  119.4000  290.6400
317.2000  556.4000  187.0400  118.0000  295.6800
317.4000  568.8000  189.8400  116.8000  301.4400
317.6000  581.4400  193.3600  115.7000  306.4000
317.8000  598.2400  194.7200  116.1000  313.0400
318.0000  605.9200  195.2000  113.8000  320.0000
318.2000  619.0400  199.1200  116.0000  325.2800
318.4000  632.6400  200.0000  119.6000  328.0000
318.6000  648.5600  203.2000  117.6000  333.1200
318.8000  666.9600  204.4800  119.5000  338.8000
319.0000  686.6400  205.9200  118.4000  344.5600
319.2000  700.4800  209.7600  115.6000  346.8800
319.4000  709.2800  213.1200  116.8000  351.6000
319.6000  726.6400  216.0800  117.5000  352.3200
319.8000  744.1600  218.8000  117.4000  359.4400
320.0000  757.2000  221.3600  117.2000  364.7200
320.2000  780.4000  221.7600  119.4000  366.0800
320.4000  795.2000  224.3200  122.5000  370.0000
320.6000  809.6000  229.0400  121.5000  375.1200
320.8000  821.6000  235.5200  121.8000  378.3200
321.0000  836.8000  239.0400  124.3000  385.0400
321.2000  852.0000  242.5600  125.1000  386.1600
321.4000  864.8000  246.7200  124.6000  390.7200
321.6000  873.6000  249.2000  126.3000  396.4000
321.8000  888.0000  254.0800  125.8000  395.1200
322.0000  899.2000  257.8400  127.1000  396.8000
322.2000  914.4000  261.2000  125.2000  397.4400
322.4000  924.0000  266.3200  129.7000  406.8800
322.6000  932.0000  269.1200  130.9000  410.3200
322.8000  942.4000  274.4000  131.7000  411.0400
323.0000  946.4000  272.8800  131.9000  410.0800
323.2000  952.0000  278.6400  132.8000  408.8000
323.4000  956.0000  281.3600  135.4000  413.6000
323.6000  956.0000  286.4000  136.2000  414.8000
323.8000  960.0000  290.9600  138.4000  421.1200
324.0000  953.6000  293.8400  139.5000  423.3600
324.2000  945.6000  300.0800  140.2000  427.2000
324.4000  945.6000  305.2800  141.8000  430.3200
324.6000  937.6000  307.3600  142.6000  428.8000
324.8000  936.0000  313.2000  143.2000  433.2800
325.0000  924.0000  312.5600  143.2000  435.7600
325.2000  913.6000  314.4000  143.8000  442.1600
325.4000  907.2000  319.2800  143.6000  443.5200
325.6000  899.2000  325.2800  143.0000  443.5200
325.8000  883.2000  332.9600  146.3000  445.3600
326.0000  868.8000  339.6800  148.6000  450.0000
326.2000  855.2000  340.2400  149.2000  452.9600
326.4000  844.0000  345.5200  148.2000  458.0800
326.6000  832.8000  353.3600  149.2000  466.4800
326.8000  826.4000  358.4000  151.3000  470.8000
327.0000  816.8000  362.6400  154.5000  478.1600
327.2000  809.6000  365.3600  153.3000  482.5600
327.4000  802.4000  374.8800  156.2000  493.6800
327.6000  794.4000  382.9600  156.5000  500.2400
327.8000  792.0000  394.0800  159.3000  507.3600
328.0000  788.1600  398.8000  161.4000  517.2000
328.2000  781.8400  403.4400  163.4000  524.0000
328.4000  775.9200  409.9200  166.8000  538.7200
328.6000  779.7600  418.5600  169.7000  552.9600
328.8000  782.6400  425.5200  170.8000  556.8000
329.0000  782.8800  431.7600  170.7000  566.8000
329.2000  779.6800  438.6400  169.5000  581.7600
329.4000  782.3200  447.6000  171.7000  590.1600
329.6000  789.0400  454.0800  176.6000  605.2000
329.8000  797.5200  460.3200  180.7000  619.2800
330.0000  798.3200  465.2800  182.3000  636.4000
330.2000  808.0000  469.0400  182.2000  649.2000
330.4000  818.4000  476.0000  183.8000  661.4400
330.6000  830.4000  481.6000  186.9000  680.1600
330.8000  843.2000  488.8000  191.1000  691.9200
331.0000  857.6000  489.1200  196.4000  711.6000
331.2000  876.0000  493.3600  200.2000  722.9600
331.4000  894.4000  498.8000  203.7000  737.0400
331.6000  906.4000  496.2400  207.7000  747.2000
331.8000  924.0000  500.3200  210.3000  765.6800
332.0000  947.2000  508.8800  209.7000  787.1200
332.2000  969.6000  509.5200  215.1000  804.0000
332.4000  997.6000  521.8400  219.3000  820.0000
332.6000 1026.4000  520.9600  224.1000  827.2000
332.8000 1049.6000  520.7200  222.0000  839.2000
333.0000 1076.0000  522.9600  226.2000  855.2000
333.2000 1101.6000  523.9200  229.9000  868.8000
333.4000 1124.0000  525.8400  237.5000  880.0000
333.6000 1148.8000  526.9600  242.9000  897.6000
333.8000 1176.0000  526.8000  250.5000  910.4000
334.0000 1204.0000  540.9600  255.4000  921.6000
334.2000 1234.4000  546.4000  259.8000  932.0000
334.4000 1256.8000  546.0000  262.3000  942.4000
334.6000 1288.8000  554.8800  266.4000  953.6000
334.8000 1315.2000  559.1200  266.8000  967.2000
335.0000 1332.0000  568.0000  271.5000  976.8000
335.2000 1351.2000  571.7600  276.9000  986.4000
335.4000 1384.0000  577.2000  282.3000  987.2000
335.6000 1415.2000  582.0000  289.3000  992.8000
335.8000 1439.2000  586.7200  294.9000 1005.6000
336.0000 1460.0000  590.4000  299.9000 1005.6000
336.2000 1488.0000  592.9600  302.7000 1012.0000
336.4000 1514.4000  597.1200  305.6000 1021.6000
336.6000 1540.8000  607.6000  312.5000 1020.8000
336.8000 1564.0000  615.4400  321.7000 1021.6000
337.0000 1580.0000  622.7200  328.4000 1024.0000
337.2000 1610.4000  630.7200  337.7000 1029.6000
337.4000 1640.0000  639.2800  343.8000 1029.6000
337.6000 1648.8000  649.0400  352.6000 1023.2000
337.8000 1664.8000  658.3200  353.2000 1030.4000
338.0000 1683.2000  663.9200  358.8000 1032.8000
338.2000 1696.8000  670.1600  368.0000 1024.0000
338.4000 1708.8000  681.2000  375.6000 1020.0000
338.6000 1718.4000  690.8800  376.6000 1020.8000
338.8000 1723.2000  698.4000  388.4000 1012.0000
339.0000 1713.6000  707.2000  391.7000 1001.6000
339.2000 1711.2000  719.9200  397.7000  997.6000
339.4000 1701.6000  722.1600  404.7000  996.0000
339.6000 1692.8000  731.2000  408.1000  991.2000
339.8000 1667.2000  739.9200  410.2000  993.6000
340.0000 1638.4000  745.1200  423.0000  990.4000
340.2000 1618.4000  753.0400  427.7000  980.8000
340.4000 1595.2000  760.3200  432.2000  982.4000
340.6000 1561.6000  768.1600  433.1000  980.0000
340.8000 1540.8000  773.1200  435.0000  980.8000
341.0000 1509.6000  778.9600  438.4000  979.2000
341.2000 1476.8000  788.6400  442.0000  980.8000
341.4000 1440.8000  798.4000  442.6000  981.6000
341.6000 1400.0000  809.6000  442.0000  982.4000
341.8000 1368.8000  820.0000  448.2000  984.8000
342.0000 1336.0000  829.6000  450.0000  984.8000
342.2000 1302.4000  837.6000  456.4000  981.6000
342.4000 1270.4000  844.8000  459.3000  987.2000
342.6000 1237.6000  852.0000  465.8000  993.6000
342.8000 1214.4000  866.4000  466.7000 1001.6000
343.0000 1188.0000  878.4000  473.7000 1014.4000
343.2000 1167.2000  896.8000  472.2000 1020.0000
343.4000 1138.4000  912.0000  472.9000 1031.2000
343.6000 1118.4000  928.8000  473.8000 1041.6000
343.8000 1098.4000  948.8000  477.5000 1060.0000
344.0000 1083.2000  959.2000  480.4000 1069.6000
344.2000 1068.8000  972.0000  486.2000 1084.8000
344.4000 1054.4000  985.6000  487.6000 1097.6000
344.6000 1042.4000 1000.0000  486.1000 1117.6000
344.8000 1031.2000 1013.6000  489.8000 1140.8000
345.0000 1021.6000 1028.0000  497.2000 1160.8000
345.2000 1015.2000 1040.0000  499.7000 1185.6000
345.4000 1010.4000 1048.0000  502.8000 1205.6000
345.6000 1010.4000 1063.2000  508.3000 1224.8000
345.8000 1009.6000 1072.0000  513.4000 1251.2000
346.0000 1015.2000 1080.8000  517.5000 1277.6000
346.2000 1016.8000 1086.4000  522.5000 1304.8000
346.4000 1018.4000 1095.2000  524.1000 1327.2000
346.6000 1025.6000 1104.8000  529.3000 1347.2000
346.8000 1030.4000 1105.6000  536.4000 1376.0000
347.0000 1043.2000 1104.8000  540.9000 1408.8000
347.2000 1056.0000 1102.4000  545.8000 1444.8000
347.4000 1066.4000 1103.2000  557.1000 1489.6000
347.6000 1084.0000 1103.2000  569.6000 1519.2000
347.8000 1111.2000 1100.8000  573.5000 1545.6000
348.0000 1130.4000 1099.2000  582.3000 1575.2000
348.2000 1153.6000 1100.8000  590.3000 1605.6000
348.4000 1181.6000 1102.4000  598.5000 1640.0000
348.6000 1216.8000 1096.0000  608.2000 1674.4000
348.8000 1264.0000 1099.2000  619.6000 1711.2000
349.0000 1292.8000 1095.2000  633.7000 1747.2000
349.2000 1331.2000 1093.6000  647.5000 1778.4000
349.4000 1367.2000 1096.8000  662.3000 1814.4000
349.6000 1402.4000 1096.8000  673.7000 1844.8000
349.8000 1438.4000 1096.0000  683.9000 1872.0000
350.0000 1480.8000 1096.8000  695.9000 1906.4000
350.2000 1526.4000 1105.6000  711.5000 1930.4000
350.4000 1558.4000 1108.8000  719.4000 1959.2000
350.6000 1589.6000 1111.2000  730.5000 1988.8000
350.8000 1628.8000 1112.8000  742.7000 2018.4000
351.0000 1664.0000 1116.0000  756.0000 2040.8000
351.2000 1694.4000 1124.0000  771.1000 2070.4000
351.4000 1741.6000 1125.6000  790.0000 2084.8000
351.6000 1766.4000 1132.8000  804.0000 2096.8000
351.8000 1792.0000 1141.6000  818.3000 2116.0000
352.0000 1825.6000 1141.6000  833.7000 2136.8000
352.2000 1855.2000 1148.0000  851.1000 2145.6000
352.4000 1888.0000 1160.8000  867.7000 2151.2000
352.6000 1925.6000 1169.6000  881.6000 2156.8000
352.8000 1956.0000 1176.8000  894.6000 2162.4000
353.0000 1991.2000 1182.4000  916.6000 2170.4000
353.2000 2028.8000 1192.0000  932.9000 2172.8000
353.4000 2069.6000 1207.2000  956.4000 2171.2000
353.6000 2119.2000 1212.8000  977.8000 2166.4000
353.8000 2170.4000 1227.2000  993.2000 2159.2000
354.0000 2215.2000 1240.8000 1012.0000 2159.2000
354.2000 2258.4000 1251.2000 1027.0000 2151.2000
354.4000 2306.4000 1261.6000 1049.0000 2140.0000
354.6000 2343.2000 1269.6000 1071.0000 2134.4000
354.8000 2377.6000 1281.6000 1095.0000 2120.0000
355.0000 2400.0000 1300.0000 1118.0000 2104.0000
355.2000 2431.2000 1317.6000 1135.0000 2092.8000
355.4000 2449.6000 1335.2000 1166.0000 2065.6000
355.6000 2465.6000 1350.4000 1190.0000 2048.8000
355.8000 2456.8000 1360.8000 1211.0000 2030.4000
356.0000 2448.0000 1373.6000 1229.0000 2001.6000
356.2000 2430.4000 1394.4000 1237.0000 1983.2000
356.4000 2417.6000 1411.2000 1254.0000 1967.2000
356.6000 2392.8000 1431.2000 1268.0000 1946.4000
356.8000 2356.0000 1440.8000 1275.0000 1927.2000
357.0000 2304.8000 1454.4000 1283.0000 1901.6000
357.2000 2250.4000 1468.8000 1294.0000 1888.0000
357.4000 2201.6000 1471.2000 1302.0000 1868.8000
357.6000 2147.2000 1486.4000 1313.0000 1848.0000
357.8000 2089.6000 1500.8000 1319.0000 1828.0000
358.0000 2031.2000 1520.8000 1326.0000 1809.6000
358.2000 1955.2000 1530.4000 1328.0000 1789.6000
358.4000 1891.2000 1544.0000 1324.0000 1778.4000
358.6000 1826.4000 1560.8000 1322.0000 1756.0000
358.8000 1755.2000 1580.0000 1316.0000 1741.6000
359.0000 1687.2000 1590.4000 1312.0000 1723.2000
359.2000 1632.8000 1606.4000 1310.0000 1708.0000
359.4000 1563.2000 1616.0000 1307.0000 1700.0000
359.6000 1501.6000 1631.2000 1306.0000 1688.8000
359.8000 1438.4000 1653.6000 1296.0000 1676.8000
360.0000 1376.8000 1670.4000 1289.0000 1670.4000
360.2000 1310.4000 1698.4000 1285.0000 1663.2000
360.4000 1253.6000 1726.4000 1285.0000 1669.6000
360.6000 1200.8000 1744.0000 1279.0000 1676.8000
360.8000 1154.4000 1756.8000 1278.0000 1672.8000
361.0000 1108.8000 1781.6000 1276.0000 1684.0000
361.2000 1068.0000 1800.0000 1269.0000 1691.2000
361.4000 1028.0000 1831.2000 1264.0000 1700.0000
361.6000  984.0000 1865.6000 1269.0000 1712.8000
361.8000  949.6000 1893.6000 1273.0000 1735.2000
362.0000  919.2000 1916.8000 1275.0000 1745.6000
362.2000  888.8000 1956.0000 1272.0000 1756.8000
362.4000  863.2000 1982.4000 1271.0000 1773.6000
362.6000  835.2000 2010.4000 1265.0000 1800.8000
362.8000  816.0000 2028.0000 1268.0000 1826.4000
363.0000  798.3200 2048.0000 1274.0000 1857.6000
363.2000  777.4400 2059.2000 1268.0000 1889.6000
363.4000  765.8400 2064.8000 1278.0000 1926.4000
363.6000  756.6400 2077.6000 1288.0000 1956.8000
363.8000  749.4400 2074.4000 1286.0000 1992.8000
364.0000  739.2800 2073.6000 1289.0000 2029.6000
364.2000  733.1200 2066.4000 1292.0000 2069.6000
364.4000  729.2800 2056.8000 1293.0000 2114.4000
364.6000  728.0000 2041.6000 1297.0000 2159.2000
364.8000  729.4400 2032.8000 1311.0000 2200.0000
365.0000  732.0800 2024.0000 1316.0000 2239.2000
365.2000  735.6800 2012.8000 1320.0000 2280.0000
365.4000  744.0800 1990.4000 1330.0000 2330.4000
365.6000  752.7200 1968.0000 1346.0000 2372.8000
365.8000  767.3600 1947.2000 1361.0000 2424.8000
366.0000  781.6000 1920.0000 1374.0000 2475.2000
366.2000  800.0000 1892.8000 1381.0000 2532.0000
366.4000  823.2000 1868.8000 1400.0000 2591.2000
366.6000  850.4000 1849.6000 1416.0000 2657.6000
366.8000  879.2000 1827.2000 1429.0000 2721.6000
367.0000  912.8000 1804.8000 1461.0000 2782.4000
367.2000  944.0000 1784.0000 1479.0000 2826.4000
367.4000  976.0000 1770.4000 1499.0000 2885.6000
367.6000 1015.2000 1753.6000 1533.0000 2954.4000
367.8000 1042.4000 1726.4000 1561.0000 3013.6000
368.0000 1081.6000 1714.4000 1585.0000 3071.2000
368.2000 1109.6000 1700.8000 1612.0000 3126.4000
368.4000 1144.0000 1691.2000 1634.0000 3166.4000
368.6000 1178.4000 1676.8000 1660.0000 3226.4000
368.8000 1212.0000 1662.4000 1691.0000 3279.2000
369.0000 1246.4000 1655.2000 1721.0000 3320.8000
369.2000 1271.2000 1644.8000 1756.0000 3355.2000
369.4000 1297.6000 1636.0000 1781.0000 3405.6000
369.6000 1322.4000 1627.2000 1814.0000 3446.4000
369.8000 1351.2000 1618.4000 1844.0000 3467.2000
370.0000 1372.8000 1612.0000 1876.0000 3503.2000
370.2000 1393.6000 1610.4000 1899.0000 3521.6000
370.4000 1414.4000 1615.2000 1935.0000 3537.6000
370.6000 1439.2000 1605.6000 1968.0000 3544.0000
370.8000 1468.8000 1600.0000 1995.0000 3547.2000
371.0000 1504.8000 1596.0000 2028.0000 3553.6000
371.2000 1535.2000 1600.0000 2052.0000 3551.2000
371.4000 1576.8000 1601.6000 2082.0000 3546.4000
371.6000 1622.4000 1605.6000 2119.0000 3530.4000
371.8000 1670.4000 1609.6000 2153.0000 3510.4000
372.0000 1729.6000 1609.6000 2194.0000 3484.0000
372.2000 1792.0000 1612.8000 2237.0000 3468.8000
372.4000 1851.2000 1618.4000 2284.0000 3434.4000
372.6000 1912.8000 1618.4000 2334.0000 3408.0000
372.8000 1970.4000 1618.4000 2377.0000 3376.0000
373.0000 2036.0000 1632.0000 2429.0000 3345.6000
373.2000 2096.8000 1637.6000 2475.0000 3301.6000
373.4000 2151.2000 1648.0000 2514.0000 3249.6000
373.6000 2198.4000 1644.0000 2563.0000 3197.6000
373.8000 2244.0000 1646.4000 2610.0000 3167.2000
374.0000 2271.2000 1655.2000 2645.0000 3113.6000
374.2000 2295.2000 1665.6000 2691.0000 3057.6000
374.4000 2313.6000 1682.4000 2733.0000 3014.4000
374.6000 2324.8000 1696.0000 2778.0000 2971.2000
374.8000 2324.8000 1700.8000 2809.0000 2911.2000
375.0000 2311.2000 1712.8000 2844.0000 2861.6000
375.2000 2283.2000 1722.4000 2865.0000 2808.8000
375.4000 2242.4000 1732.8000 2879.0000 2745.6000
375.6000 2205.6000 1734.4000 2896.0000 2687.2000
375.8000 2148.0000 1750.4000 2893.0000 2630.4000
376.0000 2084.0000 1765.6000 2887.0000 2577.6000
376.2000 2005.6000 1776.8000 2884.0000 2512.0000
376.4000 1932.0000 1786.4000 2876.0000 2452.8000
376.6000 1860.8000 1800.8000 2865.0000 2402.4000
376.8000 1773.6000 1816.8000 2838.0000 2352.0000
377.0000 1686.4000 1831.2000 2804.0000 2296.0000
377.2000 1585.6000 1840.8000 2764.0000 2240.8000
377.4000 1500.0000 1848.0000 2724.0000 2184.0000
377.6000 1408.0000 1856.0000 2686.0000 2142.4000
377.8000 1309.6000 1864.8000 2639.0000 2088.8000
378.0000 1216.8000 1874.4000 2588.0000 2040.8000
378.2000 1125.6000 1881.6000 2533.0000 1997.6000
378.4000 1045.6000 1893.6000 2492.0000 1953.6000
378.6000  964.0000 1917.6000 2448.0000 1909.6000
378.8000  889.6000 1921.6000 2395.0000 1867.2000
379.0000  815.2000 1920.0000 2341.0000 1835.2000
379.2000  750.8800 1925.6000 2290.0000 1801.6000
379.4000  687.5200 1928.0000 2240.0000 1776.0000
379.6000  633.6800 1938.4000 2187.0000 1740.0000
379.8000  585.2000 1944.8000 2144.0000 1718.4000
380.0000  536.8800 1947.2000 2098.0000 1687.2000
380.2000  495.2000 1951.2000 2055.0000 1663.2000
380.4000  456.0800 1953.6000 2011.0000 1644.0000
380.6000  420.4000 1954.4000 1961.0000 1620.8000
380.8000  385.1200 1954.4000 1920.0000 1606.4000
381.0000  353.1200 1958.4000 1880.0000 1596.0000
381.2000  324.6400 1958.4000 1841.0000 1579.2000
381.4000  299.9200 1952.8000 1808.0000 1569.6000
381.6000  274.8800 1944.8000 1774.0000 1570.4000
381.8000  253.3600 1944.8000 1747.0000 1564.8000
382.0000  232.8000 1938.4000 1714.0000 1571.2000
382.2000  213.6800 1931.2000 1685.0000 1576.0000
382.4000  196.5600 1926.4000 1662.0000 1583.2000
382.6000  181.7600 1916.0000 1634.0000 1593.6000
382.8000  166.5600 1904.0000 1614.0000 1600.0000
383.0000  152.8800 1890.4000 1595.0000 1612.0000
383.2000  140.8800 1882.4000 1570.0000 1627.2000
383.4000  129.2000 1870.4000 1553.0000 1637.6000
383.6000  118.4800 1856.0000 1540.0000 1654.4000
383.8000  108.7200 1848.8000 1528.0000 1679.2000
384.0000   99.3600 1828.8000 1508.0000 1692.8000
384.2000   90.4800 1813.6000 1492.0000 1716.8000
384.4000   83.0400 1804.0000 1477.0000 1737.6000
384.6000   75.6240 1788.8000 1471.0000 1758.4000
384.8000   69.6160 1764.8000 1466.0000 1784.0000
385.0000   64.6160 1746.4000 1466.0000 1814.4000
385.2000   58.8960 1726.4000 1459.0000 1843.2000
385.4000   55.0960 1705.6000 1454.0000 1870.4000
385.6000   49.8480 1692.0000 1447.0000 1900.8000
385.8000   44.9360 1671.2000 1460.0000 1932.0000
386.0000   41.0320 1652.0000 1455.0000 1959.2000
386.2000   36.6080 1638.4000 1461.0000 1998.4000
386.4000   33.7520 1613.6000 1466.0000 2036.0000
386.6000   32.4480 1601.6000 1470.0000 2070.4000
386.8000   29.8400 1580.8000 1475.0000 2123.2000
387.0000   27.6000 1561.6000 1488.0000 2168.8000
387.2000   25.5040 1541.6000 1492.0000 2218.4000
387.4000   23.8480 1526.4000 1499.0000 2274.4000
387.6000   22.4000 1506.4000 1519.0000 2315.2000
387.8000   20.1920 1490.4000 1523.0000 2368.8000
388.0000   19.0240 1464.0000 1534.0000 2414.4000
388.2000   17.9200 1446.4000 1542.0000 2461.6000
388.4000   16.8560 1425.6000 1558.0000 2507.2000
388.6000   15.7280 1408.0000 1568.0000 2549.6000
388.8000   14.8000 1396.8000 1587.0000 2595.2000
389.0000   13.6480 1387.2000 1600.0000 2643.2000
389.2000   12.8640 1376.0000 1614.0000 2685.6000
389.4000   12.1520 1364.8000 1633.0000 2720.0000
389.6000   11.3520 1346.4000 1648.0000 2753.6000
389.8000   11.3360 1328.0000 1666.0000 2784.8000
390.0000   10.3120 1316.0000 1681.0000 2807.2000
390.2000   10.0400 1308.8000 1704.0000 2831.2000
390.4000   10.0240 1296.8000 1721.0000 2848.8000
390.6000    9.1280 1286.4000 1749.0000 2869.6000
390.8000    9.0080 1282.4000 1765.0000 2879.2000
391.0000    9.0480 1269.6000 1786.0000 2883.2000
391.2000    8.3360 1258.4000 1802.0000 2887.2000
391.4000    8.3760 1250.4000 1828.0000 2876.8000
391.6000    8.0240 1240.8000 1856.0000 2872.0000
391.8000    7.8688 1240.0000 1883.0000 2853.6000
392.0000    7.5840 1232.0000 1910.0000 2841.6000
392.2000    7.7712 1226.4000 1933.0000 2823.2000
392.4000    7.3240 1220.0000 1954.0000 2801.6000
392.6000    6.9264 1212.0000 1977.0000 2776.8000
392.8000    7.1880 1208.8000 2003.0000 2758.4000
393.0000    6.8696 1204.0000 2024.0000 2722.4000
393.2000    7.1424 1203.2000 2051.0000 2686.4000
393.4000    7.1608 1197.6000 2076.0000 2646.4000
393.6000    7.4336 1192.8000 2103.0000 2612.8000
393.8000    7.5448 1195.2000 2123.0000 2564.8000
394.0000    8.1920 1193.6000 2148.0000 2520.0000
394.2000    8.9680 1192.0000 2166.0000 2480.8000
394.4000   10.9040 1192.0000 2182.0000 2432.8000
394.6000   13.3600 1194.4000 2202.0000 2390.4000
394.8000   16.3120 1197.6000 2228.0000 2338.4000
395.0000   21.3040 1196.0000 2245.0000 2284.8000
395.2000   25.9280 1205.6000 2275.0000 2233.6000
395.4000   33.1120 1203.2000 2289.0000 2184.0000
395.6000   42.2720 1203.2000 2304.0000 2126.4000
395.8000   55.2640 1214.4000 2328.0000 2079.2000
396.0000   67.8720 1215.2000 2336.0000 2021.6000
396.2000   82.8800 1224.0000 2351.0000 1969.6000
396.4000   98.7200 1231.2000 2362.0000 1918.4000
396.6000  115.2800 1232.8000 2374.0000 1866.4000
396.8000  131.0400 1236.0000 2387.0000 1815.2000
397.0000  150.0000 1242.4000 2391.0000 1762.4000
397.2000  169.8400 1238.4000 2393.0000 1715.2000
397.4000  189.6800 1246.4000 2389.0000 1667.2000
397.6000  207.6000 1253.6000 2391.0000 1616.8000
397.8000  223.9200 1260.0000 2388.0000 1565.6000
398.0000  238.3200 1274.4000 2384.0000 1520.8000
398.2000  247.9200 1277.6000 2392.0000 1472.0000
398.4000  254.2400 1280.0000 2393.0000 1426.4000
398.6000  256.9600 1283.2000 2391.0000 1377.6000
398.8000  258.3200 1291.2000 2380.0000 1335.2000
399.0000  255.2000 1300.0000 2367.0000 1282.4000
399.2000  248.4800 1300.8000 2354.0000 1236.8000
399.4000  238.0800 1309.6000 2344.0000 1189.6000
399.6000  221.6800 1310.4000 2329.0000 1144.8000
399.8000  204.6400 1314.4000 2310.0000 1099.2000
400.0000  187.6000 1320.0000 2285.0000 1056.8000
400.2000  169.6000 1328.0000 2269.0000 1016.0000
400.4000  149.6000 1328.8000 2254.0000  972.0000
400.6000  130.2400 1328.0000 2230.0000  932.0000
400.8000  112.1600 1327.2000 2209.0000  892.8000
401.0000   95.3600 1326.4000 2188.0000  853.6000
401.2000   80.0800 1324.0000 2161.0000  812.8000
401.4000   66.3280 1326.4000 2131.0000  778.6400
401.6000   54.4880 1323.2000 2106.0000  742.4000
401.8000   43.3440 1317.6000 2077.0000  703.0400
402.0000   34.7120 1309.6000 2057.0000  668.9600
402.2000   27.2080 1300.8000 2025.0000  636.0800
402.4000   21.7520 1295.2000 1986.0000  602.0000
402.6000   16.6240 1290.4000 1951.0000  574.3200
402.8000   12.8400 1282.4000 1919.0000  543.4400
403.0000    9.8480 1273.6000 1887.0000  516.2400
403.2000    7.6480 1261.6000 1865.0000  491.5200
403.4000    5.8664 1247.2000 1834.0000  467.2000
403.6000    4.4648 1235.2000 1801.0000  444.7200
403.8000    3.6328 1220.8000 1758.0000  424.4000
404.0000    3.0744 1210.4000 1730.0000  400.2400
404.2000    2.3656 1198.4000 1705.0000  378.7200
404.4000    2.1024 1184.0000 1676.0000  360.2400
404.6000    1.9584 1168.0000 1646.0000  341.2000
404.8000    1.6728 1152.8000 1619.0000  322.2400
405.0000    1.4752 1135.2000 1582.0000  307.2000
405.2000    1.4064 1115.2000 1557.0000  288.7200
405.4000    1.2472 1096.0000 1542.0000  271.7600
405.6000    1.3080 1080.8000 1528.0000  255.3600
405.8000    1.3576 1062.4000 1508.0000  240.8800
406.0000    1.2912 1044.0000 1493.0000  227.7600
406.2000    1.1928 1020.8000 1473.0000  215.3600
406.4000    1.1120 1001.6000 1450.0000  204.4000
406.6000    1.2808  978.4000 1436.0000  192.6400
406.8000    1.3408  956.0000 1422.0000  183.6000
407.0000    1.2672  937.6000 1409.0000  173.4400
407.2000    1.0752  916.8000 1398.0000  162.7200
407.4000    1.1696  898.4000 1386.0000  155.2000
407.6000    1.1952  877.6000 1370.0000  146.9600
407.8000    0.9864  853.6000 1368.0000  140.9600
408.0000    1.2128  833.6000 1361.0000  133.0400
408.2000    1.0976  815.2000 1359.0000  124.2400
408.4000    1.2088  795.9200 1349.0000  117.4400
408.6000    1.1056  775.6000 1348.0000  110.0800
408.8000    0.9816  754.6400 1342.0000  103.5200
409.0000    1.0808  732.4000 1345.0000   97.2800
409.2000    1.1312  712.5600 1348.0000   92.8800
409.4000    1.1160  692.0000 1344.0000   87.7600
409.6000    1.1728  670.3200 1348.0000   82.8000
409.8000    1.1672  650.5600 1350.0000   78.7280
410.0000    1.1320  630.9600 1350.0000   73.6640
410.2000    0.9984  612.4800 1356.0000   69.6160
410.4000    1.0144  589.2800 1365.0000   66.7200
410.6000    1.0024  568.9600 1368.0000   63.7840
410.8000    0.9304  550.7200 1375.0000   60.0640
411.0000    0.9184  533.5200 1383.0000   57.0080
411.2000    0.8488  515.7600 1393.0000   53.1520
411.4000    0.9144  497.6000 1403.0000   50.5920
411.6000    0.9312  476.8800 1413.0000   47.6800
411.8000    0.9168  461.6000 1424.0000   45.2000
412.0000    0.8712  444.8800 1441.0000   42.6000
412.2000    0.9384  427.7600 1443.0000   39.7920
412.4000    0.9376  412.8800 1458.0000   37.7360
412.6000    1.0568  399.6000 1469.0000   36.1440
412.8000    0.9792  384.8000 1481.0000   34.5520
413.0000    1.1648  370.0800 1494.0000   33.0160
413.2000    1.1792  357.0400 1510.0000   31.4080
413.4000    1.0872  345.2000 1521.0000   29.4960
413.6000    0.9872  331.5200 1535.0000   28.5760
413.8000    0.9992  319.4400 1559.0000   27.0960
414.0000    0.9792  308.0800 1580.0000   26.1280
414.2000    1.0864  296.1600 1594.0000   24.3200
414.4000    0.9824  283.1200 1621.0000   23.4800
414.6000    1.1088  273.3600 1640.0000   22.7440
414.8000    0.9504  259.7600 1657.0000   22.3360
415.0000    0.9672  248.9600 1683.0000   21.4000
415.2000    0.9744  236.8000 1700.0000   20.3440
415.4000    1.0720  228.0000 1726.0000   19.8000
415.6000    1.0448  218.9600 1748.0000   19.3680
415.8000    1.0736  209.7600 1768.0000   18.4240
416.0000    1.1576  198.5600 1787.0000   17.4640
416.2000    0.9232  190.7200 1811.0000   17.0080
416.4000    1.0904  180.1600 1835.0000   16.4800
416.6000    1.1312  173.2000 1861.0000   16.0320
416.8000    1.2152  165.5200 1885.0000   15.5840
417.0000    1.2520  158.4000 1916.0000   14.9200
417.2000    1.2096  150.1600 1939.0000   14.1680
417.4000    1.0976  142.2400 1963.0000   13.7840
417.6000    1.0416  133.6800 1988.0000   13.3040
417.8000    1.0152  128.3200 2015.0000   12.5600
418.0000    0.9608  122.0800 2037.0000   11.8160
418.2000    0.9120  115.7600 2064.0000   11.2560
418.4000    1.1296  110.8000 2087.0000   11.0800
418.6000    1.1296  105.2000 2103.0000   10.6080
418.8000    1.1464   99.6000 2125.0000   10.4320
419.0000    1.2032   95.2000 2151.0000    9.6400
419.2000    1.1384   90.7200 2171.0000    9.5200
419.4000    1.0656   86.0800 2194.0000    9.5200
419.6000    0.9448   82.4000 2217.0000    9.5360
419.8000    1.0088   76.7280 2235.0000    9.6240
420.0000    0.8576   73.2240 2248.0000    8.9920
420.2000    0.8664   70.2560 2272.0000    8.8000
420.4000    0.9512   66.6640 2291.0000    8.6640
420.6000    1.0784   63.1680 2311.0000    8.5440
420.8000    1.2520   60.2000 2324.0000    8.9360
421.0000    1.1896   58.0960 2333.0000    9.2880
421.2000    1.2800   55.0640 2337.0000    9.9520
421.4000    1.1792   51.9440 2349.0000   11.0080
421.6000    1.1728   50.2720 2347.0000   11.9520
421.8000    1.2152   47.6080 2351.0000   14.4720
422.0000    1.0344   45.4800 2348.0000   17.8160
422.2000    1.0144   44.1840 2338.0000   22.7200
422.4000    0.9416   41.4960 2329.0000   27.2640
422.6000    0.9440   39.6320 2329.0000   33.5280
422.8000    0.9416   36.8560 2318.0000   41.7840
423.0000    0.9896   35.3520 2300.0000   50.6000
423.2000    1.0376   33.8000 2282.0000   62.1280
423.4000    1.1064   32.0560 2270.0000   75.4240
423.6000    1.2592   30.0240 2257.0000   88.0000
423.8000    1.2328   28.8960 2231.0000  101.6800
424.0000    1.3176   27.4880 2206.0000  115.3600
424.2000    1.2640   25.9520 2177.0000  129.3600
424.4000    1.2984   24.7360 2148.0000  140.8000
424.6000    1.4160   24.6880 2122.0000  153.9200
424.8000    1.2432   22.8240 2089.0000  164.6400
425.0000    1.7104   21.4960 2055.0000  172.9600
425.2000    1.6264   20.5200 2021.0000  180.6400
425.4000    1.6616   20.0640 1983.0000  185.6800
425.6000    1.4544   19.4320 1948.0000  189.3600
425.8000    1.4984   18.5680 1909.0000  187.6000
426.0000    1.2960   17.3760 1862.0000  181.4400
426.2000    1.1584   16.9680 1827.0000  176.0000
426.4000    1.1160   15.8720 1786.0000  166.6400
426.6000    1.3112   15.0000 1747.0000  155.2000
426.8000    1.3056   14.2400 1710.0000  142.1600
427.0000    1.3536   13.9680 1666.0000  128.8000
427.2000    1.4616   13.3280 1631.0000  115.4400
427.4000    1.5040   12.8880 1589.0000  101.0400
427.6000    1.5792   12.5760 1550.0000   88.5600
427.8000    1.5688   11.9200 1507.0000   75.7440
428.0000    1.6736   11.4800 1463.0000   63.7680
428.2000    1.7480   11.1280 1419.0000   52.7760
428.4000    1.7296   10.2880 1377.0000   43.8080
428.6000    1.5032   10.2800 1338.0000   35.8160
428.8000    1.6768    9.6080 1294.0000   29.2160
429.0000    1.9392    9.0240 1255.0000   23.9920
429.2000    1.9816    8.8320 1218.0000   19.5520
429.4000    2.0240    8.7840 1179.0000   16.0400
429.6000    1.7448    8.2800 1139.0000   13.3120
429.8000    1.7440    8.0480 1101.0000   11.3920
430.0000    1.7832    7.7952 1062.0000    9.7520
430.2000    1.9576    7.4560 1025.0000    8.4880
430.4000    1.8616    7.1280  995.8000    7.3576
430.6000    1.7816    7.4952  954.5000    6.5720
430.8000    1.8944    7.1576  919.8000    6.0304
431.0000    1.8520    6.9696  888.2000    5.4400
431.2000    2.0312    6.9456  854.1000    4.9152
431.4000    2.0384    6.8656  822.8000    4.6816
431.6000    2.2328    6.9120  793.5000    4.8072
431.8000    2.2856    6.7856  756.5000    4.8192
432.0000    2.1056    6.6464  728.7000    4.7920
432.2000    2.0840    6.2312  695.1000    4.6648
432.4000    2.2400    5.9768  667.5000    4.4488
432.6000    2.2936    5.9864  640.3000    4.3960
432.8000    2.2624    5.7776  621.4000    4.3416
433.0000    2.3344    5.6920  598.9000    4.0472
433.2000    2.4000    5.5960  571.4000    4.0992
433.4000    2.3656    5.6976  546.7000    4.2032
433.6000    2.4184    5.4688  521.1000    4.2096
433.8000    2.4960    5.4472  496.8000    4.2024
434.0000    2.3400    5.5888  475.8000    4.2888
434.2000    2.4624    5.1752  453.8000    4.3672
434.4000    2.6472    5.3920  434.2000    4.5064
434.6000    2.6560    5.4176  413.1000    4.4088
434.8000    2.7136    5.4200  394.3000    4.2144
435.0000    2.8688    5.7080  375.8000    4.1664
435.2000    2.6328    5.4792  359.9000    4.4760
435.4000    2.5792    5.1888  342.8000    4.6392
435.6000    2.7024    4.9832  327.0000    4.6208
435.8000    2.7096    5.0072  307.5000    4.6168
436.0000    2.8440    5.0384  293.4000    4.9712
436.2000    2.8528    5.1320  278.9000    4.9608
436.4000    2.7080    5.2808  264.5000    4.9072
436.6000    2.7664    5.4368  250.3000    4.9104
436.8000    2.5304    5.2160  235.1000    5.0512
437.0000    2.8136    5.4480  221.2000    5.2832
437.2000    3.0896    5.8936  210.4000    5.0992
437.4000    2.9688    5.9424  203.0000    5.6120
437.6000    3.0776    6.0584  194.1000    5.7704
437.8000    3.0336    6.3544  185.0000    5.5904
438.0000    3.1424    6.8696  175.7000    5.7856
438.2000    3.1832    8.0560  166.6000    5.6440
438.4000    3.6664    9.2800  159.4000    5.7200
438.6000    3.6984   10.8960  151.0000    5.7952
438.8000    3.6424   12.9440  145.1000    6.0032
439.0000    3.9032   15.9200  137.4000    5.8272
439.2000    4.2368   20.1920  132.3000    6.2888
439.4000    4.4080   24.4960  126.3000    6.1384
439.6000    4.4416   30.8640  121.3000    6.6088
439.8000    4.4152   38.6240  116.9000    6.9872
440.0000    4.5576   48.7920  111.4000    7.0104
440.2000    4.4168   59.0560  105.9000    6.9792
440.4000    4.1448   70.0320   99.5200    6.8288
440.6000    4.4688   82.0000   95.1800    7.0096
440.8000    4.4144   95.4400   90.5300    7.3328
441.0000    4.3528  110.3200   86.2200    7.2608
441.2000    4.4016  122.0800   82.1400    7.6976
441.4000    4.5608  134.3200   77.3900    7.4120
441.6000    4.9168  148.6400   72.9700    7.4152
441.8000    4.7360  162.1600   69.7600    7.5760
442.0000    4.8560  169.9200   65.8900    7.6560
442.2000    5.0864  179.9200   63.0600    7.7896
442.4000    5.2704  186.0000   59.5100    7.5336
442.6000    5.2784  188.5600   57.7300    7.7560
442.8000    5.0408  189.0400   55.7100    7.6120
443.0000    5.2200  186.7200   53.3700    8.2400
443.2000    5.1072  181.2000   49.8200    8.4480
443.4000    4.9872  172.0800   47.7900    8.3520
443.6000    5.1480  161.5200   46.3500    8.3280
443.8000    5.1960  150.4800   45.3400    8.4960
444.0000    5.2088  139.1200   42.8100    8.5520
444.2000    5.4560  125.6000   41.6200    8.6640
444.4000    5.3384  111.7600   41.4300    8.6160
444.6000    5.5320   97.8400   38.6600    8.8480
444.8000    5.6632   85.0400   37.4100    9.3680
445.0000    5.5664   73.1120   35.7600    9.2800
445.2000    5.4912   61.6560   34.5800    8.9760
445.4000    5.3696   53.0720   33.6400    9.2720
445.6000    5.4160   45.0240   32.7500    9.4080
445.8000    5.5872   37.5200   31.3900    9.7680
446.0000    5.7720   31.1680   30.1300    9.4160
446.2000    5.9240   25.2560   28.7200    9.1760
446.4000    5.5720   20.7360   27.5800    9.4880
446.6000    5.8904   17.7600   26.5300    9.7280
446.8000    5.8696   15.0960   26.5900   10.0160
447.0000    5.5592   12.4800   26.3500   10.1440
447.2000    5.7288   11.0640   25.4700   10.3680
447.4000    5.5072    9.6640   24.1900   10.7280
447.6000    5.7232    9.0160   23.2500   10.4640
447.8000    5.4184    8.3840   22.1700   10.2320
448.0000    5.4664    7.9984   21.1500   10.2320
448.2000    5.2848    7.4080   20.6000    9.9600
448.4000    5.3944    7.1576   19.7100    9.8720
448.6000    5.3896    7.0064   19.4000    9.9040
448.8000    5.4000    6.4816   18.6700   10.1120
449.0000    5.2856    5.9568   17.6100    9.7520
449.2000    5.1944    5.5864   16.7800    9.8320
449.4000    5.2008    5.5800   16.3900    9.2480
449.6000    5.1920    5.6832   16.4700    9.5440
449.8000    4.9984    5.5712   16.0100    9.5440
450.0000    4.8976    5.3096   15.1200    9.3760
450.2000    4.8672    5.1976   14.5800    9.2800
450.4000    4.9280    5.2392   14.3900    9.2800
450.6000    5.0888    5.1560   13.7600    9.0880
450.8000    5.2880    5.0656   13.7700    9.2160
451.0000    5.4664    5.3576   13.3700    9.5680
451.2000    5.5448    5.7064   12.8200   10.0480
451.4000    5.4096    5.7840   12.4800    9.9760
451.6000    5.7216    5.6184   12.6500    9.8400
451.8000    5.9496    5.6720   12.8100   10.0160
452.0000    5.8632    5.6456   12.6200   10.0160
452.2000    5.9408    5.7768   12.4500    9.9760
452.4000    6.1448    5.5248   12.3700   10.4640
452.6000    6.2432    5.4216   12.1700   10.3440
452.8000    6.8672    5.5592   12.3800   10.5120
453.0000    6.9256    5.7152   13.1600   10.4880
453.2000    6.8232    6.1128   13.8200   10.5520
453.4000    7.0456    6.0792   15.6000   10.8880
453.6000    7.1304    6.1880   17.7900   11.3680
453.8000    7.2184    6.4880   21.5800   11.9600
454.0000    7.4536    6.8416   26.1700   11.8320
454.2000    7.4952    6.7008   31.2300   11.7600
454.4000    7.5640    6.2872   37.2300   11.7840
454.6000    7.8904    6.1960   44.6000   11.6640
454.8000    7.8992    6.4368   55.1900   11.5520
455.0000    7.9496    6.2944   65.1300   11.2320
455.2000    8.0640    5.8792   76.8300   10.9760
455.4000    8.1040    6.0720   91.1200   11.0080
455.6000    8.2960    5.9640  105.3000   11.6640
455.8000    8.4880    5.8952  118.2000   11.3840
456.0000    8.9840    6.0952  130.7000   10.9760
456.2000    8.9040    6.2544  142.3000   10.8880
456.4000    8.9440    6.2960  155.9000   11.0240
456.6000    9.0320    6.5344  167.1000   10.3600
456.8000    8.8480    6.3744  177.1000   10.1120
457.0000    9.3520    6.4616  183.1000    9.8800
457.2000    9.1920    6.4576  186.7000   10.1280
457.4000    9.2800    6.4656  189.8000    9.9040
457.6000    9.5760    6.6664  186.3000    9.7360
457.8000    9.5120    6.4032  183.4000    9.8960
458.0000    9.9760    6.6512  176.8000    9.9040
458.2000    9.9840    6.9080  170.1000   10.0080
458.4000    9.7600    6.3760  160.2000   10.0960
458.6000    9.9920    6.2792  150.6000   10.2160
458.8000   10.2400    6.1968  139.0000   10.1280
459.0000   10.1040    6.4448  126.5000    9.8320
459.2000   10.1600    6.4256  114.9000   10.1600
459.4000   10.1760    6.7280  101.0000    9.9840
459.6000   10.7680    6.9248   88.2300   10.3200
459.8000   10.7120    7.1352   77.0400    9.7760
460.0000   10.9280    7.3928   66.1300    9.7840
