# Supplementary material for: Do Spectra Live in the Matrix? A Brief Tutorial on Applications of Factor Analysis to Resolving Spectral Datasets of Mixtures
Source: J Fluoresc. 2021 Aug 6;31(6):1599–616. doi: 10.1007/s10895-021-02753-w (PMC8547214; doi:10.1007/s10895-021-02753-w)
Supplement: Supplementary file 2 — (ZIP 654 KB) [file 10895_2021_2753_MOESM2_ESM.zip › Appendix_D/Crude_data/FLU_spectra.txt]

360.0000   10.6960    1.8168    1.8760 -128.8000
360.2000   10.1760    1.6896    1.8020  -89.2000
360.4000    9.9680    1.8728    1.7130  -61.5520
360.6000    9.8240    1.9216    1.5730  -41.9920
360.8000    9.4320    1.8064    1.6510  -28.4640
361.0000    9.4000    1.4608    1.4660  -18.9760
361.2000    9.6080    1.6648    1.5140  -12.5040
361.4000    9.7920    1.5904    1.7190   -7.8456
361.6000    9.8800    1.4184    1.6710   -4.7064
361.8000    9.7840    1.8200    1.5620   -2.4400
362.0000   10.1120    1.8752    1.5540   -0.6008
362.2000   10.6480    1.9272    1.7010    0.2120
362.4000   10.5840    1.9272    1.8150    1.2608
362.6000   11.2880    1.9160    2.0680    2.0248
362.8000   11.4000    1.9576    1.9180    2.1448
363.0000   11.6080    1.5880    1.8930    2.7824
363.2000   13.0880    1.7160    1.7340    3.1024
363.4000   13.4240    1.6984    1.6760    3.1320
363.6000   14.0800    1.8680    1.4740    3.2000
363.8000   14.2960    1.7496    1.6990    3.3856
364.0000   15.0080    1.6680    1.9220    3.4720
364.2000   15.6320    1.7456    1.6060    3.1512
364.4000   16.2800    1.6744    1.7710    3.1360
364.6000   16.9120    1.9536    1.7520    3.5632
364.8000   17.1840    1.6128    1.6970    3.4728
365.0000   18.6560    1.5744    1.5720    3.6648
365.2000   19.7040    1.5416    1.5990    3.4728
365.4000   21.2160    1.3328    1.8050    3.7336
365.6000   22.6240    1.6376    1.8100    4.3232
365.8000   23.9520    1.7544    1.8830    4.8528
366.0000   25.8720    1.3144    1.8890    5.3824
366.2000   28.1520    1.4656    1.6910    6.2512
366.4000   30.0080    1.5616    1.5050    7.2512
366.6000   32.9920    1.5824    1.3100    8.7040
366.8000   35.2800    1.4016    1.3780   11.3280
367.0000   39.2080    1.3784    1.5500   14.7360
367.2000   42.4560    1.6616    1.6320   19.7680
367.4000   47.7200    1.6216    2.0100   25.1360
367.6000   52.5120    1.5184    1.8690   33.0240
367.8000   56.6160    1.7152    1.9450   43.9440
368.0000   62.1840    1.6696    1.9380   54.7760
368.2000   70.5920    1.7432    1.7790   68.3520
368.4000   75.6480    1.8128    1.7080   83.7600
368.6000   81.4400    1.8264    1.5850  104.0000
368.8000   90.4000    1.8720    1.4880  125.4400
369.0000   99.8400    2.0496    1.7020  148.5600
369.2000  111.9200    1.9440    2.0930  170.4000
369.4000  122.0000    1.9704    1.9450  195.6800
369.6000  136.8800    2.0208    1.6910  216.1600
369.8000  144.9600    1.9264    1.6700  238.1600
370.0000  158.2400    2.1000    1.6640  257.5200
370.2000  169.2800    1.7552    1.8150  274.9600
370.4000  183.1200    1.9440    1.8300  288.4800
370.6000  199.6800    1.9144    2.0320  298.4800
370.8000  213.9200    2.1200    1.9520  306.6400
371.0000  234.4000    2.0264    1.9950  307.4400
371.2000  251.6800    1.9344    2.0350  302.4000
371.4000  273.9200    2.1072    1.8260  289.7600
371.6000  298.2400    2.2752    1.6820  274.8000
371.8000  329.6800    2.0360    1.6460  260.6400
372.0000  363.6800    1.8160    1.6000  242.0000
372.2000  398.5600    1.8280    1.6850  222.2400
372.4000  434.0000    1.7360    1.6480  197.9200
372.6000  476.2400    1.7264    1.5770  173.6800
372.8000  528.3200    1.9616    1.8940  152.8000
373.0000  582.0000    1.9592    2.0110  132.0000
373.2000  639.5200    2.1536    2.1070  112.3200
373.4000  709.4400    2.0040    2.2280   93.6000
373.6000  775.4400    1.7480    2.1180   77.5200
373.8000  856.8000    1.7888    2.1800   63.5680
374.0000  939.2000    2.1160    2.1570   52.6960
374.2000 1032.0000    2.2728    2.2550   42.6160
374.4000 1123.2000    2.0392    1.9760   34.0080
374.6000 1220.0000    2.0760    2.0610   27.4960
374.8000 1316.8000    2.0648    2.0030   22.3040
375.0000 1426.4000    2.1024    1.7870   18.4400
375.2000 1529.6000    2.2560    2.1310   16.3600
375.4000 1637.6000    2.1512    2.0510   14.3440
375.6000 1732.8000    2.1256    2.0560   13.5120
375.8000 1836.8000    2.1328    1.9740   12.6560
376.0000 1932.8000    2.1424    2.2330   11.5360
376.2000 2016.0000    2.1344    2.2550   11.1200
376.4000 2094.4000    2.6280    2.1600   11.1680
376.6000 2158.4000    2.8880    2.2250   11.3680
376.8000 2225.6000    2.9424    1.9910   10.6480
377.0000 2276.0000    3.3840    2.1610   10.6240
377.2000 2320.0000    4.1504    2.2910   11.2800
377.4000 2352.8000    5.4984    2.2680   10.8960
377.6000 2378.4000    6.7296    2.4130   11.8480
377.8000 2389.6000    8.5280    2.2400   11.6640
378.0000 2398.4000   11.4240    2.1110   12.0720
378.2000 2388.8000   16.4000    2.1580   12.4560
378.4000 2380.0000   21.4720    2.1320   12.6720
378.6000 2356.8000   29.1760    1.8000   13.1760
378.8000 2327.2000   39.0400    1.9920   13.8640
379.0000 2301.6000   50.0080    1.8240   13.8160
379.2000 2264.0000   62.5760    1.7590   13.9360
379.4000 2224.0000   78.0000    1.9570   13.4800
379.6000 2185.6000   97.2000    2.0310   14.1680
379.8000 2148.0000  114.9600    1.8740   14.7120
380.0000 2104.8000  134.4000    2.2280   15.4560
380.2000 2064.8000  157.6800    2.2150   15.5360
380.4000 2022.4000  183.4400    2.2880   16.5440
380.6000 1977.6000  208.9600    2.5020   17.4160
380.8000 1937.6000  235.2800    2.2340   17.7920
381.0000 1907.2000  257.1200    2.5530   17.8000
381.2000 1875.2000  278.5600    2.3480   18.7520
381.4000 1838.4000  296.4000    2.4040   19.8160
381.6000 1807.2000  306.4800    2.2440   20.4320
381.8000 1776.8000  314.8000    2.4090   21.6560
382.0000 1740.0000  316.9600    2.1290   22.4320
382.2000 1696.8000  316.5600    2.0960   23.9840
382.4000 1655.2000  313.9200    2.4190   24.7440
382.6000 1629.6000  301.6800    2.3070   26.1680
382.8000 1598.4000  287.6000    2.4810   27.0480
383.0000 1559.2000  268.6400    2.5570   27.9840
383.2000 1522.4000  248.3200    2.4410   30.9680
383.4000 1483.2000  225.7600    2.3790   32.7120
383.6000 1451.2000  200.7200    2.2350   35.6000
383.8000 1416.0000  177.2800    2.3870   37.6160
384.0000 1382.4000  152.8800    2.6220   39.4320
384.2000 1341.6000  130.0000    2.4130   42.8640
384.4000 1301.6000  110.3200    2.3210   45.1680
384.6000 1260.8000   91.4400    2.1480   49.3920
384.8000 1221.6000   74.5680    2.3180   52.1280
385.0000 1182.4000   59.7760    2.3430   57.0480
385.2000 1141.6000   47.7440    2.3920   60.9520
385.4000 1102.4000   37.4000    2.2370   65.8320
385.6000 1071.2000   29.5760    2.3730   69.1040
385.8000 1044.8000   23.5920    2.4160   75.4320
386.0000 1014.4000   18.8480    2.2570   80.0800
386.2000  983.2000   15.3200    2.2520   87.4400
386.4000  954.4000   12.8240    2.3200   94.9600
386.6000  924.8000   11.2960    2.4960  104.1600
386.8000  904.0000    9.9040    2.6190  112.3200
387.0000  880.8000    9.0160    2.8400  120.6400
387.2000  857.6000    8.6320    2.9250  130.6400
387.4000  841.6000    8.0320    2.7290  140.0000
387.6000  823.2000    7.9176    2.6140  152.4800
387.8000  811.2000    8.0880    2.4330  166.2400
388.0000  794.5600    8.0480    2.6600  177.6000
388.2000  779.9200    7.4752    2.5440  193.9200
388.4000  768.7200    7.4600    2.7790  206.0800
388.6000  758.4000    7.7160    2.5910  220.0800
388.8000  747.8400    8.4640    2.6360  240.8000
389.0000  731.5200    8.6320    2.4080  260.6400
389.2000  724.2400    8.3760    2.5400  280.6400
389.4000  717.3600    8.6080    2.6390  303.9200
389.6000  716.0000    8.9280    2.6560  332.2400
389.8000  718.4000    9.4960    2.8290  357.9200
390.0000  719.6000    9.5280    2.6750  384.7200
390.2000  719.2800    9.7280    2.6880  420.0000
390.4000  729.8400    9.9520    2.6980  446.0800
390.6000  734.0800   10.4080    3.2560  475.4400
390.8000  736.3200   11.2160    3.1230  502.8800
391.0000  746.1600   12.0480    3.3300  537.3600
391.2000  760.9600   12.2720    3.3430  572.1600
391.4000  781.3600   12.9440    3.1710  607.6000
391.6000  803.2000   13.2080    3.1400  652.4000
391.8000  822.4000   13.4480    3.0800  692.7200
392.0000  845.6000   14.2240    3.1620  730.4800
392.2000  872.0000   14.4000    3.3520  777.2800
392.4000  904.8000   15.3680    3.4540  816.0000
392.6000  932.0000   16.0400    3.6280  862.4000
392.8000  968.0000   16.6240    4.0030  909.6000
393.0000 1009.6000   16.6560    4.4950  961.6000
393.2000 1053.6000   17.6400    5.6540 1009.6000
393.4000 1103.2000   18.8960    6.6340 1059.2000
393.6000 1150.4000   19.7120    7.5180 1110.4000
393.8000 1195.2000   20.7360    9.7750 1168.8000
394.0000 1248.0000   21.1920   12.5200 1225.6000
394.2000 1308.0000   22.7120   16.7600 1275.2000
394.4000 1360.0000   23.7040   23.7600 1332.0000
394.6000 1420.8000   25.1440   30.7300 1402.4000
394.8000 1484.8000   27.0800   40.0100 1467.2000
395.0000 1551.2000   28.7040   51.6600 1535.2000
395.2000 1606.4000   30.3440   64.9300 1600.0000
395.4000 1668.0000   32.3520   80.2100 1659.2000
395.6000 1724.8000   34.8560   98.5200 1726.4000
395.8000 1794.4000   36.6400  118.7000 1801.6000
396.0000 1858.4000   39.1760  140.0000 1869.6000
396.2000 1920.8000   41.6800  164.3000 1928.0000
396.4000 1968.0000   44.0080  187.1000 1989.6000
396.6000 2023.2000   46.8720  208.5000 2071.2000
396.8000 2072.8000   49.6480  231.0000 2128.0000
397.0000 2128.0000   53.2640  252.3000 2200.0000
397.2000 2168.0000   55.5840  266.5000 2258.4000
397.4000 2216.8000   59.8800  280.2000 2316.8000
397.6000 2257.6000   63.2480  293.8000 2386.4000
397.8000 2302.4000   66.2960  299.6000 2452.8000
398.0000 2338.4000   70.0720  306.5000 2526.4000
398.2000 2364.0000   73.9520  301.9000 2592.8000
398.4000 2380.8000   76.7680  294.8000 2644.8000
398.6000 2409.6000   83.0400  285.8000 2708.0000
398.8000 2422.4000   86.4800  271.3000 2771.2000
399.0000 2436.0000   91.6800  253.4000 2836.8000
399.2000 2440.0000   97.5200  235.6000 2903.2000
399.4000 2431.2000  104.1600  215.0000 2969.6000
399.6000 2416.8000  109.6000  192.6000 3028.0000
399.8000 2419.2000  117.9200  171.3000 3095.2000
400.0000 2417.6000  125.6800  149.6000 3139.2000
400.2000 2400.0000  134.5600  129.4000 3197.6000
400.4000 2379.2000  140.0800  110.1000 3255.2000
400.6000 2356.0000  146.4000   92.3500 3310.4000
400.8000 2332.0000  155.4400   76.1200 3360.0000
401.0000 2312.8000  165.8400   61.7400 3417.6000
401.2000 2288.8000  171.9200   50.7700 3467.2000
401.4000 2257.6000  182.0000   41.3900 3509.6000
401.6000 2228.0000  192.8000   33.2200 3548.8000
401.8000 2182.4000  200.2400   26.9600 3596.8000
402.0000 2164.0000  211.6800   22.3600 3630.4000
402.2000 2121.6000  220.4800   18.7200 3674.4000
402.4000 2070.4000  232.1600   16.0800 3718.4000
402.6000 2033.6000  245.7600   14.2400 3746.4000
402.8000 1992.8000  259.3600   12.6100 3789.6000
403.0000 1948.8000  276.0000   11.4700 3818.4000
403.2000 1907.2000  291.9200   10.9900 3852.8000
403.4000 1867.2000  307.5200   10.8300 3882.4000
403.6000 1825.6000  322.3200   10.4300 3908.0000
403.8000 1780.8000  337.6800   10.5100 3923.2000
404.0000 1744.0000  356.1600   10.9600 3952.8000
404.2000 1701.6000  370.8000   11.0000 3968.0000
404.4000 1664.8000  389.8400   11.0500 3986.4000
404.6000 1624.0000  403.8400   11.0100 3990.4000
404.8000 1594.4000  420.2400   12.0100 4004.0000
405.0000 1559.2000  441.6000   12.0500 4022.4000
405.2000 1517.6000  460.6400   12.7500 4029.6000
405.4000 1481.6000  479.7600   13.1000 4038.4000
405.6000 1440.8000  496.9600   13.4400 4038.4000
405.8000 1406.4000  519.2800   12.8300 4037.6000
406.0000 1368.8000  540.9600   13.2700 4048.0000
406.2000 1335.2000  563.7600   13.4600 4048.8000
406.4000 1304.0000  586.6400   14.2600 4048.0000
406.6000 1271.2000  608.3200   14.7900 4040.8000
406.8000 1236.8000  627.1200   15.5400 4020.8000
407.0000 1204.8000  654.6400   16.0700 4013.6000
407.2000 1176.0000  679.9200   15.8600 4013.6000
407.4000 1145.6000  702.8800   16.1600 4006.4000
407.6000 1114.4000  723.9200   17.2800 3989.6000
407.8000 1083.2000  748.2400   17.6700 3965.6000
408.0000 1057.6000  769.6800   18.4900 3952.8000
408.2000 1029.6000  792.4800   18.6200 3943.2000
408.4000 1011.2000  820.0000   19.2200 3936.8000
408.6000  980.8000  845.6000   20.6000 3926.4000
408.8000  952.8000  868.0000   22.0300 3920.0000
409.0000  925.6000  892.0000   22.9500 3903.2000
409.2000  901.6000  919.2000   24.1100 3886.4000
409.4000  880.8000  938.4000   23.9900 3848.0000
409.6000  864.0000  969.6000   24.8400 3823.2000
409.8000  848.0000  987.2000   25.0600 3794.4000
410.0000  824.8000 1012.8000   26.2500 3770.4000
410.2000  808.0000 1036.0000   27.3600 3751.2000
410.4000  791.2000 1066.4000   28.7100 3733.6000
410.6000  776.2400 1096.0000   30.5700 3708.0000
410.8000  758.8000 1123.2000   32.4500 3687.2000
411.0000  744.0000 1148.0000   33.9800 3670.4000
411.2000  732.8800 1176.0000   36.4300 3652.0000
411.4000  721.2800 1196.8000   37.3700 3626.4000
411.6000  704.5600 1221.6000   38.0500 3603.2000
411.8000  694.1600 1245.6000   40.8800 3581.6000
412.0000  682.8800 1268.8000   43.1200 3566.4000
412.2000  674.8000 1294.4000   45.6100 3549.6000
412.4000  665.3600 1319.2000   48.3500 3525.6000
412.6000  658.8000 1344.8000   52.1000 3512.0000
412.8000  653.8400 1368.0000   54.7300 3504.8000
413.0000  648.4800 1386.4000   58.9400 3484.8000
413.2000  649.3600 1412.8000   60.8700 3459.2000
413.4000  647.8400 1433.6000   63.2100 3435.2000
413.6000  645.6800 1448.8000   66.7600 3422.4000
413.8000  650.6400 1465.6000   72.8200 3404.0000
414.0000  649.7600 1488.0000   77.4000 3392.8000
414.2000  649.7600 1507.2000   80.4000 3387.2000
414.4000  656.3200 1526.4000   85.4600 3372.8000
414.6000  660.5600 1544.8000   91.7500 3360.8000
414.8000  661.6800 1568.0000   96.8200 3360.8000
415.0000  661.2000 1576.0000  101.5000 3339.2000
415.2000  669.2000 1586.4000  109.6000 3329.6000
415.4000  675.2800 1602.4000  116.0000 3336.0000
415.6000  686.4000 1610.4000  121.8000 3323.2000
415.8000  698.1600 1632.8000  130.7000 3319.2000
416.0000  709.7600 1640.0000  138.9000 3318.4000
416.2000  714.1600 1651.2000  144.7000 3326.4000
416.4000  725.8400 1663.2000  152.2000 3326.4000
416.6000  733.6000 1671.2000  159.3000 3317.6000
416.8000  745.8400 1687.2000  170.1000 3315.2000
417.0000  756.7200 1699.2000  182.7000 3316.0000
417.2000  779.8400 1700.0000  194.0000 3313.6000
417.4000  785.3600 1706.4000  208.1000 3314.4000
417.6000  804.8000 1719.2000  221.1000 3322.4000
417.8000  818.4000 1721.6000  238.2000 3336.0000
418.0000  836.0000 1726.4000  253.2000 3347.2000
418.2000  848.0000 1730.4000  270.6000 3357.6000
418.4000  861.6000 1734.4000  286.5000 3354.4000
418.6000  877.6000 1745.6000  305.1000 3366.4000
418.8000  888.0000 1743.2000  327.3000 3379.2000
419.0000  897.6000 1736.8000  348.0000 3387.2000
419.2000  916.8000 1735.2000  368.6000 3398.4000
419.4000  928.0000 1733.6000  390.5000 3403.2000
419.6000  940.8000 1736.0000  413.3000 3401.6000
419.8000  953.6000 1744.0000  440.5000 3419.2000
420.0000  964.8000 1742.4000  466.7000 3421.6000
420.2000  980.0000 1737.6000  496.8000 3424.8000
420.4000  996.8000 1733.6000  525.8000 3432.0000
420.6000 1012.0000 1732.8000  554.8000 3448.8000
420.8000 1017.6000 1730.4000  586.8000 3464.0000
421.0000 1025.6000 1728.8000  616.9000 3477.6000
421.2000 1035.2000 1729.6000  648.0000 3472.0000
421.4000 1040.0000 1720.8000  682.5000 3476.0000
421.6000 1048.8000 1720.8000  724.1000 3499.2000
421.8000 1049.6000 1715.2000  763.2000 3516.8000
422.0000 1056.0000 1714.4000  804.6000 3523.2000
422.2000 1058.4000 1717.6000  848.5000 3524.8000
422.4000 1064.0000 1708.8000  890.3000 3537.6000
422.6000 1065.6000 1706.4000  931.0000 3548.8000
422.8000 1074.4000 1691.2000  979.9000 3561.6000
423.0000 1073.6000 1688.0000 1026.0000 3564.8000
423.2000 1065.6000 1682.4000 1067.0000 3576.0000
423.4000 1057.6000 1675.2000 1114.0000 3578.4000
423.6000 1054.4000 1669.6000 1165.0000 3588.0000
423.8000 1052.0000 1669.6000 1218.0000 3600.8000
424.0000 1048.0000 1673.6000 1268.0000 3607.2000
424.2000 1046.4000 1660.0000 1311.0000 3607.2000
424.4000 1039.2000 1651.2000 1358.0000 3615.2000
424.6000 1031.2000 1647.2000 1410.0000 3624.0000
424.8000 1019.2000 1643.2000 1464.0000 3625.6000
425.0000 1008.8000 1643.2000 1525.0000 3649.6000
425.2000  998.4000 1637.6000 1582.0000 3645.6000
425.4000  984.0000 1626.4000 1636.0000 3636.8000
425.6000  971.2000 1624.8000 1683.0000 3650.4000
425.8000  962.4000 1619.2000 1738.0000 3659.2000
426.0000  947.2000 1617.6000 1796.0000 3656.8000
426.2000  938.4000 1612.0000 1854.0000 3660.0000
426.4000  924.0000 1612.0000 1910.0000 3655.2000
426.6000  910.4000 1608.0000 1974.0000 3641.6000
426.8000  886.4000 1606.4000 2034.0000 3647.2000
427.0000  872.8000 1598.4000 2081.0000 3646.4000
427.2000  864.8000 1596.8000 2135.0000 3656.8000
427.4000  850.4000 1595.2000 2183.0000 3652.0000
427.6000  834.4000 1594.4000 2244.0000 3644.8000
427.8000  814.4000 1596.0000 2293.0000 3644.8000
428.0000  800.0000 1606.4000 2347.0000 3635.2000
428.2000  782.5600 1595.2000 2394.0000 3615.2000
428.4000  761.5200 1591.2000 2444.0000 3598.4000
428.6000  744.7200 1591.2000 2505.0000 3598.4000
428.8000  732.6400 1591.2000 2543.0000 3588.8000
429.0000  719.4400 1583.2000 2588.0000 3578.4000
429.2000  703.6000 1589.6000 2627.0000 3560.0000
429.4000  687.2800 1589.6000 2675.0000 3556.8000
429.6000  673.6000 1597.6000 2724.0000 3534.4000
429.8000  657.6800 1604.0000 2763.0000 3515.2000
430.0000  636.6400 1596.8000 2809.0000 3502.4000
430.2000  626.5600 1593.6000 2854.0000 3490.4000
430.4000  610.6400 1597.6000 2880.0000 3476.0000
430.6000  596.4000 1604.0000 2917.0000 3467.2000
430.8000  584.3200 1604.8000 2947.0000 3452.8000
431.0000  572.1600 1614.4000 2986.0000 3432.8000
431.2000  557.0400 1616.0000 3009.0000 3417.6000
431.4000  545.9200 1618.4000 3044.0000 3401.6000
431.6000  531.0400 1628.0000 3080.0000 3376.0000
431.8000  521.1200 1629.6000 3108.0000 3342.4000
432.0000  509.4400 1636.8000 3128.0000 3320.8000
432.2000  499.2800 1636.0000 3154.0000 3297.6000
432.4000  487.0400 1640.8000 3188.0000 3288.0000
432.6000  482.6400 1646.4000 3212.0000 3268.0000
432.8000  468.5600 1644.8000 3222.0000 3244.0000
433.0000  458.0000 1656.0000 3240.0000 3225.6000
433.2000  449.3600 1668.0000 3261.0000 3202.4000
433.4000  436.4000 1676.8000 3266.0000 3168.0000
433.6000  426.2400 1684.0000 3286.0000 3137.6000
433.8000  415.5200 1697.6000 3297.0000 3108.8000
434.0000  406.7200 1699.2000 3310.0000 3092.0000
434.2000  396.7200 1704.8000 3328.0000 3068.8000
434.4000  387.6000 1713.6000 3325.0000 3045.6000
434.6000  376.8000 1724.8000 3327.0000 3011.2000
434.8000  371.0400 1735.2000 3329.0000 2980.8000
435.0000  361.1200 1740.8000 3343.0000 2956.8000
435.2000  355.1200 1746.4000 3341.0000 2947.2000
435.4000  347.6800 1752.0000 3339.0000 2909.6000
435.6000  339.6000 1761.6000 3339.0000 2877.6000
435.8000  331.6000 1774.4000 3326.0000 2847.2000
436.0000  326.5600 1784.8000 3315.0000 2811.2000
436.2000  321.7600 1788.8000 3299.0000 2784.0000
436.4000  314.8800 1798.4000 3298.0000 2755.2000
436.6000  311.8400 1804.0000 3293.0000 2734.4000
436.8000  302.4000 1804.8000 3282.0000 2710.4000
437.0000  293.2800 1814.4000 3279.0000 2682.4000
437.2000  291.6000 1819.2000 3259.0000 2659.2000
437.4000  289.4400 1833.6000 3242.0000 2626.4000
437.6000  286.0000 1844.8000 3224.0000 2612.8000
437.8000  281.1200 1855.2000 3201.0000 2580.8000
438.0000  278.6400 1862.4000 3179.0000 2556.8000
438.2000  274.8800 1876.8000 3160.0000 2533.6000
438.4000  271.8400 1885.6000 3145.0000 2514.4000
438.6000  268.4000 1888.0000 3138.0000 2485.6000
438.8000  263.1200 1896.0000 3116.0000 2464.8000
439.0000  262.4800 1910.4000 3097.0000 2434.4000
439.2000  259.9200 1913.6000 3073.0000 2418.4000
439.4000  257.6800 1920.0000 3045.0000 2400.0000
439.6000  258.2400 1924.0000 3028.0000 2373.6000
439.8000  259.2000 1926.4000 3011.0000 2347.2000
440.0000  257.3600 1929.6000 2994.0000 2321.6000
440.2000  257.2000 1928.8000 2974.0000 2305.6000
440.4000  254.2400 1936.0000 2948.0000 2288.8000
440.6000  251.1200 1942.4000 2929.0000 2264.0000
440.8000  252.1600 1944.0000 2902.0000 2240.0000
441.0000  252.6400 1953.6000 2882.0000 2212.8000
441.2000  249.8400 1956.0000 2855.0000 2196.8000
441.4000  253.9200 1950.4000 2820.0000 2180.0000
441.6000  252.8800 1951.2000 2793.0000 2163.2000
441.8000  255.8400 1954.4000 2783.0000 2147.2000
442.0000  257.4400 1959.2000 2757.0000 2138.4000
442.2000  258.7200 1960.0000 2733.0000 2121.6000
442.4000  256.7200 1960.0000 2707.0000 2097.6000
442.6000  256.8000 1960.0000 2689.0000 2090.4000
442.8000  255.6800 1962.4000 2667.0000 2073.6000
443.0000  258.7200 1964.0000 2641.0000 2052.8000
443.2000  258.7200 1957.6000 2624.0000 2036.0000
443.4000  257.2000 1950.4000 2606.0000 2016.8000
443.6000  258.5600 1957.6000 2587.0000 1992.0000
443.8000  262.3200 1950.4000 2569.0000 1984.8000
444.0000  266.4000 1952.0000 2541.0000 1984.8000
444.2000  264.4000 1945.6000 2526.0000 1964.8000
444.4000  267.9200 1940.0000 2509.0000 1948.0000
444.6000  266.1600 1943.2000 2490.0000 1935.2000
444.8000  269.2000 1932.0000 2481.0000 1924.8000
445.0000  270.6400 1927.2000 2459.0000 1915.2000
445.2000  272.8800 1920.0000 2440.0000 1895.2000
445.4000  277.2000 1912.0000 2429.0000 1881.6000
445.6000  278.6400 1907.2000 2421.0000 1868.8000
445.8000  279.2000 1902.4000 2398.0000 1863.2000
446.0000  280.2400 1896.0000 2377.0000 1850.4000
446.2000  282.5600 1884.8000 2363.0000 1837.6000
446.4000  283.0400 1883.2000 2348.0000 1824.0000
446.6000  286.0000 1876.8000 2329.0000 1811.2000
446.8000  285.7600 1875.2000 2327.0000 1803.2000
447.0000  285.5200 1870.4000 2313.0000 1790.4000
447.2000  283.7600 1859.2000 2310.0000 1786.4000
447.4000  284.7200 1854.4000 2301.0000 1771.2000
447.6000  284.6400 1841.6000 2289.0000 1766.4000
447.8000  284.5600 1830.4000 2288.0000 1757.6000
448.0000  285.0400 1820.0000 2282.0000 1751.2000
448.2000  282.8000 1805.6000 2270.0000 1742.4000
448.4000  282.8800 1793.6000 2266.0000 1732.8000
448.6000  282.5600 1784.0000 2260.0000 1726.4000
448.8000  282.6400 1780.8000 2261.0000 1716.8000
449.0000  283.8400 1767.2000 2252.0000 1707.2000
449.2000  283.2800 1756.0000 2248.0000 1708.8000
449.4000  281.5200 1744.0000 2246.0000 1703.2000
449.6000  279.5200 1740.0000 2248.0000 1692.0000
449.8000  279.9200 1724.0000 2246.0000 1680.8000
450.0000  279.6000 1707.2000 2251.0000 1668.0000
450.2000  277.0400 1698.4000 2246.0000 1659.2000
450.4000  276.7200 1693.6000 2257.0000 1649.6000
450.6000  274.1600 1682.4000 2257.0000 1645.6000
450.8000  270.9600 1674.4000 2255.0000 1635.2000
451.0000  267.9200 1657.6000 2250.0000 1629.6000
451.2000  266.4000 1646.4000 2260.0000 1629.6000
451.4000  261.9200 1647.2000 2254.0000 1618.4000
451.6000  259.2800 1637.6000 2256.0000 1612.0000
451.8000  254.3200 1628.8000 2260.0000 1600.0000
452.0000  253.5200 1613.6000 2261.0000 1603.2000
452.2000  252.4000 1599.2000 2261.0000 1602.4000
452.4000  248.9600 1592.0000 2268.0000 1592.0000
452.6000  246.4000 1578.4000 2271.0000 1586.4000
452.8000  243.5200 1571.2000 2288.0000 1578.4000
453.0000  238.0000 1560.8000 2290.0000 1557.6000
453.2000  235.0400 1554.4000 2292.0000 1549.6000
453.4000  229.2000 1540.8000 2308.0000 1540.8000
453.6000  230.0800 1530.4000 2307.0000 1529.6000
453.8000  225.8400 1513.6000 2314.0000 1519.2000
454.0000  225.1200 1512.8000 2321.0000 1509.6000
454.2000  223.2000 1498.4000 2339.0000 1506.4000
454.4000  218.8800 1484.8000 2336.0000 1496.0000
454.6000  214.4800 1483.2000 2340.0000 1487.2000
454.8000  211.5200 1476.0000 2344.0000 1471.2000
455.0000  208.2400 1466.4000 2350.0000 1468.0000
455.2000  204.4800 1456.8000 2350.0000 1461.6000
455.4000  199.5200 1446.4000 2360.0000 1453.6000
455.6000  197.8400 1435.2000 2360.0000 1445.6000
455.8000  192.0000 1428.0000 2365.0000 1428.0000
456.0000  188.0000 1421.6000 2368.0000 1410.4000
456.2000  185.6000 1416.0000 2374.0000 1402.4000
456.4000  182.4000 1399.2000 2387.0000 1398.4000
456.6000  180.4800 1387.2000 2390.0000 1396.8000
456.8000  177.5200 1376.0000 2395.0000 1388.8000
457.0000  175.3600 1372.0000 2402.0000 1373.6000
457.2000  171.0400 1368.8000 2406.0000 1364.0000
457.4000  164.8800 1363.2000 2402.0000 1348.8000
457.6000  162.5600 1358.4000 2404.0000 1335.2000
457.8000  159.6800 1348.8000 2402.0000 1326.4000
458.0000  158.8800 1344.0000 2399.0000 1312.8000
458.2000  157.2000 1331.2000 2409.0000 1297.6000
458.4000  151.2800 1321.6000 2412.0000 1292.0000
458.6000  146.1600 1320.8000 2410.0000 1276.0000
458.8000  142.9600 1303.2000 2408.0000 1262.4000
459.0000  140.9600 1292.8000 2408.0000 1255.2000
459.2000  138.4000 1285.6000 2414.0000 1243.2000
459.4000  135.6800 1276.8000 2409.0000 1235.2000
459.6000  131.2800 1278.4000 2409.0000 1228.8000
459.8000  129.3600 1278.4000 2409.0000 1216.8000
460.0000  128.2400 1271.2000 2402.0000 1202.4000
460.2000  123.1200 1264.8000 2393.0000 1190.4000
460.4000  122.4800 1256.0000 2391.0000 1176.8000
460.6000  117.7600 1247.2000 2388.0000 1167.2000
460.8000  115.4400 1241.6000 2380.0000 1157.6000
461.0000  113.0400 1236.0000 2372.0000 1150.4000
461.2000  110.5600 1230.4000 2369.0000 1138.4000
461.4000  107.2800 1227.2000 2369.0000 1120.8000
461.6000  104.5600 1220.8000 2364.0000 1113.6000
461.8000  102.1600 1216.8000 2358.0000 1098.4000
462.0000  100.8000 1217.6000 2352.0000 1091.2000
462.2000   98.2400 1208.0000 2340.0000 1078.4000
462.4000   97.5200 1205.6000 2323.0000 1066.4000
462.6000   96.4000 1206.4000 2323.0000 1052.0000
462.8000   94.0800 1199.2000 2316.0000 1042.4000
463.0000   92.0000 1193.6000 2303.0000 1028.8000
463.2000   90.4800 1196.0000 2296.0000 1020.0000
463.4000   88.5600 1184.8000 2282.0000 1006.4000
463.6000   86.0800 1184.0000 2272.0000  994.4000
463.8000   85.3600 1180.8000 2266.0000  981.6000
464.0000   83.4400 1183.2000 2251.0000  968.0000
464.2000   81.3600 1172.8000 2238.0000  963.2000
464.4000   79.7600 1165.6000 2230.0000  956.0000
464.6000   78.4480 1167.2000 2206.0000  952.0000
464.8000   76.6720 1167.2000 2193.0000  936.0000
465.0000   75.5840 1164.0000 2180.0000  928.8000
465.2000   74.7200 1156.8000 2170.0000  908.8000
465.4000   73.0480 1150.4000 2155.0000  903.2000
465.6000   72.6960 1144.8000 2142.0000  885.6000
465.8000   70.4720 1140.0000 2128.0000  874.4000
466.0000   71.5440 1135.2000 2116.0000  863.2000
466.2000   71.1760 1129.6000 2101.0000  852.8000
466.4000   69.2240 1125.6000 2085.0000  847.2000
466.6000   68.6000 1123.2000 2063.0000  836.0000
466.8000   69.1760 1122.4000 2045.0000  825.6000
467.0000   68.7920 1124.8000 2027.0000  811.2000
467.2000   66.8480 1121.6000 2007.0000  800.8000
467.4000   64.8160 1117.6000 1987.0000  797.2000
467.6000   63.3360 1115.2000 1973.0000  789.2800
467.8000   62.9280 1110.4000 1958.0000  778.4800
468.0000   63.5280 1106.4000 1949.0000  766.8000
468.2000   63.3920 1104.8000 1940.0000  762.9600
468.4000   63.9360 1104.8000 1931.0000  757.7600
468.6000   62.4160 1100.8000 1911.0000  750.4000
468.8000   62.9200 1097.6000 1902.0000  744.7200
469.0000   61.4640 1095.2000 1885.0000  733.2000
469.2000   60.6400 1092.8000 1864.0000  723.2000
469.4000   60.4720 1092.8000 1845.0000  716.4800
469.6000   60.3200 1091.2000 1828.0000  710.0000
469.8000   57.7280 1089.6000 1811.0000  704.0000
470.0000   59.3520 1076.8000 1789.0000  694.6400
470.2000   58.6880 1076.0000 1771.0000  684.4800
470.4000   57.5520 1073.6000 1757.0000  673.7600
470.6000   56.9840 1074.4000 1733.0000  668.5600
470.8000   55.9200 1063.2000 1717.0000  663.2000
471.0000   55.8240 1060.0000 1706.0000  656.0800
471.2000   55.6800 1053.6000 1695.0000  648.0800
471.4000   56.0720 1048.8000 1672.0000  636.7200
471.6000   54.3920 1043.2000 1652.0000  634.8000
471.8000   54.8560 1035.2000 1636.0000  621.5200
472.0000   54.0000 1027.2000 1618.0000  618.4000
472.2000   55.0400 1020.8000 1607.0000  608.8000
472.4000   54.5760 1018.4000 1594.0000  601.6800
472.6000   54.8480 1012.0000 1574.0000  597.1200
472.8000   53.5280 1011.2000 1554.0000  588.6400
473.0000   53.4560 1006.4000 1542.0000  581.2000
473.2000   53.7520  999.2000 1522.0000  579.0400
473.4000   54.3360 1000.8000 1514.0000  572.0000
473.6000   55.1280  996.0000 1495.0000  569.3600
473.8000   53.4960  988.0000 1484.0000  559.7600
474.0000   53.7440  984.8000 1473.0000  552.4800
474.2000   53.8400  982.4000 1455.0000  545.5200
474.4000   53.3120  973.6000 1440.0000  543.4400
474.6000   53.2080  970.4000 1422.0000  544.2400
474.8000   53.8480  964.8000 1407.0000  538.1600
475.0000   52.8720  956.8000 1390.0000  532.9600
475.2000   54.0160  946.4000 1369.0000  522.4800
475.4000   54.7200  946.4000 1362.0000  518.7200
475.6000   53.1120  943.2000 1350.0000  512.0000
475.8000   53.3600  934.4000 1339.0000  507.9200
476.0000   54.0880  930.4000 1327.0000  501.4400
476.2000   52.8080  924.8000 1319.0000  495.9200
476.4000   53.2160  918.4000 1303.0000  492.0800
476.6000   52.1280  913.6000 1287.0000  484.5600
476.8000   53.1760  909.6000 1272.0000  479.9200
477.0000   52.6160  905.6000 1260.0000  478.7200
477.2000   51.3520  901.6000 1254.0000  473.7600
477.4000   50.9920  890.4000 1246.0000  468.7200
477.6000   50.7120  887.2000 1239.0000  463.6000
477.8000   50.3120  884.8000 1220.0000  458.9600
478.0000   50.1840  878.4000 1214.0000  449.6800
478.2000   51.6560  867.2000 1200.0000  447.4400
478.4000   50.7840  864.8000 1189.0000  445.0400
478.6000   50.2400  863.2000 1177.0000  440.7200
478.8000   49.0560  856.0000 1169.0000  440.4000
479.0000   48.6160  844.8000 1160.0000  438.7200
479.2000   48.9520  840.0000 1147.0000  431.8400
479.4000   48.4160  836.0000 1142.0000  430.6400
479.6000   49.6320  827.2000 1138.0000  427.4400
479.8000   49.6800  817.6000 1138.0000  422.9600
480.0000   48.1680  815.2000 1122.0000  423.2000
480.2000   47.7840  810.4000 1107.0000  418.5600
480.4000   46.9120  801.6000 1098.0000  416.5600
480.6000   46.8480  791.7600 1091.0000  411.2000
480.8000   46.0800  789.6800 1082.0000  406.3200
481.0000   46.3360  788.4800 1072.0000  401.2000
481.2000   45.4800  779.2800 1065.0000  396.9600
481.4000   45.8080  774.1600 1057.0000  396.1600
481.6000   45.0320  768.4800 1053.0000  391.3600
481.8000   43.9360  764.1600 1045.0000  389.1200
482.0000   43.5280  757.6800 1039.0000  382.9600
482.2000   43.6640  753.3600 1033.0000  380.8000
482.4000   42.7600  747.0400 1029.0000  375.8400
482.6000   44.1440  739.3600 1025.0000  371.4400
482.8000   42.7840  733.9200 1014.0000  368.5600
483.0000   42.3120  728.3200 1010.0000  365.7600
483.2000   41.2000  719.9200 1010.0000  360.8800
483.4000   41.2000  712.0000 1001.0000  360.9600
483.6000   40.8080  711.5200  998.5000  360.8800
483.8000   39.5680  704.4000  987.6000  357.7600
484.0000   38.0800  701.5200  973.9000  356.0000
484.2000   38.1440  695.6000  968.9000  352.4800
484.4000   38.3920  687.9200  965.3000  349.3600
484.6000   37.2640  684.0000  961.1000  346.6400
484.8000   38.2960  675.2800  955.1000  341.5200
485.0000   36.8560  672.9600  954.0000  338.9600
485.2000   36.2000  665.6000  946.8000  336.3200
485.4000   36.3040  658.8800  940.5000  332.7200
485.6000   35.5840  661.5200  935.9000  331.2000
485.8000   34.9840  652.3200  937.0000  330.0800
486.0000   33.3440  644.0000  933.6000  326.1600
486.2000   33.6480  640.0800  929.3000  321.2000
486.4000   33.6480  636.0000  921.4000  320.9600
486.6000   32.4880  631.1200  914.0000  315.8400
486.8000   31.4640  622.1600  911.5000  313.4400
487.0000   30.6480  619.6800  909.0000  307.2800
487.2000   30.9360  614.6400  906.6000  306.8000
487.4000   29.4480  608.8000  898.0000  306.0000
487.6000   28.9680  603.7600  891.6000  300.8800
487.8000   28.6400  599.9200  888.2000  296.0000
488.0000   28.3680  593.3600  886.0000  293.8400
488.2000   27.6400  593.5200  879.0000  289.3600
488.4000   27.5520  587.6000  875.4000  288.2400
488.6000   27.6320  584.4000  871.3000  285.9200
488.8000   26.9440  579.1200  862.9000  283.1200
489.0000   26.0560  573.1200  854.9000  281.2000
489.2000   25.8560  570.8000  849.4000  280.6400
489.4000   24.2160  571.2000  847.0000  276.0800
489.6000   23.8960  565.5200  845.4000  274.5600
489.8000   24.7280  562.4000  839.2000  272.5600
490.0000   24.2240  558.8800  834.3000  270.7200
490.2000   24.2240  553.2800  836.6000  269.2800
490.4000   23.3120  551.3600  830.3000  262.8000
490.6000   23.2320  539.9200  824.9000  258.4800
490.8000   22.0960  536.4800  817.1000  257.6000
491.0000   21.0240  530.7200  814.3000  254.8000
491.2000   21.2400  527.6800  809.6000  254.3200
491.4000   20.6960  526.1600  806.5000  250.8000
491.6000   20.2720  522.6400  803.4000  245.2800
491.8000   20.2320  522.7200  795.3000  242.4000
492.0000   19.6960  517.3600  790.0000  240.0000
492.2000   20.0160  516.0800  781.9000  236.5600
492.4000   19.8640  507.4400  772.4000  235.6000
492.6000   19.8000  502.7200  770.0000  230.9600
492.8000   18.7600  498.0800  762.6000  228.4800
493.0000   18.9360  496.0800  758.8000  225.0400
493.2000   18.2400  496.0000  756.3000  223.6800
493.4000   18.4080  493.8400  748.9000  221.3600
493.6000   18.4080  490.5600  745.8000  217.6800
493.8000   17.1360  489.2000  742.9000  215.6800
494.0000   17.3120  486.2400  737.8000  214.3200
494.2000   16.7520  482.4800  735.9000  213.0400
494.4000   16.3200  480.0000  736.2000  210.3200
494.6000   16.0880  477.4400  727.6000  205.5200
494.8000   16.3920  475.3600  721.8000  203.9200
495.0000   15.8560  468.4000  709.9000  202.4800
495.2000   15.9600  467.6800  705.5000  201.5200
495.4000   15.3120  464.8000  705.7000  202.6400
495.6000   15.2800  462.7200  694.4000  200.9600
495.8000   15.1040  458.6400  690.9000  198.0800
496.0000   14.9440  457.4400  683.6000  194.1600
496.2000   14.8640  453.1200  676.7000  192.8800
496.4000   14.5360  451.3600  671.2000  190.8000
496.6000   13.8720  447.7600  668.9000  188.0800
496.8000   13.9520  444.8000  661.7000  185.5200
497.0000   13.6080  440.0800  657.9000  186.0800
497.2000   13.1360  433.5200  650.5000  182.9600
497.4000   12.7200  427.9200  646.8000  179.6000
497.6000   12.4960  430.8800  644.3000  175.6000
497.8000   12.0880  431.2800  638.8000  174.5600
498.0000   12.7760  428.7200  633.2000  176.5600
498.2000   12.4080  424.4000  627.2000  171.5200
498.4000   12.3520  423.3600  622.2000  168.4000
498.6000   11.6960  420.2400  615.3000  168.4800
498.8000   12.1200  416.6400  607.6000  165.9200
499.0000   13.0160  413.6000  598.5000  162.0800
499.2000   12.0880  411.9200  596.9000  159.9200
499.4000   11.2800  414.0000  591.7000  156.4000
499.6000   11.0080  410.5600  586.8000  155.9200
499.8000   10.3920  411.6800  580.8000  155.3600
500.0000   10.2480  412.1600  572.3000  154.4000
500.2000   10.2160  405.6000  569.6000  151.3600
500.4000   10.1920  404.0000  567.3000  152.6400
500.6000   10.2160  399.8400  565.4000  150.6400
500.8000   10.1040  398.5600  559.3000  147.2800
501.0000    9.9200  394.7200  557.1000  145.0400
501.2000    9.9680  391.3600  553.3000  145.9200
501.4000   10.1040  393.0400  546.0000  143.8400
501.6000    9.6880  388.3200  537.6000  141.6000
501.8000   10.2240  385.7600  532.5000  138.5600
502.0000   10.4560  384.4000  529.0000  138.4800
502.2000   10.1600  382.1600  524.6000  136.0800
502.4000    9.9600  382.2400  519.4000  132.3200
502.6000    9.4880  374.4800  515.6000  132.4000
502.8000    9.6320  371.1200  508.4000  130.4800
503.0000    9.6800  370.3200  505.2000  128.8000
503.2000    9.6480  368.0000  503.4000  128.6400
503.4000    9.4800  364.8000  496.3000  125.3600
503.6000    9.7360  364.0000  489.3000  125.6800
503.8000    9.8000  363.7600  485.4000  124.8800
504.0000    9.7200  361.8400  480.4000  124.4800
504.2000    9.0640  360.0000  475.7000  123.3600
504.4000    8.8000  354.2400  472.7000  119.2800
504.6000    8.9680  353.0400  468.4000  116.5600
504.8000    9.4000  351.0400  462.9000  115.4400
505.0000    9.4880  348.7200  458.1000  113.3600
505.2000    9.0720  352.0000  453.9000  111.8400
505.4000    8.6560  348.6400  454.3000  110.0800
505.6000    7.8768  346.1600  445.9000  110.0000
505.8000    8.2080  344.0000  437.3000  109.5200
506.0000    7.8728  342.5600  435.5000  107.2000
506.2000    8.5680  339.0400  430.5000  104.2400
506.4000    8.3840  335.2800  427.5000  103.2800
506.6000    8.0320  332.6400  424.7000  103.9200
506.8000    8.2800  333.2000  417.9000  102.5600
507.0000    8.1120  328.2400  411.7000  100.2400
507.2000    8.0480  327.2800  407.7000   98.6400
507.4000    8.3600  328.5600  401.4000   98.2400
507.6000    7.3488  325.4400  397.1000   97.2000
507.8000    7.7248  320.7200  391.0000   96.4000
508.0000    8.4960  316.8800  388.4000   99.1200
508.2000    8.6560  312.8800  386.7000   99.6000
508.4000    8.7840  308.8800  383.1000   98.0800
508.6000    8.6320  306.4800  378.6000   96.4000
508.8000    8.1920  305.6800  374.9000   96.8800
509.0000    8.5360  308.3200  368.0000   94.4000
509.2000    8.2560  305.6000  365.9000   92.8000
509.4000    8.1200  300.0800  361.3000   91.1200
509.6000    8.0560  294.1600  360.4000   90.5600
509.8000    7.6624  292.3200  356.2000   89.0400
510.0000    7.8952  291.9200  353.9000   88.1600
510.2000    8.2160  290.0800  347.7000   87.0400
510.4000    8.1840  289.6800  345.9000   85.2800
510.6000    7.7680  288.7200  344.7000   83.9200
510.8000    7.4080  286.8800  341.3000   82.1600
511.0000    7.5120  280.5600  338.5000   80.8000
511.2000    7.6592  280.6400  334.1000   80.4800
511.4000    7.5744  278.8800  331.1000   80.9600
511.6000    7.4176  274.9600  326.5000   80.0800
511.8000    6.7568  273.6800  322.2000   80.0000
512.0000    6.7936  274.3200  319.9000   79.8240
512.2000    6.6136  271.2800  317.4000   78.9760
512.4000    7.0680  268.8800  313.4000   78.1440
512.6000    7.4176  267.1200  310.1000   75.6560
512.8000    7.2264  266.4000  308.1000   75.3600
513.0000    6.6632  266.7200  303.6000   74.5520
513.2000    7.0792  265.3600  299.4000   72.0400
513.4000    7.0584  262.9600  294.7000   72.2800
513.6000    6.8696  259.6000  292.8000   72.5920
513.8000    7.0976  256.0800  291.2000   72.2480
514.0000    6.8600  254.8000  288.2000   71.7520
514.2000    6.7512  251.2000  285.5000   70.8800
514.4000    6.9296  252.1600  282.2000   70.4080
514.6000    7.6040  248.4000  282.4000   68.5120
514.8000    7.1312  244.8800  278.8000   66.4560
515.0000    7.1216  245.1200  272.3000   65.3840
515.2000    6.7672  240.6400  270.4000   65.1200
515.4000    6.7584  238.6400  269.2000   63.3200
515.6000    6.7024  236.4800  265.9000   63.0000
515.8000    6.6672  233.2800  261.7000   62.0800
516.0000    6.4048  230.1600  256.1000   61.8880
516.2000    5.7184  228.2400  255.2000   61.6880
516.4000    6.0512  226.5600  252.7000   61.2960
516.6000    5.7896  224.4000  248.8000   61.5280
516.8000    6.2240  224.1600  247.5000   60.9280
517.0000    5.7184  221.5200  245.2000   61.3840
517.2000    5.6224  218.5600  245.2000   60.2800
517.4000    5.4112  216.5600  243.0000   58.2000
517.6000    5.4424  214.1600  243.6000   58.9600
517.8000    5.3456  214.4800  239.8000   58.4640
518.0000    5.6656  212.0000  234.3000   56.2960
518.2000    5.1840  211.8400  232.9000   56.0560
518.4000    5.4712  212.0800  229.7000   56.0560
518.6000    5.6696  208.2400  228.3000   55.3600
518.8000    6.1584  205.8400  225.8000   56.2400
519.0000    5.8840  205.3600  225.5000   55.5280
519.2000    6.0672  203.4400  224.0000   54.2160
519.4000    5.7240  202.1600  221.0000   53.7040
519.6000    5.5608  202.0800  222.0000   52.0160
519.8000    4.8192  198.1600  214.8000   52.3760
520.0000    5.1016  196.0800  214.2000   52.0640
520.2000    4.9864  193.6000  214.7000   51.4400
520.4000    5.4776  191.5200  215.5000   50.9680
520.6000    5.4192  189.9200  211.8000   50.5600
520.8000    5.4072  188.9600  209.1000   48.9840
521.0000    5.3712  188.3200  206.8000   48.1120
521.2000    5.2416  186.9600  204.2000   47.7680
521.4000    5.3616  186.6400  202.0000   47.3840
521.6000    5.1968  183.9200  200.4000   46.8560
521.8000    5.0904  183.3600  198.9000   47.6320
522.0000    4.4080  182.4800  196.7000   46.1600
522.2000    4.2296  178.5600  194.7000   45.9120
522.4000    4.1056  178.4800  192.7000   45.4240
522.6000    4.4720  177.4400  192.6000   46.2160
522.8000    4.1856  176.6400  190.2000   45.1520
523.0000    4.1976  173.6800  189.1000   44.8480
523.2000    4.0576  172.8800  187.6000   43.3120
523.4000    4.0256  169.4400  187.4000   42.8320
523.6000    3.8144  168.6400  186.4000   42.7360
523.8000    3.9984  166.7200  184.8000   41.8640
524.0000    3.9104  167.6000  181.6000   42.3440
524.2000    4.0448  164.8800  179.4000   41.7760
524.4000    4.1168  163.0400  178.9000   40.1200
524.6000    3.8624  161.6000  176.0000   40.1520
524.8000    3.3696  157.6800  175.2000   40.1520
525.0000    3.5368  155.8400  172.1000   40.3760
525.2000    3.5384  153.3600  170.3000   39.5680
525.4000    3.3224  152.9600  168.9000   39.3040
525.6000    3.1664  153.6000  168.2000   38.7440
525.8000    3.3672  154.2400  166.6000   38.4320
526.0000    3.4136  152.3200  165.6000   37.0640
526.2000    3.4552  152.4800  165.7000   36.7360
526.4000    3.4072  151.9200  165.0000   36.2960
526.6000    3.3312  146.0800  164.0000   35.4880
526.8000    3.4792  146.5600  161.6000   34.8640
527.0000    3.5560  145.2000  157.6000   34.0800
527.2000    3.4816  144.7200  155.4000   33.6880
527.4000    3.3616  144.0000  154.8000   33.4560
527.6000    3.3144  143.0400  154.2000   33.0400
527.8000    3.5568  141.2800  152.3000   32.8240
528.0000    3.3208  141.4400  149.4000   32.9680
528.2000    3.3424  139.6000  148.4000   32.8080
528.4000    2.9976  140.9600  147.2000   33.0400
528.6000    2.6872  139.5200  145.7000   34.4880
528.8000    2.9144  137.4400  144.4000   33.0480
529.0000    2.7936  134.2400  144.2000   32.6080
529.2000    2.7928  133.6800  143.9000   30.6720
529.4000    2.9264  131.6000  144.3000   31.3120
529.6000    2.6832  131.1200  145.8000   31.2720
529.8000    2.7336  129.5200  145.5000   31.4880
530.0000    2.6312  129.2000  142.6000   30.5920
530.2000    2.5984  129.6800  139.9000   30.1920
530.4000    2.6744  128.0800  139.3000   30.2880
530.6000    2.6472  126.0800  139.6000   29.0640
530.8000    2.5632  124.8800  137.0000   28.3040
531.0000    2.8760  124.8800  136.2000   28.3200
531.2000    2.9256  124.8800  135.0000   28.1200
531.4000    3.0400  122.0000  132.7000   27.8240
531.6000    2.7984  119.9200  129.4000   27.4080
531.8000    2.8568  119.7600  128.8000   27.0640
532.0000    2.7552  118.8000  127.4000   27.2080
532.2000    2.6144  117.4400  126.0000   27.2240
532.4000    2.8176  117.1200  124.4000   26.6240
532.6000    2.7264  116.7200  123.1000   26.4400
532.8000    2.5824  116.8000  120.8000   26.4080
533.0000    2.2128  116.9600  120.1000   25.3680
533.2000    2.0664  115.4400  120.5000   25.6160
533.4000    1.9480  112.0000  119.2000   25.1440
533.6000    1.9816  111.6000  118.1000   25.5280
533.8000    2.0520  110.9600  116.6000   25.4400
534.0000    2.1024  109.6800  117.5000   24.8160
534.2000    2.0976  108.4800  116.4000   25.3920
534.4000    2.1120  108.8000  115.0000   24.5840
534.6000    2.3208  107.7600  113.9000   24.5440
534.8000    2.2264  107.6800  113.6000   24.2160
535.0000    1.9856  107.0400  112.0000   23.1280
535.2000    1.9640  105.8400  110.8000   22.6240
535.4000    1.8544  106.3200  110.2000   22.8640
535.6000    1.9048  106.1600  109.6000   21.9680
535.8000    1.9152  104.8000  108.7000   21.1600
536.0000    2.1640  103.7600  107.9000   21.5840
536.2000    2.1088  102.3200  106.5000   21.2480
536.4000    2.1096  101.6000  104.3000   21.4240
536.6000    2.1344  101.0400  103.3000   21.2720
536.8000    1.9320  100.8000  100.9000   21.1840
537.0000    1.8824   99.5200  100.1000   21.6480
537.2000    1.9416   98.9600  100.1000   20.8720
537.4000    1.8152   99.2800   98.5600   20.0240
537.6000    1.8520   98.9600   97.2000   20.5920
537.8000    1.6968   97.2800   96.8400   20.0320
538.0000    1.8392   97.1200   95.0700   20.3440
538.2000    1.8944   94.9600   93.9100   19.5840
538.4000    2.0384   94.1600   93.2300   18.8880
538.6000    2.0280   92.7200   92.2000   18.8560
538.8000    2.1264   92.4800   91.4700   18.5920
539.0000    1.9424   90.8000   91.0800   17.9920
539.2000    2.2024   91.2000   90.2600   17.5680
539.4000    2.1168   90.5600   89.1500   17.8800
539.6000    2.1320   90.5600   88.6200   17.9520
539.8000    1.8856   89.6000   87.5600   17.8400
540.0000    2.0632   90.2400   86.3400   17.1600
540.2000    2.1368   87.6000   85.2400   16.5200
540.4000    2.1376   88.0800   84.3800   16.0400
540.6000    2.2016   87.4400   83.3400   16.0880
540.8000    1.8856   85.2800   83.4700   16.5040
541.0000    1.6736   85.6000   82.5200   16.1440
541.2000    1.4760   84.8000   81.5100   15.8000
541.4000    1.8072   84.7200   81.7100   15.6160
541.6000    1.9248   82.5600   81.9200   15.7440
541.8000    1.7656   83.3600   80.3900   15.1280
542.0000    1.9040   82.5600   80.0000   14.9040
542.2000    1.7200   82.0000   78.5100   15.1360
542.4000    1.7432   80.3200   76.1500   14.9360
542.6000    1.7176   81.2000   75.6600   14.6880
542.8000    1.8208   79.4160   75.5100   14.3360
543.0000    1.6024   77.9200   74.0900   14.3360
543.2000    1.6568   78.4720   73.7600   13.7920
543.4000    1.6000   78.4480   73.0500   13.6720
543.6000    1.4304   77.3280   70.5800   14.1440
543.8000    1.2752   76.8960   69.9700   13.8240
544.0000    1.3216   75.6800   70.2900   13.5920
544.2000    1.4048   75.4800   70.4500   13.5040
544.4000    1.5328   76.6800   69.4400   13.8560
544.6000    1.9144   77.2320   68.1400   13.9920
544.8000    1.9760   75.4240   67.0400   13.5760
545.0000    1.6864   73.4320   66.8100   12.8480
545.2000    1.9288   72.8400   66.0600   12.9680
545.4000    1.7336   72.9360   65.0200   12.8960
545.6000    1.7832   72.3040   64.7600   12.9920
545.8000    1.9616   72.4960   63.8800   12.5600
546.0000    1.8424   71.4720   62.2600   12.1680
546.2000    1.8160   70.3600   61.2000   12.6720
546.4000    1.7216   69.9440   61.3200   12.3120
546.6000    1.7080   69.0560   60.8600   11.9200
546.8000    1.5896   68.4160   59.4800   11.8400
547.0000    1.4688   68.2720   59.6700   11.6480
547.2000    1.7560   68.0080   58.1600   11.4240
547.4000    1.9168   66.1040   57.0000   11.4560
547.6000    1.9768   66.3360   56.5400   11.1200
547.8000    1.8048   66.1840   56.7700   10.8080
548.0000    1.6880   66.0640   55.7000   11.0320
548.2000    1.3792   65.2240   55.5500   10.7600
548.4000    1.4456   64.6560   54.9800   10.4480
548.6000    1.5848   64.8880   53.9500   10.0160
548.8000    1.5272   64.6320   54.7000   10.0160
549.0000    1.4864   64.2320   52.8000   10.3040
549.2000    1.3344   63.2960   51.9500   10.6320
549.4000    1.3520   63.9280   53.5500   10.6960
549.6000    1.3784   64.0400   52.3900   10.4640
549.8000    1.3720   64.0640   52.4300   10.1760
550.0000    1.5488   62.3600   52.3600   10.5520
550.2000    1.6344   60.7680   51.1600   10.6560
550.4000    1.6632   60.2720   50.3200   10.2000
550.6000    1.4472   58.5440   49.6100    9.9360
550.8000    1.2448   58.4880   49.2800    9.4400
551.0000    1.2232   58.2000   47.8800    9.5040
551.2000    1.5032   57.5120   48.4300    9.7680
551.4000    1.3856   56.7520   48.3300    9.3760
551.6000    1.5968   55.6560   47.5500    9.1680
551.8000    1.4416   56.0000   46.5000    9.5440
552.0000    1.6232   55.8240   46.4700    9.0880
552.2000    1.5776   55.5360   46.1400    8.1920
552.4000    1.3072   55.6240   46.6200    8.3520
552.6000    1.3520   55.3920   45.2900    8.6560
552.8000    1.1880   54.4880   44.8300    8.8240
553.0000    1.0632   53.4320   44.6300    8.2720
553.2000    1.4928   54.1920   43.4600    8.4400
553.4000    1.4040   53.7200   42.6500    8.3600
553.6000    1.2464   52.7360   42.2100    8.1760
553.8000    1.0640   52.8240   42.4600    8.0320
554.0000    1.1408   51.9040   41.5100    7.8424
554.2000    1.4008   51.5520   41.5600    7.5096
554.4000    1.2824   50.6960   40.2900    7.6592
554.6000    1.8472   50.6960   40.5900    7.9488
554.8000    1.8048   50.0960   39.5800    8.2160
555.0000    1.3744   50.0640   39.8900    8.0960
555.2000    1.4104   50.8800   39.8200    7.4616
555.4000    1.4776   49.2080   40.1900    7.3712
555.6000    1.2720   48.2000   39.0400    7.3848
555.8000    1.3024   47.3920   39.0600    7.5976
556.0000    1.0904   46.9520   38.1100    7.7152
556.2000    0.9608   46.7840   37.9800    7.6128
556.4000    1.1344   46.2400   38.0800    7.2952
556.6000    1.1744   45.8480   37.0400    7.0792
556.8000    1.5112   46.2400   37.6400    7.5784
557.0000    1.2944   44.9200   37.5000    7.3896
557.2000    1.2000   45.4560   36.7300    7.0592
557.4000    1.2472   44.5840   35.3300    7.2624
557.6000    1.2352   44.1040   35.5700    7.1072
557.8000    1.0528   43.1600   35.7800    7.5480
558.0000    1.1696   42.1440   35.2500    7.2616
558.2000    1.0232   42.9040   34.7000    6.9504
558.4000    1.1112   42.9040   33.6400    6.7992
558.6000    1.1600   43.4960   33.1000    6.7352
558.8000    0.8720   43.3760   32.2900    6.8640
559.0000    1.0552   42.7040   32.2300    6.5784
559.2000    1.0480   42.6080   31.8400    6.6624
559.4000    1.1416   41.7520   31.7300    6.0864
559.6000    1.2296   40.8720   31.2500    5.8880
559.8000    1.4688   40.5200   30.7900    5.5928
560.0000    1.6512   40.6480   31.7300    5.7704
560.2000    1.6016   39.7680   30.7900    5.9224
560.4000    1.6312   40.5520   30.6100    5.9368
560.6000    1.4328   39.4800   30.5400    5.7144
560.8000    1.2952   39.0640   30.2500    6.1512
561.0000    1.3560   38.3120   29.6000    6.1872
561.2000    1.2928   38.2480   29.1200    6.0056
561.4000    1.0376   37.1520   28.4600    6.3440
561.6000    1.2280   36.8400   27.6100    6.4632
561.8000    1.0336   37.2160   27.9100    5.8712
562.0000    1.0992   37.1600   26.8300    5.7944
562.2000    1.0224   36.6800   27.6100    5.6792
562.4000    0.9656   35.4240   27.1900    5.7552
562.6000    0.9176   36.0800   27.1500    5.4752
562.8000    0.8960   35.8080   26.7300    5.4232
563.0000    0.9136   35.4560   26.9000    5.3600
563.2000    0.9320   35.1520   26.3300    5.7368
563.4000    1.0544   34.5040   26.5900    5.5824
563.6000    1.1816   34.1840   26.3300    5.5176
563.8000    1.1520   33.3600   25.8800    5.3280
564.0000    1.0552   34.4000   25.4000    5.4288
564.2000    1.0024   33.8480   26.0600    5.6336
564.4000    1.0384   33.9040   25.0000    5.1240
564.6000    1.2784   32.7600   24.3600    5.0480
564.8000    1.1344   32.4800   24.5100    5.1552
565.0000    1.3480   32.2800   24.5600    5.1336
565.2000    1.1448   32.1120   24.4600    4.8384
565.4000    1.0864   31.6880   24.5700    5.1016
565.6000    1.1712   30.6560   23.6800    5.3608
565.8000    1.1344   30.3600   23.0600    5.5416
566.0000    1.0120   31.0960   21.9700    5.1856
566.2000    1.1064   30.6400   22.3500    4.7584
566.4000    1.0584   31.6080   22.1300    4.3720
566.6000    0.9928   30.5200   22.4300    4.2928
566.8000    1.0032   29.6800   22.1600    4.2072
567.0000    0.9224   29.4960   22.1200    4.3760
567.2000    0.8928   29.1120   21.4800    4.4592
567.4000    0.8864   28.9120   21.8500    4.3808
567.6000    0.9344   28.9040   21.5900    4.2416
567.8000    1.2336   27.8320   21.3300    4.4936
568.0000    1.0856   28.5360   21.0000    4.5976
568.2000    1.0336   28.2880   20.6300    4.3680
568.4000    0.8520   28.4560   21.1000    4.2576
568.6000    1.0800   26.7680   21.1600    4.5088
568.8000    1.1000   27.1600   21.2800    4.4400
569.0000    1.1472   26.6880   20.6100    4.4048
569.2000    0.9776   26.5840   20.5700    4.2816
569.4000    0.9160   27.3120   20.0600    4.2552
569.6000    0.6896   26.4160   19.7800    4.2176
569.8000    0.7112   27.1120   19.3700    4.4120
570.0000    0.7696   27.3120   19.4500    4.3296
570.2000    0.9528   27.5120   19.0300    3.9856
570.4000    0.9336   26.4400   17.8200    3.9920
570.6000    0.9592   26.4960   17.6900    3.9488
570.8000    0.9936   26.2400   18.0200    3.9312
571.0000    0.9848   25.5120   17.7000    3.9616
571.2000    1.1248   25.0880   17.7200    3.8304
571.4000    1.1272   25.6400   17.8800    3.5784
571.6000    1.0416   24.9440   17.5600    4.1384
571.8000    1.2824   24.5280   17.6900    4.0536
572.0000    0.9968   24.1520   17.4600    3.7880
572.2000    0.8760   24.6320   17.4200    3.6344
572.4000    1.0080   24.5280   16.8000    3.3256
572.6000    0.9584   24.0160   17.4000    3.4320
572.8000    0.9032   24.0080   16.7600    3.2008
573.0000    0.9424   23.1040   17.0300    3.2656
573.2000    0.9800   23.0880   16.4600    3.1944
573.4000    1.2040   23.4960   15.7500    3.2056
573.6000    1.1448   23.7040   15.4600    3.1112
573.8000    0.9808   22.7920   15.8000    2.8360
574.0000    1.2336   22.3200   16.4400    3.0040
574.2000    1.3384   22.3680   16.3300    2.9960
574.4000    1.3504   21.9520   15.9400    2.8184
574.6000    1.0560   20.9600   16.2200    2.9144
574.8000    0.8880   21.2960   15.8200    2.6952
575.0000    0.9560   21.0560   15.2700    2.7216
575.2000    0.9344   20.3920   15.6900    2.8624
575.4000    0.9936   21.3440   15.8400    2.8760
575.6000    0.8696   21.1680   16.1300    2.8560
575.8000    0.9208   21.3280   15.6100    2.7176
576.0000    0.8608   21.4400   15.2500    2.7600
576.2000    0.7888   20.9680   15.7600    2.7256
576.4000    0.7456   20.9360   15.2600    3.0080
576.6000    0.8256   20.5600   14.7500    2.9728
576.8000    0.7912   20.0320   14.5200    2.7560
577.0000    0.7560   20.3920   14.0300    2.7136
577.2000    0.9416   19.5200   13.6400    2.8560
577.4000    0.9120   19.1040   13.5200    2.7496
577.6000    0.9928   18.5600   13.4900    2.9464
577.8000    1.1880   18.5760   13.2700    2.7160
578.0000    1.2808   18.9520   13.1300    2.9664
578.2000    1.1288   18.9360   13.2300    3.1248
578.4000    1.2128   19.1760   13.0600    2.8904
578.6000    1.1312   18.6800   13.4200    2.8512
578.8000    1.0800   18.9200   12.8400    2.7368
579.0000    1.0296   18.7360   12.9200    2.7272
579.2000    1.0232   18.9680   12.4700    2.8560
579.4000    0.8856   18.4160   12.0300    2.7208
579.6000    0.9000   17.8960   12.2200    2.4952
579.8000    0.9648   17.3520   11.7300    2.5536
580.0000    1.1720   17.2880   11.6500    2.2672
580.2000    0.9488   17.2960   11.5400    2.3936
580.4000    1.0160   17.0000   11.9800    2.3272
580.6000    1.2200   17.3440   11.5500    2.5224
580.8000    1.1960   17.7920   11.0300    2.5096
581.0000    1.1304   17.4880   10.6700    2.5384
581.2000    1.1368   16.6640   10.5900    2.6808
581.4000    1.0176   17.4480   10.3300    2.3144
581.6000    1.1240   17.4960   10.7100    2.2648
581.8000    1.0320   17.0640   10.3700    2.3904
582.0000    1.0480   17.3200    9.8140    2.5544
582.2000    0.9488   16.9200    9.9680    2.5200
582.4000    0.8632   16.5520    9.8720    2.4328
582.6000    0.8248   16.3520    9.7150    2.4616
582.8000    1.0480   16.5920    9.3460    2.5720
583.0000    1.0864   16.0640    9.9090    2.4144
583.2000    1.0368   15.7840   10.0600    2.4128
583.4000    0.8992   15.5200    9.6490    2.4528
583.6000    0.9888   15.7280    9.8690    2.2056
583.8000    0.9712   15.0400    9.9200    2.1176
584.0000    0.9896   14.7600    9.7050    2.3096
584.2000    0.9408   13.8880    9.4350    2.3080
584.4000    0.8776   14.3840    9.3050    2.2136
584.6000    0.7520   14.3520    9.0690    2.2328
584.8000    0.5664   14.3360    9.1270    2.3768
585.0000    0.6400   14.2960    8.9750    2.2768
585.2000    0.6832   14.3120    9.2370    2.2600
585.4000    0.6384   14.6160    8.5110    2.3688
585.6000    0.8408   14.3040    8.8010    2.1824
585.8000    0.9992   14.2640    8.9750    2.2064
586.0000    0.7928   13.7360    8.9690    2.2616
586.2000    0.8752   14.5520    9.1490    2.0416
586.4000    0.9208   13.7040    8.9590    2.1096
586.6000    1.0016   12.9360    8.6950    2.1000
586.8000    0.9424   13.4800    8.4770    2.1472
587.0000    1.0952   13.0720    8.2260    2.0592
587.2000    1.0128   13.9040    8.3090    2.2352
587.4000    0.9680   12.7920    8.0390    2.3560
587.6000    1.0528   12.8320    7.8660    2.3856
587.8000    0.9168   12.5920    7.9880    2.0000
588.0000    0.9360   12.2640    8.4210    1.9648
588.2000    0.8424   12.1520    8.3890    1.7712
588.4000    0.7992   12.2880    8.1840    1.9248
588.6000    0.6616   12.1840    8.2260    1.8560
588.8000    0.5184   12.5520    7.9670    1.9072
589.0000    0.7072   12.9360    7.7150    1.8016
589.2000    0.6912   11.8160    7.2140    1.8184
589.4000    0.8032   12.7440    7.3140    1.6480
589.6000    0.7272   12.6000    7.3450    1.5672
589.8000    0.8128   11.8560    7.4830    1.3720
590.0000    0.7768   12.0560    7.4630    1.4664
590.2000    0.6752   11.5840    7.8360    1.5856
590.4000    0.7744   11.0160    7.5210    1.8240
590.6000    0.7072   11.0080    7.4650    2.0832
590.8000    0.7400   11.2800    7.3640    2.0128
591.0000    0.9600   11.0560    7.3320    1.9552
591.2000    0.7912   10.9520    7.0400    2.0768
591.4000    0.7928   10.6000    6.8980    1.9200
591.6000    0.8520   10.4160    6.9190    1.9904
591.8000    0.7024   10.4160    6.5440    1.8056
592.0000    0.8784   10.6640    6.6900    1.7248
592.2000    0.9280   10.6960    6.7350    2.1024
592.4000    0.6976   10.9840    6.7270    2.0192
592.6000    0.6184   11.1520    6.5650    2.1496
592.8000    0.5752   10.9840    6.5750    1.9968
593.0000    0.6136   10.8960    6.5290    1.8176
593.2000    0.7976   10.2720    6.1390    1.8984
593.4000    0.8216    9.9200    6.0920    1.8608
593.6000    0.9744   10.3680    6.2560    1.8840
593.8000    1.0896   10.1360    5.7620    1.9600
594.0000    0.8912   10.6480    6.2320    1.6456
594.2000    0.7616    9.9600    6.0940    1.6560
594.4000    0.8256   10.4160    6.1840    1.9024
594.6000    1.0008   10.6880    6.7080    1.9552
594.8000    0.7096   10.2880    6.4310    1.9064
595.0000    0.7576   10.6720    6.4270    2.0600
595.2000    0.9120   10.0560    6.3400    1.9112
595.4000    0.7680    9.4560    6.4360    1.9632
595.6000    0.8264    9.2160    6.4080    1.9176
595.8000    0.6792    9.5120    6.2860    1.7168
596.0000    0.6408    9.3600    5.8030    1.9712
596.2000    0.7048    9.3360    5.6180    1.9648
596.4000    0.6856    9.4640    5.9300    1.8368
596.6000    0.5936    9.6160    5.5810    1.6712
596.8000    0.6832    9.8720    5.6810    1.6880
597.0000    0.7432    9.3680    5.3480    1.5888
597.2000    0.9728    9.0240    4.7590    1.6464
597.4000    0.9448    9.1760    4.7690    1.5856
597.6000    0.7176    9.1120    5.0080    1.8640
597.8000    0.9984    8.4240    5.0280    1.6728
598.0000    1.1128    8.6400    5.2680    1.3792
598.2000    1.1912    8.4640    4.9460    1.5416
598.4000    1.1432    8.3200    5.0200    1.8048
598.6000    1.0448    8.6560    4.8290    2.0176
598.8000    0.8048    8.3680    5.0050    2.1208
599.0000    0.8496    8.1440    4.9660    1.9872
599.2000    0.8528    7.8112    5.0840    1.7496
599.4000    1.0648    7.7632    4.9040    1.6664
599.6000    1.1504    7.9696    5.1410    1.3856
599.8000    0.8712    8.2320    5.0010    1.5040
600.0000    0.7304    7.8808    5.0730    1.5216
