# Supplementary material for: Do Spectra Live in the Matrix? A Brief Tutorial on Applications of Factor Analysis to Resolving Spectral Datasets of Mixtures
Source: J Fluoresc. 2021 Aug 6;31(6):1599–616. doi: 10.1007/s10895-021-02753-w (PMC8547214; doi:10.1007/s10895-021-02753-w)
Supplement: Supplementary file 2 — (ZIP 654 KB) [file 10895_2021_2753_MOESM2_ESM.zip › Appendix_D/Crude_data/QUENCHING/lambda_EM_MIX.txt]

350.0
350.4
350.8
351.2
351.6
352.0
352.4
352.8
353.2
353.6
354.0
354.4
354.8
355.2
355.6
356.0
356.4
356.8
357.2
357.6
358.0
358.4
358.8
359.2
359.6
360.0
360.4
360.8
361.2
361.6
362.0
362.4
362.8
363.2
363.6
364.0
364.4
364.8
365.2
365.6
366.0
366.4
366.8
367.2
367.6
368.0
368.4
368.8
369.2
369.6
370.0
370.4
370.8
371.2
371.6
372.0
372.4
372.8
373.2
373.6
374.0
374.4
374.8
375.2
375.6
376.0
376.4
376.8
377.2
377.6
378.0
378.4
378.8
379.2
379.6
380.0
380.4
380.8
381.2
381.6
382.0
382.4
382.8
383.2
383.6
384.0
384.4
384.8
385.2
385.6
386.0
386.4
386.8
387.2
387.6
388.0
388.4
388.8
389.2
389.6
390.0
390.4
390.8
391.2
391.6
392.0
392.4
392.8
393.2
393.6
394.0
394.4
394.8
395.2
395.6
396.0
396.4
396.8
397.2
397.6
398.0
398.4
398.8
399.2
399.6
400.0
400.4
400.8
401.2
401.6
402.0
402.4
402.8
403.2
403.6
404.0
404.4
404.8
405.2
405.6
406.0
406.4
406.8
407.2
407.6
408.0
408.4
408.8
409.2
409.6
410.0
410.4
410.8
411.2
411.6
412.0
412.4
412.8
413.2
413.6
414.0
414.4
414.8
415.2
415.6
416.0
416.4
416.8
417.2
417.6
418.0
418.4
418.8
419.2
419.6
420.0
420.4
420.8
421.2
421.6
422.0
422.4
422.8
423.2
423.6
424.0
424.4
424.8
425.2
425.6
426.0
426.4
426.8
427.2
427.6
428.0
428.4
428.8
429.2
429.6
430.0
430.4
430.8
431.2
431.6
432.0
432.4
432.8
433.2
433.6
434.0
434.4
434.8
435.2
435.6
436.0
436.4
436.8
437.2
437.6
438.0
438.4
438.8
439.2
439.6
440.0
440.4
440.8
441.2
441.6
442.0
442.4
442.8
443.2
443.6
444.0
444.4
444.8
445.2
445.6
446.0
446.4
446.8
447.2
447.6
448.0
448.4
448.8
449.2
449.6
450.0
450.4
450.8
451.2
451.6
452.0
452.4
452.8
453.2
453.6
454.0
454.4
454.8
455.2
455.6
456.0
456.4
456.8
457.2
457.6
458.0
458.4
458.8
459.2
459.6
460.0
460.4
460.8
461.2
461.6
462.0
462.4
462.8
463.2
463.6
464.0
464.4
464.8
465.2
465.6
466.0
466.4
466.8
467.2
467.6
468.0
468.4
468.8
469.2
469.6
470.0
470.4
470.8
471.2
471.6
472.0
472.4
472.8
473.2
473.6
474.0
474.4
474.8
475.2
475.6
476.0
476.4
476.8
477.2
477.6
478.0
478.4
478.8
479.2
479.6
480.0
480.4
480.8
481.2
481.6
482.0
482.4
482.8
483.2
483.6
484.0
484.4
484.8
485.2
485.6
486.0
486.4
486.8
487.2
487.6
488.0
488.4
488.8
489.2
489.6
490.0
490.4
490.8
491.2
491.6
492.0
492.4
492.8
493.2
493.6
494.0
494.4
494.8
495.2
495.6
496.0
496.4
496.8
497.2
497.6
498.0
498.4
498.8
499.2
499.6
500.0
500.4
500.8
501.2
501.6
502.0
502.4
502.8
503.2
503.6
504.0
504.4
504.8
505.2
505.6
506.0
506.4
506.8
507.2
507.6
508.0
508.4
508.8
509.2
509.6
510.0
510.4
510.8
511.2
511.6
512.0
512.4
512.8
513.2
513.6
514.0
514.4
514.8
515.2
515.6
516.0
516.4
516.8
517.2
517.6
518.0
518.4
518.8
519.2
519.6
520.0
520.4
520.8
521.2
521.6
522.0
522.4
522.8
523.2
523.6
524.0
524.4
524.8
525.2
525.6
526.0
526.4
526.8
527.2
527.6
528.0
528.4
528.8
529.2
529.6
530.0
530.4
530.8
531.2
531.6
532.0
532.4
532.8
533.2
533.6
534.0
534.4
534.8
535.2
535.6
536.0
536.4
536.8
537.2
537.6
538.0
538.4
538.8
539.2
539.6
540.0
540.4
540.8
541.2
541.6
542.0
542.4
542.8
543.2
543.6
544.0
544.4
544.8
545.2
545.6
546.0
546.4
546.8
547.2
547.6
548.0
548.4
548.8
549.2
549.6
550.0
