# Supplementary material for: Do Spectra Live in the Matrix? A Brief Tutorial on Applications of Factor Analysis to Resolving Spectral Datasets of Mixtures
Source: J Fluoresc. 2021 Aug 6;31(6):1599–616. doi: 10.1007/s10895-021-02753-w (PMC8547214; doi:10.1007/s10895-021-02753-w)
Supplement: Supplementary file 2 — (ZIP 654 KB) [file 10895_2021_2753_MOESM2_ESM.zip › Appendix_D/Crude_data/QUENCHING/Q_A.txt]

350.0000    0.0000    0.0000    0.2590    0.0240    0.1870    0.0360
350.2000    0.0000    0.0000    0.2590    0.0240    0.1870    0.0360
350.4000    0.0000    0.0000    0.2590    0.0240    0.1870    0.0360
350.6000    0.0000    0.0000    0.2590    0.0240    0.1870    0.0360
350.8000    0.0000    0.0000    0.2590    0.0240    0.1870    0.0360
351.0000    0.0000    0.0000    0.2590    0.0240    0.1870    0.0360
351.2000    0.0000    0.0000    0.2590    0.0240    0.1870    0.0360
351.4000    0.0000    0.0000    0.2590    0.0240    0.1870    0.0360
351.6000    0.0000    0.0000    0.2590    0.0240    0.1870    0.0360
351.8000    0.0000    0.0000    0.2590    0.0240    0.1870    0.0360
352.0000    0.0000    0.0000    0.2590    0.0240    0.1870    0.0360
352.2000    0.0000    0.0000    0.2590    0.0240    0.1870    0.0360
352.4000    0.0000    0.0000    0.2590    0.0240    0.1870    0.0360
352.6000    0.0000    0.0000    0.2590    0.0240    0.1870    0.0360
352.8000    0.0000    0.0000    0.2590    0.0240    0.1870    0.0360
353.0000    0.0000    0.0000    0.2590    0.0240    0.1870    0.0360
353.2000    0.0000    0.0000    0.2590    0.0240    0.1870    0.0360
353.4000    0.0000    0.0000    0.2590    0.0240    0.1870    0.0360
353.6000    0.0000    0.0000    0.2590    0.0240    0.1870    0.0360
353.8000    0.0000    0.0000    0.2590    0.0240    0.1870    0.0360
354.0000    0.0000    0.0000    0.2590    0.0240    0.1870    0.0360
354.2000    0.0000    0.0000    0.2590    0.0240    0.1870    0.0360
354.4000    0.0000    0.0000    0.2590    0.0240    0.1870    0.0360
354.6000    0.0000    0.0000    0.2590    0.0240    0.1870    0.0360
354.8000    0.0000    0.0000    0.2590    0.0240    0.1870    0.0360
355.0000    0.0000    0.0000    0.2590    0.0240    0.1870    0.0360
355.2000    0.0000    0.0000    0.2590    0.0240    0.1870    0.0360
355.4000    0.0000    0.0000    0.2590    0.0240    0.1870    0.0360
355.6000    0.0000    0.0000    0.2590    0.0240    0.1870    0.0360
355.8000    0.0000    0.0000    0.2590    0.0240    0.1870    0.0360
356.0000    0.0000    0.0000    0.2590    0.0240    0.1870    0.0360
356.2000    0.0000    0.0000    0.2590    0.0240    0.1870    0.0360
356.4000    0.0000    0.0000    0.2590    0.0240    0.1870    0.0360
356.6000    0.0000    0.0000    0.2590    0.0240    0.1870    0.0360
356.8000    0.0000    0.0000    0.2590    0.0240    0.1870    0.0360
357.0000    0.0000    0.0000    0.2590    0.0240    0.1870    0.0360
357.2000    0.0000    0.0000    0.2590    0.0240    0.1870    0.0360
357.4000    0.0000    0.0000    0.2590    0.0240    0.1870    0.0360
357.6000    0.0000    0.0000    0.2590    0.0240    0.1870    0.0360
357.8000    0.0000    0.0000    0.2590    0.0240    0.1870    0.0360
358.0000    0.0000    0.0000    0.2590    0.0240    0.1870    0.0360
358.2000    0.0000    0.0000    0.2590    0.0240    0.1870    0.0360
358.4000    0.0000    0.0000    0.2590    0.0240    0.1870    0.0360
358.6000    0.0000    0.0000    0.2590    0.0240    0.1870    0.0360
358.8000    0.0000    0.0000    0.2590    0.0240    0.1870    0.0360
359.0000    0.0000    0.0000    0.2590    0.0240    0.1870    0.0360
359.2000    0.0000    0.0000    0.2590    0.0240    0.1870    0.0360
359.4000    0.0000    0.0000    0.2590    0.0240    0.1870    0.0360
359.6000    0.0000    0.0000    0.2590    0.0240    0.1870    0.0360
359.8000    0.0000    0.0000    0.2590    0.0240    0.1870    0.0360
360.0000    0.0000    0.0000    0.2590    0.0240    0.1870    0.0360
360.2000    0.0000    0.0000    0.2590    0.0240    0.1870    0.0360
360.4000    0.0000    0.0000    0.2590    0.0240    0.1870    0.0360
360.6000    0.0000    0.0000    0.2590    0.0240    0.1870    0.0360
360.8000    0.0000    0.0000    0.2590    0.0240    0.1870    0.0360
361.0000    0.0000    0.0000    0.2590    0.0240    0.1870    0.0360
361.2000    0.0000    0.0000    0.2590    0.0240    0.1870    0.0360
361.4000    0.0000    0.0000    0.2590    0.0240    0.1870    0.0360
361.6000    0.0000    0.0000    0.2590    0.0240    0.1870    0.0360
361.8000    0.0000    0.0000    0.2590    0.0240    0.1870    0.0360
362.0000    0.1900    0.4300    0.0000    0.2430    0.0000    0.4130
362.2000    1.3100    0.3400    0.2020    1.0270    0.4490    0.4590
362.4000    1.1500    0.3800    0.3300    0.9970    0.2970    0.0000
362.6000    2.2200    0.7400    0.7100    1.0890    0.6100    0.4280
362.8000    2.3700    0.7400    0.2850    1.6450    0.8230    0.3310
363.0000    2.5800    1.2000    0.8700    2.1050    0.5770    0.9320
363.2000    3.6500    1.4200    0.8800    1.5650    1.1740    1.2770
363.4000    3.5600    2.1200    0.9400    1.5050    1.2100    1.7080
363.6000    4.8600    3.0200    1.9600    1.3850    1.3290    2.1970
363.8000    4.4800    3.4200    2.1600    1.8850    1.9810    2.1420
364.0000    4.9000    3.6800    2.6900    2.3550    2.1590    2.2300
364.2000    5.0500    4.8200    3.9000    3.7550    2.8840    2.1380
364.4000    6.2900    5.8500    4.6200    4.2350    3.0340    2.7070
364.6000    6.7700    6.4000    5.3600    5.5850    4.7140    2.7080
364.8000    8.5000    7.1700    5.3900    5.3750    4.6640    3.5280
365.0000    9.5100    7.6500    6.0000    6.6950    5.1440    3.9950
365.2000   10.6100    8.6600    7.0200    7.5050    5.4840    4.8550
365.4000   11.9200    8.9300    8.9500    8.0450    6.1440    5.6950
365.6000   13.4200   10.9500   10.7000    8.6950    6.5240    5.9750
365.8000   15.2300   13.5300   12.1900    9.6850    8.1240    6.9450
366.0000   17.8100   14.4800   13.3500   11.3250    8.7740    7.8750
366.2000   19.9500   16.9600   14.6900   12.7650   10.9040    9.0450
366.4000   21.8100   18.4300   16.4400   14.3450   12.4240   10.9350
366.6000   24.7100   20.2500   18.4400   16.4550   14.0040   12.2950
366.8000   27.5900   23.0600   21.1400   19.5350   16.3040   13.0650
367.0000   31.9700   25.8800   23.8700   22.1850   19.0440   14.8350
367.2000   34.9900   30.4100   27.8100   25.1750   21.4540   16.2850
367.4000   42.7600   35.7800   32.2800   28.3350   23.2740   19.1050
367.6000   49.1400   40.2700   37.0200   31.9250   27.0640   22.5350
367.8000   53.6300   45.8400   42.1100   37.3650   29.7140   25.6750
368.0000   60.5900   51.5600   47.0200   41.1450   33.6440   28.0850
368.2000   66.5600   57.4100   51.8100   47.6750   37.4040   31.6250
368.4000   75.3700   63.3100   58.1200   53.4550   42.2740   35.6450
368.6000   82.7300   70.8900   64.9800   58.8250   48.0340   40.6750
368.8000   94.8000   80.5800   72.1400   66.1050   55.1340   45.2150
369.0000  106.9000   91.6700   81.1500   74.5250   62.9240   50.8750
369.2000  119.0000  103.4700   87.7700   81.8650   68.6540   56.8950
369.4000  131.7000  112.7700   98.2800   89.7650   74.8640   63.2650
369.6000  145.6000  124.3700  107.4800  100.1850   81.3740   70.0450
369.8000  157.2000  135.5700  119.1800  108.9850   90.1740   76.7150
370.0000  170.2000  147.6700  129.2800  120.5850   97.8040   81.5650
370.2000  186.6000  162.2700  143.0800  131.4850  106.7040   89.9150
370.4000  200.0000  176.7700  154.4800  140.8850  118.3040   99.9050
370.6000  218.7000  194.0700  169.9800  153.4850  127.7040  108.1050
370.8000  237.3000  210.7700  185.0800  165.9850  139.7040  116.2050
371.0000  259.1000  229.5700  200.7800  184.0850  151.1040  128.4050
371.2000  285.1000  251.5700  218.5800  201.1850  165.0040  141.2050
371.4000  311.5000  270.6700  238.2800  221.1850  180.9040  153.4050
371.6000  340.9000  297.3700  256.9800  239.6850  195.1040  165.8050
371.8000  373.3000  322.8700  283.7800  262.6850  214.7040  181.0050
372.0000  406.6000  358.5700  316.1800  290.6850  234.8040  199.9050
372.2000  454.2000  394.1700  349.9800  319.3850  256.7040  217.8050
372.4000  496.2000  432.7700  381.8800  347.0850  282.6040  238.5050
372.6000  541.7000  476.6700  420.4800  381.7850  314.4040  265.7050
372.8000  599.5000  523.2700  463.1800  421.4850  350.6040  294.7050
373.0000  663.6000  577.8700  508.4800  459.4850  384.5040  326.3050
373.2000  732.8000  638.3700  558.9800  502.1850  424.7040  355.4050
373.4000  804.3000  704.2700  616.6800  557.2850  468.6040  396.2050
373.6000  882.0000  778.9700  682.6800  620.4850  518.5040  440.7050
373.8000  975.4000  854.9700  753.3800  686.1850  571.6040  487.6050
374.0000 1074.8000  942.6700  831.7800  753.3850  629.6040  535.2050
374.2000 1177.8000 1037.0700  913.8800  824.3850  688.3040  591.1050
374.4000 1282.8000 1132.0700  993.3800  903.8850  749.9040  642.0050
374.6000 1387.8000 1228.0700 1084.3800  980.5850  820.4040  694.6050
374.8000 1503.8000 1321.0700 1174.3800 1066.1850  888.3040  759.6050
375.0000 1625.8000 1426.0700 1274.3800 1145.1850  962.7040  825.2050
375.2000 1753.8000 1537.0700 1376.3800 1227.1850 1030.8040  894.2050
375.4000 1879.8000 1643.0700 1463.3800 1307.1850 1110.8040  953.0050
375.6000 2002.8000 1757.0700 1555.3800 1394.1850 1178.8040 1015.6050
375.8000 2120.8000 1858.0700 1651.3800 1478.1850 1250.8040 1076.6050
376.0000 2229.8000 1957.0700 1739.3800 1555.1850 1316.8040 1134.6050
376.2000 2328.8000 2048.0700 1817.3800 1637.1850 1381.8040 1189.6050
376.4000 2421.8000 2136.0700 1890.3800 1707.1850 1433.8040 1234.6050
376.6000 2511.8000 2216.0700 1957.3800 1778.1850 1487.8040 1280.6050
376.8000 2601.8000 2275.0700 2012.3800 1831.1850 1527.8040 1314.6050
377.0000 2664.8000 2327.0700 2065.3800 1880.1850 1566.8040 1348.6050
377.2000 2725.8000 2378.0700 2116.3800 1920.1850 1598.8040 1370.6050
377.4000 2762.8000 2424.0700 2146.3800 1952.1850 1628.8040 1392.6050
377.6000 2798.8000 2457.0700 2179.3800 1966.1850 1641.8040 1401.6050
377.8000 2821.8000 2477.0700 2196.3800 1968.1850 1652.8040 1414.6050
378.0000 2826.8000 2483.0700 2199.3800 1980.1850 1655.8040 1418.6050
378.2000 2834.8000 2492.0700 2199.3800 1984.1850 1659.8040 1423.6050
378.4000 2819.8000 2479.0700 2197.3800 1982.1850 1642.8040 1409.6050
378.6000 2805.8000 2457.0700 2175.3800 1965.1850 1637.8040 1392.6050
378.8000 2776.8000 2437.0700 2157.3800 1938.1850 1626.8040 1380.6050
379.0000 2745.8000 2410.0700 2131.3800 1910.1850 1599.8040 1364.6050
379.2000 2713.8000 2383.0700 2106.3800 1877.1850 1576.8040 1346.6050
379.4000 2671.8000 2342.0700 2071.3800 1856.1850 1552.8040 1325.6050
379.6000 2622.8000 2295.0700 2034.3800 1828.1850 1524.8040 1302.6050
379.8000 2580.8000 2255.0700 1991.3800 1797.1850 1494.8040 1279.6050
380.0000 2522.8000 2205.0700 1949.3800 1762.1850 1465.8040 1252.6050
380.2000 2466.8000 2162.0700 1903.3800 1724.1850 1429.8040 1233.6050
380.4000 2414.8000 2112.0700 1864.3800 1685.1850 1400.8040 1206.6050
380.6000 2362.8000 2074.0700 1823.3800 1649.1850 1369.8040 1178.6050
380.8000 2317.8000 2025.0700 1789.3800 1616.1850 1342.8040 1154.6050
381.0000 2281.8000 1987.0700 1753.3800 1589.1850 1313.8040 1128.6050
381.2000 2233.8000 1954.0700 1728.3800 1551.1850 1291.8040 1109.6050
381.4000 2190.8000 1925.0700 1692.3800 1524.1850 1264.8040 1088.6050
381.6000 2159.8000 1891.0700 1657.3800 1498.1850 1239.8040 1066.6050
381.8000 2115.8000 1853.0700 1624.3800 1464.1850 1213.8040 1044.6050
382.0000 2076.8000 1820.0700 1593.3800 1436.1850 1196.8040 1022.6050
382.2000 2031.8000 1783.0700 1564.3800 1407.1850 1178.8040 1000.6050
382.4000 1991.8000 1743.0700 1537.3800 1382.1850 1147.8040  981.3050
382.6000 1951.8000 1713.0700 1505.3800 1354.1850 1125.8040  961.9050
382.8000 1915.8000 1676.0700 1477.3800 1329.1850 1108.8040  941.1050
383.0000 1875.8000 1641.0700 1446.3800 1307.1850 1085.8040  928.4050
383.2000 1836.8000 1610.0700 1415.3800 1278.1850 1061.8040  909.1050
383.4000 1789.8000 1563.0700 1389.3800 1249.1850 1033.8040  883.4050
383.6000 1737.8000 1529.0700 1352.3800 1218.1850 1006.8040  868.5050
383.8000 1700.8000 1494.0700 1316.3800 1185.1850  978.4040  845.0050
384.0000 1662.8000 1457.0700 1281.3800 1153.1850  953.4040  819.7050
384.2000 1620.8000 1414.0700 1241.3800 1124.1850  929.6040  797.8050
384.4000 1573.8000 1368.0700 1212.3800 1089.1850  903.1040  776.4050
384.6000 1523.8000 1319.0700 1181.3800 1055.1850  876.8040  755.4050
384.8000 1476.8000 1283.0700 1144.3800 1021.1850  856.1040  731.4050
385.0000 1433.8000 1248.0700 1109.3800  992.1850  828.4040  705.1050
385.2000 1380.8000 1209.0700 1072.3800  963.4850  798.4040  684.6050
385.4000 1337.8000 1169.0700 1031.3800  933.1850  771.3040  665.1050
385.6000 1287.8000 1140.0700 1001.3800  898.0850  747.1040  641.0050
385.8000 1249.8000 1107.0700  967.1800  868.0850  721.4040  622.4050
386.0000 1210.8000 1068.0700  938.1800  840.9850  699.8040  608.0050
386.2000 1173.8000 1034.0700  912.0800  813.4850  674.7040  587.5050
386.4000 1142.8000 1004.0700  881.9800  790.8850  652.9040  564.9050
386.6000 1109.8000  977.2700  856.4800  768.2850  636.6040  551.1050
386.8000 1082.8000  949.2700  835.9800  747.4850  618.8040  535.3050
387.0000 1051.8000  919.7700  813.7800  724.8850  604.5040  521.2050
387.2000 1022.8000  896.3700  790.4800  710.3850  588.8040  509.4050
387.4000  991.8000  875.9700  772.8800  695.7850  576.3040  497.1050
387.6000  977.3000  856.0700  754.0800  677.6850  563.8040  488.0050
387.8000  961.0000  838.9700  744.0800  662.4850  550.1040  478.7050
388.0000  944.7000  822.7700  725.6800  649.7850  539.3040  465.7050
388.2000  927.9000  804.8700  714.2800  640.0850  531.0040  459.0050
388.4000  913.8000  792.5700  700.6800  627.6850  524.1040  453.3050
388.6000  911.2000  780.3700  686.8800  616.9850  512.0040  441.4050
388.8000  894.2000  771.9700  679.4800  610.2850  504.9040  438.2050
389.0000  886.2000  761.0700  671.6800  605.1850  499.1040  437.2050
389.2000  873.3000  755.5700  663.3800  599.8850  496.3040  430.4050
389.4000  867.7000  755.1700  662.3800  598.1850  492.9040  426.9050
389.6000  859.6000  754.2700  658.2800  593.2850  495.5040  422.1050
389.8000  858.8000  747.9700  661.7800  594.8850  495.0040  421.3050
390.0000  862.9000  752.7700  661.2800  593.4850  491.4040  422.6050
390.2000  862.1000  754.2700  666.9800  593.0850  495.5040  426.0050
390.4000  868.2000  757.9700  667.6800  595.7850  501.4040  426.3050
390.6000  872.6000  766.2700  668.6800  597.6850  502.5040  430.0050
390.8000  877.1000  776.9700  675.7800  608.4850  509.0040  437.0050
391.0000  890.0000  782.6700  686.3800  617.5850  511.4040  439.3050
391.2000  909.6000  800.5700  699.9800  631.9850  521.9040  447.0050
391.4000  934.7000  819.2700  721.1800  644.4850  535.1040  453.7050
391.6000  950.4000  836.9700  734.9800  661.5850  545.4040  462.9050
391.8000  976.6000  855.4700  754.2800  682.1850  562.2040  478.3050
392.0000 1003.8000  881.0700  772.4800  702.5850  572.3040  489.6050
392.2000 1034.8000  906.6700  796.0800  723.2850  591.5040  510.2050
392.4000 1071.8000  939.4700  825.8800  748.9850  612.9040  530.2050
392.6000 1109.8000  970.8700  854.9800  778.1850  632.4040  545.0050
392.8000 1153.8000 1008.0700  886.1800  805.1850  651.7040  565.6050
393.0000 1194.8000 1046.0700  927.2800  839.4850  685.4040  590.0050
393.2000 1245.8000 1089.0700  962.2800  871.7850  712.6040  612.4050
393.4000 1297.8000 1133.0700 1007.3800  901.2850  740.2040  633.7050
393.6000 1350.8000 1185.0700 1051.3800  936.0850  777.3040  662.3050
393.8000 1410.8000 1228.0700 1094.3800  976.6850  813.8040  690.0050
394.0000 1467.8000 1289.0700 1144.3800 1027.1850  850.5040  719.1050
394.2000 1533.8000 1348.0700 1194.3800 1074.1850  887.1040  751.0050
394.4000 1608.8000 1406.0700 1248.3800 1129.1850  925.7040  790.1050
394.6000 1693.8000 1474.0700 1302.3800 1178.1850  968.2040  825.4050
394.8000 1766.8000 1543.0700 1360.3800 1226.1850 1013.8040  860.2050
395.0000 1848.8000 1611.0700 1416.3800 1278.1850 1059.8040  897.0050
395.2000 1921.8000 1680.0700 1478.3800 1334.1850 1098.8040  937.6050
395.4000 1996.8000 1751.0700 1537.3800 1381.1850 1146.8040  977.3050
395.6000 2068.8000 1814.0700 1589.3800 1429.1850 1184.8040 1015.6050
395.8000 2142.8000 1888.0700 1652.3800 1485.1850 1225.8040 1056.6050
396.0000 2225.8000 1944.0700 1715.3800 1545.1850 1270.8040 1090.6050
396.2000 2307.8000 2023.0700 1777.3800 1594.1850 1319.8040 1125.6050
396.4000 2374.8000 2080.0700 1837.3800 1644.1850 1360.8040 1155.6050
396.6000 2445.8000 2143.0700 1891.3800 1694.1850 1406.8040 1192.6050
396.8000 2503.8000 2199.0700 1941.3800 1734.1850 1448.8040 1223.6050
397.0000 2568.8000 2262.0700 2000.3800 1776.1850 1484.8040 1257.6050
397.2000 2627.8000 2301.0700 2036.3800 1821.1850 1508.8040 1284.6050
397.4000 2680.8000 2344.0700 2080.3800 1863.1850 1539.8040 1316.6050
397.6000 2725.8000 2380.0700 2112.3800 1899.1850 1569.8040 1344.6050
397.8000 2775.8000 2420.0700 2152.3800 1934.1850 1596.8040 1368.6050
398.0000 2812.8000 2453.0700 2177.3800 1951.1850 1616.8040 1387.6050
398.2000 2860.8000 2482.0700 2201.3800 1979.1850 1633.8040 1401.6050
398.4000 2881.8000 2510.0700 2224.3800 2001.1850 1655.8040 1416.6050
398.6000 2902.8000 2536.0700 2240.3800 2019.1850 1673.8040 1428.6050
398.8000 2920.8000 2556.0700 2255.3800 2025.1850 1682.8040 1441.6050
399.0000 2938.8000 2564.0700 2265.3800 2032.1850 1684.8040 1449.6050
399.2000 2944.8000 2572.0700 2273.3800 2034.1850 1693.8040 1458.6050
399.4000 2941.8000 2577.0700 2275.3800 2036.1850 1702.8040 1460.6050
399.6000 2940.8000 2573.0700 2267.3800 2030.1850 1694.8040 1457.6050
399.8000 2920.8000 2565.0700 2261.3800 2025.1850 1687.8040 1453.6050
400.0000 2913.8000 2555.0700 2259.3800 2025.1850 1686.8040 1448.6050
400.2000 2898.8000 2543.0700 2241.3800 2015.1850 1673.8040 1437.6050
400.4000 2878.8000 2527.0700 2220.3800 2003.1850 1671.8040 1422.6050
400.6000 2854.8000 2498.0700 2203.3800 1985.1850 1649.8040 1409.6050
400.8000 2816.8000 2478.0700 2175.3800 1965.1850 1633.8040 1394.6050
401.0000 2783.8000 2443.0700 2153.3800 1947.1850 1615.8040 1374.6050
401.2000 2751.8000 2417.0700 2136.3800 1923.1850 1592.8040 1358.6050
401.4000 2729.8000 2380.0700 2106.3800 1895.1850 1571.8040 1342.6050
401.6000 2684.8000 2340.0700 2072.3800 1863.1850 1550.8040 1321.6050
401.8000 2642.8000 2313.0700 2042.3800 1830.1850 1525.8040 1302.6050
402.0000 2593.8000 2270.0700 2011.3800 1800.1850 1496.8040 1278.6050
402.2000 2550.8000 2228.0700 1976.3800 1770.1850 1466.8040 1264.6050
402.4000 2503.8000 2192.0700 1926.3800 1735.1850 1441.8040 1240.6050
402.6000 2452.8000 2155.0700 1890.3800 1698.1850 1421.8040 1211.6050
402.8000 2403.8000 2110.0700 1855.3800 1673.1850 1394.8040 1187.6050
403.0000 2351.8000 2055.0700 1809.3800 1644.1850 1369.8040 1163.6050
403.2000 2299.8000 2011.0700 1764.3800 1603.1850 1334.8040 1137.6050
403.4000 2247.8000 1971.0700 1733.3800 1569.1850 1303.8040 1112.6050
403.6000 2201.8000 1922.0700 1702.3800 1537.1850 1276.8040 1087.6050
403.8000 2152.8000 1881.0700 1660.3800 1505.1850 1240.8040 1068.6050
404.0000 2109.8000 1839.0700 1620.3800 1471.1850 1216.8040 1044.6050
404.2000 2055.8000 1798.0700 1586.3800 1432.1850 1195.8040 1019.6050
404.4000 2009.8000 1756.0700 1549.3800 1397.1850 1165.8040  994.6050
404.6000 1966.8000 1710.0700 1504.3800 1359.1850 1137.8040  971.1050
404.8000 1921.8000 1670.0700 1477.3800 1335.1850 1110.8040  953.7050
405.0000 1872.8000 1631.0700 1446.3800 1300.1850 1085.8040  927.3050
405.2000 1831.8000 1588.0700 1411.3800 1266.1850 1060.8040  902.5050
405.4000 1782.8000 1553.0700 1377.3800 1233.1850 1034.8040  878.6050
405.6000 1736.8000 1515.0700 1342.3800 1201.1850 1009.8040  856.6050
405.8000 1689.8000 1480.0700 1305.3800 1174.1850  979.7040  830.8050
406.0000 1645.8000 1443.0700 1276.3800 1150.1850  956.5040  812.8050
406.2000 1606.8000 1406.0700 1243.3800 1120.1850  937.2040  788.0050
406.4000 1567.8000 1367.0700 1219.3800 1085.1850  909.2040  768.5050
406.6000 1523.8000 1336.0700 1188.3800 1060.1850  885.7040  752.1050
406.8000 1490.8000 1306.0700 1157.3800 1031.1850  860.2040  736.3050
407.0000 1443.8000 1272.0700 1125.3800 1011.1850  838.8040  713.6050
407.2000 1408.8000 1239.0700 1089.3800  985.5850  815.4040  698.0050
407.4000 1373.8000 1203.0700 1057.3800  961.7850  791.7040  681.6050
407.6000 1335.8000 1170.0700 1034.3800  938.2850  770.9040  662.3050
407.8000 1300.8000 1138.0700 1012.3800  910.4850  746.7040  647.0050
408.0000 1263.8000 1116.0700  981.9800  880.2850  727.9040  630.0050
408.2000 1234.8000 1081.0700  955.0800  858.8850  712.5040  615.2050
408.4000 1207.8000 1054.0700  934.7800  835.0850  696.3040  600.5050
408.6000 1180.8000 1029.0700  915.9800  817.8850  677.0040  584.8050
408.8000 1143.8000  997.0700  891.7800  793.5850  660.2040  569.7050
409.0000 1117.8000  970.8700  865.6800  774.4850  641.2040  554.6050
409.2000 1093.8000  943.1700  842.1800  757.9850  625.2040  544.9050
409.4000 1067.8000  924.5700  821.8800  741.1850  609.8040  529.9050
409.6000 1037.8000  901.7700  803.6800  723.4850  597.0040  515.8050
409.8000 1012.8000  882.0700  781.5800  705.2850  581.0040  504.4050
410.0000  991.8000  864.2700  757.4800  685.7850  566.7040  490.0050
410.2000  965.0000  841.0700  742.7800  669.7850  553.7040  477.4050
410.4000  943.5000  824.6700  727.6800  655.9850  543.6040  467.1050
410.6000  926.3000  805.5700  711.2800  640.8850  534.7040  456.9050
410.8000  907.8000  786.6700  693.8800  627.0850  524.0040  448.4050
411.0000  888.6000  770.4700  684.1800  616.3850  511.0040  438.8050
411.2000  871.9000  750.5700  673.6800  605.7850  504.4040  433.8050
411.4000  854.6000  738.0700  658.2800  592.6850  494.0040  421.6050
411.6000  840.8000  726.1700  649.9800  583.2850  485.5040  417.5050
411.8000  828.3000  717.1700  636.9800  572.2850  477.8040  410.1050
412.0000  812.0000  708.4700  628.9800  568.1850  471.9040  403.7050
412.2000  800.2000  698.5700  617.8800  560.7850  463.7040  394.6050
412.4000  790.1000  688.9700  613.9800  550.8850  455.9040  390.4050
412.6000  785.9000  680.4700  606.7800  545.6850  449.8040  387.3050
412.8000  778.6000  674.8700  598.5800  540.3850  450.0040  383.2050
413.0000  771.8000  669.5700  595.0800  540.6850  444.5040  380.4050
413.2000  769.3000  664.6700  596.2800  533.8850  441.6040  380.4050
413.4000  766.0000  662.6700  594.0800  532.2850  440.9040  377.8050
413.6000  767.3000  660.8700  594.3800  531.6850  439.7040  375.9050
413.8000  764.4000  661.2700  595.5800  530.5850  440.7040  377.6050
414.0000  771.6000  666.4700  594.8800  531.6850  441.7040  377.5050
414.2000  772.0000  667.6700  599.1800  532.9850  440.9040  374.8050
414.4000  775.5000  674.1700  602.5800  536.2850  442.4040  378.9050
414.6000  777.4000  679.3700  608.1800  541.4850  445.2040  377.5050
414.8000  778.7000  687.1700  607.8800  545.4850  449.0040  385.4050
415.0000  792.4000  693.2700  607.4800  549.9850  451.9040  388.1050
415.2000  802.9000  697.0700  619.3800  554.3850  453.1040  392.9050
415.4000  809.6000  706.1700  624.0800  561.6850  461.2040  397.8050
415.6000  816.6000  714.4700  634.2800  568.9850  464.9040  403.5050
415.8000  828.2000  729.3700  640.6800  574.1850  472.3040  407.4050
416.0000  837.6000  739.4700  651.4800  582.8850  475.9040  413.2050
416.2000  854.0000  747.9700  664.6800  591.2850  482.7040  419.1050
416.4000  865.3000  753.3700  664.2800  598.5850  494.5040  424.8050
416.6000  877.2000  764.5700  674.2800  603.1850  501.0040  428.7050
416.8000  895.0000  782.7700  686.8800  614.0850  511.1040  439.3050
417.0000  910.4000  796.7700  700.3800  626.9850  523.3040  445.7050
417.2000  922.5000  811.7700  710.2800  636.5850  537.9040  455.2050
417.4000  944.9000  822.8700  724.5800  651.1850  545.5040  459.3050
417.6000  961.8000  830.3700  739.6800  662.7850  557.0040  470.1050
417.8000  976.6000  847.8700  750.6800  674.1850  565.5040  477.3050
418.0000  992.8000  866.4700  766.5800  685.7850  574.2040  487.4050
418.2000 1014.8000  883.6700  785.7800  696.6850  583.1040  492.9050
418.4000 1030.8000  901.0700  797.7800  713.3850  595.4040  502.9050
418.6000 1050.8000  913.3700  813.3800  724.3850  605.3040  513.1050
418.8000 1065.8000  934.3700  827.0800  732.7850  616.6040  522.9050
419.0000 1083.8000  952.2700  835.9800  745.5850  624.5040  534.3050
419.2000 1095.8000  965.7700  843.8800  759.2850  630.2040  542.4050
419.4000 1120.8000  983.4700  861.3800  773.7850  641.5040  549.6050
419.6000 1134.8000  993.0700  873.5800  781.6850  655.8040  561.1050
419.8000 1154.8000 1007.0700  888.3800  797.1850  664.0040  568.5050
420.0000 1176.8000 1017.0700  900.4800  806.3850  668.7040  573.9050
420.2000 1184.8000 1027.0700  913.1800  822.1850  677.5040  580.6050
420.4000 1193.8000 1041.0700  923.4800  824.7850  688.4040  587.9050
420.6000 1200.8000 1049.0700  931.1800  837.3850  697.6040  598.6050
420.8000 1213.8000 1065.0700  942.6800  844.6850  705.7040  604.0050
421.0000 1225.8000 1071.0700  949.6800  854.6850  709.8040  606.3050
421.2000 1234.8000 1082.0700  957.5800  861.3850  715.9040  611.0050
421.4000 1241.8000 1091.0700  967.7800  866.5850  723.4040  616.6050
421.6000 1247.8000 1099.0700  970.1800  869.8850  729.9040  621.8050
421.8000 1255.8000 1103.0700  974.5800  875.2850  734.6040  622.7050
422.0000 1258.8000 1116.0700  985.5800  882.2850  738.4040  628.6050
422.2000 1267.8000 1116.0700  992.3800  879.4850  740.2040  633.1050
422.4000 1276.8000 1115.0700  993.3800  882.2850  739.9040  633.9050
422.6000 1276.8000 1112.0700  989.6800  884.4850  737.1040  636.2050
422.8000 1276.8000 1120.0700  986.6800  882.5850  742.5040  630.8050
423.0000 1279.8000 1111.0700  987.6800  882.6850  739.6040  631.4050
423.2000 1280.8000 1110.0700  988.5800  889.2850  738.8040  629.3050
423.4000 1275.8000 1108.0700  990.3800  888.0850  735.1040  631.3050
423.6000 1268.8000 1103.0700  983.5800  883.5850  729.8040  631.3050
423.8000 1262.8000 1100.0700  976.8800  877.5850  724.9040  632.4050
424.0000 1256.8000 1096.0700  977.8800  872.7850  716.3040  627.7050
424.2000 1250.8000 1084.0700  969.4800  866.5850  712.1040  618.0050
424.4000 1241.8000 1076.0700  960.7800  860.4850  708.3040  612.7050
424.6000 1232.8000 1063.0700  951.8800  850.0850  703.8040  606.2050
424.8000 1222.8000 1060.0700  948.1800  841.4850  698.9040  600.6050
425.0000 1212.8000 1053.0700  933.3800  834.3850  690.4040  596.4050
425.2000 1199.8000 1042.0700  922.3800  822.1850  680.6040  589.6050
425.4000 1186.8000 1026.0700  919.0800  816.0850  676.6040  583.5050
425.6000 1174.8000 1012.0700  904.2800  812.4850  674.0040  577.0050
425.8000 1162.8000 1003.0700  893.0800  804.0850  663.7040  570.0050
426.0000 1146.8000  987.3700  877.9800  791.4850  653.3040  564.7050
426.2000 1131.8000  974.0700  866.4800  781.3850  648.1040  554.2050
426.4000 1114.8000  958.4700  859.0800  770.0850  634.2040  540.7050
426.6000 1090.8000  941.3700  841.3800  752.1850  623.9040  532.2050
426.8000 1069.8000  928.2700  825.2800  737.0850  615.1040  524.3050
427.0000 1053.8000  908.3700  811.4800  726.2850  602.8040  515.3050
427.2000 1035.8000  892.8700  793.8800  713.5850  589.2040  504.8050
427.4000 1010.8000  880.0700  781.3800  705.4850  578.7040  497.5050
427.6000  996.8000  862.0700  772.0800  695.1850  568.9040  489.7050
427.8000  977.7000  846.3700  756.4800  682.5850  557.9040  481.2050
428.0000  961.5000  831.0700  740.5800  662.0850  551.3040  470.5050
428.2000  936.9000  818.6700  724.5800  649.2850  539.7040  460.7050
428.4000  922.3000  804.1700  705.1800  635.9850  528.3040  454.3050
428.6000  896.4000  782.6700  700.9800  625.7850  520.3040  446.3050
428.8000  874.7000  765.5700  683.7800  610.5850  511.4040  435.5050
429.0000  859.5000  746.2700  669.0800  600.1850  497.1040  425.9050
429.2000  840.8000  731.8700  656.5800  588.2850  488.1040  413.6050
429.4000  822.4000  714.4700  638.3800  572.7850  479.9040  405.3050
429.6000  803.0000  697.9700  624.3800  559.0850  464.6040  393.4050
429.8000  789.6000  680.0700  606.0800  544.2850  454.2040  385.9050
430.0000  771.3000  666.2700  589.5800  530.6850  445.1040  378.2050
430.2000  748.5000  653.8700  578.5800  517.7850  433.6040  370.5050
430.4000  728.8000  638.9700  564.6800  504.8850  419.4040  359.3050
430.6000  714.1000  624.6700  551.5800  493.9850  410.1040  353.6050
430.8000  697.9000  607.2700  540.8800  485.8850  401.2040  344.1050
431.0000  681.5000  596.4700  527.2800  473.8850  392.9040  336.6050
431.2000  666.2000  583.3700  514.5800  465.0850  384.7040  328.6050
431.4000  651.0000  571.5700  501.8800  455.1850  376.5040  317.9050
431.6000  638.8000  558.2700  492.8800  440.8850  367.1040  308.8050
431.8000  621.2000  548.6700  482.2800  432.7850  357.4040  304.3050
432.0000  610.7000  532.5700  469.8800  419.5850  355.8040  297.1050
432.2000  596.5000  517.3700  459.5800  410.3850  347.8040  290.5050
432.4000  582.0000  506.3700  448.7800  400.6850  338.7040  284.5050
432.6000  567.2000  494.4700  439.0800  391.2850  327.5040  280.8050
432.8000  551.8000  485.3700  428.7800  384.5850  320.4040  274.9050
433.0000  542.2000  476.9700  416.0800  376.1850  310.6040  265.0050
433.2000  529.6000  464.2700  407.4800  365.7850  302.5040  260.3050
433.4000  516.8000  449.4700  397.0800  357.0850  294.8040  254.3050
433.6000  504.2000  438.0700  389.1800  348.2850  289.6040  249.1050
433.8000  493.4000  428.9700  378.6800  338.3850  286.2040  243.3050
434.0000  482.3000  420.7700  369.4800  329.9850  280.2040  236.9050
434.2000  474.0000  410.8700  362.4800  319.0850  272.5040  230.5050
434.4000  462.3000  402.0700  354.5800  312.4850  266.6040  225.6050
434.6000  451.0000  394.6700  349.3800  304.4850  261.8040  221.2050
434.8000  442.7000  385.6700  338.8800  298.3850  254.5040  217.8050
435.0000  433.4000  376.7700  330.7800  294.2850  247.7040  213.0050
435.2000  425.9000  367.5700  322.0800  286.8850  244.4040  210.1050
435.4000  415.4000  359.2700  315.3800  282.1850  239.4040  205.1050
435.6000  407.0000  354.4700  309.7800  276.8850  234.0040  200.9050
435.8000  399.8000  342.3700  306.5800  272.8850  227.6040  197.0050
436.0000  393.2000  337.2700  300.5800  268.2850  223.7040  191.5050
436.2000  382.5000  330.6700  293.7800  262.1850  218.7040  186.8050
436.4000  372.6000  322.2700  287.9800  256.9850  215.5040  184.3050
436.6000  367.4000  316.2700  281.2800  250.7850  212.9040  180.4050
436.8000  364.7000  312.7700  275.5800  248.5850  206.3040  179.2050
437.0000  357.1000  303.1700  271.0800  245.3850  205.4040  175.6050
437.2000  351.9000  296.6700  268.4800  237.9850  202.9040  173.7050
437.4000  344.8000  294.1700  265.9800  233.8850  200.5040  169.3050
437.6000  341.8000  288.9700  260.0800  230.4850  197.0040  166.4050
437.8000  339.1000  285.2700  257.7800  232.3850  195.7040  162.3050
438.0000  333.5000  280.3700  258.0800  229.5850  191.4040  160.7050
438.2000  332.7000  278.4700  255.6800  227.6850  188.2040  159.4050
438.4000  326.4000  278.6700  252.8800  226.1850  185.2040  158.3050
438.6000  320.8000  275.5700  247.4800  222.1850  181.7040  158.7050
438.8000  319.1000  274.0700  242.8800  219.2850  180.8040  156.2050
439.0000  316.5000  272.1700  242.6800  216.1850  181.2040  154.6050
439.2000  316.2000  270.2700  242.8800  216.8850  181.3040  154.5050
439.4000  311.0000  265.3700  242.1800  213.3850  180.1040  153.2050
439.6000  312.5000  264.1700  240.1800  214.1850  178.2040  154.2050
439.8000  306.1000  263.3700  236.1800  213.6850  176.8040  151.3050
440.0000  302.9000  262.5700  233.2800  210.3850  174.6040  152.2050
440.2000  297.3000  262.1700  231.6800  209.0850  174.0040  149.7050
440.4000  298.2000  261.2700  231.6800  206.6850  175.0040  148.6050
440.6000  295.9000  262.7700  230.4800  207.5850  177.2040  148.1050
440.8000  293.3000  260.6700  231.1800  206.9850  173.8040  148.5050
441.0000  295.1000  260.6700  231.6800  205.0850  173.5040  147.8050
441.2000  294.2000  261.3700  231.0800  204.0850  173.5040  146.1050
441.4000  299.3000  258.0700  232.3800  206.7850  172.9040  147.1050
441.6000  303.7000  258.2700  234.0800  205.2850  171.8040  145.9050
441.8000  305.1000  261.3700  235.6800  207.3850  172.2040  147.8050
442.0000  304.8000  264.8700  235.8800  207.5850  172.9040  147.6050
442.2000  306.6000  264.3700  237.1800  208.3850  175.2040  149.9050
442.4000  304.7000  263.1700  238.9800  209.7850  176.7040  149.6050
442.6000  307.6000  264.5700  239.4800  210.5850  177.4040  149.3050
442.8000  307.4000  265.6700  238.2800  210.2850  176.9040  149.2050
443.0000  307.8000  269.9700  241.6800  211.2850  178.2040  150.3050
443.2000  307.7000  272.5700  244.4800  211.7850  176.5040  148.3050
443.4000  310.7000  273.6700  243.6800  212.9850  178.2040  151.6050
443.6000  313.4000  273.8700  239.7800  214.3850  177.5040  150.1050
443.8000  314.0000  272.9700  241.8800  216.9850  180.3040  152.6050
444.0000  314.8000  274.7700  243.0800  217.3850  181.3040  151.3050
444.2000  314.1000  275.3700  245.2800  218.5850  181.1040  152.6050
444.4000  312.5000  277.1700  248.0800  217.6850  182.2040  153.3050
444.6000  318.5000  278.0700  246.4800  220.5850  182.9040  155.6050
444.8000  317.8000  279.7700  248.1800  218.5850  181.4040  157.2050
445.0000  321.8000  283.0700  250.5800  221.8850  181.5040  157.9050
445.2000  323.6000  282.8700  250.3800  225.6850  184.1040  158.8050
445.4000  325.0000  281.6700  251.2800  225.1850  185.7040  161.0050
445.6000  327.6000  284.8700  249.7800  226.7850  185.4040  162.8050
445.8000  330.7000  286.1700  253.5800  227.6850  186.1040  164.1050
446.0000  334.1000  287.3700  254.4800  227.2850  187.3040  163.2050
446.2000  339.4000  286.9700  253.3800  229.9850  190.5040  162.6050
446.4000  339.1000  286.9700  258.3800  230.4850  190.2040  162.0050
446.6000  338.8000  288.4700  260.9800  232.8850  193.6040  163.6050
446.8000  337.3000  289.7700  259.8800  234.0850  192.5040  165.4050
447.0000  340.3000  289.9700  259.8800  236.3850  191.4040  165.6050
447.2000  341.5000  291.5700  261.0800  235.1850  192.7040  166.8050
447.4000  341.9000  293.8700  258.1800  235.7850  195.2040  167.4050
447.6000  339.4000  292.8700  259.0800  234.9850  195.4040  167.5050
447.8000  341.3000  293.7700  257.8800  235.5850  191.8040  166.1050
448.0000  340.7000  294.6700  258.9800  235.2850  191.4040  165.8050
448.2000  344.6000  291.7700  260.3800  232.6850  192.2040  166.2050
448.4000  345.1000  289.0700  262.2800  232.3850  190.8040  167.0050
448.6000  343.4000  290.0700  262.2800  232.5850  190.9040  165.5050
448.8000  342.4000  288.2700  261.3800  231.8850  190.8040  165.3050
449.0000  339.8000  290.1700  259.7800  232.4850  193.3040  162.8050
449.2000  337.7000  293.6700  257.5800  234.3850  193.2040  162.5050
449.4000  339.4000  290.4700  258.8800  233.2850  193.0040  162.4050
449.6000  336.3000  291.4700  258.3800  232.2850  191.5040  161.3050
449.8000  333.3000  289.9700  256.1800  231.9850  190.8040  162.7050
450.0000  333.5000  287.5700  254.2800  230.9850  191.7040  163.4050
450.2000  330.9000  286.9700  252.6800  231.2850  189.8040  161.6050
450.4000  331.6000  286.0700  249.7800  228.7850  189.9040  159.9050
450.6000  328.9000  283.3700  246.5800  227.4850  187.2040  158.1050
450.8000  324.9000  279.9700  245.6800  224.2850  185.6040  158.7050
451.0000  321.7000  277.3700  244.3800  224.5850  185.1040  159.7050
451.2000  319.9000  277.9700  246.7800  218.7850  181.8040  160.5050
451.4000  317.6000  275.2700  242.5800  217.8850  180.8040  159.0050
451.6000  315.5000  271.5700  239.7800  215.7850  179.1040  156.1050
451.8000  310.3000  268.7700  235.5800  216.1850  178.8040  153.6050
452.0000  306.1000  270.0700  232.9800  214.4850  175.8040  151.6050
452.2000  302.6000  266.6700  232.8800  208.9850  172.3040  150.2050
452.4000  299.6000  263.5700  230.3800  205.9850  169.8040  147.8050
452.6000  292.4000  258.1700  227.1800  200.8850  168.0040  146.1050
452.8000  287.4000  254.2700  225.2800  197.8850  166.6040  143.9050
453.0000  284.5000  250.8700  222.5800  197.1850  165.3040  141.4050
453.2000  281.6000  248.0700  218.6800  195.2850  164.9040  139.4050
453.4000  280.1000  246.2700  218.3800  193.8850  160.2040  136.7050
453.6000  276.4000  239.8700  215.6800  189.9850  159.8040  134.3050
453.8000  270.0000  236.6700  213.8800  187.2850  155.3040  131.4050
454.0000  265.5000  233.7700  209.0800  185.7850  152.9040  132.1050
454.2000  261.8000  228.5700  205.5800  183.6850  149.2040  130.8050
454.4000  257.2000  223.8700  201.8800  180.2850  148.1040  127.8050
454.6000  253.0000  221.1700  196.3800  176.1850  148.1040  128.2050
454.8000  250.8000  217.2700  192.4800  173.5850  145.3040  124.6050
455.0000  248.1000  214.3700  190.4800  171.4850  140.4040  122.8050
455.2000  246.0000  209.6700  186.8800  166.6850  137.4040  119.8050
455.4000  242.5000  204.2700  183.7800  165.7850  134.6040  117.6050
455.6000  238.4000  202.1700  177.9800  162.9850  133.0040  114.1050
455.8000  234.6000  199.8700  174.8800  159.0850  131.3040  111.5050
456.0000  226.5000  196.9700  170.7800  156.8850  130.2040  111.0050
456.2000  224.0000  192.2700  168.3800  152.2850  126.4040  109.3050
456.4000  220.8000  188.3700  163.7800  147.9850  123.6040  107.2050
456.6000  216.4000  189.0700  159.7800  144.9850  120.6040  104.2050
456.8000  211.9000  184.3700  159.7800  143.0850  118.1040  102.1050
457.0000  206.0000  179.6700  154.6800  139.2850  116.1040   99.8050
457.2000  203.1000  175.6700  153.0800  136.0850  113.9040   99.5050
457.4000  199.1000  169.2700  149.2800  133.8850  112.1040   96.8050
457.6000  194.7000  166.4700  145.6800  130.4850  108.8040   94.3050
457.8000  192.7000  162.9700  142.5800  126.2850  107.7040   91.6050
458.0000  189.0000  160.7700  139.4800  123.5850  104.9040   89.5450
458.2000  184.0000  156.7700  136.2800  121.8850  102.4040   86.6750
458.4000  179.2000  154.0700  131.5800  119.9850  100.2040   85.5450
458.6000  173.1000  150.2700  128.8800  117.1850   98.6040   82.7150
458.8000  170.8000  146.8700  125.9800  114.8850   96.6040   81.6750
459.0000  166.8000  141.8700  120.6800  112.1850   95.3040   79.6950
459.2000  164.2000  137.3700  117.4800  109.6850   93.4040   78.9350
459.4000  158.5000  134.3700  116.7800  106.9850   90.7340   76.6150
459.6000  154.1000  131.6700  115.4800  103.4850   87.7840   74.4950
459.8000  150.4000  131.3700  113.0800  100.2850   86.0940   72.9950
460.0000  147.5000  129.2700  111.8800   97.3850   83.2440   72.0250
460.2000  144.6000  128.2700  109.0800   96.4850   81.0640   70.6950
460.4000  141.4000  123.4700  107.1800   95.0850   80.6440   69.0250
460.6000  136.3000  119.2700  103.2800   94.7850   78.3040   68.8250
460.8000  133.0000  116.5700  100.8800   90.7550   77.4240   67.1050
461.0000  132.4000  113.5700   98.7800   88.5950   75.3740   65.0850
461.2000  130.7000  109.9700   96.4800   86.4550   74.1840   62.4650
461.4000  126.4000  106.9700   95.1800   84.2950   73.0240   61.0050
461.6000  122.2000  104.9700   93.3800   82.4150   71.2740   58.6550
461.8000  120.1000  101.9700   90.5800   80.7050   69.7340   56.7250
462.0000  115.8000  101.2700   91.0800   78.7950   67.7440   55.0750
462.2000  113.0000   99.2700   88.8600   76.1550   65.1940   54.6850
462.4000  111.6000   96.0700   85.1800   75.6850   64.7140   54.6750
462.6000  108.2000   93.8700   83.1900   73.5350   62.5840   53.7650
462.8000  107.0000   94.0700   80.9100   72.9350   60.6340   53.3250
463.0000  105.6000   92.3700   80.0100   72.3050   58.8040   52.1450
463.2000  103.7000   87.9600   78.7200   72.0150   58.6840   51.7750
463.4000  100.9000   85.8300   75.7000   70.4550   56.3740   50.8250
463.6000   98.9000   82.9400   75.7700   69.3550   55.8940   49.8550
463.8000   96.8000   82.7400   73.5800   66.0350   53.4840   46.9950
464.0000   96.9000   80.6700   72.6100   64.5550   53.0140   46.0350
464.2000   94.8000   80.6900   70.4400   63.4850   53.4440   44.1150
464.4000   91.8000   79.6200   69.0300   62.1250   52.1340   43.8550
464.6000   89.8000   78.5200   67.4600   62.2650   51.1840   42.8650
464.8000   88.4600   75.8700   67.5000   60.7950   48.8840   43.0450
465.0000   87.3700   73.9700   65.0800   61.8750   47.4340   41.2850
465.2000   84.3900   72.2600   64.0100   59.7250   46.7140   41.5350
465.4000   81.8900   71.2700   63.4300   57.0850   45.7440   40.2550
465.6000   80.6300   70.5400   62.9200   56.9350   45.0840   40.1150
465.8000   80.3700   68.8800   61.4900   55.1050   44.6540   39.0450
466.0000   78.7500   68.0000   59.4200   54.6050   43.2840   39.0350
466.2000   78.1200   66.2600   59.1900   54.7650   43.2840   39.0750
466.4000   77.2600   65.1900   58.1000   54.3650   42.0740   38.8850
466.6000   75.3200   64.5000   57.6900   52.4350   40.8040   38.6050
466.8000   73.7200   63.2000   57.2900   49.9250   39.4440   37.1150
467.0000   73.0800   62.2300   56.1100   49.8550   39.0740   36.3950
467.2000   72.9700   62.3200   54.6200   48.9050   38.5840   37.2050
467.4000   71.5500   60.8700   53.2900   48.1150   38.6740   36.1250
467.6000   71.1600   60.8100   51.3800   48.0450   38.4640   34.4250
467.8000   69.7800   61.0000   50.8600   47.7350   37.6740   33.9250
468.0000   69.2800   60.7400   51.1300   46.7850   38.2740   32.6150
468.2000   68.8600   59.6600   51.2300   45.1050   39.2440   32.8150
468.4000   67.3300   59.1500   49.6100   44.7650   38.6940   32.1850
468.6000   67.7200   57.6100   49.4100   43.2450   37.4140   31.6350
468.8000   67.4500   56.2900   50.5500   41.9750   37.7240   31.1550
469.0000   67.0200   54.5200   49.8900   42.6050   37.0840   31.2350
469.2000   65.8700   56.7300   48.0400   42.8050   36.8740   30.4150
469.4000   65.9900   56.8000   46.9100   43.0250   35.9940   29.9750
469.6000   65.1200   56.5300   47.5600   42.2850   35.2940   29.9050
469.8000   63.1900   55.8600   48.2000   41.8750   35.0140   29.6150
470.0000   63.0700   56.3100   47.8300   42.4550   35.2140   29.6550
470.2000   64.4100   55.5900   46.8500   41.4850   35.1440   29.9250
470.4000   64.1100   54.7700   46.3900   41.0850   34.1840   29.3550
470.6000   62.7300   54.7500   48.2500   40.8150   34.9740   28.8650
470.8000   61.6300   53.8400   46.7900   39.5750   34.7140   29.0150
471.0000   61.2500   52.7700   45.3500   41.9550   35.1340   29.4050
471.2000   59.2400   51.5200   44.0700   41.7450   33.8440   29.2450
471.4000   59.9200   50.6400   43.4000   40.4750   34.0340   28.6950
471.6000   59.2700   50.5200   44.0000   39.6250   33.4940   28.9550
471.8000   59.5100   49.5400   44.0200   39.3650   33.2640   27.5950
472.0000   60.2700   49.0400   42.9200   38.2250   34.0740   27.1750
472.2000   60.7700   49.6900   42.4700   38.4750   34.4340   26.8350
472.4000   60.2100   49.1000   43.1100   38.1750   34.4740   27.4050
472.6000   61.7900   49.4800   42.2000   38.5750   34.2140   27.2650
472.8000   60.1800   50.2700   42.9500   39.3350   34.2240   27.4750
473.0000   60.0200   50.3700   42.0700   38.6150   32.4840   26.4150
473.2000   59.9300   50.1800   42.4800   38.0950   32.4040   26.5650
473.4000   60.1700   49.3100   42.6900   38.1950   32.1740   27.0950
473.6000   58.5100   47.9500   42.9600   38.0450   32.7640   27.4450
473.8000   58.5400   48.4600   42.9900   37.8150   32.6440   27.8050
474.0000   58.2200   47.5300   42.5900   38.1550   32.0740   27.3150
474.2000   56.9800   47.1900   43.8000   36.5850   31.9740   26.5250
474.4000   57.4700   46.4300   43.9100   36.3850   30.7740   26.5850
474.6000   56.0900   47.9800   43.6800   35.8850   30.2440   27.0150
474.8000   55.4600   48.1200   42.4900   35.5850   31.0140   26.7450
475.0000   54.5100   48.7000   42.3800   36.3150   30.3340   27.1150
475.2000   55.1900   48.6700   42.4600   36.7250   31.4840   27.2850
475.4000   54.9100   48.6000   42.4100   36.1650   32.0640   27.1150
475.6000   55.4200   47.7700   42.4100   35.8850   31.1640   26.8150
475.8000   54.2700   48.3300   41.2200   36.9350   30.3040   26.5750
476.0000   54.6900   47.2200   41.3600   35.8250   31.5940   26.9950
476.2000   54.5200   47.1200   41.3800   35.8650   30.1440   26.9850
476.4000   55.4500   47.3200   40.3200   35.7950   30.2140   27.6350
476.6000   54.7800   47.1400   40.3400   36.3450   30.4440   26.9350
476.8000   53.7200   46.6700   39.6500   36.8250   29.7140   26.4350
477.0000   54.0800   46.5700   39.4500   36.1550   29.5140   27.9550
477.2000   53.5900   45.4900   40.4000   36.5350   29.8640   26.7550
477.4000   52.9700   45.2900   39.3000   36.0050   28.6140   26.8650
477.6000   52.5300   46.9100   40.0500   35.4950   28.2540   25.7150
477.8000   53.1900   43.7500   40.0000   34.7150   29.4240   25.7550
478.0000   53.2800   43.9600   41.2700   34.6850   29.9040   25.1150
478.2000   52.9800   44.2200   40.3600   36.1350   29.5240   25.4150
478.4000   52.1500   43.8700   39.4200   35.2650   29.2940   24.7150
478.6000   51.7300   43.5200   39.9900   34.3450   28.5340   24.6050
478.8000   51.3900   43.7100   38.8500   35.5250   28.8140   24.2250
479.0000   51.6300   42.7600   39.2400   34.4950   28.1640   25.8450
479.2000   52.2100   43.0900   38.5100   33.0350   27.7640   24.6950
479.4000   50.8300   42.8500   38.1900   32.3550   28.0040   24.6150
479.6000   50.0800   42.7100   38.9400   31.4250   27.7540   23.5050
479.8000   50.1300   43.2800   37.0000   31.5650   28.0340   23.6750
480.0000   50.0900   42.1400   36.4100   31.1150   27.0640   22.6850
480.2000   49.2100   41.3600   37.5200   30.9250   27.1140   22.3050
480.4000   48.9500   42.2100   36.2200   31.8950   28.0340   22.4450
480.6000   48.2800   41.4500   35.9400   31.8750   27.5040   22.1150
480.8000   47.4800   41.1200   34.9300   32.3650   27.8240   21.7750
481.0000   47.3000   40.3200   34.0000   31.2850   26.5340   21.4550
481.2000   46.2700   38.8100   33.3500   31.1350   26.5540   21.2450
481.4000   46.2300   37.3500   32.8200   31.3350   26.0140   20.8350
481.6000   45.5000   37.3200   32.9500   30.9850   25.7840   20.2550
481.8000   44.7100   37.4800   32.1600   30.8350   25.5040   19.7950
482.0000   45.2100   36.6400   32.2800   30.2150   25.1940   20.9750
482.2000   45.8900   36.8400   32.7600   29.1950   24.7740   20.8850
482.4000   44.7600   37.0800   31.1400   28.7750   24.3040   20.3950
482.6000   44.9500   35.8800   30.1500   28.4650   24.3940   19.7150
482.8000   43.7200   35.8000   30.2200   27.5450   23.9140   19.2950
483.0000   43.5200   35.0600   29.3000   27.2150   22.5040   18.6450
483.2000   43.2200   33.4600   28.8300   26.4850   22.7740   18.9750
483.4000   41.6000   33.1600   28.8500   26.6650   22.3040   18.8750
483.6000   40.4900   31.7300   28.0400   25.9850   21.8040   18.5850
483.8000   39.1400   32.1600   28.2300   25.2650   21.7540   18.3250
484.0000   38.9800   32.4800   27.5500   25.4650   21.1640   18.5950
484.2000   38.4200   32.1400   26.5000   24.8250   20.8040   18.3650
484.4000   39.3300   30.8200   25.6300   24.4050   20.5040   17.5750
484.6000   36.5200   30.8500   25.1900   23.1750   20.6840   17.1650
484.8000   35.1900   29.8900   24.4200   23.0450   19.6840   17.8150
485.0000   34.6900   29.6100   25.0200   23.8650   20.0540   18.1850
485.2000   34.2600   28.6400   24.8700   22.9250   19.5540   17.7250
485.4000   33.3900   27.8600   24.9900   21.9350   18.7340   17.0050
485.6000   32.2400   27.7200   24.5500   22.3150   18.1640   16.2650
485.8000   31.5000   26.4600   23.4600   21.5050   17.7440   15.0050
486.0000   30.2500   26.5500   23.9000   21.2950   17.8840   14.6350
486.2000   30.1000   25.6300   22.7800   20.6650   17.6140   14.4750
486.4000   29.3900   24.5300   22.4100   19.8750   17.0240   14.4150
486.6000   29.4600   23.5100   21.2800   18.8650   16.7140   14.6450
486.8000   29.5900   22.8600   20.7200   18.3250   17.3540   13.8350
487.0000   29.2400   23.3500   21.0200   17.6850   16.5740   13.6350
487.2000   28.7400   22.9200   21.4000   17.5950   16.2740   12.2850
487.4000   27.3000   22.4100   21.4100   17.3350   15.6240   11.5350
487.6000   25.9300   21.6800   20.7700   17.2050   14.7740   11.7350
487.8000   26.6600   21.0600   19.5300   16.9150   15.3940   11.2050
488.0000   26.0700   20.9000   18.5300   16.9150   15.3340   10.8350
488.2000   25.1700   20.2300   17.9200   16.5750   14.5140   10.5650
488.4000   25.0100   20.0800   17.0600   15.4550   14.0340   10.7050
488.6000   24.1800   19.2400   16.6700   14.8550   13.4040   10.4950
488.8000   24.2600   18.0600   15.6200   14.9150   13.3140   10.0450
489.0000   23.2300   17.1300   14.9600   13.7150   12.5440   10.0950
489.2000   22.7500   16.8500   15.3900   13.7150   11.6440   10.2350
489.4000   22.0300   16.6300   16.1900   13.3350   11.2040   10.4850
489.6000   21.6700   15.9000   15.7100   13.1550   11.6740    9.5350
489.8000   20.2300   15.0400   15.5300   12.8650   10.3540    9.1950
490.0000   18.9800   14.2200   14.9900   11.7950   10.6740    9.3350
490.2000   19.1100   13.7700   14.4800   12.1250   10.7340    8.7050
490.4000   18.2300   13.3200   13.6200   11.1550   10.8140    7.9150
490.6000   17.9700   13.6200   12.8700   10.8150   10.2040    7.3850
490.8000   16.7100   13.5300   12.1600   10.4150    9.8540    7.3650
491.0000   16.6200   13.1000   11.5100    9.9950    9.0840    7.4750
491.2000   15.9000   11.7000   11.7800    9.6850    8.6340    6.5550
491.4000   15.8500   10.9200   11.2800    9.2050    8.2440    6.7150
491.6000   14.4300   11.4600   11.7000    9.2250    8.3740    6.6650
491.8000   14.0600   10.6400   11.0200    8.4450    8.3140    5.9950
492.0000   14.0200   10.3400   10.3700    7.9250    8.2840    6.0250
492.2000   14.1000   10.7000    9.9000    7.9550    7.6540    5.2850
492.4000   13.6000   10.1800    9.7400    7.9850    7.5940    5.6250
492.6000   13.7700    9.1300    9.8500    8.0950    7.5740    5.9750
492.8000   13.4200    8.9400    9.4900    7.9550    7.5040    5.7550
493.0000   12.5400    9.2100    8.5500    7.3150    7.0640    5.6250
493.2000   12.9200    9.4900    8.7700    7.9050    6.3640    5.3150
493.4000   12.2100    8.2300    7.7000    7.8150    6.8240    4.6850
493.6000   11.7400    7.7900    7.3200    6.6550    6.3540    4.8950
493.8000   10.8600    7.6400    6.6200    5.8050    6.1440    4.8050
494.0000   10.0400    7.6700    7.2500    5.9650    5.4140    5.0650
494.2000    9.5300    6.7600    7.2300    6.2150    5.5740    4.7750
494.4000    9.6400    6.9500    6.8400    5.5650    5.2840    5.0350
494.6000    9.2300    7.1300    6.5300    4.6550    5.0240    4.9350
494.8000    8.4400    7.2000    6.2600    5.5750    4.7640    4.6050
495.0000    8.4500    6.3500    5.5000    4.3550    4.5840    4.1350
495.2000    8.6600    6.2100    4.8000    4.1950    4.0440    4.0350
495.4000    8.7000    6.7700    4.9600    4.1750    4.0740    3.4040
495.6000    8.6000    6.2200    4.2500    3.7750    4.0640    3.3070
495.8000    7.4900    5.5000    4.2000    4.4750    3.9240    3.6550
496.0000    6.9400    5.0800    4.4100    4.5450    3.3840    3.4830
496.2000    7.3700    4.5500    3.5700    4.5750    3.4840    2.9990
496.4000    6.5200    4.2400    3.7000    3.9250    3.3140    2.8630
496.6000    6.1200    4.4800    3.4100    3.5250    3.2540    2.6160
496.8000    5.3400    4.6900    3.9300    3.5250    3.1540    2.2660
497.0000    4.8900    3.9400    3.7300    3.4450    2.9340    2.0020
497.2000    5.1700    3.8800    4.2100    2.9750    2.7630    1.6790
497.4000    5.2800    2.4500    3.2400    2.9350    2.6690    1.7890
497.6000    4.9000    3.1100    2.6200    2.4150    2.3700    1.8770
497.8000    5.0800    3.8500    2.1300    2.1950    2.2900    1.7760
498.0000    5.0400    2.9500    2.0700    1.9150    1.6610    2.2810
498.2000    4.7200    2.5000    2.3900    1.8550    2.1180    2.2680
498.4000    4.1600    3.1500    2.4700    1.4950    2.5790    1.9100
498.6000    3.6800    3.0000    2.5500    1.0120    1.9400    1.7980
498.8000    3.8800    2.8100    2.7000    0.5480    1.7660    0.9830
499.0000    3.1100    2.8700    1.8800    0.3280    1.2020    1.2570
499.2000    2.5800    2.3100    1.9300    0.3820    1.4830    1.4390
499.4000    3.3400    1.7800    2.1100    0.5190    1.8270    1.5090
499.6000    2.9400    1.8100    1.7400    0.4360    1.6330    1.0230
499.8000    2.6900    1.5300    1.7900    0.3460    1.4330    1.0850
500.0000    2.7500    1.6700    1.1500    0.0000    1.5150    1.0030
