# Supplementary material for: Do Spectra Live in the Matrix? A Brief Tutorial on Applications of Factor Analysis to Resolving Spectral Datasets of Mixtures
Source: J Fluoresc. 2021 Aug 6;31(6):1599–616. doi: 10.1007/s10895-021-02753-w (PMC8547214; doi:10.1007/s10895-021-02753-w)
Supplement: Supplementary file 2 — (ZIP 654 KB) [file 10895_2021_2753_MOESM2_ESM.zip › Appendix_D/Crude_data/QUENCHING/Q_CNA.txt]

380.0000    0.1490    0.9070    0.6280    1.0760    1.3830    1.9660
380.2000    0.1490    0.9070    0.6280    1.0760    1.3830    1.9660
380.4000    0.1490    0.9070    0.6280    1.0760    1.3830    1.9660
380.6000    0.1490    0.9070    0.6280    1.0760    1.3830    1.9660
380.8000    0.1490    0.9070    0.6280    1.0760    1.3830    1.9660
381.0000    0.1490    0.9070    0.6280    1.0760    1.3830    1.9660
381.2000    0.1490    0.9070    0.6280    1.0760    1.3830    1.9660
381.4000    0.1490    0.9070    0.6280    1.0760    1.3830    1.9660
381.6000    0.1490    0.9070    0.6280    1.0760    1.3830    1.9660
381.8000    0.1490    0.9070    0.6280    1.0760    1.3830    1.9660
382.0000    0.1490    0.9070    0.6280    1.0760    1.3830    1.9660
382.2000    0.1490    0.9070    0.6280    1.0760    1.3830    1.9660
382.4000    0.1490    0.9070    0.6280    1.0760    1.3830    1.9660
382.6000    0.1490    0.9070    0.6280    1.0760    1.3830    1.9660
382.8000    0.1490    0.9070    0.6280    1.0760    1.3830    1.9660
383.0000    0.1490    0.9070    0.6280    1.0760    1.3830    1.9660
383.2000    0.1490    0.9070    0.6280    1.0760    1.3830    1.9660
383.4000    0.1490    0.9070    0.6280    1.0760    1.3830    1.9660
383.6000    0.1490    0.9070    0.6280    1.0760    1.3830    1.9660
383.8000    0.1490    0.9070    0.6280    1.0760    1.3830    1.9660
384.0000    0.1490    0.9070    0.6280    1.0760    1.3830    1.9660
384.2000    0.1490    0.9070    0.6280    1.0760    1.3830    1.9660
384.4000    0.1490    0.9070    0.6280    1.0760    1.3830    1.9660
384.6000    0.1490    0.9070    0.6280    1.0760    1.3830    1.9660
384.8000    0.1490    0.9070    0.6280    1.0760    1.3830    1.9660
385.0000    0.1490    0.9070    0.6280    1.0760    1.3830    1.9660
385.2000    0.1490    0.9070    0.6280    1.0760    1.3830    1.9660
385.4000    0.1490    0.9070    0.6280    1.0760    1.3830    1.9660
385.6000    0.1490    0.9070    0.6280    1.0760    1.3830    1.9660
385.8000    0.1490    0.9070    0.6280    1.0760    1.3830    1.9660
386.0000    0.1490    0.9070    0.6280    1.0760    1.3830    1.9660
386.2000    0.1490    0.9070    0.6280    1.0760    1.3830    1.9660
386.4000    0.1490    0.9070    0.6280    1.0760    1.3830    1.9660
386.6000    0.1490    0.9070    0.6280    1.0760    1.3830    1.9660
386.8000    0.1490    0.9070    0.6280    1.0760    1.3830    1.9660
387.0000    0.2870    0.5890    0.3020    0.7690    1.0160    1.2770
387.2000    0.0110    0.2570    0.0000    0.4790    0.7460    0.7400
387.4000    0.0000    0.0950    0.0070    0.1680    0.3250    0.6250
387.6000    0.2490    0.0000    0.1030    0.1340    0.3160    0.5020
387.8000    0.7730    0.3670    0.0420    0.0000    0.2640    0.5570
388.0000    0.8250    0.6280    0.1210    0.4940    0.0000    0.1400
388.2000    0.9180    0.3830    0.1650    0.7750    0.1190    0.0510
388.4000    0.7700    0.5340    0.0140    1.0160    0.2650    0.0000
388.6000    1.8520    0.5310    0.0860    0.7650    0.3780    0.0230
388.8000    2.0920    0.3050    0.4620    0.6090    0.3340    0.0880
389.0000    2.0080    0.1070    0.4120    0.8700    0.2260    0.1620
389.2000    2.5250    0.9720    0.3130    0.9350    0.0670    0.1490
389.4000    2.5850    1.2780    0.4980    0.6700    0.3510    0.1310
389.6000    3.3050    1.4100    0.9640    0.7460    0.4750    0.2200
389.8000    4.0350    2.0620    1.2130    1.0510    0.5970    0.1760
390.0000    4.1850    2.3600    1.4730    1.6390    0.8110    0.1150
390.2000    4.6650    2.4360    1.6890    1.7820    0.5620    0.1930
390.4000    4.9050    2.3230    1.9820    1.7380    0.7330    0.4070
390.6000    5.3050    2.8660    1.9080    2.0130    0.9320    0.4710
390.8000    6.0350    2.9230    2.3550    2.1060    1.0380    0.5260
391.0000    6.6450    2.9230    2.6640    1.7090    1.2420    0.6330
391.2000    7.3850    3.6560    3.0470    1.9560    1.1170    0.6380
391.4000    7.8950    4.4290    3.2570    2.4960    1.1530    1.0050
391.6000    8.1650    4.9920    3.4780    2.5910    1.3770    1.1790
391.8000    8.9150    4.8220    3.6600    2.3790    1.4510    1.4920
392.0000   10.2250    4.5720    3.9040    2.7970    1.8440    1.1890
392.2000   10.4650    5.1420    3.7780    2.8180    2.0180    1.3770
392.4000   10.9950    5.9920    3.8360    3.5620    2.0360    1.8380
392.6000   11.5650    6.3720    4.2810    3.9410    2.0660    2.1050
392.8000   12.7250    7.3420    5.3650    4.1980    2.1460    2.5040
393.0000   14.2150    7.8720    5.9490    4.0990    3.0170    2.8870
393.2000   15.0850    8.2420    6.8190    4.4690    3.4020    3.2530
393.4000   16.2550    9.0220    7.2390    4.8440    3.5720    3.4630
393.6000   17.6550    9.7820    7.3590    5.5700    4.3610    3.4620
393.8000   18.5750   11.4120    7.4790    5.4350    3.8230    3.6040
394.0000   19.5650   12.9620    8.3590    5.8400    4.6680    3.7750
394.2000   21.1450   13.3520    9.0390    6.0970    4.9630    3.6300
394.4000   23.1450   14.3120    9.9490    7.2290    5.7060    3.6380
394.6000   25.5450   15.8520   11.7890    7.9590    6.3450    3.7270
394.8000   27.0950   16.8020   12.1890    8.7590    6.5880    4.4830
395.0000   28.8750   18.2220   12.9490    9.2690    7.2800    5.2440
395.2000   30.6250   19.0120   13.6390   10.1790    7.1360    5.5180
395.4000   33.4350   20.6120   14.7990   11.2790    7.8500    6.1510
395.6000   34.9650   23.3120   15.9790   11.9790    8.3700    6.3580
395.8000   37.9350   25.1520   16.9890   13.0890    9.2900    6.8030
396.0000   39.4650   25.6620   18.5590   14.6890   10.0800    7.4230
396.2000   42.1750   26.4720   20.1490   15.7490   10.5700    8.1670
396.4000   45.5050   28.4720   20.7290   16.7390   10.9200    8.9470
396.6000   48.2050   30.2820   22.3990   17.5790   11.9900    9.7470
396.8000   53.5550   33.2320   24.2790   18.4690   12.4500   10.2170
397.0000   57.6250   35.7920   25.7090   20.3990   13.2800   10.2270
397.2000   61.4350   38.4120   28.3090   20.7390   14.4800   11.2070
397.4000   66.8150   40.6620   29.2190   22.1290   15.2500   11.5670
397.6000   71.4550   43.0720   31.7490   24.0090   15.8800   12.6070
397.8000   74.4150   46.5520   33.3990   24.7490   17.3300   13.9070
398.0000   78.9150   50.3520   34.2390   26.3390   18.9000   14.8770
398.2000   84.7750   53.4420   37.4690   28.8390   19.7100   15.7970
398.4000   90.8050   56.1420   41.9190   30.6490   21.3800   17.3070
398.6000   96.9850   60.1920   44.1790   32.1990   23.1700   18.2070
398.8000  102.9850   65.1320   46.1990   34.4290   24.4600   19.9070
399.0000  110.9850   68.1720   50.1890   36.4790   26.3800   20.2370
399.2000  119.2850   72.2820   52.8890   39.2890   28.7500   21.4170
399.4000  126.2850   76.2220   56.3890   42.5990   29.8000   22.7070
399.6000  134.2850   82.1820   61.3090   45.2390   31.9200   23.8570
399.8000  144.5850   88.9120   63.7490   47.9590   33.4500   25.1270
400.0000  152.1850   93.9720   68.4390   51.0790   35.6800   27.1770
400.2000  161.1850   98.6320   73.3590   54.8090   39.0300   29.4270
400.4000  170.7850  106.8320   76.3490   58.6990   41.1900   31.5370
400.6000  179.5850  112.7320   81.1090   61.3490   44.0500   33.8870
400.8000  189.5850  119.1320   86.3090   66.0790   45.9200   35.1970
401.0000  198.3850  126.5320   90.3590   69.9190   47.9400   37.3070
401.2000  210.3850  134.8320   96.0890   73.4690   50.5200   38.8970
401.4000  223.6850  143.6320  102.6890   77.7190   53.2400   42.2970
401.6000  238.8850  151.0320  108.5890   81.7790   55.6700   45.3570
401.8000  252.3850  159.4320  114.4890   86.4690   58.9800   48.2370
402.0000  269.2850  166.7320  121.1890   92.7590   63.8400   51.3070
402.2000  282.3850  179.5320  127.7890   98.1690   66.5300   53.6770
402.4000  296.0850  187.1320  133.4890  102.1690   70.9400   53.5070
402.6000  313.8850  195.4320  140.7890  108.2690   74.3700   55.6670
402.8000  332.5850  207.6320  148.5890  114.1690   78.1900   59.2970
403.0000  350.0850  218.5320  158.7890  119.3690   81.9400   63.1670
403.2000  370.8850  232.4320  167.3890  124.3690   87.0100   67.1270
403.4000  392.5850  243.1320  174.6890  131.7690   91.8200   72.4070
403.6000  411.4850  255.6320  181.7890  139.5690   97.6900   73.9070
403.8000  428.4850  271.5320  191.2890  147.9690  102.1900   78.2270
404.0000  450.8850  287.4320  200.8890  156.9690  107.4900   82.4670
404.2000  474.2850  300.8320  209.1890  165.7690  111.6900   87.5270
404.4000  496.5850  314.7320  219.2890  174.7690  116.3900   91.4470
404.6000  521.9850  330.1320  227.5890  182.8690  122.9900   94.3570
404.8000  551.3850  345.8320  241.0890  190.2690  128.3900   98.8870
405.0000  578.7850  360.5320  253.9890  198.7690  133.2900  103.7870
405.2000  600.1850  375.9320  263.1890  206.8690  139.9900  109.2870
405.4000  625.8850  392.1320  277.2890  216.1690  146.4900  113.4870
405.6000  654.3850  407.0320  292.3890  224.7690  152.3900  118.3870
405.8000  680.3850  423.7320  304.2890  236.5690  158.0900  123.7870
406.0000  707.2850  445.5320  318.4890  243.7690  167.1900  129.2870
406.2000  740.1850  461.4320  333.9890  250.8690  172.8900  133.3870
406.4000  769.1850  477.6320  348.0890  259.3690  179.5900  137.0870
406.6000  794.3850  497.0320  359.7890  270.9690  186.4900  142.7870
406.8000  824.4850  513.5320  370.9890  282.3690  192.9900  147.0870
407.0000  857.1850  531.2320  385.9890  292.6690  202.0900  152.8870
407.2000  891.4850  553.9320  397.7890  304.3690  209.8900  158.9870
407.4000  924.4850  575.6320  410.1890  315.4690  216.0900  165.9870
407.6000  951.7850  595.1320  424.8890  328.7690  224.9900  173.0870
407.8000  985.2850  613.7320  438.5890  339.0690  232.0900  178.7870
408.0000 1017.4850  634.6320  455.4890  350.5690  240.5900  183.7870
408.2000 1046.4850  657.9320  469.6890  361.6690  246.3900  187.5870
408.4000 1078.4850  682.0320  483.7890  372.3690  254.5900  194.6870
408.6000 1109.4850  701.1320  500.4890  383.3690  258.6900  200.9870
408.8000 1143.4850  720.9320  512.8890  394.4690  267.8900  207.2870
409.0000 1178.4850  746.1320  530.0890  405.2690  276.4900  212.5870
409.2000 1211.4850  762.9320  543.3890  420.2690  286.4900  217.0870
409.4000 1243.4850  785.9320  558.2890  434.8690  295.3900  223.5870
409.6000 1282.4850  807.8320  573.4890  445.9690  303.4900  229.2870
409.8000 1319.4850  824.1320  590.5890  459.7690  309.7900  234.3870
410.0000 1352.4850  849.8320  606.2890  471.9690  319.0900  241.0870
410.2000 1389.4850  871.3320  619.8890  486.0690  328.4900  248.4870
410.4000 1424.4850  890.2320  636.3890  496.1690  338.1900  253.9870
410.6000 1458.4850  916.8320  653.1890  506.4690  347.6900  260.1870
410.8000 1496.4850  937.0320  667.5890  519.0690  356.4900  267.5870
411.0000 1534.4850  958.4320  681.6890  534.9690  366.4900  275.0870
411.2000 1569.4850  984.6320  694.8890  546.7690  372.7900  281.3870
411.4000 1604.4850 1006.5320  710.3890  554.8690  380.8900  285.0870
411.6000 1642.4850 1027.5320  726.5890  568.9690  388.8900  293.3870
411.8000 1685.4850 1052.5320  744.4890  579.8690  395.1900  298.8870
412.0000 1717.4850 1071.5320  763.6890  590.8690  401.5900  303.7870
412.2000 1752.4850 1094.5320  780.1890  605.7690  411.6900  311.8870
412.4000 1787.4850 1116.5320  794.8890  611.9690  415.9900  317.5870
412.6000 1821.4850 1137.5320  808.6890  622.3690  422.7900  324.0870
412.8000 1851.4850 1156.5320  825.4890  632.8690  436.2900  328.6870
413.0000 1884.4850 1173.5320  843.7890  641.9690  442.6900  335.6870
413.2000 1908.4850 1188.5320  857.3890  647.3690  447.1900  343.4870
413.4000 1936.4850 1209.5320  868.4890  662.7690  455.0900  346.1870
413.6000 1960.4850 1225.5320  885.0890  679.0690  463.0900  352.2870
413.8000 1988.4850 1238.5320  897.7890  682.6690  468.0900  357.7870
414.0000 2017.4850 1260.5320  907.1890  694.0690  471.5900  362.5870
414.2000 2043.4850 1281.5320  915.0890  706.1690  477.7900  366.2870
414.4000 2069.4850 1294.5320  926.0890  715.1690  484.2900  369.0870
414.6000 2095.4850 1313.5320  933.3890  723.7690  489.0900  373.7870
414.8000 2114.4850 1333.5320  941.7890  731.4690  497.1900  376.6870
415.0000 2133.4850 1343.5320  950.8890  734.0690  502.7900  382.6870
415.2000 2154.4850 1351.5320  961.7890  741.5690  508.0900  387.8870
415.4000 2180.4850 1362.5320  973.7890  747.3690  517.6900  389.6870
415.6000 2198.4850 1378.5320  982.3890  756.8690  519.5900  388.6870
415.8000 2222.4850 1388.5320  990.3890  759.0690  521.9900  398.5870
416.0000 2242.4850 1400.5320  998.6890  764.7690  528.6900  398.1870
416.2000 2261.4850 1411.5320 1002.6890  770.5690  534.5900  398.5870
416.4000 2271.4850 1418.5320 1014.6890  777.9690  536.0900  403.8870
416.6000 2284.4850 1436.5320 1025.6890  785.6690  540.7900  403.0870
416.8000 2303.4850 1449.5320 1032.6890  785.1690  546.4900  406.3870
417.0000 2319.4850 1446.5320 1036.6890  788.6690  549.1900  408.3870
417.2000 2333.4850 1450.5320 1039.6890  796.0690  552.5900  413.8870
417.4000 2345.4850 1460.5320 1040.6890  800.3690  556.7900  420.4870
417.6000 2345.4850 1460.5320 1041.6890  805.2690  556.0900  423.4870
417.8000 2354.4850 1467.5320 1048.6890  806.8690  559.2900  420.1870
418.0000 2352.4850 1476.5320 1049.6890  808.1690  560.8900  424.0870
418.2000 2363.4850 1479.5320 1054.6890  810.0690  558.3900  425.4870
418.4000 2368.4850 1480.5320 1059.6890  811.3690  558.5900  426.9870
418.6000 2369.4850 1483.5320 1061.6890  812.7690  557.6900  426.9870
418.8000 2381.4850 1488.5320 1064.6890  812.6690  559.7900  423.6870
419.0000 2389.4850 1491.5320 1062.6890  817.3690  562.1900  426.9870
419.2000 2390.4850 1494.5320 1068.6890  817.3690  557.0900  428.3870
419.4000 2396.4850 1491.5320 1071.6890  820.7690  562.8900  429.4870
419.6000 2398.4850 1496.5320 1073.6890  822.9690  564.0900  428.1870
419.8000 2400.4850 1496.5320 1072.6890  820.3690  565.9900  428.3870
420.0000 2397.4850 1493.5320 1072.6890  819.5690  564.0900  431.0870
420.2000 2401.4850 1490.5320 1068.6890  820.0690  563.7900  427.8870
420.4000 2391.4850 1485.5320 1063.6890  820.1690  559.3900  426.9870
420.6000 2388.4850 1484.5320 1059.6890  815.8690  561.7900  425.6870
420.8000 2381.4850 1483.5320 1056.6890  818.5690  562.8900  426.1870
421.0000 2381.4850 1484.5320 1058.6890  819.4690  562.2900  428.3870
421.2000 2373.4850 1487.5320 1057.6890  818.0690  564.7900  426.1870
421.4000 2366.4850 1485.5320 1059.6890  814.7690  560.6900  425.9870
421.6000 2367.4850 1484.5320 1056.6890  807.6690  559.4900  422.4870
421.8000 2362.4850 1476.5320 1054.6890  803.6690  555.3900  421.5870
422.0000 2351.4850 1471.5320 1048.6890  799.6690  555.1900  426.0870
422.2000 2345.4850 1467.5320 1043.6890  795.4690  555.8900  423.0870
422.4000 2348.4850 1460.5320 1035.6890  795.7690  553.6900  420.7870
422.6000 2347.4850 1458.5320 1033.6890  796.6690  549.9900  417.2870
422.8000 2335.4850 1451.5320 1035.6890  790.9690  547.0900  415.7870
423.0000 2331.4850 1448.5320 1033.6890  791.5690  544.0900  413.5870
423.2000 2316.4850 1439.5320 1027.6890  790.5690  543.9900  411.9870
423.4000 2320.4850 1432.5320 1030.6890  789.8690  541.0900  410.9870
423.6000 2311.4850 1427.5320 1027.6890  789.7690  535.9900  409.7870
423.8000 2302.4850 1425.5320 1025.6890  788.4690  539.5900  406.0870
424.0000 2295.4850 1417.5320 1023.6890  782.4690  538.2900  404.6870
424.2000 2281.4850 1415.5320 1020.6890  779.8690  539.7900  403.9870
424.4000 2265.4850 1407.5320 1009.6890  778.0690  537.3900  402.3870
424.6000 2258.4850 1403.5320 1004.6890  779.5690  534.4900  400.8870
424.8000 2246.4850 1398.5320 1004.6890  772.4690  536.1900  400.5870
425.0000 2236.4850 1399.5320 1007.6890  767.1690  535.8900  400.5870
425.2000 2235.4850 1396.5320  999.6890  765.3690  534.8900  397.7870
425.4000 2222.4850 1396.5320  999.6890  763.3690  529.1900  398.7870
425.6000 2222.4850 1392.5320  998.6890  762.8690  524.6900  398.1870
425.8000 2218.4850 1389.5320  990.9890  760.6690  524.0900  398.1870
426.0000 2221.4850 1385.5320  984.7890  762.5690  522.5900  398.0870
426.2000 2216.4850 1383.5320  982.3890  760.1690  523.4900  399.2870
426.4000 2213.4850 1373.5320  980.6890  756.4690  522.2900  395.5870
426.6000 2210.4850 1371.5320  984.8890  755.6690  520.5900  396.1870
426.8000 2204.4850 1364.5320  982.1890  757.8690  520.7900  393.0870
427.0000 2196.4850 1363.5320  981.1890  754.1690  522.1900  394.3870
427.2000 2193.4850 1363.5320  977.6890  745.4690  520.9900  393.2870
427.4000 2190.4850 1363.5320  975.1890  744.0690  521.4900  392.6870
427.6000 2184.4850 1362.5320  977.2890  741.5690  516.5900  392.6870
427.8000 2184.4850 1362.5320  973.1890  743.2690  515.0900  386.9870
428.0000 2188.4850 1363.5320  975.5890  742.4690  514.3900  386.0870
428.2000 2183.4850 1364.5320  971.8890  742.3690  510.6900  388.4870
428.4000 2190.4850 1366.5320  969.5890  745.2690  513.5900  390.1870
428.6000 2189.4850 1366.5320  967.7890  745.1690  513.4900  391.0870
428.8000 2188.4850 1365.5320  963.6890  747.4690  511.3900  387.9870
429.0000 2185.4850 1369.5320  960.9890  748.2690  515.5900  389.8870
429.2000 2190.4850 1368.5320  959.6890  750.2690  513.4900  387.8870
429.4000 2192.4850 1369.5320  965.8890  750.6690  514.0900  388.0870
429.6000 2188.4850 1373.5320  973.2890  747.6690  513.1900  391.3870
429.8000 2185.4850 1369.5320  973.3890  744.7690  513.6900  391.0870
430.0000 2193.4850 1371.5320  973.5890  750.2690  513.7900  393.5870
430.2000 2201.4850 1366.5320  974.7890  751.5690  514.6900  393.3870
430.4000 2199.4850 1376.5320  973.0890  753.2690  514.8900  393.4870
430.6000 2196.4850 1377.5320  975.2890  756.6690  517.1900  392.7870
430.8000 2202.4850 1380.5320  977.6890  754.4690  519.3900  394.2870
431.0000 2211.4850 1379.5320  982.0890  753.5690  524.4900  393.9870
431.2000 2215.4850 1382.5320  981.5890  755.5690  524.5900  393.5870
431.4000 2228.4850 1382.5320  985.1890  757.9690  524.1900  393.6870
431.6000 2239.4850 1387.5320  990.7890  766.4690  525.6900  398.0870
431.8000 2245.4850 1391.5320  998.6890  768.2690  524.8900  397.9870
432.0000 2255.4850 1395.5320 1000.6890  769.0690  525.1900  395.7870
432.2000 2261.4850 1396.5320 1005.6890  771.7690  530.6900  397.3870
432.4000 2263.4850 1404.5320 1005.6890  772.1690  528.6900  397.4870
432.6000 2273.4850 1407.5320 1011.6890  778.6690  531.5900  398.6870
432.8000 2291.4850 1413.5320 1010.6890  782.3690  534.1900  403.4870
433.0000 2293.4850 1415.5320 1014.6890  784.2690  533.1900  407.2870
433.2000 2310.4850 1424.5320 1018.6890  785.6690  535.7900  410.1870
433.4000 2322.4850 1432.5320 1025.6890  789.6690  536.4900  412.9870
433.6000 2322.4850 1437.5320 1029.6890  791.8690  542.3900  413.8870
433.8000 2332.4850 1449.5320 1033.6890  794.7690  546.6900  416.7870
434.0000 2344.4850 1450.5320 1032.6890  792.8690  550.2900  418.7870
434.2000 2356.4850 1458.5320 1034.6890  794.7690  552.0900  418.1870
434.4000 2369.4850 1462.5320 1042.6890  796.4690  555.2900  422.3870
434.6000 2377.4850 1466.5320 1050.6890  800.4690  555.7900  427.0870
434.8000 2385.4850 1473.5320 1055.6890  808.8690  555.2900  429.1870
435.0000 2394.4850 1480.5320 1058.6890  816.7690  556.4900  430.5870
435.2000 2404.4850 1490.5320 1068.6890  815.4690  560.4900  430.5870
435.4000 2417.4850 1501.5320 1072.6890  818.6690  563.5900  431.8870
435.6000 2426.4850 1508.5320 1078.6890  826.8690  567.1900  434.2870
435.8000 2443.4850 1520.5320 1077.6890  829.8690  569.9900  438.6870
436.0000 2449.4850 1530.5320 1085.6890  837.2690  573.7900  439.4870
436.2000 2459.4850 1537.5320 1091.6890  842.5690  581.4900  439.1870
436.4000 2471.4850 1545.5320 1097.6890  846.0690  584.9900  439.5870
436.6000 2487.4850 1557.5320 1103.6890  851.0690  589.0900  441.0870
436.8000 2498.4850 1566.5320 1111.6890  854.1690  589.6900  441.5870
437.0000 2511.4850 1569.5320 1116.6890  858.0690  593.5900  445.2870
437.2000 2519.4850 1568.5320 1120.6890  859.2690  593.3900  448.3870
437.4000 2537.4850 1582.5320 1125.6890  861.6690  592.8900  449.9870
437.6000 2549.4850 1583.5320 1129.6890  872.0690  595.6900  450.3870
437.8000 2549.4850 1589.5320 1137.6890  874.1690  594.6900  454.5870
438.0000 2557.4850 1596.5320 1144.6890  876.7690  595.6900  456.8870
438.2000 2579.4850 1607.5320 1144.6890  880.0690  603.1900  456.5870
438.4000 2590.4850 1604.5320 1151.6890  879.6690  604.1900  459.3870
438.6000 2607.4850 1618.5320 1152.6890  885.2690  606.6900  462.6870
438.8000 2620.4850 1625.5320 1154.6890  888.6690  610.6900  462.7870
439.0000 2630.4850 1628.5320 1154.6890  891.5690  615.4900  463.6870
439.2000 2632.4850 1637.5320 1159.6890  892.1690  617.2900  463.1870
439.4000 2631.4850 1647.5320 1165.6890  898.6690  618.4900  463.4870
439.6000 2646.4850 1649.5320 1167.6890  904.1690  619.6900  468.1870
439.8000 2658.4850 1657.5320 1173.6890  906.6690  625.1900  471.8870
440.0000 2667.4850 1659.5320 1175.6890  909.2690  625.6900  472.4870
440.2000 2677.4850 1667.5320 1183.6890  911.5690  629.4900  474.1870
440.4000 2677.4850 1663.5320 1184.6890  915.7690  629.2900  472.7870
440.6000 2686.4850 1672.5320 1189.6890  914.3690  628.9900  475.1870
440.8000 2684.4850 1679.5320 1193.6890  915.3690  629.8900  474.6870
441.0000 2683.4850 1679.5320 1194.6890  916.7690  630.2900  473.8870
441.2000 2679.4850 1684.5320 1192.6890  921.8690  631.6900  476.7870
441.4000 2685.4850 1689.5320 1193.6890  919.3690  635.4900  479.6870
441.6000 2698.4850 1689.5320 1196.6890  923.7690  633.2900  481.0870
441.8000 2710.4850 1686.5320 1203.6890  922.6690  636.2900  484.5870
442.0000 2712.4850 1683.5320 1203.6890  922.6690  636.2900  482.9870
442.2000 2709.4850 1686.5320 1200.6890  925.1690  634.3900  481.0870
442.4000 2710.4850 1682.5320 1203.6890  924.3690  634.2900  480.2870
442.6000 2717.4850 1679.5320 1203.6890  926.0690  635.1900  476.8870
442.8000 2723.4850 1680.5320 1206.6890  923.6690  635.7900  477.8870
443.0000 2722.4850 1683.5320 1211.6890  925.9690  638.0900  476.7870
443.2000 2711.4850 1686.5320 1207.6890  926.1690  638.5900  478.1870
443.4000 2709.4850 1682.5320 1207.6890  922.9690  636.1900  479.1870
443.6000 2703.4850 1683.5320 1201.6890  922.2690  633.9900  476.1870
443.8000 2703.4850 1680.5320 1194.6890  918.0690  634.7900  478.0870
444.0000 2693.4850 1674.5320 1197.6890  922.7690  631.8900  475.4870
444.2000 2686.4850 1672.5320 1192.6890  917.0690  631.6900  475.7870
444.4000 2682.4850 1671.5320 1191.6890  914.4690  630.8900  476.6870
444.6000 2675.4850 1675.5320 1188.6890  911.8690  625.2900  472.4870
444.8000 2664.4850 1673.5320 1184.6890  913.6690  623.3900  468.6870
445.0000 2648.4850 1666.5320 1183.6890  907.0690  621.3900  470.4870
445.2000 2651.4850 1658.5320 1177.6890  908.0690  619.5900  473.8870
445.4000 2650.4850 1646.5320 1177.6890  903.6690  617.9900  472.4870
445.6000 2648.4850 1648.5320 1174.6890  903.5690  616.6900  473.0870
445.8000 2634.4850 1644.5320 1165.6890  903.8690  614.8900  468.6870
446.0000 2633.4850 1634.5320 1161.6890  900.9690  616.8900  465.3870
446.2000 2616.4850 1629.5320 1161.6890  893.8690  615.2900  466.2870
446.4000 2612.4850 1623.5320 1157.6890  889.8690  613.3900  461.6870
446.6000 2597.4850 1622.5320 1149.6890  884.2690  612.1900  461.0870
446.8000 2592.4850 1606.5320 1140.6890  886.0690  609.9900  460.3870
447.0000 2579.4850 1592.5320 1136.6890  882.9690  606.5900  457.5870
447.2000 2563.4850 1587.5320 1135.6890  879.2690  602.1900  453.7870
447.4000 2554.4850 1584.5320 1129.6890  870.0690  599.8900  455.1870
447.6000 2549.4850 1579.5320 1124.6890  865.1690  597.0900  449.6870
447.8000 2543.4850 1575.5320 1119.6890  860.7690  593.8900  448.1870
448.0000 2527.4850 1567.5320 1115.6890  858.4690  590.1900  445.4870
448.2000 2518.4850 1558.5320 1115.6890  858.2690  589.2900  441.9870
448.4000 2501.4850 1548.5320 1112.6890  858.1690  586.8900  434.8870
448.6000 2490.4850 1539.5320 1101.6890  847.3690  580.1900  436.4870
448.8000 2478.4850 1533.5320 1094.6890  842.9690  578.6900  433.9870
449.0000 2456.4850 1523.5320 1083.6890  840.0690  574.2900  432.8870
449.2000 2439.4850 1508.5320 1075.6890  837.6690  568.9900  434.6870
449.4000 2423.4850 1503.5320 1065.6890  833.9690  564.1900  430.1870
449.6000 2409.4850 1495.5320 1058.6890  825.0690  560.3900  427.0870
449.8000 2399.4850 1491.5320 1054.6890  817.5690  556.9900  425.4870
450.0000 2385.4850 1482.5320 1052.6890  814.8690  554.9900  424.1870
450.2000 2373.4850 1473.5320 1049.6890  809.4690  553.2900  419.7870
450.4000 2349.4850 1460.5320 1042.6890  801.1690  548.2900  417.1870
450.6000 2346.4850 1447.5320 1032.6890  793.4690  542.7900  415.9870
450.8000 2328.4850 1439.5320 1026.6890  789.5690  540.3900  413.5870
451.0000 2309.4850 1432.5320 1017.6890  785.9690  537.0900  412.0870
451.2000 2291.4850 1423.5320 1013.6890  783.0690  535.5900  406.4870
451.4000 2274.4850 1413.5320 1014.6890  777.6690  531.6900  402.2870
451.6000 2258.4850 1404.5320 1004.6890  773.1690  525.8900  398.9870
451.8000 2248.4850 1389.5320  993.7890  767.5690  524.3900  394.3870
452.0000 2229.4850 1382.5320  982.9890  759.6690  523.9900  393.3870
452.2000 2217.4850 1376.5320  978.8890  753.2690  520.4900  392.0870
452.4000 2207.4850 1365.5320  972.5890  750.3690  517.1900  388.7870
452.6000 2194.4850 1355.5320  966.8890  743.1690  512.8900  386.5870
452.8000 2176.4850 1346.5320  963.2890  742.0690  505.2900  384.9870
453.0000 2162.4850 1341.5320  957.6890  734.8690  501.5900  382.9870
453.2000 2152.4850 1339.5320  947.8890  732.0690  498.8900  383.4870
453.4000 2137.4850 1330.5320  939.0890  724.8690  498.7900  378.5870
453.6000 2121.4850 1321.5320  933.3890  724.1690  496.5900  375.5870
453.8000 2104.4850 1307.5320  927.6890  717.6690  497.4900  373.9870
454.0000 2088.4850 1298.5320  926.7890  711.8690  491.0900  372.4870
454.2000 2077.4850 1292.5320  922.2890  707.2690  488.8900  369.2870
454.4000 2064.4850 1281.5320  914.0890  705.8690  484.3900  368.0870
454.6000 2054.4850 1272.5320  908.2890  702.8690  479.5900  366.4870
454.8000 2044.4850 1265.5320  902.3890  692.6690  473.8900  364.0870
455.0000 2026.4850 1255.5320  894.4890  684.0690  471.2900  360.3870
455.2000 2010.4850 1250.5320  892.9890  683.8690  471.0900  360.5870
455.4000 1995.4850 1238.5320  891.8890  680.4690  466.3900  356.4870
455.6000 1982.4850 1236.5320  884.6890  675.3690  460.6900  354.0870
455.8000 1972.4850 1228.5320  879.6890  672.8690  459.5900  354.3870
456.0000 1959.4850 1215.5320  870.6890  672.8690  458.9900  349.0870
456.2000 1945.4850 1208.5320  866.6890  666.7690  461.0900  345.5870
456.4000 1931.4850 1200.5320  858.2890  660.3690  457.8900  340.1870
456.6000 1917.4850 1190.5320  857.9890  656.9690  453.2900  341.0870
456.8000 1905.4850 1182.5320  849.3890  649.8690  450.3900  339.3870
457.0000 1891.4850 1172.5320  844.1890  647.5690  445.3900  337.8870
457.2000 1881.4850 1164.5320  838.4890  641.9690  444.0900  334.0870
457.4000 1876.4850 1157.5320  830.9890  635.4690  443.3900  334.1870
457.6000 1867.4850 1154.5320  825.4890  635.0690  439.3900  331.5870
457.8000 1852.4850 1147.5320  819.6890  632.5690  437.0900  330.0870
458.0000 1847.4850 1143.5320  812.5890  630.7690  432.7900  330.7870
458.2000 1834.4850 1141.5320  804.5890  628.7690  429.2900  328.3870
458.4000 1823.4850 1133.5320  802.9890  625.6690  426.8900  323.1870
458.6000 1810.4850 1126.5320  803.1890  619.4690  423.8900  322.4870
458.8000 1803.4850 1120.5320  795.4890  614.6690  422.2900  319.8870
459.0000 1796.4850 1118.5320  793.1890  612.2690  419.3900  319.2870
459.2000 1786.4850 1111.5320  791.0890  611.5690  415.9900  317.0870
459.4000 1779.4850 1106.5320  787.9890  604.9690  411.6900  314.6870
459.6000 1766.4850 1100.5320  783.3890  606.7690  408.5900  312.2870
459.8000 1752.4850 1098.5320  778.5890  598.7690  407.9900  309.1870
460.0000 1744.4850 1089.5320  772.6890  596.4690  405.5900  307.4870
460.2000 1733.4850 1087.5320  767.2890  592.7690  407.2900  304.6870
460.4000 1728.4850 1083.5320  763.9890  590.4690  407.5900  302.6870
460.6000 1721.4850 1077.5320  762.4890  587.1690  408.2900  300.9870
460.8000 1715.4850 1065.5320  762.3890  586.5690  404.0900  298.8870
461.0000 1707.4850 1053.5320  759.7890  579.7690  400.0900  299.7870
461.2000 1708.4850 1049.5320  757.9890  573.3690  398.8900  298.5870
461.4000 1701.4850 1052.5320  754.7890  572.8690  397.5900  297.2870
461.6000 1697.4850 1047.5320  747.7890  574.9690  399.1900  296.2870
461.8000 1688.4850 1049.5320  747.1890  571.2690  395.6900  296.7870
462.0000 1682.4850 1043.5320  747.4890  565.5690  391.2900  295.2870
462.2000 1676.4850 1036.5320  740.6890  564.5690  392.1900  296.2870
462.4000 1663.4850 1034.5320  733.8890  561.1690  391.4900  293.8870
462.6000 1654.4850 1030.5320  734.0890  560.4690  389.8900  291.0870
462.8000 1653.4850 1030.5320  734.3890  559.3690  389.1900  290.5870
463.0000 1649.4850 1025.5320  732.9890  555.0690  386.2900  290.1870
463.2000 1647.4850 1020.5320  731.4890  553.8690  386.7900  292.3870
463.4000 1644.4850 1018.5320  727.4890  552.4690  389.0900  290.7870
463.6000 1639.4850 1010.5320  727.0890  553.7690  386.3900  291.7870
463.8000 1633.4850 1008.5320  723.6890  553.2690  383.4900  289.3870
464.0000 1626.4850 1003.5320  717.6890  553.5690  380.8900  287.0870
464.2000 1623.4850  996.5320  715.6890  551.1690  381.5900  284.2870
464.4000 1615.4850  999.5320  713.0890  553.4690  379.2900  279.8870
464.6000 1607.4850  995.5320  706.8890  555.4690  377.6900  282.4870
464.8000 1600.4850  997.5320  710.0890  552.1690  372.0900  282.6870
465.0000 1597.4850  996.5320  709.8890  549.9690  369.8900  282.8870
465.2000 1596.4850  994.5320  707.3890  544.8690  369.5900  282.9870
465.4000 1594.4850  987.1320  706.2890  543.9690  368.0900  282.2870
465.6000 1590.4850  987.2320  704.7890  540.6690  369.7900  280.6870
465.8000 1581.4850  984.1320  699.5890  537.6690  368.9900  279.6870
466.0000 1575.4850  984.6320  701.4890  537.8690  368.3900  279.4870
466.2000 1566.4850  981.4320  699.3890  535.0690  370.3900  277.1870
466.4000 1563.4850  977.8320  696.7890  534.7690  368.0900  275.9870
466.6000 1555.4850  974.6320  696.7890  529.1690  366.9900  274.9870
466.8000 1561.4850  969.8320  696.7890  530.2690  366.1900  273.6870
467.0000 1553.4850  966.6320  688.3890  528.9690  364.9900  276.2870
467.2000 1552.4850  962.8320  687.0890  531.1690  364.9900  278.2870
467.4000 1547.4850  954.7320  682.5890  532.4690  362.9900  277.1870
467.6000 1549.4850  952.3320  683.2890  529.7690  360.4900  272.1870
467.8000 1554.4850  950.8320  683.1890  526.7690  358.7900  272.3870
468.0000 1543.4850  949.5320  683.0890  523.6690  356.2900  270.5870
468.2000 1532.4850  947.3320  679.5890  525.1690  355.1900  270.3870
468.4000 1526.4850  949.7320  676.9890  521.2690  355.7900  267.3870
468.6000 1522.4850  946.5320  675.0890  515.7690  356.3900  266.6870
468.8000 1516.4850  938.0320  673.7890  518.5690  357.9900  263.4870
469.0000 1504.4850  938.2320  671.4890  518.2690  354.9900  263.8870
469.2000 1497.4850  930.5320  665.5890  513.1690  355.1900  262.9870
469.4000 1484.4850  929.4320  666.4890  507.7690  351.5900  263.4870
469.6000 1487.4850  919.9320  663.6890  508.0690  351.3900  263.7870
469.8000 1483.4850  916.0320  658.3890  508.4690  347.8900  262.2870
470.0000 1484.4850  914.6320  658.7890  507.3690  346.6900  260.1870
470.2000 1478.4850  908.1320  653.9890  503.0690  343.7900  258.2870
470.4000 1474.4850  913.0320  653.9890  502.6690  339.3900  259.0870
470.6000 1466.4850  913.4320  655.3890  501.6690  338.6900  258.9870
470.8000 1458.4850  908.7320  648.8890  499.5690  342.1900  257.4870
471.0000 1453.4850  910.3320  646.8890  501.3690  339.1900  257.8870
471.2000 1444.4850  903.8320  642.0890  497.6690  337.6900  256.8870
471.4000 1444.4850  900.6320  640.0890  497.8690  337.6900  256.5870
471.6000 1438.4850  893.3320  635.2890  495.6690  338.6900  252.4870
471.8000 1431.4850  884.7320  631.0890  489.8690  336.4900  252.0870
472.0000 1430.4850  881.1320  632.1890  489.0690  336.7900  253.8870
472.2000 1416.4850  878.5320  631.2890  490.2690  334.2900  254.2870
472.4000 1409.4850  876.8320  627.4890  487.5690  332.8900  252.1870
472.6000 1405.4850  873.6320  622.7890  485.3690  331.2900  250.3870
472.8000 1403.4850  869.4320  625.0890  481.3690  327.6900  251.0870
473.0000 1402.4850  867.5320  619.7890  477.9690  327.9900  248.9870
473.2000 1392.4850  865.1320  616.4890  476.7690  328.2900  248.8870
473.4000 1387.4850  862.8320  617.4890  478.5690  326.5900  248.5870
473.6000 1378.4850  860.0320  614.3890  475.2690  323.5900  246.1870
473.8000 1368.4850  858.8320  613.8890  472.1690  320.9900  246.8870
474.0000 1363.4850  853.8320  606.9890  469.2690  317.1900  244.1870
474.2000 1351.4850  848.4320  604.0890  465.7690  317.9900  243.5870
474.4000 1340.4850  844.2320  599.9890  462.2690  316.9900  239.4870
474.6000 1332.4850  836.5320  599.5890  461.0690  316.6900  238.5870
474.8000 1328.4850  834.9320  594.2890  458.4690  311.9900  237.3870
475.0000 1320.4850  828.8320  591.1890  454.5690  313.6900  234.6870
475.2000 1316.4850  819.9320  583.0890  451.9690  312.0900  233.3870
475.4000 1311.4850  816.2320  583.5890  447.6690  311.7900  233.3870
475.6000 1303.4850  811.5320  577.0890  441.6690  309.3900  232.0870
475.8000 1290.4850  805.6320  572.0890  439.0690  306.8900  228.4870
476.0000 1286.4850  799.4320  566.7890  436.2690  303.4900  227.2870
476.2000 1279.4850  792.1320  565.8890  434.8690  304.9900  226.2870
476.4000 1268.4850  788.9320  561.5890  431.1690  302.0900  226.5870
476.6000 1254.4850  785.4320  560.1890  431.1690  297.6900  224.2870
476.8000 1250.4850  779.4320  553.6890  429.1690  294.9900  225.6870
477.0000 1244.4850  776.3320  548.2890  425.3690  292.0900  224.0870
477.2000 1234.4850  771.8320  548.3890  422.1690  289.1900  221.7870
477.4000 1228.4850  763.3320  543.5890  422.5690  285.0900  221.4870
477.6000 1222.4850  758.0320  538.5890  419.8690  283.0900  220.0870
477.8000 1215.4850  757.4320  536.9890  414.1690  281.5900  217.8870
478.0000 1202.4850  749.4320  531.2890  413.7690  280.6900  216.2870
478.2000 1198.4850  743.0320  529.6890  410.8690  278.2900  213.1870
478.4000 1185.4850  733.9320  525.9890  411.0690  274.9900  212.3870
478.6000 1180.4850  734.4320  523.9890  405.5690  273.4900  211.2870
478.8000 1177.4850  729.5320  520.6890  402.8690  272.5900  211.4870
479.0000 1166.4850  727.2320  514.8890  398.8690  273.4900  210.5870
479.2000 1155.4850  724.4320  510.4890  396.2690  272.9900  208.1870
479.4000 1145.4850  718.4320  509.8890  392.4690  268.4900  205.8870
479.6000 1136.4850  710.9320  507.6890  393.2690  267.1900  206.4870
479.8000 1125.4850  708.5320  505.9890  388.0690  266.2900  206.1870
480.0000 1119.4850  704.5320  499.3890  384.9690  262.6900  201.8870
480.2000 1111.4850  697.0320  496.1890  384.7690  258.3900  199.9870
480.4000 1106.4850  692.7320  494.0890  385.7690  257.5900  198.5870
480.6000 1099.4850  687.3320  493.0890  381.2690  257.2900  197.2870
480.8000 1089.4850  677.4320  486.3890  377.6690  256.7900  197.4870
481.0000 1083.4850  671.8320  485.1890  373.5690  253.0900  194.8870
481.2000 1070.4850  666.3320  481.8890  369.3690  252.6900  194.0870
481.4000 1062.4850  664.7320  475.0890  365.7690  250.9900  194.2870
481.6000 1057.4850  662.4320  469.5890  363.9690  249.5900  192.5870
481.8000 1050.4850  657.2320  468.6890  359.3690  245.6900  188.6870
482.0000 1044.4850  654.5320  464.1890  357.6690  243.7900  186.3870
482.2000 1032.4850  647.2320  461.1890  352.6690  239.7900  185.0870
482.4000 1026.4850  643.0320  456.5890  351.4690  238.4900  183.3870
482.6000 1017.4850  635.7320  453.2890  349.3690  237.9900  184.2870
482.8000 1010.4850  631.0320  448.8890  346.2690  236.7900  182.1870
483.0000 1003.4850  624.2320  445.7890  345.5690  233.2900  180.0870
483.2000  993.4850  620.0320  443.5890  342.6690  231.8900  179.4870
483.4000  983.4850  612.2320  439.4890  339.2690  231.3900  177.0870
483.6000  974.5850  609.4320  431.9890  336.9690  230.9900  173.7870
483.8000  970.5850  605.1320  429.9890  334.6690  228.3900  173.3870
484.0000  959.4850  600.8320  428.9890  330.6690  225.2900  172.1870
484.2000  957.1850  594.8320  424.2890  328.5690  223.6900  170.3870
484.4000  945.7850  591.5320  419.4890  325.2690  220.3900  171.5870
484.6000  938.5850  587.5320  417.5890  320.3690  219.3900  170.8870
484.8000  935.7850  581.0320  419.3890  321.5690  217.8900  169.8870
485.0000  928.6850  575.4320  415.4890  319.7690  217.0900  166.8870
485.2000  921.0850  570.5320  410.5890  315.7690  215.4900  165.9870
485.4000  907.8850  567.3320  410.0890  314.8690  215.9900  164.5870
485.6000  904.0850  565.6320  404.5890  311.4690  212.0900  162.3870
485.8000  898.9850  560.7320  400.8890  307.5690  208.2900  159.6870
486.0000  892.7850  554.6320  395.3890  303.6690  206.6900  157.1870
486.2000  882.9850  549.0320  393.6890  301.5690  205.5900  156.9870
486.4000  871.7850  543.5320  390.2890  299.5690  206.5900  153.5870
486.6000  864.6850  539.9320  387.0890  298.2690  207.1900  153.2870
486.8000  857.9850  535.7320  381.5890  295.9690  204.5900  152.0870
487.0000  852.8850  532.4320  380.0890  290.2690  201.3900  150.8870
487.2000  840.9850  531.6320  377.3890  287.9690  200.1900  148.9870
487.4000  832.9850  527.4320  374.9890  285.9690  200.2900  150.2870
487.6000  828.5850  524.7320  374.5890  282.2690  198.9900  148.9870
487.8000  823.9850  519.0320  369.7890  280.4690  195.9900  145.7870
488.0000  817.2850  515.0320  368.0890  279.4690  196.0900  145.7870
488.2000  809.9850  507.3320  367.2890  277.2690  193.5900  144.5870
488.4000  805.9850  504.2320  361.8890  276.8690  193.1900  142.6870
488.6000  799.6850  503.9320  361.1890  275.7690  190.0900  143.0870
488.8000  795.4850  498.2320  355.1890  275.1690  186.8900  142.1870
489.0000  792.5850  493.5320  352.8890  269.1690  185.6900  141.0870
489.2000  784.0850  491.3320  352.5890  266.7690  183.3900  142.2870
489.4000  774.6850  484.1320  348.6890  263.5690  183.8900  140.5870
489.6000  770.0850  481.1320  343.5890  264.1690  182.2900  139.4870
489.8000  765.4850  475.8320  341.7890  261.8690  181.0900  139.1870
490.0000  759.9850  471.9320  339.0890  259.7690  181.3900  134.9870
490.2000  752.2850  469.8320  336.0890  258.7690  178.1900  135.0870
490.4000  748.7850  466.6320  332.1890  256.3690  177.9900  132.6870
490.6000  744.8850  465.6320  332.8890  254.4690  175.9900  132.8870
490.8000  742.7850  465.8320  328.6890  252.4690  174.9900  130.1870
491.0000  730.6850  461.8320  325.6890  249.9690  175.9900  129.1870
491.2000  723.8850  458.8320  321.0890  247.1690  173.7900  127.6870
491.4000  718.6850  456.2320  319.8890  245.7690  171.4900  127.8870
491.6000  712.2850  449.8320  317.1890  245.3690  170.6900  128.4870
491.8000  709.7850  448.4320  314.2890  243.5690  168.8900  126.4870
492.0000  700.2850  442.8320  309.3890  238.5690  167.3900  126.3870
492.2000  700.2850  439.5320  311.2890  238.5690  165.7900  126.2870
492.4000  695.3850  436.1320  307.8890  236.9690  163.8900  125.3870
492.6000  690.7850  433.1320  304.8890  232.9690  163.2900  125.5870
492.8000  686.2850  427.2320  303.9890  232.4690  161.2900  124.1870
493.0000  681.7850  424.6320  303.6890  229.8690  161.3900  121.3870
493.2000  679.1850  420.8320  301.7890  230.1690  158.9900  120.8870
493.4000  675.3850  420.3320  297.9890  229.4690  157.0900  120.1870
493.6000  671.3850  417.9320  298.0890  230.9690  156.1900  119.6870
493.8000  665.6850  414.1320  294.1890  227.0690  155.9900  118.2870
494.0000  662.5850  409.6320  291.5890  226.0690  155.7900  116.6870
494.2000  660.6850  407.5320  290.9890  225.9690  155.5900  117.3870
494.4000  653.6850  404.2320  290.1890  224.9690  153.9900  116.0870
494.6000  652.5850  406.0320  286.5890  224.8690  152.3900  115.3870
494.8000  648.0850  402.8320  286.0890  223.1690  153.1900  115.2870
495.0000  641.5850  400.1320  284.9890  219.2690  150.3900  113.9870
495.2000  633.3850  394.9320  283.9890  218.3690  150.5900  112.5870
495.4000  629.6850  395.0320  279.9890  214.0690  149.5900  112.9870
495.6000  625.6850  391.6320  277.4890  214.9690  148.0900  111.1870
495.8000  622.5850  388.7320  273.2890  212.5690  149.7900  111.1870
496.0000  616.6850  384.7320  270.8890  211.0690  147.8900  109.8870
496.2000  611.6850  381.4320  271.2890  210.1690  145.2900  108.3870
496.4000  612.4850  379.5320  272.4890  210.3690  146.4900  107.0870
496.6000  607.9850  380.7320  271.1890  209.1690  145.0900  106.7870
496.8000  600.9850  379.3320  265.0890  207.6690  144.2900  106.2870
497.0000  593.8850  377.8320  263.5890  205.5690  142.7900  105.9870
497.2000  588.9850  375.3320  261.7890  205.3690  138.8900  102.9870
497.4000  587.1850  370.2320  261.1890  204.4690  137.8900  104.0870
497.6000  581.9850  369.3320  261.3890  203.1690  136.9900  105.1870
497.8000  581.6850  367.3320  260.1890  203.6690  137.0900  105.1870
498.0000  579.2850  364.6320  258.5890  202.0690  136.0900  104.9870
498.2000  577.1850  364.4320  256.5890  198.9690  133.9900  104.6870
498.4000  571.9850  359.7320  254.6890  196.4690  135.1900  103.0870
498.6000  566.1850  361.3320  252.0890  196.7690  135.7900  101.7870
498.8000  562.3850  358.6320  249.4890  195.7690  134.2900  101.0870
499.0000  560.1850  355.7320  249.9890  192.3690  133.3900  100.1870
499.2000  556.5850  353.5320  245.8890  191.6690  134.0900   99.3870
499.4000  552.4850  350.2320  247.5890  191.8690  133.7900   98.7870
499.6000  548.9850  349.0320  247.2890  189.2690  132.0900  100.0870
499.8000  547.9850  347.0320  246.4890  189.4690  131.1900   97.9870
500.0000  545.5850  343.1320  242.5890  187.4690  129.9900   96.1170
500.2000  544.2850  343.0320  241.2890  188.4690  127.9900   94.1870
500.4000  542.3850  342.9320  241.1890  189.3690  128.7900   94.1570
500.6000  539.4850  337.1320  239.0890  187.1690  130.3900   93.6370
500.8000  533.2850  334.4320  239.0890  187.4690  129.0900   93.2970
501.0000  532.6850  331.8320  237.3890  185.2690  126.1900   93.4170
501.2000  530.1850  329.5320  232.8890  183.1690  126.7900   93.9570
501.4000  527.0850  329.8320  230.5890  180.4690  125.1900   94.0670
501.6000  523.7850  328.0320  232.1890  179.8690  124.3900   93.0570
501.8000  524.2850  323.8320  229.5890  180.0690  121.4900   92.3470
502.0000  520.8850  324.2320  229.8890  179.4690  120.7900   90.9770
502.2000  519.9850  320.6320  228.1890  177.9690  119.4900   91.3570
502.4000  514.2850  318.1320  225.1890  177.7690  118.8900   91.2770
502.6000  510.0850  319.0320  225.6890  177.4690  118.7900   88.7470
502.8000  508.0850  318.0320  223.1890  177.5690  119.4900   89.2470
503.0000  508.8850  313.5320  223.1890  173.1690  117.9900   87.9370
503.2000  505.3850  308.3320  222.8890  171.8690  118.9900   87.4970
503.4000  503.6850  308.5320  224.1890  171.4690  117.1900   87.5770
503.6000  497.1850  305.6320  222.8890  170.7690  115.8900   88.4370
503.8000  494.6850  304.5320  220.8890  167.2690  113.7900   87.5970
504.0000  491.8850  302.2320  219.6890  166.3690  114.3900   86.8570
504.2000  490.4850  300.8320  218.5890  166.6690  114.2900   87.0970
504.4000  484.8850  300.8320  215.0890  164.6690  113.1900   87.1170
504.6000  485.1850  299.5320  214.3890  164.6690  113.1900   86.3870
504.8000  481.1850  295.7320  213.5890  164.1690  112.8900   85.6270
505.0000  478.3850  295.6320  212.5890  165.0690  112.3900   83.6170
505.2000  474.4850  293.1320  212.1890  165.8690  110.6900   82.8270
505.4000  472.9850  293.0320  211.5890  163.3690  110.6900   81.8070
505.6000  469.9850  292.2320  206.4890  161.3690  110.3900   81.8970
505.8000  464.1850  286.6320  204.7890  157.8690  110.1900   82.0970
506.0000  461.8850  284.9320  201.3890  154.5690  107.8900   81.0270
506.2000  460.9850  280.8320  200.3890  154.5690  106.8900   80.0170
506.4000  457.7850  279.2320  198.8890  153.4690  106.9900   79.9170
506.6000  455.0850  277.4320  196.1890  152.6690  105.8900   79.3470
506.8000  450.8850  274.5320  195.8890  152.1690  104.0900   79.3370
507.0000  444.6850  273.7320  195.9890  152.9690  103.8900   79.7770
507.2000  443.9850  272.4320  195.1890  152.9690  103.7900   79.2470
507.4000  438.1850  270.2320  193.1890  152.2690  103.0900   77.7870
507.6000  434.6850  266.4320  192.2890  152.3690  100.5900   77.3370
507.8000  433.8850  264.2320  193.8890  152.7690   99.0900   77.8870
508.0000  430.1850  263.2320  191.8890  151.2690   97.9900   76.6570
508.2000  427.0850  262.1320  190.1890  150.1690   99.8900   75.9370
508.4000  423.5850  258.3320  188.3890  148.3690  100.3900   75.4870
508.6000  420.5850  256.8320  186.6890  145.8690   98.8900   74.4870
508.8000  416.7850  257.9320  186.6890  142.5690   99.0900   73.1570
509.0000  412.6850  253.8320  186.9890  141.6690   98.3900   73.8870
509.2000  409.0850  252.5320  185.2890  139.5690   97.1700   74.1470
509.4000  408.6850  250.4320  183.5890  136.8690   96.1200   72.5670
509.6000  403.5850  247.3320  181.1890  136.5690   96.4700   72.6370
509.8000  403.6850  247.5320  181.5890  136.4690   95.4200   72.4370
510.0000  399.4850  245.0320  179.1890  136.4690   94.6800   72.0870
510.2000  396.6850  245.9320  176.7890  137.2690   93.6700   71.4170
510.4000  396.0850  246.9320  178.1890  135.8690   93.4700   71.6470
510.6000  392.0850  245.5320  175.9890  135.2690   93.0400   70.8970
510.8000  390.3850  244.1320  175.1890  133.2690   93.0600   70.1770
511.0000  388.2850  241.7320  171.0890  131.4690   92.5500   69.2370
511.2000  387.3850  240.7320  169.8890  131.0690   91.9800   67.9970
511.4000  385.4850  237.3320  165.8890  129.8690   90.2300   67.5270
511.6000  379.7850  234.2320  164.6890  128.1690   90.1800   66.5470
511.8000  374.9850  232.6320  166.5890  127.9690   88.0400   66.2170
512.0000  372.6850  233.4320  166.0890  127.1690   88.2900   67.6470
512.2000  368.5850  232.1320  164.0890  123.6690   88.1600   66.7970
512.4000  365.5850  229.2320  162.6890  123.3690   87.6200   65.3170
512.6000  362.0850  226.8320  161.3890  121.9690   83.9500   64.4870
512.8000  360.0850  224.8320  159.5890  122.1690   82.6600   63.9270
513.0000  357.3850  222.9320  158.2890  121.2690   81.4600   62.8470
513.2000  354.5850  218.3320  156.3890  120.8690   81.0100   62.9970
513.4000  347.3850  220.0320  153.6890  119.0690   80.7400   62.9470
513.6000  343.4850  219.1320  153.1890  118.6690   81.6600   61.8770
513.8000  341.7850  218.0320  153.3890  118.4690   80.5200   60.9670
514.0000  341.7850  215.3320  150.9890  117.9690   80.4400   59.8670
514.2000  337.1850  213.1320  151.2890  115.8690   79.9600   59.6070
514.4000  334.5850  210.6320  150.4890  115.8690   78.2000   58.7170
514.6000  330.8850  210.9320  147.9890  114.8690   77.4000   59.6170
514.8000  327.5850  207.1320  144.5890  113.4690   75.4600   60.1970
515.0000  325.1850  204.3320  144.2890  113.6690   76.0900   59.8170
515.2000  322.8850  200.1320  143.0890  113.1690   76.5100   58.3770
515.4000  322.4850  201.0320  141.2890  110.0690   75.5200   57.2470
515.6000  323.9850  196.8320  140.4890  108.6690   74.7000   56.2370
515.8000  320.0850  195.5320  140.8890  107.3690   73.3400   56.4270
516.0000  316.6850  195.7320  139.6890  104.7690   72.7400   56.3970
516.2000  316.0850  194.1320  138.2890  104.1690   72.7100   55.3770
516.4000  313.5850  193.4320  138.0890  103.3690   71.5400   54.8270
516.6000  310.8850  190.9320  135.8890  104.8690   71.0500   54.6270
516.8000  307.7850  189.1320  134.8890  104.5690   70.1400   54.4970
517.0000  305.6850  189.3320  133.5890  102.3690   70.0300   53.8970
517.2000  297.2850  188.9320  133.5890  101.6690   70.7400   52.6670
517.4000  295.0850  187.4320  133.2890  101.8690   69.8800   52.3670
517.6000  292.9850  184.4320  132.7890  101.2690   69.0000   51.8170
517.8000  290.0850  184.3320  131.5890  101.5690   69.3900   50.7070
518.0000  288.0850  183.5320  129.6890  100.0690   66.5900   50.5170
518.2000  286.4850  182.5320  127.3890   99.5690   66.2800   49.3370
518.4000  285.0850  181.9320  127.4890   99.9690   65.7800   50.0170
518.6000  283.4850  179.6320  124.5890   97.7690   65.8400   49.8270
518.8000  276.7850  177.7320  124.5890   96.8690   65.5200   50.5970
519.0000  274.2850  174.6320  125.4890   94.4390   65.6200   50.0270
519.2000  271.1850  171.7320  123.8890   92.9490   64.9300   48.5570
519.4000  269.5850  169.0320  122.4890   92.3090   63.5300   49.8570
519.6000  268.2850  167.3320  121.8890   92.4490   62.7500   49.8370
519.8000  266.2850  165.8320  120.0890   92.0190   63.1900   49.2170
520.0000  262.4850  165.8320  120.1890   90.5790   62.1300   47.6870
520.2000  261.7850  165.4320  118.9890   90.6190   61.5600   47.4170
520.4000  256.6850  163.6320  116.4890   89.7090   61.2200   47.3170
520.6000  256.0850  160.0320  115.3890   88.7390   61.0400   46.1770
520.8000  252.9850  159.1320  113.6890   88.3190   60.1200   45.7470
521.0000  254.7850  159.4320  113.4890   88.3290   59.6100   45.3470
521.2000  250.5850  157.3320  111.6890   87.4590   58.6500   44.9170
521.4000  248.8850  155.5320  111.0890   86.8190   57.8100   44.2870
521.6000  247.9850  154.5320  108.4890   84.8990   57.4800   44.2070
521.8000  244.1850  152.8320  107.9890   84.9890   56.9400   44.3670
522.0000  244.1850  151.6320  106.8890   83.5990   56.8600   43.6470
522.2000  239.5850  150.7320  106.5890   82.3990   56.2100   43.4570
522.4000  236.4850  147.8320  105.1890   83.1090   56.1200   42.4270
522.6000  231.4850  144.5320  105.3890   81.8290   54.0600   41.0070
522.8000  230.3850  143.9320  103.8890   82.5990   54.0800   40.9970
523.0000  228.9850  144.1320  103.2890   79.4390   53.1600   41.0670
523.2000  228.8850  143.8320  103.3890   78.7390   52.1900   40.6570
523.4000  226.0850  142.9320  102.2890   78.3890   51.9300   41.0670
523.6000  224.1850  141.3320  100.0890   77.1690   51.1100   40.3870
523.8000  221.3850  138.9320   99.5890   75.9590   51.0500   40.0070
524.0000  218.0850  137.5320   98.2890   74.5790   51.4200   40.6270
524.2000  218.5850  136.4320   97.5890   73.9790   50.8300   40.3770
524.4000  216.9850  137.4320   96.4890   74.1290   50.8000   38.7170
524.6000  216.2850  137.1320   96.4890   73.5290   50.8600   37.6970
524.8000  211.3850  136.3320   96.9890   73.2990   49.7200   37.5770
525.0000  210.0850  134.2320   97.1890   71.6890   48.8100   37.2470
525.2000  209.0850  132.4320   94.6090   70.9290   48.0800   37.1470
525.4000  207.9850  130.2320   93.9790   71.4990   47.7300   36.4970
525.6000  206.6850  127.7320   92.7790   71.7490   47.4000   36.0370
525.8000  203.8850  124.9320   91.1890   70.3390   47.0300   36.4470
526.0000  202.9850  125.5320   89.4690   70.2590   47.6200   35.6170
526.2000  200.1850  125.2320   89.3890   69.9190   47.1400   35.8970
526.4000  199.2850  125.2320   89.1990   69.3790   46.1800   35.6570
526.6000  197.7850  123.9320   88.3490   68.7490   45.2200   34.6170
526.8000  195.6850  123.0320   87.1790   68.5390   45.7300   34.1370
527.0000  193.9850  121.9320   86.9490   68.1090   45.2800   33.0870
527.2000  191.5850  121.4320   86.0290   65.7090   44.9600   33.2370
527.4000  188.8850  120.4320   84.5490   65.8890   44.3800   33.0470
527.6000  187.7850  120.0320   85.1490   64.8790   43.5000   33.6570
527.8000  186.5850  118.6320   84.3390   63.9690   42.3000   33.4770
528.0000  185.4850  117.1320   81.7390   63.6590   42.7600   33.3270
528.2000  184.0850  114.7320   81.1690   63.6690   42.8400   32.4170
528.4000  181.6850  114.5320   78.6190   62.6190   41.6200   31.4670
528.6000  181.6850  113.1320   78.5190   61.6990   41.0600   31.6870
528.8000  176.5850  112.7320   77.0390   61.5190   40.8400   31.6370
529.0000  178.1850  112.1320   77.6990   61.1090   40.3100   31.2670
529.2000  177.2850  110.4320   77.7590   59.8490   40.2200   30.7170
529.4000  177.2850  109.2320   77.2490   60.0090   39.7300   30.6770
529.6000  175.9850  107.8320   76.5990   58.6790   39.4100   31.2370
529.8000  173.6850  107.5320   75.6590   57.9590   38.2600   31.4770
530.0000  168.8850  107.6320   75.5390   57.5390   38.2700   30.8170
530.2000  166.6850  105.3320   75.5590   56.8490   38.9500   30.7470
530.4000  166.0850  104.3320   75.5990   57.7290   37.9800   30.2470
530.6000  163.7850  102.5320   74.4690   57.1390   38.7000   30.3470
530.8000  163.6850  102.0320   72.7790   56.8590   37.5600   29.8170
531.0000  159.8850  101.3320   72.2290   56.0890   38.4200   29.0570
531.2000  158.5850  100.4320   70.6090   56.5890   37.8300   29.1070
531.4000  159.4850  100.2320   69.3490   55.2690   38.0100   28.0070
531.6000  159.1850   98.6320   68.5090   55.2790   37.7700   28.1470
531.8000  159.1850   98.4320   68.6090   53.6790   37.1200   27.2570
532.0000  158.1850   99.0320   69.0190   53.2790   36.4600   27.0070
532.2000  156.3850   98.7320   67.2590   53.3890   36.4600   25.9570
532.4000  155.8850   96.4320   67.1890   52.7290   36.3100   26.6670
532.6000  154.5850   96.6320   67.0190   52.0790   35.9400   26.8170
532.8000  151.8850   96.2320   67.8190   52.2090   35.5300   27.1270
533.0000  150.8850   95.5320   66.6090   51.1890   34.3000   26.1470
533.2000  151.7850   93.7620   66.4390   51.6190   34.3500   25.2670
533.4000  149.5850   93.6820   65.8390   51.2390   34.6900   25.8070
533.6000  148.9850   92.3120   64.9890   50.5590   34.6300   26.0370
533.8000  147.4850   90.7420   64.8590   49.2190   33.5200   25.0170
534.0000  146.6850   90.3720   63.3590   49.2590   33.8900   25.1070
534.2000  144.3850   89.2920   63.4490   49.2890   33.9000   24.9670
534.4000  141.3850   87.7420   62.4190   48.7790   33.2100   24.7370
534.6000  141.7850   87.2120   61.5390   49.7490   33.1100   24.3970
534.8000  140.6850   86.1920   60.8690   49.1590   32.7200   24.3470
535.0000  139.8850   86.8320   60.5390   48.8390   31.0200   24.5470
535.2000  140.5850   85.5920   60.0290   48.6990   31.4200   24.7870
535.4000  137.1850   84.7520   60.7290   48.9290   31.0100   23.7170
535.6000  136.0850   85.3620   61.1390   47.8290   30.7300   23.4170
535.8000  133.7850   84.2720   59.4990   46.6690   30.2900   22.8870
536.0000  132.9850   82.8020   59.7390   46.1190   29.5300   22.8070
536.2000  131.8850   82.0620   59.2990   45.4790   29.2900   22.5170
536.4000  130.2850   80.6220   58.8890   44.7290   28.7900   22.4970
536.6000  127.7850   81.1620   57.9490   44.6490   29.2900   22.3970
536.8000  126.4850   81.7420   57.6590   45.2090   29.3400   22.4170
537.0000  127.6850   81.6320   57.3990   45.2590   28.8700   22.7270
537.2000  125.3850   80.1420   57.2490   43.5090   28.9000   22.7370
537.4000  125.8850   78.5020   57.6190   43.7490   28.3900   22.5570
537.6000  125.4850   79.6920   55.2090   43.4390   27.5800   21.8470
537.8000  124.2850   77.7220   54.5490   43.0390   28.1300   21.2570
538.0000  124.0850   77.4320   54.6190   42.4790   27.6700   21.3670
538.2000  121.5850   76.0320   53.9490   41.2490   27.2000   21.6670
538.4000  119.8850   75.8520   54.2290   41.3890   26.9000   21.4770
538.6000  120.1850   74.9620   53.2690   41.3190   26.9400   21.2170
538.8000  118.7850   74.2620   52.7490   41.4890   27.2600   20.4070
539.0000  117.8850   73.9920   51.5090   41.9890   27.1800   20.7870
539.2000  116.2850   72.3720   51.2190   40.5290   27.4300   21.2470
539.4000  115.8850   71.9320   51.1490   38.7990   27.5300   20.5670
539.6000  115.3850   71.1520   50.5590   38.5090   26.6700   20.4770
539.8000  114.5850   71.2120   50.7790   38.3290   26.6200   19.9470
540.0000  113.3850   69.0320   50.2590   37.8890   25.9700   18.9370
540.2000  111.3850   69.8520   51.1990   37.9590   26.2200   18.9570
540.4000  111.6850   69.3020   50.1690   37.9490   25.8200   18.9770
540.6000  109.9850   68.0520   49.7290   36.4790   25.8500   18.9370
540.8000  109.5850   67.1620   48.0890   35.7890   24.3500   18.8770
541.0000  108.8850   66.1120   47.0590   35.8090   24.4100   19.0770
541.2000  107.9850   66.4820   45.9490   36.9390   25.3700   18.0670
541.4000  107.4850   65.6220   46.3790   36.4690   24.9000   18.5570
541.6000  107.4850   66.2820   46.9290   35.3290   25.3800   18.9570
541.8000  106.4850   64.9220   46.7390   34.5290   24.5200   19.5670
542.0000  105.3850   63.7320   46.7290   35.0990   24.4600   19.1370
542.2000  102.8850   63.6920   46.3190   34.2990   24.4700   18.8970
542.4000  102.7850   63.4620   45.4490   34.0490   25.1000   19.4170
542.6000  102.7850   63.8720   45.4390   34.0190   25.1600   18.6070
542.8000  101.6850   63.7120   44.9990   34.1890   25.2700   18.3170
543.0000  101.3850   63.7320   43.8690   33.6090   24.5000   17.9770
543.2000  101.0850   62.8920   43.7790   32.4690   24.8200   17.3770
543.4000   98.9850   61.7520   43.0990   32.5490   24.1900   17.2970
543.6000   98.6850   60.7820   43.7790   32.2490   23.6900   17.2970
543.8000   97.2850   60.1020   43.0690   32.9990   22.3900   17.1970
544.0000   96.9850   59.6520   42.7690   31.7090   22.6800   16.8670
544.2000   97.4850   59.2620   42.4690   30.8990   22.3100   15.9770
544.4000   97.0850   59.1120   42.2090   31.4290   21.8800   15.8770
544.6000   95.3850   59.0520   42.9090   31.6990   21.5200   15.4970
544.8000   94.0850   58.0120   43.1590   32.1590   21.7400   15.9470
545.0000   93.6850   57.2820   41.8390   31.5490   21.0800   16.2870
545.2000   93.3850   55.9320   41.2890   32.0790   21.8300   16.7170
545.4000   92.4150   55.3820   41.3890   31.0890   21.1400   16.2070
545.6000   91.5350   54.4920   39.9290   31.4890   20.8800   16.1170
545.8000   88.9950   55.2020   41.1190   31.6890   20.5400   15.8970
546.0000   88.8550   55.5020   40.1190   31.4190   20.3100   15.2270
546.2000   87.6450   55.5320   39.4690   30.3990   19.9400   15.1470
546.4000   87.5350   54.4520   39.2190   30.1390   20.0800   15.3270
546.6000   86.3750   53.7820   39.1790   30.1290   19.7300   15.5370
546.8000   84.4250   53.5620   38.9390   29.1390   19.0700   15.0970
547.0000   85.1450   53.3620   38.7090   29.0990   19.2300   14.5570
547.2000   85.6950   53.6320   37.3390   28.7990   19.3600   14.7270
547.4000   84.0550   53.1320   36.0690   27.6690   19.8200   14.2570
547.6000   82.6350   52.9720   35.9390   27.4790   19.3900   14.0270
547.8000   81.6950   51.7620   35.1390   27.4390   18.6200   14.5370
548.0000   81.1350   51.5720   34.6190   27.2790   17.3900   14.2870
548.2000   80.9450   50.5520   35.2790   26.7490   17.3600   14.2270
548.4000   80.2550   50.5320   34.4990   26.1790   17.8000   13.7270
548.6000   79.8150   50.6320   35.6790   25.4990   17.5500   13.1470
548.8000   77.7350   49.5620   34.9990   25.4290   18.1000   12.8370
549.0000   75.6850   50.0720   33.8390   25.6490   17.6000   12.7170
549.2000   75.6350   49.2020   33.2390   25.1190   16.9900   12.4970
549.4000   74.8350   48.2220   33.0090   25.0290   17.0400   12.3270
549.6000   73.2250   47.3220   33.4890   24.4690   17.5700   12.5070
549.8000   74.4150   46.2020   33.7390   24.3090   17.5900   12.3770
550.0000   73.1950   44.6420   34.2490   24.3190   17.2500   12.5770
