# Supplementary material for: Do Spectra Live in the Matrix? A Brief Tutorial on Applications of Factor Analysis to Resolving Spectral Datasets of Mixtures
Source: J Fluoresc. 2021 Aug 6;31(6):1599–616. doi: 10.1007/s10895-021-02753-w (PMC8547214; doi:10.1007/s10895-021-02753-w)
Supplement: Supplementary file 2 — (ZIP 654 KB) [file 10895_2021_2753_MOESM2_ESM.zip › Appendix_D/Crude_data/QUENCHING/Q_DCNA.txt]

390.0000    7.8370    5.6640    4.0390    3.6150    3.1810    2.5850
390.2000    7.8370    5.6640    4.0390    3.6150    3.1810    2.5850
390.4000    7.8370    5.6640    4.0390    3.6150    3.1810    2.5850
390.6000    7.8370    5.6640    4.0390    3.6150    3.1810    2.5850
390.8000    7.8370    5.6640    4.0390    3.6150    3.1810    2.5850
391.0000    7.8370    5.6640    4.0390    3.6150    3.1810    2.5850
391.2000    7.8370    5.6640    4.0390    3.6150    3.1810    2.5850
391.4000    7.8370    5.6640    4.0390    3.6150    3.1810    2.5850
391.6000    7.8370    5.6640    4.0390    3.6150    3.1810    2.5850
391.8000    7.8370    5.6640    4.0390    3.6150    3.1810    2.5850
392.0000    7.8370    5.6640    4.0390    3.6150    3.1810    2.5850
392.2000    7.8370    5.6640    4.0390    3.6150    3.1810    2.5850
392.4000    7.8370    5.6640    4.0390    3.6150    3.1810    2.5850
392.6000    7.8370    5.6640    4.0390    3.6150    3.1810    2.5850
392.8000    7.8370    5.6640    4.0390    3.6150    3.1810    2.5850
393.0000    7.8370    5.6640    4.0390    3.6150    3.1810    2.5850
393.2000    7.8370    5.6640    4.0390    3.6150    3.1810    2.5850
393.4000    7.8370    5.6640    4.0390    3.6150    3.1810    2.5850
393.6000    7.8370    5.6640    4.0390    3.6150    3.1810    2.5850
393.8000    7.8370    5.6640    4.0390    3.6150    3.1810    2.5850
394.0000    7.8370    5.6640    4.0390    3.6150    3.1810    2.5850
394.2000    7.8370    5.6640    4.0390    3.6150    3.1810    2.5850
394.4000    7.8370    5.6640    4.0390    3.6150    3.1810    2.5850
394.6000    7.8370    5.6640    4.0390    3.6150    3.1810    2.5850
394.8000    7.8370    5.6640    4.0390    3.6150    3.1810    2.5850
395.0000    7.8370    5.6640    4.0390    3.6150    3.1810    2.5850
395.2000    7.8370    5.6640    4.0390    3.6150    3.1810    2.5850
395.4000    7.8370    5.6640    4.0390    3.6150    3.1810    2.5850
395.6000    7.8370    5.6640    4.0390    3.6150    3.1810    2.5850
395.8000    7.8370    5.6640    4.0390    3.6150    3.1810    2.5850
396.0000    7.8370    5.6640    4.0390    3.6150    3.1810    2.5850
396.2000    7.8370    5.6640    4.0390    3.6150    3.1810    2.5850
396.4000    7.8370    5.6640    4.0390    3.6150    3.1810    2.5850
396.6000    7.8370    5.6640    4.0390    3.6150    3.1810    2.5850
396.8000    7.8370    5.6640    4.0390    3.6150    3.1810    2.5850
397.0000    7.8370    5.6640    4.0390    3.6150    3.1810    2.5850
397.2000    7.8370    5.6640    4.0390    3.6150    3.1810    2.5850
397.4000    7.8370    5.6640    4.0390    3.6150    3.1810    2.5850
397.6000    7.8370    5.6640    4.0390    3.6150    3.1810    2.5850
397.8000    7.8370    5.6640    4.0390    3.6150    3.1810    2.5850
398.0000    7.8370    5.6640    4.0390    3.6150    3.1810    2.5850
398.2000    7.8370    5.6640    4.0390    3.6150    3.1810    2.5850
398.4000    7.8370    5.6640    4.0390    3.6150    3.1810    2.5850
398.6000    7.8370    5.6640    4.0390    3.6150    3.1810    2.5850
398.8000    7.8370    5.6640    4.0390    3.6150    3.1810    2.5850
399.0000    7.8370    5.6640    4.0390    3.6150    3.1810    2.5850
399.2000    7.8370    5.6640    4.0390    3.6150    3.1810    2.5850
399.4000    7.8370    5.6640    4.0390    3.6150    3.1810    2.5850
399.6000    7.8370    5.6640    4.0390    3.6150    3.1810    2.5850
399.8000    7.8370    5.6640    4.0390    3.6150    3.1810    2.5850
400.0000    7.8370    5.6640    4.0390    3.6150    3.1810    2.5850
400.2000    7.8370    5.6640    4.0390    3.6150    3.1810    2.5850
400.4000    7.8370    5.6640    4.0390    3.6150    3.1810    2.5850
400.6000    7.8370    5.6640    4.0390    3.6150    3.1810    2.5850
400.8000    7.8370    5.6640    4.0390    3.6150    3.1810    2.5850
401.0000    7.8370    5.6640    4.0390    3.6150    3.1810    2.5850
401.2000    7.8370    5.6640    4.0390    3.6150    3.1810    2.5850
401.4000    7.8370    5.6640    4.0390    3.6150    3.1810    2.5850
401.6000    7.8370    5.6640    4.0390    3.6150    3.1810    2.5850
401.8000    7.8370    5.6640    4.0390    3.6150    3.1810    2.5850
402.0000    7.8370    5.6640    4.0390    3.6150    3.1810    2.5850
402.2000    7.8370    5.6640    4.0390    3.6150    3.1810    2.5850
402.4000    7.8370    5.6640    4.0390    3.6150    3.1810    2.5850
402.6000    7.8370    5.6640    4.0390    3.6150    3.1810    2.5850
402.8000    7.8370    5.6640    4.0390    3.6150    3.1810    2.5850
403.0000    7.8370    5.6640    4.0390    3.6150    3.1810    2.5850
403.2000    7.8370    5.6640    4.0390    3.6150    3.1810    2.5850
403.4000    7.8370    5.6640    4.0390    3.6150    3.1810    2.5850
403.6000    7.8370    5.6640    4.0390    3.6150    3.1810    2.5850
403.8000    7.8370    5.6640    4.0390    3.6150    3.1810    2.5850
404.0000    7.8370    5.6640    4.0390    3.6150    3.1810    2.5850
404.2000    7.8370    5.6640    4.0390    3.6150    3.1810    2.5850
404.4000    7.8370    5.6640    4.0390    3.6150    3.1810    2.5850
404.6000    7.8370    5.6640    4.0390    3.6150    3.1810    2.5850
404.8000    7.8370    5.6640    4.0390    3.6150    3.1810    2.5850
405.0000    7.8370    5.6640    4.0390    3.6150    3.1810    2.5850
405.2000    7.8370    5.6640    4.0390    3.6150    3.1810    2.5850
405.4000    7.8370    5.6640    4.0390    3.6150    3.1810    2.5850
405.6000    7.8370    5.6640    4.0390    3.6150    3.1810    2.5850
405.8000    7.8370    5.6640    4.0390    3.6150    3.1810    2.5850
406.0000    8.0170    6.3020    4.0730    3.9600    3.6630    2.5090
406.2000    8.8370    6.3260    4.2670    3.8760    3.6690    2.7580
406.4000   10.1170    6.4400    4.7690    3.8600    3.6920    2.7340
406.6000   10.4470    6.4710    5.2070    4.1470    3.6140    2.5750
406.8000   10.7570    6.9140    5.3340    4.2780    3.7870    2.6540
407.0000   11.3770    7.2640    5.7610    4.3580    3.8030    2.8550
407.2000   11.9570    7.6240    6.1570    5.0870    4.0100    3.1710
407.4000   12.7270    8.1040    6.3620    5.4040    4.0680    3.2380
407.6000   13.2470    8.7540    6.3490    5.4360    4.1900    3.5300
407.8000   14.2570    9.5640    6.7960    5.8240    4.1370    3.4890
408.0000   14.3370    9.7540    6.6430    5.6850    4.2910    3.6670
408.2000   15.6770    9.9840    6.8130    5.5460    4.3730    3.8720
408.4000   17.0970   10.1440    7.3870    5.7320    4.6370    4.1790
408.6000   17.9570   10.2940    7.5930    6.2060    5.1280    4.1010
408.8000   18.8970   11.4240    8.0990    7.0290    5.3390    4.4290
409.0000   19.2470   11.8940    9.1290    7.2550    5.5750    4.5300
409.2000   20.3270   12.1540    9.3190    7.6060    5.9570    4.3690
409.4000   21.4170   12.9840   10.0190    7.8980    6.4030    4.7320
409.6000   22.4170   13.0940   10.7990    8.2880    6.9230    4.9250
409.8000   23.4870   13.7240   10.9290    8.2210    7.1280    5.1600
410.0000   24.1870   14.6840   11.6490    8.7080    7.5390    5.0680
410.2000   27.0070   15.5440   12.0490    9.3980    7.5390    5.5990
410.4000   28.3970   17.0440   12.3390    9.5080    7.8260    5.7890
410.6000   30.3870   17.8640   12.8390   10.4680    7.7070    5.8260
410.8000   32.8270   19.0740   13.5690   10.5080    7.7770    6.0810
411.0000   34.8370   19.7340   14.8890   11.0280    8.4500    6.7140
411.2000   37.2770   20.8740   15.3290   11.4880    8.7070    6.8990
411.4000   38.7670   22.0140   16.1990   12.5780    9.2930    7.1580
411.6000   40.1070   23.5040   17.2890   13.6480    9.7730    7.7360
411.8000   42.5670   24.9940   18.4990   13.9580   10.0030    8.3950
412.0000   45.0370   26.3040   19.2490   14.3480   10.6030    8.5590
412.2000   49.4470   27.4740   20.6490   14.8480   11.4830    8.7520
412.4000   52.3170   28.6740   21.8490   16.2680   12.0830    9.1550
412.6000   56.2270   30.6540   23.0490   17.6680   12.3930    9.3750
412.8000   58.9370   32.6840   24.5290   18.6780   13.3130    9.6750
413.0000   61.7270   35.6140   25.9090   19.9980   13.7730   10.7950
413.2000   65.2570   37.4440   27.0190   20.5480   15.0930   11.8050
413.4000   69.2370   39.6340   28.7590   21.6780   16.2730   12.5850
413.6000   74.0670   42.5240   30.8090   23.8880   16.4730   12.9350
413.8000   77.6770   45.7540   32.6190   25.1880   17.5530   13.7450
414.0000   82.6270   48.4540   33.8790   27.2980   18.1330   14.2150
414.2000   87.0570   50.5940   36.0390   28.4680   19.1830   14.1950
414.4000   93.5470   54.5040   38.4490   29.4680   20.6630   15.6450
414.6000  100.7870   57.5540   41.0890   31.1080   23.0330   16.7450
414.8000  106.1870   61.2640   43.4890   32.7280   24.1730   17.6050
415.0000  113.8870   64.6040   45.6390   34.8880   25.9630   18.4950
415.2000  121.3870   66.8840   48.1690   37.3580   27.5330   20.0250
415.4000  129.0870   72.3040   51.7990   40.4780   28.5930   20.9950
415.6000  139.3870   77.8640   54.9890   41.8580   30.0430   22.4950
415.8000  147.0870   83.1340   58.8790   45.2980   31.9930   24.2650
416.0000  157.7870   88.4440   63.5590   48.0780   34.0430   25.5450
416.2000  167.6870   94.8940   67.5190   50.9080   34.9530   26.8850
416.4000  176.8870   99.7640   72.0790   53.5380   37.9830   28.3750
416.6000  187.3870  106.4640   76.2290   56.5280   39.1030   29.7450
416.8000  198.2870  113.6640   81.4690   60.7880   41.9130   31.5650
417.0000  211.9870  120.7640   85.8690   65.6380   43.9730   33.9050
417.2000  227.1870  130.4640   90.9790   69.9280   46.5530   35.8350
417.4000  242.2870  137.8640   98.0390   74.6580   50.2830   38.6550
417.6000  257.4870  147.6640  104.5390   79.8780   53.5630   41.4150
417.8000  273.7870  157.7640  112.3390   83.6580   57.1930   44.0650
418.0000  296.5870  166.6640  118.5390   88.8280   60.2830   46.4850
418.2000  314.0870  175.9640  124.7390   95.5380   64.7730   49.5550
418.4000  334.4870  188.0640  133.6390  102.0280   68.2330   52.7650
418.6000  358.5870  202.3640  142.0390  109.6280   73.3430   57.0250
418.8000  381.9870  214.0640  151.9390  115.9280   78.5630   60.5750
419.0000  408.9870  229.3640  162.7390  123.8280   83.7030   64.1650
419.2000  434.5870  244.3640  173.2390  130.1280   89.1630   67.8450
419.4000  460.3870  258.8640  182.0390  138.6280   94.7130   71.7150
419.6000  488.4870  276.1640  192.7390  146.5280  101.7630   75.3150
419.8000  519.7870  294.9640  202.7390  155.2280  108.5630   79.6550
420.0000  551.7870  313.8640  217.1390  164.1280  113.9630   85.6150
420.2000  586.6870  331.1640  231.4390  174.6280  120.6630   91.3750
420.4000  622.7870  348.9640  244.5390  186.3280  126.8630   97.0350
420.6000  658.2870  372.7640  260.9390  197.2280  134.3630  103.3450
420.8000  690.2870  396.2640  273.6390  209.0280  143.0630  108.5450
421.0000  735.7870  415.0640  287.9390  218.7280  149.5630  112.6450
421.2000  775.1870  434.0640  303.3390  230.3280  157.6630  118.9450
421.4000  817.3870  458.5640  320.7390  244.4280  166.3630  126.0450
421.6000  862.1870  483.6640  337.2390  256.8280  175.6630  131.7450
421.8000  902.7870  512.1640  355.7390  272.3280  183.6630  138.2450
422.0000  953.9870  540.9640  375.7390  287.8280  193.6630  144.8450
422.2000 1008.4870  568.5640  395.6390  304.4280  204.9630  151.2450
422.4000 1055.4870  595.9640  416.1390  318.7280  213.6630  159.6450
422.6000 1108.4870  624.0640  436.6390  333.6280  224.5630  168.0450
422.8000 1163.4870  657.6640  456.0390  346.5280  235.6630  177.7450
423.0000 1216.4870  687.6640  479.1390  365.0280  249.0630  186.0450
423.2000 1272.4870  721.7640  503.4390  379.0280  262.8630  196.1450
423.4000 1332.4870  753.3640  526.3390  396.9280  272.9630  206.1450
423.6000 1392.4870  785.4640  549.1390  417.1280  287.2630  217.8450
423.8000 1455.4870  821.9640  577.0390  434.3280  298.6630  228.8450
424.0000 1520.4870  856.1640  601.2390  454.6280  309.5630  239.4450
424.2000 1582.4870  891.8640  626.1390  472.7280  324.8630  248.8450
424.4000 1638.4870  931.7640  650.1390  490.7280  334.8630  259.3450
424.6000 1707.4870  968.8640  675.4390  511.3280  347.8630  267.2450
424.8000 1774.4870 1004.6640  696.9390  530.8280  362.3630  275.2450
425.0000 1845.4870 1042.6640  724.0390  553.5280  376.1630  282.6450
425.2000 1915.4870 1079.6640  750.8390  572.3280  389.6630  293.9450
425.4000 1975.4870 1121.6640  778.8390  596.5280  402.1630  305.8450
425.6000 2044.4870 1160.6640  802.3390  616.6280  416.5630  315.4450
425.8000 2115.4870 1196.6640  825.0390  638.4280  431.6630  327.4450
426.0000 2178.4870 1235.6640  853.0390  660.6280  446.4630  336.1450
426.2000 2253.4870 1277.6640  883.8390  681.8280  461.0630  345.9450
426.4000 2323.4870 1323.6640  907.7390  703.4280  473.8630  356.3450
426.6000 2399.4870 1360.6640  938.5390  727.9280  490.1630  369.5450
426.8000 2471.4870 1403.6640  966.6390  747.5280  504.6630  379.8450
427.0000 2547.4870 1439.6640  995.6390  768.9280  516.6630  390.8450
427.2000 2616.4870 1480.6640 1023.6390  787.1280  530.5630  400.9450
427.4000 2680.4870 1524.6640 1055.6390  805.0280  546.3630  410.2450
427.6000 2746.4870 1561.6640 1080.6390  831.4280  559.2630  421.3450
427.8000 2818.4870 1600.6640 1104.6390  849.8280  575.0630  432.5450
428.0000 2887.4870 1637.6640 1129.6390  872.2280  589.6630  443.3450
428.2000 2957.4870 1675.6640 1156.6390  891.8280  603.9630  454.2450
428.4000 3026.4870 1708.6640 1186.6390  907.5280  615.6630  459.7450
428.6000 3093.4870 1749.6640 1212.6390  928.9280  628.8630  470.6450
428.8000 3161.4870 1790.6640 1240.6390  949.0280  636.9630  479.7450
429.0000 3226.4870 1825.6640 1269.6390  969.9280  650.8630  492.0450
429.2000 3294.4870 1854.6640 1294.6390  991.0280  666.1630  503.7450
429.4000 3352.4870 1890.6640 1315.6390 1011.2280  678.6630  511.8450
429.6000 3409.4870 1927.6640 1344.6390 1020.2280  690.4630  523.9450
429.8000 3468.4870 1955.6640 1366.6390 1035.2280  699.3630  531.7450
430.0000 3523.4870 1994.6640 1383.6390 1049.2280  710.5630  539.7450
430.2000 3585.4870 2023.6640 1408.6390 1064.2280  720.5630  547.0450
430.4000 3630.4870 2052.6640 1424.6390 1083.2280  732.4630  553.8450
430.6000 3683.4870 2083.6640 1439.6390 1102.2280  739.8630  562.6450
430.8000 3729.4870 2108.6640 1457.6390 1117.2280  750.1630  570.6450
431.0000 3774.4870 2139.6640 1478.6390 1130.2280  758.5630  576.5450
431.2000 3812.4870 2157.6640 1496.6390 1142.2280  769.7630  582.5450
431.4000 3854.4870 2177.6640 1517.6390 1155.2280  776.2630  587.6450
431.6000 3895.4870 2196.6640 1530.6390 1166.2280  786.0630  593.2450
431.8000 3932.4870 2211.6640 1545.6390 1180.2280  791.9630  595.0450
432.0000 3968.4870 2232.6640 1557.6390 1187.2280  794.8630  602.3450
432.2000 4004.4870 2255.6640 1569.6390 1198.2280  803.6630  608.8450
432.4000 4035.4870 2279.6640 1581.6390 1213.2280  812.2630  614.5450
432.6000 4061.4870 2297.6640 1591.6390 1221.2280  818.1630  615.4450
432.8000 4087.4870 2314.6640 1597.6390 1229.2280  823.7630  621.1450
433.0000 4119.4870 2326.6640 1614.6390 1234.2280  828.5630  626.8450
433.2000 4140.4870 2342.6640 1614.6390 1242.2280  834.2630  632.9450
433.4000 4160.4870 2359.6640 1634.6390 1246.2280  836.4630  634.3450
433.6000 4177.4870 2369.6640 1642.6390 1252.2280  837.1630  637.9450
433.8000 4188.4870 2384.6640 1652.6390 1262.2280  838.5630  635.8450
434.0000 4204.4870 2392.6640 1658.6390 1265.2280  841.5630  638.5450
434.2000 4227.4870 2395.6640 1662.6390 1272.2280  849.0630  639.3450
434.4000 4237.4870 2397.6640 1668.6390 1274.2280  849.9630  638.3450
434.6000 4244.4870 2402.6640 1667.6390 1272.2280  853.5630  638.4450
434.8000 4246.4870 2399.6640 1671.6390 1276.2280  854.4630  642.8450
435.0000 4243.4870 2401.6640 1669.6390 1276.2280  855.1630  642.9450
435.2000 4250.4870 2398.6640 1672.6390 1277.2280  857.4630  643.0450
435.4000 4255.4870 2397.6640 1676.6390 1276.2280  857.6630  639.4450
435.6000 4252.4870 2401.6640 1670.6390 1280.2280  855.4630  642.1450
435.8000 4254.4870 2399.6640 1665.6390 1279.2280  852.3630  645.1450
436.0000 4250.4870 2399.6640 1665.6390 1277.2280  850.5630  644.2450
436.2000 4240.4870 2400.6640 1658.6390 1273.2280  852.0630  640.7450
436.4000 4222.4870 2393.6640 1656.6390 1269.2280  848.9630  640.3450
436.6000 4230.4870 2389.6640 1653.6390 1263.2280  848.2630  641.7450
436.8000 4218.4870 2384.6640 1648.6390 1264.2280  846.5630  636.7450
437.0000 4198.4870 2372.6640 1640.6390 1258.2280  840.0630  637.1450
437.2000 4184.4870 2365.6640 1637.6390 1252.2280  841.8630  633.4450
437.4000 4164.4870 2348.6640 1629.6390 1247.2280  839.6630  630.3450
437.6000 4150.4870 2340.6640 1618.6390 1245.2280  837.2630  625.7450
437.8000 4130.4870 2332.6640 1610.6390 1247.2280  828.4630  626.2450
438.0000 4110.4870 2320.6640 1598.6390 1241.2280  821.5630  623.0450
438.2000 4090.4870 2305.6640 1592.6390 1231.2280  817.0630  618.5450
438.4000 4065.4870 2295.6640 1584.6390 1221.2280  810.7630  616.0450
438.6000 4035.4870 2279.6640 1576.6390 1212.2280  806.2630  610.6450
438.8000 4014.4870 2264.6640 1573.6390 1204.2280  801.0630  608.2450
439.0000 3988.4870 2257.6640 1565.6390 1197.2280  796.9630  598.9450
439.2000 3958.4870 2242.6640 1550.6390 1193.2280  794.5630  598.1450
439.4000 3932.4870 2229.6640 1544.6390 1186.2280  791.3630  595.3450
439.6000 3917.4870 2214.6640 1539.6390 1174.2280  787.3630  590.7450
439.8000 3897.4870 2206.6640 1531.6390 1166.2280  781.5630  585.3450
440.0000 3864.4870 2190.6640 1515.6390 1160.2280  776.8630  581.0450
440.2000 3833.4870 2169.6640 1508.6390 1150.2280  770.9630  576.3450
440.4000 3804.4870 2151.6640 1493.6390 1141.2280  764.3630  572.3450
440.6000 3780.4870 2131.6640 1481.6390 1132.2280  759.4630  568.5450
440.8000 3745.4870 2116.6640 1470.6390 1124.2280  750.5630  561.7450
441.0000 3708.4870 2102.6640 1459.6390 1110.2280  745.1630  558.8450
441.2000 3682.4870 2081.6640 1450.6390 1101.2280  738.3630  555.4450
441.4000 3653.4870 2062.6640 1433.6390 1089.2280  735.3630  551.7450
441.6000 3624.4870 2046.6640 1419.6390 1089.2280  731.8630  552.3450
441.8000 3601.4870 2037.6640 1412.6390 1082.2280  725.1630  547.6450
442.0000 3557.4870 2016.6640 1401.6390 1074.2280  721.1630  540.4450
442.2000 3532.4870 1999.6640 1385.6390 1062.2280  712.4630  536.7450
442.4000 3503.4870 1980.6640 1371.6390 1059.2280  705.9630  531.2450
442.6000 3471.4870 1962.6640 1360.6390 1050.2280  700.5630  530.2450
442.8000 3445.4870 1950.6640 1346.6390 1039.2280  696.4630  526.3450
443.0000 3419.4870 1937.6640 1335.6390 1030.2280  690.7630  522.0450
443.2000 3387.4870 1921.6640 1320.6390 1024.2280  682.2630  514.2450
443.4000 3360.4870 1908.6640 1317.6390 1012.2280  680.1630  510.6450
443.6000 3329.4870 1892.6640 1305.6390 1005.2280  672.2630  507.5450
443.8000 3309.4870 1873.6640 1294.6390  993.7280  669.6630  503.3450
444.0000 3285.4870 1862.6640 1288.6390  986.9280  665.1630  501.8450
444.2000 3259.4870 1841.6640 1279.6390  979.3280  655.7630  497.1450
444.4000 3237.4870 1827.6640 1269.6390  972.2280  649.6630  493.6450
444.6000 3219.4870 1819.6640 1261.6390  969.8280  639.3630  489.5450
444.8000 3195.4870 1806.6640 1253.6390  960.5280  633.3630  484.5450
445.0000 3164.4870 1792.6640 1242.6390  953.7280  632.1630  482.3450
445.2000 3146.4870 1782.6640 1236.6390  947.0280  626.0630  476.8450
445.4000 3125.4870 1773.6640 1226.6390  939.0280  622.4630  472.0450
445.6000 3110.4870 1765.6640 1216.6390  932.3280  623.3630  469.7450
445.8000 3090.4870 1748.6640 1203.6390  925.3280  618.7630  465.0450
446.0000 3074.4870 1734.6640 1201.6390  917.5280  617.6630  458.3450
446.2000 3053.4870 1727.6640 1194.6390  914.3280  610.9630  457.4450
446.4000 3037.4870 1721.6640 1185.6390  910.8280  612.7630  454.6450
446.6000 3027.4870 1713.6640 1185.6390  905.2280  610.1630  453.0450
446.8000 3018.4870 1705.6640 1175.6390  905.2280  606.5630  452.4450
447.0000 2997.4870 1698.6640 1171.6390  899.2280  603.7630  450.9450
447.2000 2987.4870 1692.6640 1168.6390  892.7280  601.2630  450.8450
447.4000 2965.4870 1691.6640 1167.6390  891.9280  596.5630  449.5450
447.6000 2953.4870 1683.6640 1161.6390  887.7280  597.5630  447.3450
447.8000 2940.4870 1678.6640 1157.6390  880.8280  596.4630  444.9450
448.0000 2933.4870 1672.6640 1153.6390  878.9280  595.9630  444.7450
448.2000 2922.4870 1664.6640 1154.6390  879.7280  592.7630  445.3450
448.4000 2923.4870 1659.6640 1152.6390  873.8280  589.5630  445.0450
448.6000 2914.4870 1654.6640 1151.6390  874.9280  586.5630  441.2450
448.8000 2912.4870 1651.6640 1148.6390  874.6280  583.3630  441.3450
449.0000 2903.4870 1640.6640 1145.6390  868.5280  581.8630  441.4450
449.2000 2897.4870 1640.6640 1141.6390  870.5280  581.9630  441.1450
449.4000 2896.4870 1645.6640 1135.6390  866.9280  580.1630  440.2450
449.6000 2893.4870 1642.6640 1132.6390  866.6280  580.2630  439.1450
449.8000 2889.4870 1635.6640 1133.6390  860.7280  579.5630  438.1450
450.0000 2886.4870 1632.6640 1130.6390  865.3280  579.9630  436.3450
450.2000 2892.4870 1632.6640 1128.6390  867.4280  580.9630  439.1450
450.4000 2892.4870 1641.6640 1128.6390  868.8280  577.1630  438.3450
450.6000 2891.4870 1646.6640 1127.6390  867.6280  579.8630  440.6450
450.8000 2891.4870 1647.6640 1131.6390  864.6280  582.8630  438.8450
451.0000 2902.4870 1648.6640 1132.6390  865.0280  585.9630  439.2450
451.2000 2911.4870 1649.6640 1133.6390  862.2280  584.9630  439.8450
451.4000 2909.4870 1649.6640 1134.6390  867.0280  586.7630  441.9450
451.6000 2916.4870 1653.6640 1142.6390  871.1280  588.2630  442.1450
451.8000 2915.4870 1657.6640 1145.6390  876.1280  586.0630  442.7450
452.0000 2922.4870 1663.6640 1146.6390  872.9280  586.9630  442.9450
452.2000 2926.4870 1661.6640 1145.6390  873.0280  585.3630  444.6450
452.4000 2928.4870 1666.6640 1148.6390  876.6280  589.5630  445.0450
452.6000 2934.4870 1670.6640 1156.6390  883.7280  590.2630  445.8450
452.8000 2940.4870 1671.6640 1152.6390  886.5280  592.0630  446.6450
453.0000 2947.4870 1673.6640 1152.6390  891.1280  593.2630  444.8450
453.2000 2955.4870 1677.6640 1161.6390  889.0280  595.4630  447.3450
453.4000 2959.4870 1682.6640 1164.6390  889.7280  595.0630  445.3450
453.6000 2968.4870 1679.6640 1165.6390  892.0280  597.1630  446.8450
453.8000 2981.4870 1685.6640 1162.6390  892.5280  598.9630  446.5450
454.0000 2991.4870 1688.6640 1167.6390  893.6280  605.6630  450.7450
454.2000 2998.4870 1697.6640 1172.6390  895.7280  606.0630  453.2450
454.4000 3006.4870 1699.6640 1173.6390  899.5280  604.8630  456.4450
454.6000 3012.4870 1707.6640 1180.6390  902.8280  601.6630  456.7450
454.8000 3021.4870 1712.6640 1181.6390  908.1280  605.6630  454.7450
455.0000 3027.4870 1715.6640 1183.6390  908.9280  602.3630  456.6450
455.2000 3033.4870 1717.6640 1188.6390  907.6280  604.3630  459.5450
455.4000 3035.4870 1718.6640 1190.6390  909.0280  605.7630  458.1450
455.6000 3045.4870 1723.6640 1190.6390  913.2280  608.4630  460.2450
455.8000 3055.4870 1733.6640 1194.6390  918.3280  610.7630  462.3450
456.0000 3062.4870 1741.6640 1201.6390  920.7280  611.7630  460.9450
456.2000 3067.4870 1739.6640 1204.6390  927.2280  614.4630  461.8450
456.4000 3070.4870 1744.6640 1205.6390  923.6280  614.8630  460.2450
456.6000 3071.4870 1747.6640 1212.6390  926.0280  617.8630  465.8450
456.8000 3075.4870 1744.6640 1214.6390  927.2280  620.2630  468.7450
457.0000 3088.4870 1744.6640 1222.6390  926.1280  623.2630  468.8450
457.2000 3099.4870 1746.6640 1221.6390  930.2280  625.2630  467.1450
457.4000 3113.4870 1755.6640 1219.6390  933.8280  627.1630  468.0450
457.6000 3112.4870 1759.6640 1215.6390  934.2280  625.5630  468.1450
457.8000 3104.4870 1757.6640 1215.6390  931.6280  628.4630  468.3450
458.0000 3100.4870 1759.6640 1217.6390  931.1280  626.5630  470.0450
458.2000 3114.4870 1763.6640 1215.6390  932.1280  627.7630  471.9450
458.4000 3109.4870 1763.6640 1219.6390  932.8280  623.6630  471.1450
458.6000 3110.4870 1763.6640 1217.6390  937.3280  622.8630  470.8450
458.8000 3111.4870 1763.6640 1221.6390  934.3280  625.3630  471.0450
459.0000 3108.4870 1767.6640 1216.6390  929.9280  627.3630  472.8450
459.2000 3109.4870 1763.6640 1219.6390  932.6280  626.3630  469.9450
459.4000 3108.4870 1762.6640 1219.6390  932.4280  625.9630  469.1450
459.6000 3110.4870 1764.6640 1218.6390  933.5280  625.3630  469.4450
459.8000 3109.4870 1757.6640 1212.6390  930.2280  627.5630  469.8450
460.0000 3107.4870 1755.6640 1213.6390  931.3280  623.4630  469.2450
460.2000 3106.4870 1746.6640 1211.6390  924.7280  624.6630  471.0450
460.4000 3108.4870 1752.6640 1205.6390  920.3280  623.7630  471.9450
460.6000 3102.4870 1747.6640 1206.6390  921.1280  623.3630  469.0450
460.8000 3091.4870 1744.6640 1201.6390  921.8280  618.4630  469.0450
461.0000 3083.4870 1740.6640 1193.6390  919.7280  620.2630  467.5450
461.2000 3073.4870 1731.6640 1194.6390  921.1280  617.6630  466.1450
461.4000 3066.4870 1729.6640 1201.6390  917.9280  614.7630  464.4450
461.6000 3059.4870 1729.6640 1192.6390  915.2280  615.4630  464.2450
461.8000 3042.4870 1723.6640 1189.6390  914.4280  613.8630  461.3450
462.0000 3030.4870 1717.6640 1187.6390  912.0280  612.6630  459.1450
462.2000 3012.4870 1710.6640 1180.6390  910.8280  608.7630  458.3450
462.4000 3013.4870 1706.6640 1181.6390  910.2280  606.0630  456.5450
462.6000 3004.4870 1705.6640 1179.6390  906.3280  601.7630  453.1450
462.8000 2994.4870 1696.6640 1176.6390  896.4280  599.3630  453.3450
463.0000 2985.4870 1691.6640 1171.6390  890.0280  596.8630  452.0450
463.2000 2967.4870 1677.6640 1169.6390  889.3280  595.7630  452.6450
463.4000 2951.4870 1668.6640 1164.6390  882.9280  590.4630  450.2450
463.6000 2931.4870 1663.6640 1154.6390  876.7280  589.7630  446.3450
463.8000 2916.4870 1655.6640 1150.6390  875.2280  586.3630  442.8450
464.0000 2904.4870 1647.6640 1145.6390  869.4280  580.5630  443.8450
464.2000 2892.4870 1637.6640 1137.6390  866.2280  579.1630  441.7450
464.4000 2871.4870 1624.6640 1127.6390  862.6280  577.7630  438.7450
464.6000 2858.4870 1610.6640 1122.6390  858.0280  570.8630  435.8450
464.8000 2837.4870 1608.6640 1114.6390  852.7280  568.4630  433.9450
465.0000 2829.4870 1598.6640 1104.6390  847.1280  566.1630  430.4450
465.2000 2808.4870 1588.6640 1098.6390  841.5280  562.9630  424.3450
465.4000 2795.4870 1577.6640 1086.6390  835.4280  557.4630  421.9450
465.6000 2772.4870 1564.6640 1080.6390  829.8280  554.3630  416.5450
465.8000 2757.4870 1558.6640 1074.6390  821.3280  548.4630  415.9450
466.0000 2740.4870 1546.6640 1070.6390  815.9280  543.6630  413.9450
466.2000 2720.4870 1539.6640 1062.6390  810.8280  538.1630  410.5450
466.4000 2701.4870 1530.6640 1051.6390  809.5280  537.2630  407.6450
466.6000 2682.4870 1515.6640 1048.6390  801.0280  535.1630  401.6450
466.8000 2652.4870 1505.6640 1043.6390  795.6280  534.5630  399.4450
467.0000 2629.4870 1493.6640 1032.6390  792.2280  528.5630  401.5450
467.2000 2612.4870 1480.6640 1026.6390  784.4280  524.2630  397.3450
467.4000 2600.4870 1468.6640 1019.6390  777.4280  519.3630  393.6450
467.6000 2578.4870 1455.6640 1006.6390  772.5280  517.6630  388.7450
467.8000 2560.4870 1442.6640  997.6390  764.1280  512.0630  385.1450
468.0000 2536.4870 1431.6640  989.2390  760.8280  508.3630  381.5450
468.2000 2516.4870 1427.6640  976.6390  752.1280  506.7630  380.2450
468.4000 2492.4870 1415.6640  972.7390  744.9280  503.5630  377.5450
468.6000 2475.4870 1401.6640  965.4390  739.9280  499.0630  375.5450
468.8000 2449.4870 1389.6640  956.4390  734.8280  493.3630  370.6450
469.0000 2422.4870 1383.6640  948.9390  726.6280  488.0630  366.4450
469.2000 2404.4870 1365.6640  940.6390  719.0280  484.9630  365.1450
469.4000 2378.4870 1351.6640  932.7390  709.1280  482.4630  361.0450
469.6000 2365.4870 1342.6640  922.8390  706.3280  477.2630  356.2450
469.8000 2342.4870 1325.6640  914.7390  701.5280  471.3630  355.4450
470.0000 2321.4870 1317.6640  907.8390  697.5280  465.0630  354.3450
470.2000 2297.4870 1309.6640  900.0390  693.1280  459.7630  349.6450
470.4000 2277.4870 1299.6640  891.7390  680.9280  455.7630  347.5450
470.6000 2261.4870 1283.6640  881.4390  678.7280  455.0630  343.1450
470.8000 2235.4870 1270.6640  872.0390  670.1280  449.7630  338.5450
471.0000 2216.4870 1259.6640  861.8390  661.6280  445.7630  334.4450
471.2000 2186.4870 1240.6640  856.1390  655.5280  440.5630  329.8450
471.4000 2161.4870 1227.6640  852.5390  650.3280  436.8630  327.8450
471.6000 2140.4870 1212.6640  839.4390  646.5280  433.9630  326.1450
471.8000 2122.4870 1199.6640  830.7390  639.0280  430.0630  320.2450
472.0000 2101.4870 1190.6640  818.8390  631.4280  424.8630  317.8450
472.2000 2075.4870 1179.6640  813.7390  628.0280  422.2630  314.4450
472.4000 2060.4870 1166.6640  804.2390  622.2280  417.1630  310.1450
472.6000 2033.4870 1153.6640  797.3390  617.3280  411.0630  306.6450
472.8000 2019.4870 1142.6640  789.5390  608.3280  406.5630  307.0450
473.0000 1999.4870 1132.6640  782.5390  603.5280  401.8630  303.6450
473.2000 1975.4870 1123.6640  771.1390  594.4280  398.2630  301.2450
473.4000 1949.4870 1109.6640  763.3390  586.9280  392.7630  298.8450
473.6000 1928.4870 1099.6640  753.0390  580.5280  387.7630  294.2450
473.8000 1913.4870 1085.6640  745.8390  572.3280  386.4630  288.5450
474.0000 1897.4870 1070.6640  742.0390  567.5280  383.0630  285.1450
474.2000 1873.4870 1063.6640  735.4390  563.5280  382.4630  287.1450
474.4000 1854.4870 1058.6640  728.3390  557.2280  375.5630  282.8450
474.6000 1833.4870 1043.6640  722.3390  554.9280  371.9630  280.7450
474.8000 1813.4870 1032.6640  719.1390  548.3280  370.6630  276.1450
475.0000 1795.4870 1020.6640  712.0390  544.1280  365.3630  273.8450
475.2000 1782.4870 1011.6640  702.4390  537.2280  359.0630  269.5450
475.4000 1760.4870 1003.6640  694.8390  527.1280  357.8630  266.0450
475.6000 1745.4870  995.5640  686.8390  521.9280  352.3630  264.7450
475.8000 1729.4870  982.3640  681.7390  517.5280  349.6630  262.6450
476.0000 1710.4870  969.9640  673.3390  510.4280  345.2630  258.4450
476.2000 1698.4870  959.0640  668.3390  507.4280  341.3630  256.1450
476.4000 1681.4870  951.2640  658.9390  505.2280  340.6630  252.5450
476.6000 1672.4870  941.7640  651.5390  501.7280  335.2630  249.8450
476.8000 1651.4870  936.5640  647.2390  497.2280  334.2630  247.9450
477.0000 1635.4870  930.2640  643.3390  487.9280  334.4630  246.1450
477.2000 1620.4870  921.5640  640.4390  483.9280  331.0630  242.7450
477.4000 1612.4870  908.4640  630.4390  479.5280  327.3630  244.1450
477.6000 1600.4870  896.4640  629.2390  476.8280  323.1630  241.2450
477.8000 1579.4870  892.8640  622.9390  474.2280  320.9630  240.4450
478.0000 1564.4870  885.1640  615.4390  470.1280  317.9630  238.1450
478.2000 1551.4870  881.2640  607.4390  463.3280  314.2630  234.6450
478.4000 1534.4870  873.1640  603.1390  460.3280  310.7630  234.8450
478.6000 1524.4870  865.6640  598.0390  458.5280  308.7630  233.1450
478.8000 1512.4870  861.5640  594.4390  457.3280  307.2630  232.2450
479.0000 1502.4870  855.5640  591.2390  451.0280  301.2630  231.1450
479.2000 1489.4870  843.4640  584.7390  448.1280  299.6630  225.9450
479.4000 1473.4870  835.6640  581.0390  444.4280  296.0630  225.2450
479.6000 1470.4870  827.9640  577.6390  441.3280  294.7630  222.2450
479.8000 1461.4870  824.8640  572.7390  435.7280  291.6630  220.5450
480.0000 1447.4870  821.3640  568.2390  431.3280  288.5630  219.2450
480.2000 1436.4870  811.9640  565.6390  429.5280  288.0630  214.6450
480.4000 1425.4870  803.6640  561.3390  426.9280  286.8630  215.0450
480.6000 1414.4870  798.7640  556.5390  423.4280  284.3630  214.0450
480.8000 1403.4870  794.2640  552.5390  420.5280  283.2630  213.9450
481.0000 1396.4870  786.9640  551.1390  417.9280  279.3630  210.8450
481.2000 1382.4870  781.1640  549.3390  415.2280  277.6630  210.1450
481.4000 1373.4870  775.0640  546.3390  411.7280  275.3630  209.6450
481.6000 1362.4870  770.3640  541.2390  408.0280  274.7630  206.7450
481.8000 1354.4870  766.1640  536.6390  406.7280  275.1630  203.1450
482.0000 1341.4870  761.8640  533.1390  403.4280  271.4630  200.4450
482.2000 1329.4870  758.3640  530.3390  399.9280  268.3630  199.3450
482.4000 1320.4870  753.2640  524.4390  396.9280  267.9630  197.2450
482.6000 1317.4870  750.5640  517.0390  393.8280  266.4630  196.6450
482.8000 1309.4870  744.1640  515.7390  394.4280  265.7630  194.6450
483.0000 1300.4870  741.1640  513.7390  391.2280  263.6630  194.4450
483.2000 1294.4870  735.8640  509.1390  388.8280  260.5630  194.6450
483.4000 1287.4870  729.6640  507.9390  385.6280  261.3630  191.8450
483.6000 1279.4870  726.8640  503.2390  384.9280  260.7630  190.2450
483.8000 1271.4870  723.0640  499.7390  381.4280  260.2630  188.9450
484.0000 1267.4870  718.7640  497.1390  380.9280  256.7630  189.6450
484.2000 1262.4870  713.0640  492.7390  380.1280  255.5630  189.2450
484.4000 1255.4870  709.6640  487.8390  377.1280  252.4630  188.1450
484.6000 1248.4870  707.1640  485.5390  373.5280  251.6630  185.4450
484.8000 1236.4870  700.8640  482.8390  371.5280  249.6630  185.3450
485.0000 1230.4870  696.3640  481.9390  372.0280  249.4630  184.3450
485.2000 1222.4870  693.1640  482.8390  370.0280  247.5630  181.7450
485.4000 1215.4870  691.2640  479.6390  365.9280  245.9630  181.9450
485.6000 1212.4870  688.1640  476.7390  362.8280  245.4630  180.6450
485.8000 1209.4870  681.9640  475.6390  360.7280  243.5630  180.4450
486.0000 1198.4870  676.1640  473.2390  360.1280  243.3630  179.6450
486.2000 1188.4870  673.7640  471.1390  356.4280  241.2630  179.2450
486.4000 1181.4870  667.7640  465.2390  356.2280  240.8630  178.3450
486.6000 1176.4870  663.7640  466.6390  351.9280  238.7630  178.8450
486.8000 1168.4870  660.6640  459.2390  350.2280  238.6630  176.6450
487.0000 1159.4870  656.4640  457.0390  351.7280  234.7630  174.9450
487.2000 1148.4870  654.0640  455.0390  348.1280  235.8630  174.0450
487.4000 1143.4870  651.6640  452.6390  345.1280  235.5630  172.7450
487.6000 1138.4870  650.3640  450.9390  343.4280  232.1630  172.4450
487.8000 1140.4870  648.6640  447.6390  342.0280  229.6630  171.6450
488.0000 1137.4870  639.9640  443.9390  340.4280  226.7630  171.7450
488.2000 1134.4870  638.0640  442.4390  339.2280  227.5630  171.8450
488.4000 1125.4870  635.5640  443.1390  337.0280  226.5630  169.2450
488.6000 1119.4870  634.2640  441.1390  335.0280  223.7630  169.7450
488.8000 1111.4870  627.9640  438.2390  335.2280  225.1630  169.1450
489.0000 1107.4870  625.0640  437.7390  330.8280  221.4630  166.1450
489.2000 1096.4870  616.0640  436.0390  332.4280  219.4630  165.1450
489.4000 1089.4870  618.4640  435.8390  329.9280  219.0630  165.9450
489.6000 1086.4870  613.5640  433.6390  324.7280  218.3630  166.0450
489.8000 1080.4870  609.5640  427.7390  321.5280  215.8630  165.2450
490.0000 1075.4870  607.2640  426.9390  322.2280  215.5630  166.0450
490.2000 1071.4870  603.3640  422.3390  319.5280  215.6630  165.2450
490.4000 1064.4870  599.0640  417.9390  316.7280  213.8630  163.3450
490.6000 1055.4870  599.0640  413.3390  316.7280  209.4630  162.3450
490.8000 1051.4870  592.7640  409.2390  313.5280  208.0630  162.0450
491.0000 1043.4870  588.0640  408.7390  310.0280  206.6630  160.6450
491.2000 1031.4870  585.7640  408.2390  309.3280  206.4630  158.8450
491.4000 1027.4870  580.6640  407.3390  308.5280  207.4630  158.4450
491.6000 1026.4870  579.9640  407.3390  307.7280  206.8630  157.1450
491.8000 1021.4870  578.5640  404.8390  304.6280  205.5630  155.6450
492.0000 1017.4870  577.0640  403.6390  303.7280  204.0630  152.9450
492.2000 1011.4870  572.3640  402.9390  300.7280  202.6630  150.0450
492.4000 1005.4870  567.2640  399.5390  297.9280  203.0630  151.4450
492.6000  998.4870  564.1640  396.1390  294.8280  198.8630  149.3450
492.8000  993.9870  561.2640  391.6390  296.5280  197.5630  148.3450
493.0000  987.7870  553.5640  388.8390  294.2280  196.0630  149.8450
493.2000  982.3870  550.5640  385.9390  292.1280  194.7630  148.0450
493.4000  975.3870  549.3640  384.4390  290.3280  192.9630  149.0450
493.6000  968.3870  544.8640  379.7390  288.0280  192.0630  147.8450
493.8000  955.9870  541.6640  376.9390  286.5280  190.8630  146.4450
494.0000  950.4870  537.6640  374.8390  284.6280  189.0630  146.1450
494.2000  942.7870  534.5640  374.0390  283.3280  190.0630  145.0450
494.4000  936.6870  529.7640  370.8390  282.3280  188.0630  142.1450
494.6000  929.2870  523.8640  367.0390  281.1280  184.3630  142.5450
494.8000  921.2870  522.5640  366.2390  280.3280  182.8630  142.0450
495.0000  915.0870  519.1640  363.7390  277.4280  183.2630  140.2450
495.2000  908.5870  514.5640  358.1390  273.2280  182.1630  138.2450
495.4000  898.3870  514.9640  355.6390  271.6280  180.9630  137.4450
495.6000  890.4870  513.3640  351.8390  269.8280  180.6630  136.5450
495.8000  882.9870  510.7640  349.3390  268.5280  178.7630  136.1450
496.0000  876.2870  504.1640  345.0390  267.0280  178.9630  133.7450
496.2000  869.2870  496.1640  343.6390  262.2280  177.5630  132.5450
496.4000  866.2870  491.4640  339.9390  261.2280  175.0630  131.0450
496.6000  861.6870  487.7640  336.5390  260.1280  174.8630  131.3450
496.8000  857.1870  482.8640  335.7390  255.1280  172.2630  130.5450
497.0000  847.7870  478.4640  332.4390  251.3280  171.1630  127.2450
497.2000  840.8870  476.9640  328.6390  250.6280  168.9630  126.5450
497.4000  833.6870  472.4640  328.1390  247.5280  168.9630  126.4450
497.6000  823.5870  467.3640  324.6390  245.2280  167.5630  125.3450
497.8000  816.0870  464.1640  322.9390  242.2280  167.1630  123.0450
498.0000  809.9870  463.8640  319.1390  243.1280  164.3630  123.3450
498.2000  804.5870  461.0640  316.7390  242.3280  162.2630  120.6450
498.4000  797.1870  452.8640  314.4390  239.2280  161.5630  120.4450
498.6000  793.0870  449.6640  312.1390  236.1280  161.9630  119.9450
498.8000  783.3870  446.2640  306.6390  234.3280  159.6630  118.6450
499.0000  775.4870  441.8640  303.7390  233.0280  156.3630  117.7450
499.2000  763.1870  437.1640  302.3390  232.1280  155.1630  117.3450
499.4000  756.8870  432.0640  299.6390  227.2280  152.9630  115.4450
499.6000  753.9870  431.2640  296.6390  224.5280  152.5630  113.9450
499.8000  750.8870  428.7640  294.5390  221.7280  151.9630  112.6450
500.0000  746.2870  425.9640  291.6390  221.2280  151.2630  113.3450
500.2000  739.1870  420.8640  291.3390  221.0280  151.0630  114.0450
500.4000  733.0870  415.6640  288.2390  214.9280  149.1630  111.9450
500.6000  728.4870  412.0640  283.9390  211.5280  147.5630  110.6450
500.8000  716.0870  407.5640  281.5390  211.5280  145.4630  108.4450
501.0000  707.9870  404.8640  279.9390  212.3280  143.0630  107.2450
501.2000  704.4870  401.8640  278.8390  211.0280  141.9630  106.7450
501.4000  695.5870  397.9640  278.7390  208.2280  140.0630  105.6450
501.6000  690.7870  392.4640  273.2390  207.1280  140.2630  105.2450
501.8000  683.6870  388.3640  269.2390  206.1280  138.6630  104.6450
502.0000  676.8870  383.8640  264.2390  205.2280  137.1630  102.8450
502.2000  669.3870  382.3640  262.5390  203.2280  134.6630  101.0450
502.4000  662.2870  377.4640  258.7390  200.6280  134.2630  100.0450
502.6000  659.0870  374.7640  256.5390  199.4280  132.3630   99.2450
502.8000  653.4870  369.9640  253.9390  197.6280  130.6630   98.6850
503.0000  649.1870  367.5640  251.3390  195.1280  129.3630   98.2550
503.2000  642.7870  363.7640  247.0390  192.1280  128.0630   97.3350
503.4000  635.8870  359.8640  244.2390  190.2280  126.6630   96.0350
503.6000  627.4870  356.3640  244.4390  190.1280  126.8630   95.1650
503.8000  620.5870  349.9640  242.9390  186.7280  124.3630   95.3750
504.0000  617.6870  347.0640  240.9390  184.1280  124.0630   95.1950
504.2000  612.0870  346.3640  239.5390  182.0280  122.2630   95.4350
504.4000  605.7870  343.2640  236.5390  181.2280  121.5630   93.3050
504.6000  598.9870  339.5640  235.0390  179.9280  120.4630   91.4350
504.8000  592.3870  335.6640  230.7390  178.4280  117.7630   90.1850
505.0000  588.0870  332.3640  227.7390  177.3280  117.0630   89.1250
505.2000  582.4870  328.6640  227.1390  173.5280  116.5630   88.3350
505.4000  575.8870  326.0640  225.1390  171.2280  115.5630   87.3450
505.6000  567.3870  321.0640  223.5390  171.6280  114.8630   85.5750
505.8000  564.4870  318.7640  222.9390  169.1280  114.0630   85.3350
506.0000  556.7870  314.5640  220.4390  167.4280  112.0630   83.9450
506.2000  550.1870  310.4640  216.5390  164.2280  111.4630   83.4150
506.4000  544.0870  306.2640  212.7390  164.4280  110.5630   83.4050
506.6000  541.9870  303.0640  210.6390  161.9280  109.5630   83.3350
506.8000  534.7870  301.0640  208.8390  159.8280  107.9630   80.6950
507.0000  527.1870  300.4640  207.7390  158.1280  107.0630   79.4950
507.2000  521.9870  296.3640  204.4390  156.7280  105.1630   79.0450
507.4000  512.6870  292.6640  201.9390  155.2280  104.3630   78.2950
507.6000  510.2870  290.8640  199.4390  154.2280  104.6630   77.1950
507.8000  503.2870  286.6640  199.4390  152.5280  102.6630   76.7050
508.0000  497.0870  283.7640  196.8390  152.6280  101.1630   75.4550
508.2000  491.3870  279.2640  194.0390  150.8280  101.8630   74.4950
508.4000  489.4870  275.0640  190.8390  148.4280  101.3630   73.5350
508.6000  484.2870  274.2640  190.2390  146.5280   99.8630   74.0850
508.8000  480.3870  272.0640  190.1390  145.0280   98.2830   73.6950
509.0000  478.8870  270.2640  186.6390  143.3280   98.1530   71.5850
509.2000  470.4870  266.4640  183.5390  141.2280   97.3530   70.6050
509.4000  466.0870  265.1640  180.4390  139.8280   95.6230   70.0650
509.6000  464.1870  260.6640  178.7390  139.0280   93.9930   69.2050
509.8000  459.2870  259.1640  175.8390  137.4280   92.8430   69.9650
510.0000  455.6870  255.2640  174.3390  134.9280   91.6430   68.6850
510.2000  449.6870  253.7640  172.9390  134.3280   89.7730   68.5150
510.4000  443.8870  250.0640  171.9390  135.3280   89.5030   67.1650
510.6000  439.4870  248.5640  170.0390  133.7280   88.3430   65.8550
510.8000  431.0870  245.9640  170.8390  131.8280   87.1430   65.4150
511.0000  423.4870  242.1640  168.2390  130.7280   86.3230   65.5650
511.2000  416.5870  240.3640  167.3390  129.1280   86.6630   65.0250
511.4000  414.8870  234.5640  165.5390  126.3280   86.0930   64.6550
511.6000  410.0870  232.2640  164.4390  125.1280   86.2430   64.4750
511.8000  407.5870  233.4640  162.4390  123.0280   84.2930   63.0150
512.0000  407.4870  230.5640  160.0390  121.3280   83.3830   61.7450
512.2000  402.3870  227.3640  157.7390  120.1280   83.3530   61.4250
512.4000  397.1870  222.4640  157.2390  119.5280   82.2430   61.2850
512.6000  393.4870  219.0640  155.2390  119.0280   82.4230   61.6250
512.8000  389.7870  215.9640  153.7390  117.4280   80.4830   61.6550
513.0000  387.6870  213.9640  151.6390  115.9280   79.8930   59.9350
513.2000  384.7870  213.2640  150.8390  114.9280   79.1730   58.1150
513.4000  379.9870  210.2640  149.1390  114.5280   77.1730   58.5750
513.6000  375.5870  209.3640  147.5390  114.2280   75.6930   58.0150
513.8000  370.9870  207.2640  146.8390  112.4280   75.4530   57.6550
514.0000  367.0870  208.6640  145.4390  111.3280   75.2130   57.0950
514.2000  364.2870  207.8640  142.2390  110.3280   74.4930   55.6850
514.4000  360.4870  203.8640  142.3390  107.5280   74.2330   55.4250
514.6000  356.6870  202.4640  141.8390  108.1280   73.3630   55.0250
514.8000  353.9870  197.1640  140.2390  107.3280   71.9430   54.8350
515.0000  351.3870  194.3640  137.9390  104.7280   71.7730   53.7150
515.2000  347.2870  192.6640  136.8390  103.4280   71.4330   52.9650
515.4000  344.2870  192.1640  135.7390  102.7280   70.5130   51.9950
515.6000  342.4870  189.6640  133.1390  102.5280   69.8430   51.7250
515.8000  341.6870  187.7640  132.4390  101.5280   68.5530   51.0150
516.0000  336.3870  187.2640  131.7390  101.6280   68.5330   50.2950
516.2000  330.9870  186.3640  130.4390   99.7280   67.5530   49.7450
516.4000  327.4870  186.1640  129.6390   97.9380   65.9230   49.6750
516.6000  325.8870  184.8640  128.8390   96.8980   65.5730   49.3350
516.8000  324.6870  182.3640  126.7390   95.7480   64.8530   48.8650
517.0000  320.8870  181.5640  124.4390   96.0080   65.3230   48.8250
517.2000  317.3870  178.9640  122.2390   95.3680   64.3630   48.6850
517.4000  312.4870  176.0640  121.8390   95.7980   64.3830   47.8750
517.6000  311.4870  174.5640  122.1390   93.2580   63.0930   48.3050
517.8000  307.8870  171.3640  122.2390   91.3380   63.3230   47.4750
518.0000  307.4870  169.8640  120.1390   89.9180   61.6930   46.3250
518.2000  304.1870  169.9640  119.8390   87.7080   61.0830   46.4450
518.4000  297.5870  168.5640  119.4390   88.1380   60.7430   46.1550
518.6000  295.6870  166.4640  116.6390   88.1080   60.4430   46.2250
518.8000  291.7870  166.8640  115.4390   87.8080   59.4630   45.6250
519.0000  289.5870  167.5640  114.6390   87.3880   59.1630   44.7950
519.2000  288.3870  163.6640  114.3390   87.0880   59.4730   43.5850
519.4000  283.4870  161.9640  113.4390   86.0980   59.0130   44.1750
519.6000  282.0870  160.0640  113.3390   85.7180   58.2930   43.4350
519.8000  278.9870  157.9640  111.6390   84.2680   56.5830   43.5250
520.0000  277.0870  157.3640  111.0390   84.8180   55.8030   43.0950
520.2000  275.4870  155.3640  108.9390   82.4580   55.7130   41.6150
520.4000  273.4870  153.9640  108.3390   80.3980   55.0430   40.3350
520.6000  269.7870  155.6640  105.9390   80.3780   54.3030   40.3250
520.8000  266.8870  153.6640  106.0390   79.3680   54.2930   39.8950
521.0000  267.1870  152.0640  104.9390   80.0580   53.8430   39.0950
521.2000  262.2870  150.6640  102.9390   80.1780   52.9630   39.7250
521.4000  262.3870  147.5640  101.9390   79.3280   52.8530   39.0250
521.6000  257.5870  147.1640  102.0390   78.0480   51.9330   39.4750
521.8000  255.6870  144.5640  101.5390   77.8280   50.7230   39.2750
522.0000  252.6870  142.7640  100.7390   76.4180   51.0130   38.5250
522.2000  250.8870  142.5640   99.7390   75.6880   49.3230   38.8350
522.4000  248.9870  140.7640   98.6390   76.1180   48.9830   38.5350
522.6000  247.6870  139.9640   96.4990   75.2080   48.7430   38.1350
522.8000  246.0870  139.4640   95.1790   73.2780   49.4130   36.8850
523.0000  244.3870  137.4640   94.5090   72.2980   48.6030   36.4950
523.2000  242.2870  136.6640   93.5690   71.6680   48.1530   36.0850
523.4000  238.2870  135.9640   90.9790   71.7480   47.4030   36.0950
523.6000  234.6870  134.4640   89.7990   71.0280   46.8330   35.4450
523.8000  232.6870  132.7640   90.3290   71.1380   46.8830   35.5550
524.0000  229.2870  130.8640   90.0490   69.3980   46.4630   35.5250
524.2000  227.2870  130.7640   89.3890   67.5980   47.1930   34.7450
524.4000  224.6870  130.0640   88.6190   66.7480   46.4130   33.8350
524.6000  223.6870  128.0640   88.3790   66.6480   45.9330   34.0450
524.8000  218.6870  126.9640   87.4790   65.8480   45.5330   33.6750
525.0000  219.3870  125.2640   87.5290   66.0780   45.8330   34.1650
525.2000  216.3870  124.8640   84.8990   65.8580   45.4130   33.7250
525.4000  213.2870  124.3640   85.6190   65.7880   44.5430   33.3450
525.6000  213.0870  122.7640   84.5390   65.6980   43.2830   33.2150
525.8000  212.3870  120.4640   83.9890   65.1480   43.1430   33.0350
526.0000  207.8870  120.4640   84.8090   65.0480   41.7730   33.0950
526.2000  205.9870  119.3640   83.3590   64.5680   42.1530   32.6850
526.4000  204.0870  117.0640   82.0290   63.1880   42.1030   32.9850
526.6000  202.3870  115.3640   81.3390   62.2280   41.8230   31.9350
526.8000  197.4870  114.6640   79.9590   60.8380   41.8930   31.6150
527.0000  196.4870  114.1640   79.3790   60.4780   41.0730   31.2150
527.2000  194.6870  113.6640   79.5290   59.7780   41.0030   30.2050
527.4000  193.5870  111.8640   78.0590   59.0580   40.8730   30.0350
527.6000  193.1870  109.9640   77.5290   57.8680   40.1130   29.6150
527.8000  191.9870  108.3640   76.4090   58.4280   39.6730   28.8250
528.0000  190.3870  106.8640   74.7990   58.5880   39.0630   29.0350
528.2000  186.6870  107.7640   73.8390   58.3580   39.2330   29.1350
528.4000  186.6870  108.1640   72.6490   57.3080   39.6230   28.9450
528.6000  186.2870  106.2640   72.2190   57.0880   38.6630   28.6650
528.8000  183.4870  105.9640   72.7090   56.7280   38.5430   28.4650
529.0000  183.0870  103.6640   71.9990   55.1380   38.3030   27.6150
529.2000  182.1870  101.7640   71.3590   54.9680   37.5130   26.9450
529.4000  179.5870  101.1640   71.2190   55.3980   37.8630   26.9550
529.6000  177.8870  101.0640   69.3790   55.0780   37.4330   26.9850
529.8000  174.3870   99.7640   69.9790   54.7280   37.1530   26.8750
530.0000  175.7870   99.3640   68.2990   53.5380   36.7030   26.9850
530.2000  173.0870   99.6640   68.6090   53.0080   36.5030   26.8750
530.4000  171.0870   98.1640   67.6990   52.5180   35.5830   26.3550
530.6000  168.6870   96.6540   68.2790   52.8680   34.8530   25.9450
530.8000  167.5870   94.8340   68.1290   52.6380   35.1730   25.9950
531.0000  164.2870   94.1540   65.8190   52.2180   34.6630   25.4350
531.2000  163.9870   92.5140   65.1190   51.1980   33.9430   25.7050
531.4000  162.2870   92.5540   64.7990   50.3580   34.2430   25.3750
531.6000  162.6870   91.9240   63.5890   49.1680   34.4330   25.0750
531.8000  159.4870   93.1340   63.8790   48.2680   33.7330   25.0250
532.0000  157.1870   91.5940   63.5890   47.0980   32.7630   24.9250
532.2000  157.3870   90.1340   62.3890   47.5980   32.7230   23.8250
532.4000  154.7870   90.3040   62.3690   46.9480   32.4530   24.1650
532.6000  153.0870   88.5640   60.2290   46.3480   32.4230   23.7550
532.8000  151.4870   86.8040   60.4090   45.3080   31.6130   24.3050
533.0000  151.0870   85.8040   59.1590   45.8880   32.2630   24.3450
533.2000  149.3870   85.5140   58.6490   46.1080   31.5730   23.6850
533.4000  147.4870   83.4840   59.2590   44.7580   31.4530   23.3350
533.6000  146.1870   82.4540   58.3490   45.3580   30.8630   23.0750
533.8000  144.8870   82.4440   57.8590   45.6380   30.9430   22.1150
534.0000  142.7870   82.5240   57.2790   44.6280   30.4730   22.3550
534.2000  141.9870   82.4340   57.1490   44.0680   29.8630   22.4950
534.4000  141.5870   81.2340   56.0090   44.5080   28.7230   21.6850
534.6000  140.2870   80.4640   55.1890   44.2880   28.6630   21.3550
534.8000  139.1870   80.3740   54.0390   44.1980   28.7030   21.5050
535.0000  137.9870   79.8940   54.8390   43.0880   28.3930   20.9950
535.2000  135.8870   77.4940   54.9190   41.2480   27.8330   21.3650
535.4000  134.1870   77.3240   54.6190   40.5780   27.3930   20.7850
535.6000  132.3870   77.0340   53.5290   39.5780   27.8930   20.8850
535.8000  131.4870   75.6940   53.6690   40.1680   27.5730   21.0450
536.0000  130.7870   74.6140   53.6390   40.4880   27.3430   21.1950
536.2000  130.3870   74.8440   52.2090   39.1580   27.1030   21.0850
536.4000  128.8870   75.3640   50.4490   39.0480   26.4830   20.5150
536.6000  128.0870   73.5740   49.5090   38.0280   26.8330   19.7450
536.8000  128.0870   73.7140   49.6890   38.1880   26.9330   20.0850
537.0000  125.0870   72.1340   49.2090   37.8580   26.2530   19.5250
537.2000  123.8870   71.5540   49.6690   37.6680   25.6530   19.1550
537.4000  120.6870   70.0240   49.2090   37.1880   24.2630   18.9550
537.6000  121.6870   69.0640   48.1290   36.0680   23.7230   18.7950
537.8000  120.5870   67.8040   47.7090   35.8880   23.4730   18.6950
538.0000  118.2870   67.6240   46.6590   35.8280   23.7630   18.8650
538.2000  116.9870   67.3240   46.3390   35.1880   22.9030   17.5250
538.4000  114.2870   66.6440   45.6390   34.9880   23.1730   18.2450
538.6000  111.9870   65.3940   43.9090   34.9080   23.1830   18.2350
538.8000  110.8870   64.3340   44.2790   34.5280   23.0330   18.3850
539.0000  109.0870   63.6440   43.5490   32.9380   23.1330   18.1750
539.2000  107.9870   63.7140   43.6590   32.7480   23.4030   18.7450
539.4000  105.9870   63.3840   43.6890   33.5480   23.3030   18.4050
539.6000  105.4870   62.4040   42.8490   33.5080   22.3730   17.8850
539.8000  105.0870   62.0340   42.7890   33.5180   21.5330   17.3550
540.0000  104.0870   61.0440   43.0590   33.7180   21.2630   17.2150
540.2000  102.5870   59.9140   42.2790   33.0780   21.5030   17.2050
540.4000  102.7870   59.1040   41.8590   32.8780   21.3130   16.6150
540.6000  102.1870   58.3740   41.2190   31.9380   21.1830   16.5450
540.8000  101.1870   57.7140   41.0690   31.9980   20.9130   16.3350
541.0000  100.3870   57.4840   39.7990   31.8280   20.6730   16.2250
541.2000   98.3870   56.8940   38.8990   31.5780   20.1830   15.9750
541.4000   97.9870   55.7540   38.5190   31.0780   20.2830   15.7050
541.6000   97.0870   55.6940   38.6690   30.3880   20.8130   15.7650
541.8000   96.6870   55.1640   37.8190   29.4380   20.3530   15.9450
542.0000   94.6870   54.8340   37.9590   29.7880   19.6530   14.9950
542.2000   93.9370   54.3540   37.3290   29.2980   19.6630   14.9650
542.4000   92.4970   53.7640   36.4690   28.9280   19.8130   14.8950
542.6000   92.7970   53.3540   36.7090   28.1680   19.5830   15.2250
542.8000   91.7170   52.6340   36.5290   28.4880   19.4530   14.6750
543.0000   91.4270   51.2740   35.8690   27.9480   19.1130   14.8450
543.2000   90.2870   51.2040   35.4690   27.9380   18.3330   14.6650
543.4000   87.9470   50.1540   35.3990   28.2280   17.7330   14.1850
543.6000   86.9270   49.9040   35.2590   27.2680   17.9630   14.1850
543.8000   85.6770   48.9940   34.4590   27.2780   17.6830   14.2650
544.0000   83.8470   48.9940   34.0290   26.7180   17.2930   14.3350
544.2000   82.9770   48.4240   33.5990   26.6680   16.9330   13.1750
544.4000   81.5070   47.8440   33.3990   27.3580   17.1930   12.5150
544.6000   81.8570   47.1540   34.2490   27.3980   16.7730   12.3950
544.8000   80.8770   46.0140   33.2490   26.9480   16.6830   12.2550
545.0000   79.3070   45.9940   32.3690   25.8680   16.6930   12.0950
545.2000   79.0970   45.3740   32.7490   25.6480   16.7230   12.0050
545.4000   78.4070   45.2140   32.0890   25.2080   17.3230   12.1550
545.6000   76.9370   44.5940   31.8490   25.3880   17.2130   12.1250
545.8000   76.7070   43.9340   30.2390   24.4580   17.3330   12.2850
546.0000   75.8270   44.0140   29.7590   24.2180   16.6230   12.5050
546.2000   76.1570   42.8540   29.7090   24.0780   16.5030   11.6150
546.4000   75.3070   41.7140   29.3490   23.5380   16.2930   12.2050
546.6000   73.1570   41.7640   29.5990   23.3480   16.3230   12.0250
546.8000   72.0770   41.6440   29.1590   23.0180   15.7430   11.6250
547.0000   71.5170   40.8440   27.8790   23.0580   15.3730   11.4650
547.2000   71.0270   41.4540   28.1990   22.7680   14.9030   11.2750
547.4000   71.0170   40.6040   28.2090   22.0880   14.8830   10.9950
547.6000   69.5170   40.2540   27.6890   21.8680   14.3530   10.7050
547.8000   68.5970   39.2240   27.2490   22.0080   14.2930   10.7250
548.0000   66.7170   38.9840   26.2990   21.7280   14.4430   10.1450
548.2000   66.2170   37.4840   26.5590   20.7180   14.0730   10.4750
548.4000   64.9270   37.1340   25.3190   20.0880   13.9030   10.6150
548.6000   64.1070   36.8940   25.1190   20.2280   13.9130   10.2450
548.8000   63.3870   36.6240   24.8590   19.9980   13.7630    9.7650
549.0000   63.4770   35.8740   24.7190   20.2980   13.6930    9.6850
549.2000   62.6470   35.7240   24.9490   19.7480   13.0730    9.8150
549.4000   61.7570   35.6340   23.7090   19.8580   13.4630    9.6150
549.6000   62.0670   35.2640   24.0290   19.4380   13.3630    9.6650
549.8000   60.8570   34.5240   24.0690   18.6980   13.4130    9.5650
550.0000   59.4970   33.9140   24.0390   19.1180   13.1130    9.2450
550.2000   58.8270   33.4840   24.2290   18.7380   12.3030    8.8100
550.4000   58.2170   33.1240   23.9990   18.1080   12.2830    8.8590
550.6000   57.9670   32.4440   23.2090   17.8280   12.5030    8.7970
550.8000   57.7570   31.8440   22.7690   17.3980   12.2430    8.7600
551.0000   57.3670   31.6440   22.1790   17.4380   12.0030    8.9350
551.2000   56.3370   31.5540   21.7390   17.2080   11.3830    9.2650
551.4000   55.1970   31.8840   21.5590   16.8680   10.9330    9.4350
551.6000   55.2870   31.4740   21.0990   16.6780   10.9230    9.4350
551.8000   54.7670   31.3340   21.1190   16.7580   11.3230    9.0750
552.0000   54.7070   31.6640   21.1890   16.3880   11.2630    9.0330
552.2000   53.8670   31.4940   20.2490   16.3880   11.0630    8.8300
552.4000   52.9470   30.0740   19.8090   16.2780   11.0630    8.7860
552.6000   51.8070   29.1340   19.5890   15.5380   10.5730    8.5610
552.8000   51.5770   29.1640   19.8190   16.0880   10.5730    8.6390
553.0000   51.0370   28.9540   19.5090   15.4680   10.5030    8.3650
553.2000   50.0370   29.1940   19.4990   14.9680   10.4230    8.4930
553.4000   49.7870   28.9740   19.0990   14.2780   10.5630    7.9420
553.6000   48.8270   28.3140   19.7590   13.9080   10.2530    7.9950
553.8000   48.8370   27.9340   19.3090   14.0680   10.0730    8.1750
554.0000   48.8570   27.8040   18.6490   14.0080    9.9330    8.1780
554.2000   47.3470   28.5040   18.0890   14.1780    9.8730    7.9560
554.4000   46.9770   27.5440   17.7590   13.6180   10.0230    7.6220
554.6000   46.9270   27.5840   17.2190   13.7880    9.9430    7.3170
554.8000   47.1970   27.4340   17.5790   13.9880    9.6830    7.8080
555.0000   45.4370   27.2840   17.7790   13.7780   10.1130    8.0630
555.2000   43.9170   26.9340   17.1190   13.7980    9.8530    7.7720
555.4000   43.8070   26.7540   16.8190   14.0980   10.0130    7.9000
555.6000   43.9270   26.7340   16.8390   13.6380   10.0030    7.5300
555.8000   44.5170   25.5240   17.0190   13.1280    9.5630    7.5780
556.0000   44.2770   25.5640   17.5990   12.8980    9.3930    7.3230
556.2000   42.5670   24.7340   16.7090   12.6980   10.0830    7.4020
556.4000   42.6470   24.1240   16.2990   12.5480   10.1730    7.5550
556.6000   42.1970   23.8740   16.0490   12.2380   10.1330    7.7330
556.8000   41.1570   23.9740   15.8590   12.5280    9.8230    7.3070
557.0000   40.5770   23.0540   15.9790   12.4980    9.3930    6.9930
557.2000   40.0770   21.6340   15.6290   12.2880    9.1430    7.0160
557.4000   40.1570   21.6640   15.5790   12.4280    9.1330    6.7410
557.6000   38.7870   21.6340   15.1690   11.8880    8.8630    6.4530
557.8000   38.9670   21.8640   14.6990   11.6080    9.1730    6.3180
558.0000   38.9970   21.2940   14.6990   11.9180    8.7800    6.5010
558.2000   37.9070   20.9040   14.0190   12.1980    8.2770    5.8980
558.4000   37.8870   21.0940   14.0590   12.2080    8.3610    6.2240
558.6000   37.5170   21.0740   14.3090   11.8680    8.4610    6.3460
558.8000   37.3970   20.8640   13.9090   11.5380    8.2890    6.1780
559.0000   36.7170   20.5640   14.0590   11.3580    8.0270    5.9060
559.2000   35.9770   20.4340   14.3990   10.8980    7.9660    6.2410
559.4000   35.8570   20.1640   14.3790   10.6580    7.6530    5.9200
559.6000   36.1870   20.4240   14.6390   10.1080    7.7400    5.8470
559.8000   35.5770   20.6340   14.3690    9.9380    7.7860    6.0600
560.0000   35.4770   20.6440   14.0990   10.0180    8.1570    5.8570
560.2000   35.3270   20.3040   13.3990    9.5580    8.4180    5.5300
560.4000   34.9670   20.4440   13.0390    9.9980    7.9420    5.4520
560.6000   34.6470   20.3540   12.7690    9.5880    7.9680    5.5370
560.8000   33.6970   20.5040   12.5890    9.7980    7.7230    5.4680
561.0000   33.5070   19.8740   12.1390   10.1280    7.5630    5.2790
561.2000   32.9870   19.4340   12.1090    9.9180    7.6460    5.3630
561.4000   32.6070   18.4040   11.8690    9.6380    7.3740    5.2570
561.6000   31.8770   18.2940   11.6190    9.5580    6.9460    5.1320
561.8000   31.0370   18.0740   11.7190    9.4380    6.7700    4.9000
562.0000   30.6470   18.1440   11.9790    9.0680    6.7930    4.6450
562.2000   29.6570   18.0140   11.5590    9.1280    6.7950    4.9190
562.4000   29.8570   17.2940   11.4090    8.7680    6.4670    4.8370
562.6000   28.9670   16.6940   10.9390    8.4680    6.1150    4.7600
562.8000   28.3970   16.3540   10.5290    8.2120    6.0600    4.3720
563.0000   28.5170   16.7840   10.5590    8.1160    6.1660    4.3540
563.2000   27.7370   16.5840   10.1490    8.6880    5.8500    4.4010
563.4000   27.6070   16.4440   10.4090    8.3880    5.9320    4.5570
563.6000   27.7170   16.2140   10.6090    8.0220    5.6320    4.5120
563.8000   27.2170   15.7540   10.4890    8.2780    5.6430    4.2380
564.0000   26.7770   15.4540   10.4990    8.2880    5.4760    4.4090
564.2000   26.2070   14.9140   10.3990    7.6290    5.3770    4.3600
564.4000   25.7170   14.5740   10.9390    7.8160    5.4710    4.3970
564.6000   25.9270   14.4040   10.5390    7.5550    5.5480    4.3380
564.8000   26.3470   14.5440   10.2490    7.1960    5.3890    4.2210
565.0000   26.0570   14.1840    9.7890    7.0520    5.2820    4.4790
565.2000   24.8070   14.4940    9.2890    6.9240    5.1740    4.3340
565.4000   24.6170   13.9640    9.3190    7.2120    5.5010    4.5010
565.6000   23.8070   13.5840    9.1490    7.1200    5.2870    4.2570
565.8000   23.7170   13.6040    9.5390    7.7360    5.1630    4.2660
566.0000   24.1670   13.7840    9.7690    7.5800    5.0640    4.2390
566.2000   23.7170   13.7140    9.4590    7.7990    5.2030    3.9360
566.4000   23.8970   13.1740    9.4890    7.6210    5.1910    3.8790
566.6000   22.7770   13.6640    9.3790    7.5830    5.1210    4.1070
566.8000   21.7170   13.2740    9.3590    6.9950    5.2560    3.7900
567.0000   21.4870   13.0940    9.0690    6.9450    4.9460    3.9800
567.2000   21.7170   12.6940    8.5190    6.7270    4.9970    4.4580
567.4000   21.3070   12.8740    8.5890    6.6410    4.9190    4.0280
567.6000   21.5870   12.0340    8.3590    6.8810    4.5600    3.7660
567.8000   21.3270   11.6940    8.1890    6.8260    4.7570    3.4730
568.0000   20.7270   11.7040    8.3390    6.4460    4.5620    3.2710
568.2000   20.8870   11.9040    8.2890    6.3960    4.2630    3.3870
568.4000   21.2070   11.8540    8.0990    6.2680    4.2370    3.3080
568.6000   21.0470   12.0840    8.2990    6.0090    4.2920    3.4570
568.8000   20.1670   11.7440    8.1790    5.9930    4.2380    3.5940
569.0000   20.0370   11.5340    8.4990    6.2830    4.3520    3.2400
569.2000   19.7470   11.4840    8.2090    6.0040    4.5830    3.5470
569.4000   18.9670   11.2740    7.6690    5.8300    4.6330    3.5140
569.6000   19.1470   11.1540    7.7790    5.5670    4.0640    3.4520
569.8000   18.5670   11.1940    7.0940    5.5190    4.1830    3.5990
570.0000   18.2670   11.0940    7.0380    5.3570    4.0110    3.6750
570.2000   17.7170   10.5340    6.9170    5.7480    3.9350    3.2780
570.4000   17.8770   10.8140    6.9560    5.6410    3.9810    3.0930
570.6000   17.9270   10.8940    6.7300    5.4480    3.7260    3.0440
570.8000   17.6970   10.4040    6.7770    5.6450    3.6340    3.0790
571.0000   17.4670   10.5240    6.4770    5.3400    3.5780    2.8350
571.2000   16.6170   10.4240    6.7650    5.2280    3.3740    2.9780
571.4000   16.6770   10.4940    6.8230    5.1620    3.4510    2.8400
571.6000   16.5570    9.8240    6.6600    5.0220    3.6510    3.0000
571.8000   16.3370    9.3440    6.5060    4.6680    3.7450    2.9970
572.0000   16.0770    9.4340    6.4030    4.6740    3.4250    2.8260
572.2000   15.6070    9.6140    6.0250    4.7670    3.3630    2.8110
572.4000   15.2270    9.9040    5.8220    4.6650    3.3290    2.9400
572.6000   14.2270    9.5940    5.6220    4.8280    3.1910    2.7270
572.8000   14.0070    9.2240    5.9310    4.8910    3.0400    2.8450
573.0000   14.5970    8.9240    5.6320    4.5900    3.3830    2.6730
573.2000   14.4970    8.5340    6.0080    4.2960    3.2580    2.5780
573.4000   14.7670    8.6440    6.0330    4.3160    3.5060    2.3430
573.6000   14.7070    8.2540    5.6800    4.4220    3.5350    2.2060
573.8000   14.7270    8.2240    5.4930    4.4220    2.9960    2.2590
574.0000   14.8270    8.0140    5.6710    4.3730    3.2320    2.1050
574.2000   14.1570    8.1540    5.4910    4.3690    3.0700    2.1990
574.4000   14.1770    8.1240    5.6030    4.2500    2.8610    2.4050
574.6000   13.9570    7.6740    5.3430    4.1180    2.8870    2.4960
574.8000   13.3270    7.6540    5.5440    4.3560    2.8270    2.2750
575.0000   13.0670    8.1240    5.2820    4.1560    2.8150    2.2050
575.2000   13.5970    8.2240    5.0140    4.3280    2.8730    2.2490
575.4000   12.8770    8.1840    4.8600    4.2750    3.0040    1.9020
575.6000   12.6070    7.7340    4.7160    4.5880    2.9440    2.0640
575.8000   12.6170    7.7040    5.0200    4.1130    2.7220    2.1370
576.0000   12.2270    7.6440    4.9960    4.1910    2.6830    2.1630
576.2000   12.6970    7.5940    4.9960    3.9960    2.9450    2.3230
576.4000   12.8970    7.3940    4.5460    3.6880    3.0050    2.2640
576.6000   12.5570    6.9440    4.7440    4.0130    2.8520    2.1200
576.8000   12.0370    6.7840    4.4840    3.6730    2.3330    2.0280
577.0000   12.1170    6.7840    4.1510    3.6420    2.2230    2.1480
577.2000   11.8670    6.6290    4.2860    3.5650    2.1450    2.1440
577.4000   11.6370    6.6410    4.1690    3.8880    2.0080    2.1630
577.6000   12.3370    6.4420    4.2790    3.8210    2.0480    2.1670
577.8000   11.4370    5.8180    4.5080    3.6670    1.9080    2.0840
578.0000   11.5470    6.2220    4.3440    3.5590    2.2180    2.0620
578.2000   11.1270    6.5790    4.1080    3.2850    2.2360    1.7810
578.4000   10.1970    6.0970    4.2540    3.3420    2.2910    1.6780
578.6000    9.8370    6.1050    4.3200    3.4070    2.1120    1.6240
578.8000    9.4770    6.0510    4.1880    3.1840    2.1870    1.5460
579.0000    9.3970    6.3610    4.5430    3.2240    2.1970    1.7250
579.2000    9.8270    6.1110    4.0580    3.2800    2.0670    1.8170
579.4000    9.1470    5.7150    3.6620    3.0720    2.1440    1.6240
579.6000    9.4470    5.7360    3.7640    2.9100    2.0840    1.7730
579.8000    9.3370    5.5170    3.9470    2.8580    2.0730    1.6460
580.0000    9.1670    4.9280    3.7130    2.7420    2.1950    1.4940
580.2000    8.8270    5.0930    3.6140    2.8660    2.0180    1.5740
580.4000    8.6370    5.1670    3.6580    2.8960    2.0810    1.6690
580.6000    8.7270    4.7950    3.5490    3.0870    2.2700    1.6190
580.8000    8.5170    4.8510    3.5130    2.7660    2.1030    1.5960
581.0000    8.1970    4.4210    3.2240    2.9160    1.9100    1.5640
581.2000    7.9370    4.5730    3.0790    3.1090    1.8510    1.5400
581.4000    7.7770    4.5980    3.0770    2.9620    1.7810    1.3300
581.6000    8.0670    4.5080    3.2500    2.6040    1.5800    1.5600
581.8000    7.2770    4.3370    3.4210    2.4130    1.6120    1.4330
582.0000    7.1070    4.6770    3.2610    2.1860    1.5390    1.4620
582.2000    7.1970    4.4370    3.3890    2.2420    1.4860    1.2660
582.4000    7.3070    4.6230    3.6320    2.2230    1.3290    1.4670
582.6000    6.9670    3.9980    3.2010    2.2280    1.2940    1.3360
582.8000    6.9370    3.7570    3.2390    1.9840    1.3150    0.9980
583.0000    6.6770    3.9470    3.3040    1.9510    1.2950    1.1680
583.2000    6.7270    4.2630    2.9840    1.9310    1.3020    1.1750
583.4000    6.5070    4.2520    2.5380    2.1320    1.3890    1.1540
583.6000    6.5470    4.2100    2.4860    2.2170    1.2300    1.0440
583.8000    6.6870    3.8990    2.4340    2.2310    1.3870    1.2370
584.0000    6.4770    3.6980    2.5850    2.1190    1.4170    1.0930
584.2000    6.5170    4.1650    2.5850    1.9990    1.6380    1.1470
584.4000    6.1870    3.9030    2.2410    1.8010    1.6940    1.2950
584.6000    6.6370    3.9400    2.1820    1.6450    1.4750    1.2230
584.8000    5.9670    3.6890    2.2790    1.7390    1.4220    1.0630
585.0000    5.5970    3.7350    2.1260    1.6650    1.3990    0.9970
585.2000    5.4170    3.5120    2.1200    1.8590    1.3860    0.8830
585.4000    5.6570    3.8230    2.0850    1.7700    1.3020    0.8030
585.6000    5.7370    3.8630    1.7780    1.8030    1.2950    0.7850
585.8000    5.7270    3.6680    1.7700    1.5940    1.2610    0.6920
586.0000    5.2870    3.3070    1.6300    1.6630    1.3030    0.6450
586.2000    4.9470    3.4610    1.8880    1.6960    1.0500    0.4380
586.4000    4.3900    3.2100    2.1210    1.8360    1.0750    0.7270
586.6000    4.4150    3.1690    1.8260    1.6290    1.0280    0.6980
586.8000    4.5570    3.1990    1.6470    1.6540    1.0070    0.7070
587.0000    4.5170    3.0450    1.7110    1.5460    0.8920    0.6740
587.2000    4.5070    2.6910    1.4850    1.7430    1.1470    0.7910
587.4000    5.1170    2.7520    1.4850    1.4730    1.1050    0.6040
587.6000    4.8370    2.4930    1.3850    1.3820    0.9630    0.5940
587.8000    4.5070    2.4600    1.4110    1.6200    0.8160    0.7070
588.0000    4.7270    2.5850    1.1980    1.3940    0.7480    0.7840
588.2000    4.2540    2.5190    1.4450    1.1910    0.9750    0.7590
588.4000    4.1550    2.4910    1.4360    1.2700    1.0420    0.8570
588.6000    3.9970    2.6680    1.3420    1.2200    1.0960    0.8190
588.8000    3.9840    2.8910    1.6310    1.2150    1.0970    0.7780
589.0000    3.5470    2.4360    1.5770    1.1100    1.0370    0.5780
589.2000    3.8220    1.8640    1.5110    0.9930    1.1030    0.7680
589.4000    4.2400    2.1200    1.5720    0.9630    1.2100    0.6160
589.6000    3.8160    2.1570    1.3420    0.8530    1.0350    0.5590
589.8000    3.6030    2.0170    1.1530    0.9280    0.9830    0.5690
590.0000    3.4170    1.9500    1.1690    0.9590    0.9260    0.5470
590.2000    3.1540    1.9870    1.3150    1.0040    0.8770    0.6120
590.4000    2.9610    2.0530    1.4690    0.9990    0.9090    0.6140
590.6000    2.6460    1.8910    1.5190    1.0050    0.7180    0.5170
590.8000    2.7310    1.7730    1.2440    1.0150    0.7390    0.6460
591.0000    2.9440    1.7190    1.2670    0.7660    0.6730    0.3860
591.2000    2.6200    1.5990    1.3550    0.7630    0.6420    0.4110
591.4000    2.8380    1.6830    1.0800    0.6230    0.8150    0.3880
591.6000    2.4730    1.5470    0.8720    0.6840    0.9440    0.3970
591.8000    2.4480    1.6340    0.6590    0.7850    0.8480    0.3390
592.0000    2.2690    1.7130    0.9400    0.6510    0.8180    0.2520
592.2000    2.3280    1.7210    0.8780    0.2870    0.7360    0.2410
592.4000    2.4230    1.5860    0.9460    0.1590    0.6130    0.1870
592.6000    2.3830    1.4810    1.0290    0.2080    0.7150    0.2180
592.8000    1.9080    1.4470    1.1850    0.2180    0.5860    0.1300
593.0000    1.7480    1.4970    1.1320    0.1740    0.6950    0.1950
593.2000    1.9160    1.7060    1.2220    0.2540    0.4640    0.2400
593.4000    2.1290    1.5020    1.4350    0.2250    0.4840    0.2380
593.6000    1.8490    1.3960    1.0810    0.2970    0.4570    0.2410
593.8000    1.4040    1.4990    1.0460    0.4170    0.4220    0.3070
594.0000    1.3610    1.2570    1.0960    0.3850    0.4260    0.2510
594.2000    1.2820    1.4920    1.0520    0.2560    0.5490    0.2730
594.4000    1.2630    1.7740    0.9770    0.3440    0.4820    0.2280
594.6000    1.1230    1.5410    0.6690    0.3570    0.4700    0.3050
594.8000    1.3880    1.3360    0.7950    0.3750    0.4830    0.2250
595.0000    1.5030    1.0050    0.7950    0.3610    0.4240    0.2790
595.2000    1.4060    0.9640    0.5760    0.2240    0.2580    0.4090
595.4000    1.6520    1.2600    0.6570    0.1500    0.3830    0.3520
595.6000    1.4390    1.0390    0.4960    0.4700    0.5110    0.1880
595.8000    1.5160    0.9030    0.5650    0.3600    0.3710    0.1730
596.0000    1.4770    0.9740    0.4840    0.4320    0.2150    0.3500
596.2000    0.9320    1.1190    0.3330    0.3590    0.3260    0.3290
596.4000    1.0620    0.8380    0.3540    0.3770    0.2400    0.2060
596.6000    1.3780    0.7080    0.4560    0.2080    0.1120    0.0740
596.8000    1.1440    0.6640    0.3940    0.3590    0.1840    0.1700
597.0000    1.1430    0.4730    0.5090    0.2750    0.4290    0.3430
597.2000    1.3200    0.3290    0.2770    0.1370    0.2930    0.3430
597.4000    1.0170    0.5030    0.1370    0.1300    0.1810    0.2350
597.6000    1.1760    0.3950    0.0980    0.0840    0.1450    0.2220
597.8000    0.6150    0.6610    0.1060    0.0040    0.1950    0.2320
598.0000    0.5720    0.4540    0.1470    0.2160    0.0120    0.2550
598.2000    0.2700    0.5220    0.1180    0.2260    0.0410    0.0590
598.4000    0.1120    0.4730    0.0730    0.1680    0.2350    0.1820
598.6000    0.2230    0.3210    0.0520    0.1850    0.0730    0.1140
598.8000    0.2440    0.2630    0.0160    0.1340    0.1180    0.1550
599.0000    0.0000    0.3290    0.1420    0.2640    0.0860    0.2520
599.2000    0.1390    0.2390    0.0040    0.2560    0.0600    0.2770
599.4000    0.2280    0.0000    0.3840    0.2210    0.1630    0.0220
599.6000    0.0520    0.1560    0.1500    0.1070    0.0650    0.0500
599.8000    0.0840    0.0050    0.2930    0.0260    0.0000    0.0020
600.0000    0.0630    0.2900    0.0000    0.0000    0.0490    0.0000
