# Supplementary material for: Do Spectra Live in the Matrix? A Brief Tutorial on Applications of Factor Analysis to Resolving Spectral Datasets of Mixtures
Source: J Fluoresc. 2021 Aug 6;31(6):1599–616. doi: 10.1007/s10895-021-02753-w (PMC8547214; doi:10.1007/s10895-021-02753-w)
Supplement: Supplementary file 2 — (ZIP 654 KB) [file 10895_2021_2753_MOESM2_ESM.zip › Appendix_D/Crude_data/QUENCHING/Q_MIX_345nm.txt]

 1.4645    1.2530    3.0320    2.5770    2.1600    0.0000    0.7510    0.2310    0.5990    0.5570    0.0740
 1.2866    1.6150    2.2930    2.2330    1.5690    0.0000    0.7510    0.2310    0.5990    0.5570    0.0740
 0.5926    0.8740    1.2740    1.3770    1.1020    0.0000    0.7510    0.2310    0.5990    0.5570    0.0740
-0.0693    1.3860    1.0460    0.5680    1.2420    0.0000    0.7510    0.2310    0.5990    0.5570    0.0740
-0.1763    0.9950    0.6380    0.3330    1.0600    0.0000    0.7510    0.2310    0.5990    0.5570    0.0740
-0.1557    0.5410    0.0000    0.2500    0.3420    0.0000    0.7510    0.2310    0.5990    0.5570    0.0740
 0.4042    0.2150    0.3580    0.7360    0.1790    0.0000    0.7510    0.2310    0.5990    0.5570    0.0740
 0.1450    0.4940    0.0940    0.4300    0.0000    0.0000    0.7510    0.2310    0.5990    0.5570    0.0740
 0.0462    0.3650    0.0690    0.3080    0.2520    0.0000    0.7510    0.2310    0.5990    0.5570    0.0740
-0.1916    0.2230    0.2660    0.0670    0.3670    0.0000    0.7510    0.2310    0.5990    0.5570    0.0740
-0.0333    0.0000    0.4170    0.2390    0.1800    0.0000    0.7510    0.2310    0.5990    0.5570    0.0740
 0.2796    0.2430    0.5490    0.5790    0.5870    0.0000    0.7510    0.2310    0.5990    0.5570    0.0740
-0.1033    0.5860    0.3090    0.2310    0.7950    0.0000    0.7510    0.2310    0.5990    0.5570    0.0740
-0.3450    0.5260    0.3740    0.0310    0.8880    0.0000    0.7510    0.2310    0.5990    0.5570    0.0740
-0.0368    0.5730    0.7840    0.3890    1.0210    0.0000    0.7510    0.2310    0.5990    0.5570    0.0740
-0.0527    0.8410    0.7640    0.4310    0.8620    0.0000    0.7510    0.2310    0.5990    0.5570    0.0740
-0.5520    1.2030    0.2990    0.0000    0.8270    0.0000    0.7510    0.2310    0.5990    0.5570    0.0740
 0.3373    1.4190    0.2630    0.9710    1.3410    0.0000    0.7510    0.2310    0.5990    0.5570    0.0740
 0.9047    1.4200    0.9990    1.6290    1.1060    0.0000    0.7510    0.2310    0.5990    0.5570    0.0740
 0.6334    1.5790    1.1970    1.4520    1.6490    0.0000    0.7510    0.2310    0.5990    0.5570    0.0740
 0.4816    1.7410    1.2500    1.3950    1.6150    0.0000    0.7510    0.2310    0.5990    0.5570    0.0740
 0.8661    2.1350    1.8320    1.8730    1.6030    0.0000    0.7510    0.2310    0.5990    0.5570    0.0740
 0.8375    1.8670    1.6940    1.9310    2.0840    0.0000    0.7510    0.2310    0.5990    0.5570    0.0740
 1.1502    3.1160    1.7940    2.3200    2.1300    0.0000    0.7510    0.2310    0.5990    0.5570    0.0740
 0.8380    3.2410    2.2990    2.0660    1.7590    0.0000    0.7510    0.2310    0.5990    0.5570    0.0740
 0.5253    2.9460    2.4700    1.7930    2.2040    0.0000    0.7510    0.2310    0.5990    0.5570    0.0740
 0.7592    3.5160    2.2640    2.0520    2.4600    0.7090    0.4180    0.2430    0.5260    0.8660    0.0000
 0.2234    3.1600    1.9380    1.5320    2.3940    0.1200    0.4970    0.0740    0.0860    0.7990    0.2140
 0.9842    3.1590    1.8300    2.3140    2.4640    1.0020    0.0960    0.0830    0.0000    0.4900    0.3510
 1.5245    3.2990    1.7230    2.8890    1.8830    0.8250    0.0000    0.2340    0.3400    0.0000    0.5320
 0.7800    2.8120    2.1660    2.2000    2.6370    0.5010    0.0760    0.1110    0.3290    0.4960    0.8390
 0.8116    2.6750    3.1730    2.3120    2.8890    1.1070    0.4150    0.0000    1.3140    0.3550    0.7020
 0.7120    2.7350    2.8960    2.3150    3.0500    1.1430    0.8680    0.3970    1.6470    0.9340    0.9530
 1.1154    3.5610    2.6150    2.8440    2.7780    0.6930    1.2190    0.4300    1.5520    1.0830    0.8690
 0.7172    3.4840    2.5620    2.6010    2.8240    1.4200    0.6720    0.7190    1.0550    1.5390    1.0950
 0.3663    3.7970    2.6340    2.4460    3.0890    1.3870    0.9040    1.2580    1.6720    1.5900    1.2690
 0.4313    4.1460    3.4790    2.7540    3.8120    1.8230    1.0770    1.1600    2.4180    1.5410    1.1760
 1.1893    4.5670    3.8100    3.8010    3.6190    2.3390    1.6380    2.4190    3.3210    2.3090    2.0120
 1.0723    5.1190    4.8220    4.0160    4.4140    2.2800    1.6180    2.4860    3.2420    2.1970    1.5480
 1.1261    5.8070    4.7980    4.4580    4.3650    3.0680    2.1650    1.9230    3.2010    2.2600    2.2720
 1.4352    5.9900    4.9910    5.2400    4.8770    3.0110    3.2810    2.7020    3.3950    2.9050    3.1170
 0.6538    6.8700    5.4500    5.0590    5.4630    3.3180    3.0140    2.9790    3.3950    3.1920    2.2580
 0.5508    7.9210    6.2170    5.7410    6.2360    4.5440    3.1020    3.3670    3.6790    3.6870    2.4600
 0.6695    9.2580    7.2350    6.8860    7.3280    5.2210    4.1140    4.7950    4.6870    4.7210    4.2640
 0.2522   10.2980    8.9270    7.7860    7.9330    6.9410    5.6310    5.1950    5.8910    5.8190    4.2100
-0.4185   12.4380   11.2070    8.7650    9.7370    7.9710    6.9960    6.3960    7.6070    7.0990    5.6670
-0.2079   15.1980   13.2670   10.9850   12.7670    9.9410    8.3360    8.0760    9.3670    9.4190    6.4830
 0.2798   18.1780   14.6770   13.8550   15.4370   12.7010   11.2360   10.8860   11.7170   11.0490    9.3630
 0.6465   21.5280   18.4970   16.9950   17.8870   14.7210   14.1260   14.8860   14.0870   12.8290   12.1830
 2.4106   24.6780   23.1170   21.9750   20.1370   18.9210   17.3260   16.9760   14.9970   15.6690   16.0130
 1.9277   29.6480   27.4070   25.2650   24.7870   21.9510   20.5960   20.7860   18.9570   17.7190   18.0430
 1.3737   35.4080   32.3070   29.2250   27.4970   26.3510   24.1860   24.5760   23.1770   20.9790   21.0830
 0.5404   39.4280   38.4970   33.9050   34.7370   31.4610   27.9160   28.2260   27.6070   26.2090   25.2730
 1.7150   49.0980   46.0070   41.9150   42.4170   35.1010   33.6760   33.3260   33.4570   31.1190   29.4530
 1.9238   57.9280   52.9070   50.6650   47.9270   42.5110   39.3560   40.1260   38.1670   38.5090   36.8830
 1.3389   69.0180   60.8670   60.7850   57.4470   54.3110   49.2360   49.7260   45.6270   47.1290   40.9730
 0.7309   84.4880   76.2570   73.5050   69.4970   66.4910   60.4560   59.9260   55.9170   56.3990   51.5230
-1.1166  103.4680   93.0370   87.9950   83.8870   80.7610   71.4560   72.1360   70.1470   66.6490   62.5530
-4.4874  120.2680  109.8070  104.2550  101.2670   99.6510   87.3460   84.3260   82.7070   82.4890   77.2030
-7.4298  147.4680  133.7070  124.3550  121.4670  120.5510  105.4760  106.8060   98.7170   99.1490   92.5630
-2.5467  176.4680  168.1070  155.4550  146.3670  145.3510  130.2760  133.0060  122.6170  117.5490  113.3530
-5.2033  211.5680  198.4070  181.7550  179.2670  171.1510  157.3760  153.6060  149.1170  143.7490  139.6530
 0.4853  245.3680  229.8070  218.0550  207.7670  201.4510  184.8760  177.8060  176.4170  170.5490  163.1530
 6.7870  283.2680  265.4070  255.4550  239.0670  229.1510  215.3760  207.6060  198.5170  196.1490  189.6530
 3.0145  318.4680  301.4070  281.8550  268.9670  256.6510  249.7760  239.5060  226.8170  220.4490  214.0530
 3.9373  354.6680  330.2070  310.5550  295.3670  277.6510  270.0760  258.8060  252.7170  244.2490  235.4530
 4.8678  394.7680  360.8070  335.5550  322.8670  305.8510  294.4760  279.8060  271.8170  263.9490  257.5530
 6.6877  416.1680  381.3070  356.6550  338.3670  321.6510  308.4760  300.3060  284.6170  282.4490  273.7530
10.5405  432.9680  398.2070  374.3550  353.9670  333.2510  320.0760  313.3060  294.4170  290.7490  284.3530
 7.6882  433.9680  407.6070  379.6550  367.0670  342.2510  320.7760  320.6060  302.4170  294.6490  291.2530
 5.1155  434.5680  404.9070  379.7550  368.4670  344.7510  324.4760  315.9060  303.6170  299.7490  292.2530
 4.1439  427.8680  399.9070  376.5550  362.1670  338.3510  320.8760  315.4060  300.9170  293.4490  287.4530
 0.3291  420.6680  396.6070  366.4550  348.9670  330.7510  314.7760  307.0060  293.4170  288.3490  278.3530
-0.9805  408.7680  384.4070  355.7550  341.6670  320.5510  303.7760  299.2060  285.5170  277.6490  273.5530
 0.1662  391.4680  362.5070  345.3550  330.7670  309.8510  295.8760  288.0060  274.4170  263.6490  264.2530
-1.8453  374.4680  349.7070  330.5550  317.2670  298.0510  289.3760  280.8060  266.7170  254.9490  254.0530
-6.2876  352.8680  332.9070  312.8550  303.2670  288.6510  274.5760  268.1060  253.9170  248.9490  242.8530
-6.6188  336.9680  320.6070  299.4550  290.2670  279.8510  262.5760  254.1060  247.8170  238.5490  234.3530
-2.7353  324.8680  311.8070  290.8550  281.2670  264.4510  253.1760  243.8060  234.9170  230.4490  227.0530
-4.6902  312.0680  296.7070  277.1550  270.4670  252.8510  243.5760  240.7060  227.1170  220.6490  215.4530
-2.8617  299.6680  287.4070  267.9550  263.6670  244.3510  237.4760  230.6060  217.5170  213.3490  208.1530
-3.3955  294.2680  277.5070  256.9550  251.6670  237.9510  230.9760  222.9060  211.2170  205.2490  199.6530
-0.9537  288.3680  268.3070  249.2550  246.4670  232.0510  221.6760  210.8060  200.8170  198.3490  192.5530
 7.5661  279.4680  258.6070  247.6550  237.5670  221.6510  214.6760  204.4060  197.9170  193.0490  183.5530
 6.0128  264.8680  249.5070  235.7550  226.3670  206.1510  204.3760  194.8060  192.1170  183.7490  178.8530
 5.4600  249.4680  239.3070  224.5550  214.2670  200.1510  195.8760  185.9060  180.1170  176.2490  168.1530
 7.7636  237.9680  228.2070  215.9550  203.0670  191.5510  185.7760  175.2060  171.3170  169.1490  160.2530
 3.2035  226.6680  214.3070  200.3550  191.4670  180.0510  172.7760  164.7060  163.2170  161.4490  150.3530
 4.5519  211.0680  201.3070  190.7550  178.9670  166.7510  167.0760  158.1060  155.1170  151.1490  144.1530
 2.1602  195.9680  188.0070  177.7550  170.7670  157.7510  153.4760  148.5060  145.3170  141.2490  135.4530
 2.6041  187.9680  177.6070  168.1550  161.7670  152.6510  143.9760  139.5060  138.2170  133.7490  128.7530
 2.8350  179.0680  168.9070  159.0550  154.6670  143.2510  134.7760  132.1060  129.6170  125.0490  118.2530
 2.0979  169.0680  158.9070  149.8550  144.0670  135.0510  125.3760  127.1060  121.0170  116.6490  115.1530
 0.1401  161.8680  148.8070  140.4550  133.3670  128.1510  118.3760  118.9060  114.9170  110.0490  108.6530
-1.5212  153.5680  142.7070  132.4550  127.7670  123.6510  113.0760  115.1060  107.7170  106.5490  101.2530
-0.3983  148.7680  140.0070  128.3550  123.2670  117.7510  110.0760  109.1060  102.7170  104.7490  100.0530
 3.7665  144.1680  133.9070  128.3550  119.5670  114.1510  106.4760  105.2060  101.8170  100.4490   95.1130
 3.6029  141.3680  132.8070  125.0550  116.9670  110.5510  104.3760  100.5060   98.5170   97.7490   94.0030
 2.2008  137.1680  128.9070  121.5550  113.3670  109.3510  101.3760   98.6060   95.9570   91.4590   89.0430
 0.2759  135.8680  127.7070  118.6550  115.4670  107.4510  101.6760   98.1060   95.8370   93.5490   90.3430
 0.4837  137.6680  128.1070  119.0550  112.6670  105.7510  105.3760   98.7060   96.5070   92.9990   90.7030
 1.0343  140.8680  129.4070  121.0550  114.7670  107.3510  102.8760  102.6060   99.4170   96.3690   93.7730
-1.5805  143.4680  135.0070  121.2550  118.1670  112.4510  104.1760  101.4060  100.3170   97.2490   96.4530
-0.0864  146.2680  140.8070  127.0550  122.1670  118.1510  108.5760  104.3060  101.1170   99.2490   97.2530
-0.3074  153.5680  145.9070  132.7550  126.4670  121.0510  110.6760  109.1060  109.3170  103.1490  102.2530
-1.2648  162.1680  152.0070  139.4550  138.9670  127.6510  118.8760  116.8060  112.9170  110.6490  106.2530
-1.6442  172.9680  159.3070  148.5550  144.5670  135.8510  129.8760  122.8060  120.1170  116.8490  113.1530
 0.3267  183.5680  173.7070  161.8550  153.0670  144.8510  139.5760  130.9060  127.8170  129.1490  122.1530
-3.2362  203.7680  185.6070  171.4550  167.3670  158.3510  151.2760  144.6060  138.3170  139.4490  135.0530
-4.5244  219.4680  202.0070  185.0550  183.7670  171.8510  161.8760  156.7060  153.3170  150.1490  148.1530
-3.6783  240.2680  220.4070  202.3550  198.8670  188.3510  175.7760  170.0060  161.2170  161.2490  156.5530
-4.3589  264.3680  238.9070  219.4550  215.1670  199.5510  190.7760  185.4060  177.2170  173.5490  167.7530
-1.7135  283.5680  259.4070  240.9550  229.1670  216.4510  208.1760  197.7060  192.2170  186.7490  183.1530
-1.2501  301.9680  276.4070  261.0550  250.4670  233.8510  225.1760  213.6060  207.8170  199.4490  198.0530
-0.2838  327.5680  294.2070  282.0550  269.6670  252.6510  243.3760  239.7060  225.3170  220.6490  211.4530
-2.7546  356.0680  325.4070  299.5550  289.9670  272.3510  258.0760  255.4060  245.3170  233.7490  227.2530
-7.3399  372.6680  344.8070  314.3550  304.7670  291.3510  274.3760  269.3060  261.4170  249.5490  241.7530
 1.2310  394.9680  361.4070  341.2550  319.3670  307.7510  290.1760  282.8060  273.2170  262.4490  255.3530
 4.2034  417.5680  384.4070  361.0550  337.8670  317.8510  305.7760  291.4060  287.3170  275.0490  267.2530
 2.7210  433.1680  404.6070  374.5550  355.7670  331.9510  324.7760  305.1060  295.1170  288.4490  275.3530
 3.3187  455.8680  412.7070  388.0550  364.8670  342.2510  329.2760  310.6060  303.1170  295.8490  287.2530
 5.5000  461.9680  425.3070  400.9550  373.6670  352.6510  337.5760  322.4060  308.6170  299.9490  290.2530
-0.1234  480.8680  435.4070  403.8550  381.4670  357.8510  345.2760  330.9060  309.3170  304.0490  297.3530
 0.9654  493.1680  452.3070  411.2550  386.7670  363.8510  348.9760  329.4060  316.6170  310.0490  303.3530
 2.3633  501.6680  456.5070  416.7550  389.7670  368.5510  350.3760  330.4060  327.0170  313.4490  302.3530
 4.4274  501.4680  453.6070  420.8550  390.2670  365.9510  344.8760  330.0060  327.2170  316.4490  303.7530
 0.3544  507.1680  460.1070  417.0550  385.7670  369.4510  348.0760  334.0060  317.3170  313.8490  301.2530
-0.3876  505.8680  455.2070  415.1550  383.5670  364.1510  344.2760  321.6060  318.9170  310.7490  299.8530
 0.2037  507.2680  454.8070  413.5550  381.1670  358.8510  338.4760  320.6060  311.7170  307.4490  298.8530
-1.1365  504.3680  453.7070  409.3550  381.9670  357.3510  334.6760  319.2060  312.8170  304.9490  297.6530
-3.7282  509.4680  446.9070  403.5550  378.9670  352.2510  335.3760  318.0060  309.0170  298.6490  288.6530
-3.3351  514.6680  450.8070  400.6550  382.9670  345.5510  330.3760  315.5060  301.4170  294.5490  281.2530
-9.3696  518.9680  445.4070  391.4550  375.2670  329.7510  327.3760  311.4060  291.9170  287.9490  276.8530
-8.2232  520.8680  446.0070  389.8550  368.0670  335.5510  318.9760  308.5060  288.6170  284.6490  276.6530
-2.9070  523.6680  446.5070  393.0550  359.0670  332.7510  312.5760  300.5060  290.0170  279.2490  268.7530
-0.7754  530.1680  448.6070  393.8550  357.9670  329.0510  307.3760  292.4060  286.3170  271.4490  265.2530
-3.4403  540.3680  447.5070  390.7550  353.5670  324.0510  303.5760  291.6060  279.6170  265.9490  262.1530
-0.2900  547.6680  452.4070  394.4550  352.4670  319.9510  304.3760  285.5060  277.5170  262.7490  256.2530
-1.2273  559.1680  458.9070  395.0550  357.6670  320.7510  300.2760  283.7060  275.5170  259.3490  257.0530
-2.7241  581.5680  460.1070  396.0550  353.1670  319.1510  298.0760  285.3060  274.4170  258.9490  253.3530
-5.6446  592.5680  468.6070  396.5550  358.1670  317.2510  300.5760  284.4060  271.5170  255.8490  250.5530
 1.3952  613.5680  480.4070  407.8550  359.9670  324.0510  299.5760  284.8060  268.3170  256.0490  246.4530
-4.9187  630.1680  489.8070  406.5550  362.5670  326.4510  295.1760  283.4060  267.8170  256.0490  243.9530
-4.6069  645.6680  497.6070  412.6550  363.4670  324.7510  297.4760  281.3060  273.0170  255.8490  242.4530
-9.7077  666.0680  506.2070  414.1550  366.5670  327.6510  304.2760  283.3060  269.5170  256.6490  244.1530
-3.7386  694.1680  521.7070  427.5550  375.5670  328.3510  308.5760  282.7060  270.0170  255.9490  240.3530
-2.9518  710.6680  530.5070  436.5550  378.8670  331.1510  309.8760  285.0060  274.0170  259.9490  241.0530
-0.7322  734.1680  541.8070  447.7550  388.3670  339.2510  314.9760  287.5060  272.5170  259.3490  245.3530
-0.7029  755.1680  555.8070  457.4550  399.5670  343.0510  314.5760  291.4060  278.1170  261.1490  246.6530
-5.7758  778.7680  570.8070  462.6550  401.6670  355.9510  316.7760  295.8060  281.5170  265.1490  246.2530
-2.2555  804.2680  590.8070  476.9550  411.3670  357.4510  328.7760  295.2060  282.4170  264.1490  250.2530
-0.4993  820.2680  606.6070  489.9550  416.1670  366.9510  326.2760  300.6060  280.7170  266.3490  251.5530
-7.7632  848.6680  618.5070  494.4550  421.8670  377.7510  333.0760  306.2060  285.2170  273.0490  254.2530
-8.8728  877.1680  635.1070  505.6550  441.0670  386.1510  338.4760  313.2060  292.0170  278.5490  261.5530
-0.1356  905.1680  656.2070  527.1550  448.8670  392.8510  346.5760  315.3060  300.4170  281.7490  267.0530
 0.4001  937.0680  668.6070  540.7550  460.9670  400.7510  358.5760  330.1060  306.5170  286.5490  270.0530
-2.9390  961.0680  681.2070  550.6550  469.8670  411.2510  367.3760  335.1060  308.8170  292.6490  271.3530
-3.0457  987.1680  709.3070  563.9550  480.2670  420.9510  374.9760  341.6060  322.3170  299.5490  279.3530
-2.4354 1019.3680  734.4070  578.0550  494.7670  427.3510  381.4760  349.6060  325.1170  302.2490  284.5530
 1.6047 1048.3680  745.1070  595.5550  508.5670  439.5510  387.0760  357.7060  325.8170  309.8490  286.9530
 2.5284 1074.3680  767.1070  609.8550  512.3670  444.4510  396.5760  365.8060  330.4170  314.6490  294.6530
 5.5564 1098.3680  779.6070  626.1550  527.1670  453.9510  408.3760  370.9060  338.4170  318.8490  297.0530
 5.8527 1123.3680  796.4070  639.5550  539.6670  460.7510  419.5760  380.0060  344.1170  326.7490  301.3530
 0.0913 1146.3680  814.5070  646.6550  544.5670  473.2510  431.8760  387.1060  354.3170  336.0490  308.0530
 0.8199 1167.3680  828.4070  659.8550  556.5670  485.1510  436.7760  402.7060  363.1170  336.8490  313.1530
 6.6879 1195.3680  843.5070  677.6550  564.4670  485.2510  441.5760  409.3060  373.3170  346.7490  324.3530
 8.1460 1207.3680  851.3070  690.3550  570.5670  496.7510  450.0760  410.9060  374.3170  355.9490  330.0530
 4.4660 1221.3680  868.3070  697.2550  580.0670  506.2510  454.5760  423.1060  379.7170  360.2490  336.6530
 1.0279 1239.3680  877.4070  703.7550  583.8670  516.1510  467.1760  430.0060  392.8170  363.3490  338.0530
-2.5298 1255.3680  896.1070  709.5550  595.3670  518.2510  472.1760  429.6060  399.0170  372.7490  346.3530
-5.3378 1274.3680  905.8070  715.5550  605.5670  524.6510  476.1760  435.6060  399.0170  379.2490  353.6530
-1.0813 1277.3680  915.0070  728.0550  617.6670  530.1510  482.9760  443.3060  408.1170  383.9490  350.2530
-1.7787 1284.3680  917.1070  735.0550  624.0670  536.8510  489.8760  455.6060  406.4170  389.8490  363.7530
 1.6298 1304.3680  934.3070  745.5550  631.9670  544.2510  497.3760  456.1060  415.1170  391.1490  367.4530
 0.3424 1311.3680  940.7070  750.6550  641.4670  556.4510  502.0760  458.3060  419.3170  398.0490  375.6530
 3.8690 1319.3680  953.8070  759.8550  641.5670  562.0510  510.3760  463.4060  425.7170  395.7490  374.0530
 5.8521 1318.3680  951.5070  766.8550  647.9670  564.3510  511.0760  463.2060  434.5170  399.9490  380.6530
-1.3625 1324.3680  961.0070  764.0550  653.6670  576.1510  519.5760  472.1060  439.3170  401.2490  381.7530
-4.0793 1337.3680  963.1070  765.1550  656.7670  584.3510  518.1760  469.3060  438.2170  404.1490  381.8530
 3.0082 1333.3680  961.4070  775.4550  663.5670  580.1510  516.6760  473.2060  444.9170  403.8490  390.0530
-2.0529 1344.3680  961.6070  773.0550  663.9670  577.5510  518.2760  471.1060  444.3170  408.3490  394.2530
-0.5179 1349.3680  977.9070  776.7550  661.9670  579.2510  519.1760  477.3060  448.0170  418.8490  393.1530
-0.2565 1352.3680  977.6070  778.6550  661.5670  578.7510  516.9760  481.1060  443.9170  422.9490  392.4530
-2.2488 1355.3680  977.6070  777.7550  661.7670  580.1510  520.4760  480.8060  450.9170  416.4490  395.2530
-7.1829 1362.3680  982.1070  773.4550  660.2670  577.1510  521.2760  479.1060  455.5170  418.1490  394.2530
-1.1772 1368.3680  982.2070  779.7550  651.7670  585.6510  524.8760  477.8060  443.5170  414.1490  390.4530
-0.3533 1375.3680  987.6070  780.6550  654.3670  579.6510  522.0760  481.2060  444.9170  414.5490  386.7530
 1.4645 1372.3680  986.3070  782.3550  651.3670  576.7510  523.5760  481.7060  440.2170  410.4490  387.5530
 5.0747 1371.3680  981.6070  785.6550  660.7670  571.3510  522.3760  477.4060  436.7170  408.1490  384.1530
 2.6202 1376.3680  976.1070  782.7550  656.4670  575.7510  521.3760  471.0060  438.9170  403.8490  382.0530
 5.7058 1376.3680  976.7070  785.3550  656.0670  570.0510  517.3760  467.5060  433.7170  406.0490  385.2530
13.7114 1378.3680  990.0070  792.9550  656.7670  562.7510  517.8760  470.6060  438.4170  411.2490  382.3530
 4.9039 1399.3680  987.6070  783.8550  652.7670  565.3510  520.1760  467.8060  438.5170  413.9490  381.3530
-1.2132 1394.3680  990.9070  777.5550  656.7670  569.6510  512.0760  462.9060  436.8170  407.7490  380.8530
 1.9099 1388.3680 1002.2070  780.6550  657.4670  568.8510  503.7760  463.7060  434.4170  405.0490  373.4530
-0.5771 1408.3680 1000.2070  778.3550  660.8670  562.8510  508.4760  457.2060  429.0170  401.8490  372.8530
-2.1575 1417.3680  997.1070  777.1550  659.2670  561.2510  512.5760  457.0060  424.8170  395.1490  370.3530
12.6358 1422.3680  994.6070  792.4550  659.0670  561.2510  510.3760  454.6060  421.9170  397.0490  373.8530
 3.0403 1425.3680  996.8070  783.4550  655.7670  567.1510  506.2760  456.0060  418.9170  401.2490  370.7530
 4.4136 1431.3680 1001.2070  785.5550  648.6670  565.5510  504.3760  453.4060  422.6170  394.4490  368.4530
 0.6696 1440.3680 1006.2070  782.6550  656.5670  562.6510  510.0760  458.0060  419.7170  394.7490  364.8530
-0.7511 1448.3680 1009.2070  782.1550  659.4670  559.3510  504.3760  452.9060  415.2170  393.6490  362.8530
-5.3146 1448.3680 1016.2070  778.6550  654.4670  565.2510  501.4760  452.1060  421.7170  388.9490  364.5530
-8.4251 1453.3680 1010.2070  776.9550  658.0670  566.5510  499.1760  452.7060  423.3170  388.2490  361.3530
-2.9887 1459.3680 1023.2070  784.2550  655.5670  568.4510  503.5760  452.4060  422.4170  385.3490  360.0530
-5.6942 1470.3680 1015.2070  783.8550  663.9670  567.3510  503.7760  457.1060  422.7170  389.5490  364.0530
-3.6137 1480.3680 1021.2070  788.6550  661.2670  573.2510  504.4760  458.3060  422.9170  397.3490  360.4530
-4.4840 1499.3680 1029.2070  790.8550  667.8670  565.4510  505.9760  459.7060  421.9170  391.8490  357.4530
-6.4565 1505.3680 1031.2070  792.2550  672.0670  566.7510  510.1760  459.5060  417.2170  386.7490  354.8530
-5.2689 1505.3680 1037.2070  797.0550  682.4670  572.4510  514.0760  460.0060  417.1170  390.9490  355.8530
-0.9295 1518.3680 1034.2070  805.1550  681.9670  570.5510  513.6760  463.7060  417.8170  386.2490  359.4530
 0.6245 1538.3680 1053.2070  810.4550  676.5670  570.9510  509.6760  457.7060  421.4170  384.7490  362.2530
-1.6983 1541.3680 1058.2070  811.7550  676.5670  577.8510  509.2760  460.5060  422.8170  392.2490  358.6530
-3.0736 1539.3680 1065.2070  813.8550  676.7670  580.5510  511.0760  467.6060  423.3170  397.1490  358.8530
-0.4405 1550.3680 1073.2070  819.8550  678.6670  581.4510  514.6760  465.4060  426.0170  390.1490  366.2530
-0.0214 1553.3680 1077.2070  823.5550  680.0670  583.6510  516.3760  469.1060  423.4170  394.2490  367.3530
 7.9310 1573.3680 1071.2070  834.7550  686.6670  590.6510  525.5760  466.0060  419.3170  392.1490  367.2530
10.4600 1580.3680 1080.2070  840.4550  688.5670  590.3510  519.0760  471.5060  430.8170  388.7490  365.9530
 5.2603 1588.3680 1092.2070  838.2550  693.7670  594.3510  521.8760  472.7060  431.6170  396.8490  368.0530
 4.4382 1600.3680 1096.2070  840.1550  690.3670  591.4510  518.5760  477.7060  434.4170  397.9490  369.4530
 1.8996 1603.3680 1093.2070  840.0550  691.7670  593.0510  518.7760  474.8060  432.8170  395.0490  367.5530
 6.3960 1607.3680 1095.2070  846.7550  693.6670  592.7510  521.6760  472.2060  435.0170  396.8490  371.2530
 2.8153 1610.3680 1094.2070  845.1550  699.5670  597.3510  523.7760  474.1060  435.8170  397.2490  370.2530
-3.0602 1601.3680 1090.2070  841.0550  698.4670  599.7510  523.0760  472.5060  435.8170  403.2490  373.4530
 5.6209 1606.3680 1101.2070  851.3550  702.9670  596.5510  528.0760  476.9060  430.2170  404.9490  373.7530
 7.2930 1613.3680 1099.2070  854.3550  696.2670  598.6510  528.2760  482.0060  436.0170  405.8490  374.1530
 5.7005 1613.3680 1111.2070  853.6550  701.2670  594.9510  523.6760  476.2060  435.8170  406.9490  371.5530
-0.7146 1610.3680 1118.2070  847.5550  702.3670  586.1510  522.6760  477.4060  437.4170  400.9490  376.6530
-1.6739 1606.3680 1109.2070  846.2550  706.3670  591.1510  527.2760  476.2060  437.1170  401.4490  373.6530
-4.6626 1614.3680 1100.2070  842.3550  705.4670  592.9510  528.9760  476.7060  432.5170  396.7490  374.3530
-6.4488 1616.3680 1097.2070  839.1550  701.8670  596.6510  528.3760  475.6060  432.9170  399.0490  370.8530
-4.9897 1614.3680 1094.2070  838.7550  698.9670  599.2510  527.4760  476.5060  431.1170  399.0490  372.8530
 3.1444 1601.3680 1086.2070  844.6550  692.6670  588.2510  528.1760  476.3060  433.0170  399.9490  370.2530
-2.9770 1589.3680 1093.2070  835.9550  695.2670  590.7510  520.0760  470.6060  430.5170  396.1490  369.9530
 1.5681 1585.3680 1094.2070  837.5550  693.1670  586.8510  522.2760  472.4060  425.1170  391.9490  368.7530
 3.4573 1567.3680 1094.2070  836.0550  693.9670  588.6510  527.9760  466.8060  426.8170  390.1490  370.0530
-2.2838 1565.3680 1087.2070  826.4550  691.7670  591.2510  518.0760  467.0060  428.7170  394.0490  370.7530
-0.3140 1551.3680 1080.2070  824.0550  685.7670  584.3510  519.8760  468.3060  420.1170  390.9490  366.1530
 1.6020 1549.3680 1074.2070  821.1550  682.5670  583.9510  519.4760  468.0060  419.5170  387.9490  359.9530
-1.7137 1536.3680 1060.2070  812.6550  671.5670  580.1510  513.0760  465.1060  418.8170  382.1490  359.1530
 3.7689 1533.3680 1053.2070  812.7550  667.6670  568.8510  505.3760  460.2060  415.5170  381.2490  353.7530
 2.2193 1523.3680 1043.2070  805.7550  663.1670  566.7510  503.1760  453.0060  415.7170  377.6490  355.5530
-0.6293 1509.3680 1039.2070  797.3550  668.4670  561.3510  500.7760  447.6060  407.9170  376.4490  353.9530
 1.4484 1499.3680 1019.2070  793.7550  663.6670  568.2510  502.3760  444.7060  406.5170  376.4490  350.6530
10.6004 1484.3680 1015.2070  797.0550  655.2670  562.2510  496.0760  445.9060  403.9170  372.4490  346.9530
 3.7503 1470.3680 1011.2070  784.0550  647.4670  555.7510  490.1760  440.9060  404.7170  371.7490  344.8530
 0.7533 1464.3680 1007.2070  774.5550  643.8670  549.3510  484.7760  433.2060  401.9170  366.6490  340.8530
-3.2273 1444.3680  994.7070  763.6550  638.0670  539.0510  483.7760  427.4060  395.2170  369.6490  337.8530
 2.0173 1426.3680  999.2070  761.6550  632.1670  536.6510  473.8760  422.4060  392.8170  366.4490  329.7530
 1.4221 1417.3680  983.2070  753.5550  625.6670  528.2510  476.0760  421.4060  390.8170  360.8490  334.0530
 1.8478 1407.3680  962.5070  746.3550  617.8670  520.5510  472.1760  418.8060  388.1170  362.0490  328.8530
 1.9830 1393.3680  952.7070  738.8550  615.9670  520.4510  458.6760  415.9060  382.4170  353.7490  320.0530
11.1753 1383.3680  944.8070  740.4550  604.7670  511.8510  455.5760  412.5060  379.9170  343.9490  321.4530
 1.6503 1366.3680  930.9070  723.3550  599.8670  512.9510  445.5760  407.4060  369.9170  343.5490  318.5530
 0.4133 1352.3680  929.1070  714.5550  596.7670  505.6510  448.5760  403.9060  365.5170  336.0490  315.5530
-1.3636 1331.3680  918.8070  705.1550  597.8670  499.5510  438.3760  400.8060  369.3170  332.5490  309.4530
-1.8878 1328.3680  908.5070  696.9550  581.9670  491.8510  433.5760  398.5060  361.2170  332.1490  313.3530
 1.5276 1314.3680  893.8070  692.6550  573.7670  484.2510  427.2760  386.4060  354.7170  323.4490  314.3530
 6.1173 1299.3680  883.5070  689.5550  563.8670  477.1510  422.7760  384.1060  348.4170  319.2490  302.5530
-0.2551 1285.3680  882.1070  675.5550  557.1670  474.1510  416.5760  376.9060  344.9170  311.6490  297.6530
-6.1358 1278.3680  874.9070  662.1550  548.8670  474.8510  414.1760  379.0060  335.9170  312.4490  292.9530
 0.1743 1267.3680  862.0070  661.0550  547.5670  470.4510  411.9760  369.1060  334.3170  309.6490  290.0530
 2.9261 1255.3680  855.3070  656.4550  546.7670  459.7510  403.8760  363.8060  332.2170  305.7490  284.8530
 2.3407 1234.3680  840.3070  648.5550  532.6670  456.0510  398.5760  359.5060  326.0170  300.6490  281.9530
 4.4303 1222.3680  830.8070  643.4550  530.3670  449.9510  393.8760  353.0060  322.6170  301.2490  276.8530
 5.3178 1204.3680  821.5070  637.3550  519.8670  446.0510  394.8760  349.4060  322.0170  295.5490  278.8530
 1.0818 1179.3680  820.9070  626.3550  516.8670  443.1510  385.4760  344.2060  321.4170  291.6490  276.0530
-2.6750 1180.3680  812.9070  616.0550  512.8670  435.2510  380.6760  343.6060  317.5170  289.3490  270.1530
-3.6750 1164.3680  802.5070  608.6550  505.2670  431.9510  376.0760  345.1060  313.5170  286.1490  267.4530
-3.0552 1157.3680  801.9070  602.9550  502.7670  427.1510  372.0760  335.5060  307.4170  285.4490  262.5530
-5.1243 1146.3680  797.4070  594.6550  489.9670  418.0510  370.8760  327.8060  301.3170  284.6490  263.0530
-0.6778 1136.3680  783.8070  593.0550  490.3670  413.9510  360.9760  326.2060  300.0170  279.9490  258.1530
 3.0129 1129.3680  771.0070  590.9550  484.5670  403.4510  355.3760  325.5060  298.6170  276.1490  257.6530
 2.8030 1120.3680  769.0070  585.2550  478.2670  406.4510  356.6760  320.9060  300.8170  272.4490  254.0530
 1.6878 1107.3680  760.9070  578.8550  477.0670  406.3510  353.5760  317.3060  297.4170  268.4490  251.1530
-4.1388 1098.3680  754.8070  567.8550  468.0670  396.8510  353.9760  313.7060  286.7170  267.9490  247.4530
 7.0536 1094.3680  746.6070  573.9550  476.1670  394.2510  351.9760  308.7060  281.7170  264.2490  245.4530
 1.5760 1082.3680  741.7070  563.4550  467.1670  397.8510  343.6760  308.7060  277.3170  263.4490  243.3530
 4.4921 1080.3680  738.6070  561.4550  461.2670  389.6510  336.3760  303.3060  278.8170  261.6490  246.5530
-3.9949 1071.3680  727.7070  548.1550  459.6670  381.0510  334.8760  303.1060  277.1170  259.2490  241.3530
 2.2692 1060.3680  721.7070  549.7550  454.8670  377.6510  327.5760  299.7060  277.5170  255.6490  238.0530
 0.3717 1045.3680  711.2070  543.3550  453.3670  377.0510  325.8760  300.4060  275.3170  255.1490  236.3530
-0.3978 1044.3680  706.7070  538.2550  451.6670  366.1510  324.6760  295.5060  275.2170  253.2490  233.4530
 3.2232 1037.3680  700.2070  537.6550  443.5670  365.5510  325.1760  290.3060  275.5170  248.9490  233.8530
-1.9476 1033.3680  701.0070  528.2550  438.9670  361.6510  324.3760  293.0060  266.9170  248.1490  231.0530
-2.5045 1022.3680  694.6070  523.3550  436.2670  356.0510  318.4760  289.1060  264.6170  244.1490  226.8530
-5.3677 1009.3680  686.5070  516.0550  431.7670  357.6510  316.7760  286.4060  260.3170  240.4490  226.2530
-3.8152 1000.3680  678.1070  513.1550  424.8670  358.7510  314.4760  284.4060  259.2170  244.7490  226.5530
-0.9120  988.9680  674.3070  511.6550  425.9670  354.7510  314.1760  282.6060  252.7170  239.7490  223.3530
-0.8416  981.8680  666.8070  507.4550  426.4670  344.5510  308.4760  277.1060  252.9170  236.4490  218.8530
-3.1577  978.6680  663.9070  501.0550  420.1670  346.1510  307.5760  269.5060  253.0170  233.4490  217.5530
-6.7678  970.2680  654.6070  493.5550  410.9670  346.7510  307.3760  270.1060  248.5170  227.6490  216.9530
-5.1471  961.1680  659.3070  491.4550  406.7670  343.3510  303.5760  273.4060  248.1170  228.0490  216.0530
-5.1969  956.1680  645.6070  487.7550  404.2670  335.9510  302.1760  271.2060  248.9170  230.2490  211.8530
-2.8233  956.5680  643.6070  486.4550  405.0670  334.8510  296.8760  268.4060  246.7170  225.2490  210.8530
-4.7059  945.0680  635.4070  480.7550  404.9670  330.1510  297.5760  267.7060  247.7170  226.6490  209.7530
-2.5403  931.3680  630.1070  478.9550  396.1670  325.3510  291.4760  266.2060  246.6170  222.3490  208.8530
-8.1519  923.8680  627.5070  469.2550  386.3670  325.6510  292.5760  264.3060  242.2170  219.8490  208.0530
-5.0865  916.3680  619.3070  468.1550  389.3670  323.1510  287.7760  261.8060  242.9170  217.1490  204.6530
-1.5893  911.5680  611.2070  467.4550  390.5670  320.4510  284.7760  259.1060  235.8170  215.7490  200.8530
-2.7306  902.8680  611.2070  462.0550  389.9670  320.8510  280.0760  256.9060  231.8170  211.7490  200.6530
-0.4587  883.7680  601.3070  459.9550  379.0670  319.3510  279.0760  257.3060  228.6170  212.8490  198.7530
 1.6817  891.1680  596.7070  457.6550  371.0670  311.4510  278.6760  255.2060  226.7170  214.3490  194.2530
 2.6052  877.6680  592.9070  454.0550  364.3670  309.7510  276.2760  247.9060  229.8170  206.1490  191.7530
-1.2522  869.6680  592.9070  445.5550  363.7670  308.0510  273.9760  244.5060  225.3170  205.3490  190.0530
 1.8583  855.6680  581.1070  443.8550  355.3670  303.8510  272.4760  241.6060  226.4170  204.3490  187.6530
 5.5499  851.3680  574.9070  442.5550  348.8670  300.8510  265.5760  237.9060  224.0170  201.0490  192.3530
 4.3125  844.1680  569.3070  436.1550  346.7670  297.5510  262.7760  239.6060  222.4170  197.0490  189.2530
 1.7972  829.2680  562.3070  428.3550  341.4670  295.5510  261.3760  238.1060  216.2170  199.7490  186.5530
 1.2631  822.0680  552.6070  422.5550  340.1670  289.9510  257.1760  228.7060  209.4170  195.3490  186.7530
-2.7695  804.7680  542.7070  413.3550  342.9670  283.5510  253.7760  229.4060  208.4170  190.2490  179.5530
-2.2028  795.8680  536.9070  408.8550  334.1670  281.7510  252.6760  228.5060  208.5170  192.1490  176.7530
 0.4273  789.1680  532.0070  406.4550  336.5670  281.3510  249.8760  224.3060  208.1170  189.5490  173.6530
-4.8888  776.4680  526.4070  396.0550  328.8670  277.3510  246.7760  221.2060  203.5170  186.5490  173.9530
-1.7774  764.4680  521.7070  394.0550  329.2670  271.9510  241.9760  220.2060  199.2170  178.7490  170.6530
-0.7588  752.8680  518.3070  389.9550  319.8670  267.3510  243.7760  217.0060  195.2170  177.2490  170.0530
-4.4206  738.5680  512.7070  381.1550  314.3670  264.1510  239.0760  211.6060  193.6170  177.9490  169.7530
-3.6369  729.9680  499.4070  376.7550  311.1670  264.5510  236.1760  208.5060  192.2170  175.2490  167.9530
-3.7812  720.4680  497.9070  371.3550  303.8670  262.7510  230.2760  209.1060  187.2170  171.9490  162.8530
-7.4629  712.0680  488.2070  362.3550  299.5670  260.2510  229.9760  206.6060  188.4170  168.2490  160.5530
-4.9035  706.3680  485.1070  359.5550  298.6670  253.4510  226.8760  203.6060  183.3170  165.6490  155.4530
-2.6208  696.8680  474.2070  356.4550  298.1670  246.5510  217.0760  203.5060  181.7170  163.0490  153.5530
-3.3582  685.1680  471.6070  350.3550  290.4670  249.0510  216.2760  197.7060  177.1170  162.8490  152.3530
-2.4631  676.0680  459.5070  345.9550  284.1670  241.2510  212.1760  192.0060  173.1170  161.8490  150.2530
 0.4250  665.2680  448.8070  343.6550  284.8670  239.0510  211.7760  188.8060  169.1170  157.5490  149.7530
-3.7047  652.3680  434.1070  334.4550  277.1670  238.1510  209.4760  186.7060  168.5170  155.0490  146.4530
-5.4531  646.2680  435.0070  327.7550  277.9670  232.7510  204.2760  184.2060  166.9170  155.0490  144.6530
-5.7843  632.5680  434.5070  322.5550  270.2670  230.1510  201.1760  181.6060  167.9170  152.5490  143.7530
-5.9684  622.2680  435.2070  317.5550  264.8670  226.0510  199.0760  180.4060  164.0170  147.5490  140.8530
-5.5736  616.6680  419.8070  313.1550  262.2670  224.9510  195.1760  176.4060  163.0170  146.5490  140.2530
-5.4039  602.6680  411.4070  308.5550  256.6670  218.2510  191.4760  173.7060  158.4170  144.5490  142.1530
-4.4160  593.8680  403.7070  304.8550  250.0670  208.9510  191.2760  170.4060  157.3170  143.6490  138.6530
-5.4432  590.9680  404.0070  299.2550  249.8670  207.6510  186.7760  167.7060  152.6170  141.5490  134.1530
-2.0515  580.9680  394.4070  298.1550  250.1670  209.2510  186.2760  163.4060  147.9170  134.0490  128.2530
-2.4001  578.0680  390.2070  293.3550  248.0670  204.6510  182.3760  164.6060  144.1170  136.1490  126.2530
-4.8694  556.8680  377.8070  286.4550  239.8670  197.2510  179.1760  161.8060  144.9170  137.7490  122.2530
-3.0339  547.7680  372.0070  283.9550  237.2670  197.3510  177.9760  159.4060  144.0170  132.9490  122.4530
-1.3221  535.9680  362.1070  281.4550  234.7670  195.4510  177.1760  156.9060  141.7170  134.2490  122.1530
-1.5990  532.3680  356.6070  277.0550  225.9670  196.0510  172.9760  153.3060  139.4170  130.5490  119.3530
 1.5681  526.3680  349.2070  276.1550  225.9670  191.1510  168.1760  150.7060  136.9170  126.8490  118.7530
 4.7392  517.5680  345.3070  275.2550  223.5670  186.7510  165.7760  146.4060  135.3170  125.1490  115.1530
-0.3522  514.9680  340.5070  266.0550  222.4670  181.3510  165.2760  145.3060  132.8170  123.2490  114.9530
-1.4677  506.6680  337.6070  260.7550  219.9670  178.4510  163.4760  142.4060  130.1170  122.0490  114.3530
-1.9903  494.5680  331.1070  256.0550  215.0670  178.1510  153.9760  142.2060  127.4170  118.0490  112.8530
-1.4495  491.0680  327.2070  252.5550  210.1670  175.4510  155.5760  139.7060  123.9170  117.4490  110.0530
 0.6081  481.5680  320.3070  250.7550  207.9670  173.8510  152.2760  136.8060  121.9170  116.3490  108.1530
 1.0596  476.5680  315.7070  247.5550  201.8670  172.6510  150.3760  132.2060  119.0170  114.3490  105.2530
 1.6255  467.0680  312.8070  244.6550  202.4670  170.2510  149.0760  131.0060  122.1170  112.5490  105.2530
-1.0327  462.0680  306.1070  238.6550  195.8670  167.3510  148.1760  131.2060  117.9170  113.1490  104.6530
-0.5633  451.6680  305.6070  235.8550  193.2670  162.8510  145.2760  129.3060  115.3170  110.0490  102.8530
 0.1991  450.5680  296.9070  233.3550  191.4670  163.7510  142.6760  126.2060  115.2170  108.9490  101.4530
 0.0773  442.6680  296.5070  229.9550  188.4670  160.6510  139.3760  126.7060  110.8170  106.7490  100.2530
-1.2017  441.0680  292.8070  225.3550  185.0670  154.6510  137.7760  125.7060  112.4170  104.1490   97.9530
-1.6574  432.0680  284.4070  221.5550  181.8670  154.9510  134.3760  124.1060  111.2170  102.2490   95.9330
 1.4566  427.0680  284.2070  221.3550  176.0670  151.7510  132.7760  120.4060  109.0170  100.1490   93.7630
 0.7792  419.1680  282.0070  217.4550  179.1670  150.6510  130.7760  117.6060  109.8170   98.1490   89.3430
 1.5161  414.5680  280.5070  215.0550  177.3670  146.8510  130.0760  117.0060  104.8170   96.2390   91.2730
 2.4048  406.8680  272.9070  212.8550  174.8670  147.8510  126.9760  115.3060  101.5170   95.2990   90.0130
-0.9660  397.3680  273.6070  206.4550  169.8670  145.0510  124.0760  114.7060  103.3170   96.3290   88.0730
 1.7994  391.4680  268.1070  206.2550  171.4670  140.6510  123.3760  110.9060  100.4170   93.1890   86.5330
 2.9714  378.7680  263.4070  204.5550  164.6670  139.7510  121.8760  110.7060  100.6170   92.5890   84.7530
-0.5928  377.0680  260.5070  198.2550  165.6670  137.3510  118.5760  109.3060   98.2170   94.2090   83.7930
-1.1718  375.1680  254.5070  195.0550  163.2670  136.5510  118.1760  107.8060   97.0170   90.7790   82.7730
-0.9275  375.1680  255.8070  192.7550  158.1670  134.5510  115.9760  105.2060   97.3170   91.1090   82.4830
-0.5677  367.5680  250.4070  190.5550  157.3670  136.0510  112.8760  105.3060   94.6870   86.7890   80.6130
 0.3258  367.9680  249.7070  188.8550  154.4670  130.4510  112.1760  104.4060   93.0570   86.3890   77.9330
-2.2372  356.9680  241.4070  183.6550  152.4670  125.6510  110.6760  102.6060   90.9170   87.7790   75.1830
-1.5287  351.9680  241.8070  181.7550  148.7670  125.3510  107.8760  102.6060   92.7970   85.7990   76.2530
 0.6197  346.9680  236.2070  181.3550  146.2670  121.4510  107.3760  100.2060   90.6370   84.9290   75.1330
-0.4351  348.7680  232.2070  177.8550  147.0670  118.8510  107.0760   94.5060   87.6870   82.7590   75.8230
-0.2907  344.1680  232.0070  175.6550  143.4670  119.6510  107.5760   94.9760   85.6270   79.8390   73.8430
-1.5377  334.9680  228.9070  172.1550  143.2670  118.7510  105.1760   92.9860   86.7570   77.1590   75.6930
 3.1507  327.6680  228.2070  174.6550  141.6670  118.5510  102.1760   91.0560   85.0870   76.3790   73.9330
 2.0064  324.5680  224.5070  171.3550  141.5670  117.3510  104.3760   90.8360   83.9470   76.9090   71.9230
 0.6504  321.3680  220.0070  167.8550  139.2670  113.0510  100.2760   91.5560   82.1570   76.2090   69.7330
 1.5921  317.8680  216.4070  166.6550  137.6670  114.5510  100.0760   91.6460   81.9870   74.2890   69.8130
-0.7731  313.3680  215.7070  162.1550  137.4670  112.0510   99.7760   88.0060   82.5370   71.7790   67.3730
-1.0378  310.8680  214.3070  159.7550  132.3670  112.0510   97.6760   86.2960   78.1970   73.7890   68.2430
 1.5949  302.9680  208.6070  160.2550  132.4670  108.2510   99.1760   87.2660   78.1470   73.8390   68.3330
 1.8676  300.7680  204.5070  158.4550  129.0670  106.0510   95.3060   86.2560   77.9570   72.0690   66.4730
-0.6778  297.1680  201.5070  153.9550  126.3670  107.0510   93.1460   83.1160   75.7570   70.4990   64.5130
-0.8523  296.9680  202.2070  151.9550  125.5670  107.6510   91.0260   82.7360   76.2970   69.4490   64.6530
 3.7049  293.9680  203.7070  154.7550  124.6670  101.2510   88.3060   80.5460   75.5370   68.7390   63.4730
 5.6500  290.6680  201.0070  154.9550  122.4670   99.8510   89.4260   81.0860   74.9770   68.6990   63.4530
 2.5169  288.9680  192.5070  150.0550  119.4670   98.6510   89.3260   79.7860   73.2470   66.4190   61.5730
 1.7248  285.4680  190.4070  147.4550  119.8670   99.3510   88.2060   75.0960   71.7270   67.2790   61.7530
 1.7943  281.7680  188.3070  145.6550  115.1670   99.4510   88.0960   77.6360   72.7070   65.6290   59.7430
 1.4282  276.9680  186.3070  143.3550  113.2670   95.3510   87.2560   77.4560   70.0970   63.9190   59.4030
-0.4874  268.9680  184.5070  139.4550  111.2670   94.7910   85.7960   73.9460   68.4470   63.4890   58.9930
 0.4146  267.8680  180.1070  138.3550  110.7670   95.7910   83.1660   71.8560   64.9370   61.0590   56.0830
 1.7108  262.6680  177.1070  137.6550  111.0670   94.7410   80.4960   73.2060   66.8370   59.6990   55.7230
-1.8180  258.8680  174.2070  132.1550  109.4670   91.0410   79.6560   73.3360   67.6070   60.4290   54.9830
 0.1989  253.9680  172.9070  132.2550  111.7670   86.1610   81.1660   72.4760   65.7870   58.9390   55.4330
 2.2354  249.1680  168.0070  132.4550  108.2670   86.0010   79.5860   68.6460   63.4870   56.8590   54.9030
-0.5365  248.1680  164.5070  127.9550  108.8670   87.2910   74.9760   69.1760   63.8070   55.0090   53.8930
 0.1210  244.4680  163.2070  126.9550  105.0670   86.3210   75.8560   68.6760   62.9670   56.2990   52.4030
-1.5511  243.8680  160.2070  123.6550  105.4670   82.7810   72.1960   68.9860   62.4370   55.4290   51.4930
-3.7072  242.1680  160.6070  119.8550  102.7670   80.6010   76.6160   67.2560   62.1270   55.5690   50.8230
-2.9310  236.3680  154.6070  118.9550  100.2670   80.2110   74.3760   65.4560   60.3670   54.6490   50.8930
-0.7160  230.3680  158.0070  119.4550   99.1670   79.5310   73.7660   64.3860   58.5070   54.1190   51.4430
-0.5018  231.8680  153.8070  117.8550   99.2670   79.6610   72.6660   63.4960   56.5670   53.4190   50.4930
 0.4322  224.9680  150.8070  116.8550   96.2670   79.9810   68.3960   61.9160   56.0970   51.9190   48.5330
 1.2250  221.3680  149.2070  115.6550   94.0470   77.6110   64.8760   60.2960   56.8970   51.4590   46.8830
-0.8760  217.7680  145.4070  111.5550   92.4170   76.1410   63.2160   59.8360   57.3770   51.4190   45.1330
-0.6737  212.6680  144.5070  109.7550   91.6070   73.9610   66.0960   59.2360   55.3370   52.6090   44.2330
 3.2464  208.7680  142.4070  111.6550   88.4370   75.0310   67.2460   57.6460   52.4470   51.1890   44.6730
 0.6914  207.5680  137.1070  107.0550   87.3070   72.8610   65.5160   56.6860   51.2770   48.6990   44.2730
-0.0759  203.8680  131.4070  104.2550   84.7570   72.5110   62.0660   56.9160   48.3870   46.7090   44.3430
-0.2991  197.3680  132.5070  102.0550   82.8170   71.4110   59.8060   56.0760   49.4170   48.4490   42.3430
-2.1989  195.8680  130.6070   98.2550   83.0070   69.4210   60.4860   54.4460   48.2970   46.8590   41.3830
-0.2728  195.7680  130.7070   98.3550   80.6570   66.0010   59.4860   54.9460   48.7970   44.5190   41.2730
-0.1613  186.7680  128.3070   96.6950   79.1370   63.9910   57.6960   54.1660   47.1670   43.1290   40.0830
-0.9470  181.4680  123.0070   94.2050   81.1370   63.2910   56.5360   51.6660   47.2970   43.3590   39.6930
-0.8656  178.9680  120.9070   92.6450   81.0970   61.9910   56.1360   51.2560   45.5570   41.9190   38.8930
 0.7857  179.1680  121.6070   92.6950   76.6570   61.3310   55.3860   48.6760   43.9370   41.0790   39.0430
 1.8826  177.0680  119.1070   92.2150   76.1770   59.2610   52.7660   48.3960   43.5270   39.0890   39.1330
-0.5651  174.6680  116.4070   88.2250   73.8770   58.5310   51.5060   46.1960   43.0570   39.7190   36.3930
 0.2821  171.3680  113.9070   87.5850   72.1370   58.6810   51.4060   46.7960   41.5370   39.9590   35.1630
-0.0838  167.9680  112.1070   85.7750   71.8870   58.0510   49.9060   45.7760   41.7770   38.6490   34.1930
-0.5232  163.8680  108.2070   83.9250   71.8670   58.1710   50.2660   44.4160   39.5270   37.0190   33.7630
-0.0195  163.3680  107.9070   83.0550   71.6370   55.6510   48.6660   44.5960   38.5970   36.5490   34.5530
-0.1514  159.1680  106.7070   81.5950   69.7470   51.8510   48.3960   44.2360   40.6870   36.0290   33.4230
-0.7691  155.9680  105.8070   79.7050   68.7770   51.3210   47.9160   44.5160   38.1970   35.9190   32.8130
 0.4180  155.9680  104.4070   79.6650   66.4970   52.5810   48.0860   43.9360   38.0470   34.6990   32.8730
-1.0720  153.4680  103.3070   76.9550   64.6770   51.6710   47.4860   43.6260   37.6970   35.9790   33.2630
-2.8592  146.2680  101.0070   73.9250   64.8270   52.6110   45.0360   41.3360   36.8470   36.0590   32.4830
-1.1455  143.1680   96.0870   74.3650   62.3770   50.7310   43.3460   39.6460   35.2270   34.8990   31.5830
-1.2521  142.7680   95.3370   72.9650   61.3270   48.5410   42.5460   38.6660   33.7170   33.7790   31.7930
 0.7792  140.7680   95.6870   73.6650   58.6770   48.4410   43.2760   37.0860   32.5970   34.1690   30.1630
 3.6147  136.8680   91.9570   75.1250   59.1270   47.2610   42.6360   38.2160   33.4370   31.5990   28.8130
 2.0600  136.0680   89.6370   72.1750   57.8470   45.6810   40.8060   36.6960   32.3070   30.3990   28.5030
 2.3300  132.5680   87.8070   71.0750   57.5570   45.7910   40.1960   37.3760   32.8070   30.0990   28.6230
 1.0202  130.0680   89.7870   68.4350   54.4170   44.5310   40.5860   35.2360   31.5370   31.9290   27.1430
 0.7857  127.5680   88.4970   66.9150   53.0170   45.3410   37.8960   33.6460   30.8270   31.1090   27.5230
-0.6138  127.0680   87.5670   64.2650   53.5070   42.0210   37.7960   33.3660   33.9670   29.9590   25.4030
-0.4441  122.8680   83.3970   63.1950   54.0470   42.6210   37.9060   34.7860   32.5870   28.7090   26.5130
 0.1271  123.6680   81.2770   62.5250   51.8470   41.2010   37.1260   33.8060   32.4270   27.0290   24.4330
 0.6660  120.3680   80.5870   61.8250   48.9070   39.7910   35.1160   32.9460   30.0070   27.6890   23.8730
-0.9999  116.1680   81.8870   58.9350   50.2670   38.8910   33.2360   30.9160   28.6070   27.2790   22.8330
-0.4127  114.2680   77.1070   58.3350   48.1770   37.4810   32.7660   31.2860   28.0370   26.1690   22.9730
 1.2533  111.3680   76.4670   58.8750   47.3470   38.9910   32.2960   29.9060   27.1470   26.0690   22.7730
-0.0753  111.6680   76.4770   56.4750   46.4770   38.0210   31.8360   29.4260   27.3770   27.0290   21.6230
 0.5558  108.4680   74.7370   56.0650   45.3570   36.2310   30.8660   28.4660   26.5170   24.2390   21.3030
 1.4030  106.2680   75.0170   55.9150   44.9470   36.4110   30.4760   29.5360   25.7070   23.6890   21.0330
-0.7185  102.2680   70.6270   52.8350   43.2970   36.9710   31.8760   29.3560   25.2470   23.6690   20.3830
-0.9948  101.6680   71.0570   51.6250   42.3770   35.2010   31.5260   27.8560   24.9570   23.7090   19.7630
-2.9393  103.5680   65.8770   48.7550   42.5270   35.1710   30.5260   27.5660   24.0070   23.9090   20.5430
-0.1115  100.0680   62.8570   50.6750   41.7470   34.0010   28.4360   26.5660   24.1670   23.0190   20.4430
 0.1967   97.6880   64.7670   50.1150   40.7470   32.3510   27.0560   27.0560   23.1970   23.4590   20.1330
 0.1615   95.7280   63.5670   49.2650   40.4370   32.6810   26.7160   24.8860   22.7170   22.4590   18.9630
 1.1550   93.8280   64.7570   49.4950   39.8570   32.1310   26.4760   24.5960   21.7270   22.0690   20.7930
-0.3748   92.3780   62.2170   47.2250   39.5270   31.4910   27.7460   24.9460   22.1270   20.4490   18.4130
-1.1176   93.2680   62.9270   45.7550   38.1270   31.4110   25.4160   23.1260   20.9470   21.0490   18.5030
-0.5099   88.7780   60.6870   45.6450   39.7370   30.7010   26.0360   22.3560   21.3570   22.0990   18.1430
 0.6224   86.2180   61.2470   46.0750   39.2970   29.6810   26.4660   24.5560   21.0670   19.4790   18.5730
 0.4261   87.1680   61.5770   45.1850   37.6870   29.4710   25.6060   24.8160   20.4470   19.3290   18.0830
 0.8152   84.3880   58.7770   44.8650   37.1770   27.8910   24.6960   23.3760   21.4270   19.9190   16.4730
-0.4736   83.1880   58.0170   42.8450   36.6370   27.3910   24.7160   23.5160   21.6170   19.1390   15.6330
-1.6771   82.5480   56.5770   40.8950   35.4270   27.9510   23.5360   22.6660   20.6870   19.4990   15.5130
-0.3360   78.6880   53.2870   41.4950   33.8170   26.4810   24.5960   22.6460   19.7670   18.1790   16.3430
-0.9083   77.7780   53.7170   40.2150   33.4570   25.9710   22.3860   22.2760   18.7270   17.1090   16.6130
 0.6423   77.7780   52.7470   41.0950   34.2770   25.3510   22.9860   22.2260   18.3170   16.8890   16.7130
-0.2012   76.6980   51.5570   39.6050   33.4870   26.2410   23.4160   20.5060   18.6470   16.5390   15.6430
 0.5198   76.3180   51.8170   39.6850   33.1070   25.5410   21.8560   21.0860   19.1370   16.8190   15.2230
 0.1923   73.3680   50.9970   38.7150   32.8670   25.4910   21.6760   20.4960   18.0470   15.9090   14.6730
-1.4537   75.6780   51.6370   36.4350   31.7470   24.8910   21.3660   18.8060   18.0870   14.5090   14.4330
-1.8428   72.5880   48.5370   35.4150   29.8170   24.5310   20.4760   17.3360   17.7670   15.9490   15.1630
-0.1828   73.4980   49.6670   36.4450   30.1370   24.6210   19.7260   18.5760   17.1370   15.7390   13.9330
-2.4110   71.8280   47.7770   33.5650   30.3770   23.9810   19.2160   18.0060   17.1270   14.4690   13.7630
-1.5505   70.9880   45.2570   33.7650   28.0570   23.9210   19.0560   17.5360   15.8170   14.6990   13.1330
-0.0806   69.9180   45.2870   34.5850   27.7270   22.5810   19.6160   18.3360   16.4170   14.5790   13.6430
-1.0387   67.1880   45.2270   32.9950   29.9970   20.6410   19.6060   17.2260   15.5370   14.5590   12.7430
-0.9066   65.6480   46.2470   32.5150   29.0270   22.0610   18.5560   16.3660   14.7870   14.6390   12.5830
-1.9762   64.0280   43.2370   30.8550   27.9570   21.5510   18.4760   17.2560   15.3270   13.4390   12.5630
 0.1929   64.3480   43.1270   32.4650   26.4570   22.0810   19.1360   16.4260   15.2170   12.5490   12.7830
 0.8486   63.7480   42.7670   32.5850   26.6070   21.1310   18.6160   15.2760   13.6870   12.8490   11.9030
-0.1186   61.2480   39.7370   31.1050   26.8070   21.6710   19.4560   14.7160   13.3870   12.7490   11.3030
 0.9248   59.9480   41.2770   31.6550   26.7270   20.7310   18.3560   14.2360   13.1370   13.6390   11.7030
 0.4611   59.3780   40.0070   30.7150   26.0070   21.0710   16.2560   13.1260   13.8970   12.8790   11.7730
 0.6469   60.1880   40.2770   30.4450   24.9970   20.9210   16.6860   15.1560   14.5570   11.8490   10.5230
 1.0165   58.7380   37.8870   30.3650   23.7670   20.6410   15.0460   15.5460   13.0770   12.4890    9.6430
 1.5715   57.9080   37.4670   30.4750   22.6970   20.0310   16.1960   15.7360   13.7470   12.8090   10.0930
 1.3656   55.1280   39.9470   29.8150   23.7570   19.7210   14.9060   14.4660   14.3470   12.1190   10.5730
 1.4373   55.2780   38.7670   29.4150   23.0970   19.1210   14.5160   14.0360   12.8670   12.5090   11.1330
 0.3097   54.3180   35.5570   27.7950   22.4370   18.1010   15.3260   13.3460   11.8370   11.7890   10.8130
 0.4543   55.8780   35.2270   27.4450   20.9170   17.6710   15.0760   12.7260   11.7270   11.5090    9.8130
 0.4098   53.9280   33.9670   26.9150   21.8970   17.0810   15.4560   12.4760   12.7970   11.9390    8.9930
-0.5117   51.2980   33.8070   25.5150   21.3070   17.9110   16.0760   13.5060   12.5470   12.1490    9.5430
-0.8032   49.6480   34.1570   24.7450   20.9070   16.9210   13.5760   12.5760   11.3970   10.5990    9.4830
-0.2085   49.4380   34.1670   24.8750   21.1870   16.9310   13.1160   12.8160   11.6170    9.7990    9.5330
 0.3927   47.2380   34.3770   25.0350   21.2770   16.5010   14.1460   12.3560   10.8170   10.1490    9.8830
 0.7535   48.4880   34.1770   24.9750   20.7970   15.0010   13.8160   12.2760   10.7470   10.6790    9.2730
-0.5240   48.3280   33.9870   23.2850   20.4670   15.5210   12.9760   12.5660   10.2370    9.7690    8.7030
-0.9237   46.9580   31.8370   22.4750   19.3070   15.9710   12.5660   11.6960   10.4770    9.5590    8.5230
 0.5362   46.5380   31.6970   23.5350   19.9770   16.4810   12.8060   11.2560   10.1570    8.9290    7.8930
 0.2063   44.9280   29.8170   22.8150   19.5670   14.4910   12.6660   10.4160   10.2470    9.2090    8.4230
 0.5064   43.1580   30.3670   22.7350   19.4170   14.9010   11.7660   10.1360   11.3370    9.1290    8.2130
 0.9195   43.0180   29.9570   22.7650   20.2170   13.6710   11.2260    9.7660   10.8770    8.9890    7.3930
 1.4993   44.1280   29.2470   22.9450   18.9870   14.0710   11.8660   10.1160   10.0770    8.9290    7.4430
 0.2581   42.8680   27.6870   21.2750   18.2670   13.6210   11.1760    9.7560    8.9470    8.7490    7.6830
 0.4219   41.6780   26.2470   20.9950   16.7370   11.9610   10.6560    9.9360    9.2670    8.7690    7.3430
