# Supplementary material for: Do Spectra Live in the Matrix? A Brief Tutorial on Applications of Factor Analysis to Resolving Spectral Datasets of Mixtures
Source: J Fluoresc. 2021 Aug 6;31(6):1599–616. doi: 10.1007/s10895-021-02753-w (PMC8547214; doi:10.1007/s10895-021-02753-w)
Supplement: Supplementary file 2 — (ZIP 654 KB) [file 10895_2021_2753_MOESM2_ESM.zip › Appendix_D/Crude_data/QUENCHING/Q_MIX_355nm.txt]

 -0.1604    0.2040    0.0000    0.0000    0.1010    0.0000    0.2830    0.0700    0.0600    0.1450    0.0000
 -0.1528    0.2040    0.0000    0.0000    0.1010    0.0000    0.2830    0.0700    0.0600    0.1450    0.0000
 -0.1457    0.2040    0.0000    0.0000    0.1010    0.0000    0.2830    0.0700    0.0600    0.1450    0.0000
 -0.1394    0.2040    0.0000    0.0000    0.1010    0.0000    0.2830    0.0700    0.0600    0.1450    0.0000
 -0.1345    0.2040    0.0000    0.0000    0.1010    0.0000    0.2830    0.0700    0.0600    0.1450    0.0000
 -0.1309    0.2040    0.0000    0.0000    0.1010    0.0000    0.2830    0.0700    0.0600    0.1450    0.0000
 -0.1286    0.2040    0.0000    0.0000    0.1010    0.0000    0.2830    0.0700    0.0600    0.1450    0.0000
 -0.1276    0.2040    0.0000    0.0000    0.1010    0.0000    0.2830    0.0700    0.0600    0.1450    0.0000
 -0.1276    0.2040    0.0000    0.0000    0.1010    0.0000    0.2830    0.0700    0.0600    0.1450    0.0000
 -0.1283    0.2040    0.0000    0.0000    0.1010    0.0000    0.2830    0.0700    0.0600    0.1450    0.0000
 -0.1295    0.2040    0.0000    0.0000    0.1010    0.0000    0.2830    0.0700    0.0600    0.1450    0.0000
 -0.1307    0.2040    0.0000    0.0000    0.1010    0.0000    0.2830    0.0700    0.0600    0.1450    0.0000
 -0.1317    0.2040    0.0000    0.0000    0.1010    0.0000    0.2830    0.0700    0.0600    0.1450    0.0000
 -0.1326    0.2040    0.0000    0.0000    0.1010    0.0000    0.2830    0.0700    0.0600    0.1450    0.0000
 -0.1334    0.2040    0.0000    0.0000    0.1010    0.0000    0.2830    0.0700    0.0600    0.1450    0.0000
 -0.1343    0.2040    0.0000    0.0000    0.1010    0.0000    0.2830    0.0700    0.0600    0.1450    0.0000
 -0.1356    0.2040    0.0000    0.0000    0.1010    0.0000    0.2830    0.0700    0.0600    0.1450    0.0000
 -0.1377    0.2040    0.0000    0.0000    0.1010    0.0000    0.2830    0.0700    0.0600    0.1450    0.0000
 -0.1405    0.2040    0.0000    0.0000    0.1010    0.0000    0.2830    0.0700    0.0600    0.1450    0.0000
 -0.1434    0.2040    0.0000    0.0000    0.1010    0.0000    0.2830    0.0700    0.0600    0.1450    0.0000
 -0.1461    0.2040    0.0000    0.0000    0.1010    0.0000    0.2830    0.0700    0.0600    0.1450    0.0000
 -0.1484    0.2040    0.0000    0.0000    0.1010    0.0000    0.2830    0.0700    0.0600    0.1450    0.0000
 -0.1497    0.2040    0.0000    0.0000    0.1010    0.0000    0.2830    0.0700    0.0600    0.1450    0.0000
 -0.1494    0.2040    0.0000    0.0000    0.1010    0.0000    0.2830    0.0700    0.0600    0.1450    0.0000
 -0.1470    0.2040    0.0000    0.0000    0.1010    0.0000    0.2830    0.0700    0.0600    0.1450    0.0000
 -0.1418    0.2040    0.0000    0.0000    0.1010    0.0000    0.2830    0.0700    0.0600    0.1450    0.0000
 -0.1324    0.2040    0.0000    0.0000    0.1010    0.0000    0.2830    0.0700    0.0600    0.1450    0.0000
 -0.1181    0.2040    0.0000    0.0000    0.1010    0.0000    0.2830    0.0700    0.0600    0.1450    0.0000
 -0.0995    0.2040    0.0000    0.0000    0.1010    0.0000    0.2830    0.0700    0.0600    0.1450    0.0000
 -0.0786    0.2040    0.0000    0.0000    0.1010    0.0000    0.2830    0.0700    0.0600    0.1450    0.0000
 -0.0603    0.2040    0.0000    0.0000    0.1010    0.0000    0.2830    0.0700    0.0600    0.1450    0.0000
 -0.0537    0.2040    0.0000    0.0000    0.1010    0.0000    0.2830    0.0700    0.0600    0.1450    0.0000
 -0.0746    0.2040    0.0000    0.0000    0.1010    0.0000    0.2830    0.0700    0.0600    0.1450    0.0000
 -0.1473    0.2040    0.0000    0.0000    0.1010    0.0000    0.2830    0.0700    0.0600    0.1450    0.0000
 -0.3061    0.2040    0.0000    0.0000    0.1010    0.0000    0.2830    0.0700    0.0600    0.1450    0.0000
  0.6068    0.0000    1.4030    1.1960    0.0000    0.1640    0.0000    0.0000    0.0000    0.0000    0.0240
  0.7720    1.2670    1.6160    1.8010    0.5720    0.2580    1.1560    0.4370    0.3370    0.7620    0.2470
  0.1914    2.3550    2.3250    1.8420    1.0480    1.1260    2.0040    0.9050    0.7120    1.2100    1.5790
  0.0632    3.1560    3.8360    2.5490    2.2580    2.2400    2.4850    1.9080    0.8930    2.0860    1.9690
  0.0607    4.0260    5.7160    3.6440    3.0740    3.6400    3.1240    2.8260    2.7760    2.2260    3.1160
  0.2361    5.7960    6.4260    5.2480    4.5540    5.6870    4.1710    3.9180    2.6800    3.4800    3.8570
  0.6738    7.0860    7.6060    7.5380    4.4340    6.5070    5.5610    5.0480    4.8450    5.4470    5.2870
  0.4190   10.3860   10.4960    9.6680    7.4140    7.2070    7.9510    7.0080    6.5050    7.5370    7.6570
  0.7383   14.5760   13.5060   12.9980    9.9740   10.5570   10.3010    8.5180    8.7050    8.9670    8.4170
 -0.2911   18.6260   18.2760   15.6880   13.4740   14.4370   13.4010   12.4380   12.3750   12.3470   10.9170
  0.7186   24.5260   21.8860   21.1880   18.7040   18.3670   16.7810   15.8280   15.7750   17.5870   13.2670
  1.8280   30.1560   27.9560   27.6080   23.4940   22.8870   23.0410   21.8080   19.9950   18.6770   18.8870
  2.7623   37.6160   36.1260   34.7180   31.6840   30.7770   28.8110   27.6680   25.0150   24.2270   25.6470
  3.6562   45.1960   43.7160   42.7080   37.9040   38.1270   35.1010   33.6980   32.4450   31.0670   29.7970
  4.6925   57.5060   53.3560   51.9080   45.3540   45.2570   40.7910   42.1280   39.7450   39.7170   37.3570
  4.9533   68.1460   65.9360   61.6580   54.7240   55.2070   47.8010   50.2780   45.7150   47.2870   44.1570
  1.1294   81.6460   78.2660   69.0880   67.2640   65.4070   58.0310   57.5380   57.2350   55.9670   53.2670
  3.7541   96.9160   93.1060   85.3680   81.3340   77.3170   71.7010   69.8080   70.3850   68.3070   63.7670
  3.3239  112.3160  109.0160  101.8280   94.6840   92.8470   86.3610   82.9280   81.0850   79.9570   72.8070
  1.9018  135.4160  127.4160  121.6280  111.8840  111.2670  103.1210  100.0680   94.9950   94.1670   88.6470
 -0.8807  165.9160  152.9160  145.6280  132.3840  135.1670  126.1210  123.2680  111.9950  113.1670  107.6070
 -0.7512  200.9160  187.5160  179.3280  163.9840  161.6670  147.4210  147.4680  140.0950  136.9670  130.1070
 -5.0113  244.0160  224.4160  216.5280  204.7840  196.8670  182.4210  179.2680  170.1950  166.6670  157.9070
-11.1706  292.9160  274.9160  260.5280  245.6840  234.0670  224.2210  216.1680  210.6950  201.1670  191.7070
 -6.0204  356.9160  343.7160  324.8280  302.1840  287.9670  272.7210  262.7680  256.9950  244.9670  230.1070
 -5.6670  438.8160  409.3160  392.7280  366.3840  353.8670  336.9210  315.6680  303.4950  298.1670  286.3070
 -7.8429  533.6160  490.7160  465.0280  436.3840  418.9670  394.9210  380.6680  369.4950  358.5670  341.4070
 -5.4763  630.7160  573.5160  546.4280  512.4840  493.8670  462.4210  448.9680  438.2950  423.2670  400.7070
 -1.5551  722.4160  669.6160  630.8280  590.8840  571.6670  538.7210  523.4680  511.6950  487.2670  461.0070
 11.9163  818.3160  774.1160  722.5280  673.1840  645.5670  619.4210  599.0680  584.3950  557.2670  531.9070
 17.7079  904.8160  850.3160  800.3280  745.2840  720.2670  687.9210  665.9680  646.1950  612.8670  588.3070
 15.9082  983.5160  916.6160  860.8280  810.9840  781.0670  747.5210  721.9680  694.7950  659.9670  638.6070
 24.8494 1045.4160  974.4160  919.6280  861.7840  828.1670  793.6210  759.2680  729.9950  702.6670  675.6070
 20.2955 1075.4160 1008.6160  950.7280  894.8840  863.9670  819.6210  786.1680  757.2950  727.9670  700.2070
 17.3633 1105.4160 1026.6160  968.6280  917.6840  880.3670  828.0210  808.7680  777.3950  754.5670  714.4070
 16.4639 1111.4160 1037.6160  974.0280  921.1840  886.3670  834.0210  811.5680  785.1950  751.0670  720.7070
  6.0464 1096.4160 1032.6160  956.6280  905.2840  871.4670  831.9210  808.0680  774.8950  739.6670  714.0070
  5.6322 1063.4160 1002.6160  938.1280  882.3840  848.7670  802.9210  787.6680  753.0950  723.6670  693.4070
  3.8110 1021.4160  957.9160  909.9280  854.7840  819.9670  774.8210  757.6680  732.8950  696.0670  681.8070
 -3.8336  977.9160  924.1160  870.5280  824.4840  788.7670  747.4210  725.6680  698.7950  676.9670  656.9070
-12.3231  934.2160  887.7160  827.5280  793.4840  754.5670  715.2210  686.6680  666.4950  648.6670  630.8070
 -5.9746  898.5160  850.5160  798.7280  754.0840  722.4670  682.5210  661.5680  640.5950  620.8670  599.1070
  3.5073  857.9160  816.0160  773.8280  717.7840  691.9670  658.2210  636.6680  613.3950  600.8670  571.6070
 -0.1176  826.5160  782.9160  737.3280  690.3840  664.7670  627.9210  612.3680  587.9950  576.9670  548.0070
  1.2261  793.1160  745.5160  707.5280  666.7840  633.3670  607.1210  582.1680  570.6950  555.6670  526.3070
  2.0991  764.1160  711.1160  678.8280  643.6840  607.8670  584.6210  563.1680  548.9950  528.6670  506.6070
  0.3392  740.2160  688.1160  648.6280  612.9840  587.9670  557.5210  541.9680  527.9950  505.6670  487.1070
  8.4152  709.0160  655.5160  628.8280  593.5840  562.4670  541.6210  526.8680  497.6950  485.7670  470.0070
  2.3512  675.7160  627.0160  594.9280  568.3840  544.8670  518.3210  501.2680  475.4950  469.8670  444.5070
 -0.5521  642.9160  600.8160  563.9280  537.3840  514.7670  491.5210  473.9680  456.9950  446.8670  423.9070
  4.2590  609.1160  575.3160  540.3280  501.0840  488.1670  469.6210  449.4680  438.4950  423.2670  403.5070
  4.4653  574.1160  542.8160  511.9280  482.4840  465.6670  440.3210  425.5680  416.5950  398.6670  379.9070
  4.5482  541.1160  508.4160  483.5280  448.5840  433.1670  415.8210  399.7680  390.2950  375.9670  358.3070
  3.1935  508.9160  475.2160  454.3280  423.1840  410.0670  390.8210  374.4680  365.5950  352.4670  334.5070
 -2.1346  477.8160  447.9160  422.3280  399.3840  386.9670  365.4210  353.3680  340.2950  330.8670  316.6070
 -2.3199  449.2160  423.9160  397.1280  372.2840  365.4670  345.3210  333.7680  316.6950  311.9670  300.0070
 -3.3440  425.3160  399.1160  373.1280  350.7840  342.8670  319.4210  316.1680  298.1950  295.9670  282.4070
 -4.3048  405.9160  380.2160  351.5280  335.4840  319.1670  311.3210  294.6680  281.6950  278.9670  266.9070
 -5.0937  382.2160  353.9160  332.6280  313.4840  302.8670  289.2210  277.5680  269.8950  267.3670  256.7070
 -3.1826  367.7160  338.9160  319.1280  301.4840  294.2670  275.0210  262.3680  261.7950  252.6670  247.2070
 -4.0781  349.1160  325.7160  305.5280  290.4840  281.0670  268.0210  256.9680  252.7950  243.2670  235.6070
 -4.0348  341.1160  319.4160  295.5280  280.1840  274.3670  260.2210  251.8680  243.7950  236.5670  227.6070
  1.2386  332.3160  310.1160  293.3280  274.6840  269.3670  252.4210  244.6680  237.4950  231.7670  225.0070
  1.1722  329.2160  307.0160  288.3280  270.7840  261.4670  247.5210  240.6680  228.5950  225.8670  221.9070
 -1.8169  320.8160  302.0160  283.0280  268.7840  259.7670  248.9210  240.2680  229.1950  224.4670  218.7070
  1.7001  326.5160  301.1160  287.0280  268.7840  260.2670  248.1210  240.2680  228.5950  226.4670  216.7070
  3.7173  334.6160  302.5160  292.5280  273.2840  263.6670  252.4210  242.1680  228.5950  229.7670  218.0070
 -1.8540  338.0160  308.5160  293.7280  283.8840  267.0670  252.5210  247.8680  234.4950  232.2670  222.6070
 -4.4231  349.8160  324.5160  301.6280  289.6840  274.7670  263.2210  255.0680  241.7950  240.3670  230.8070
 -7.4781  366.0160  341.0160  313.1280  306.0840  284.7670  275.1210  266.6680  253.6950  251.8670  242.6070
 -0.1586  388.8160  359.4160  339.4280  312.7840  309.0670  288.2210  282.5680  268.4950  260.4670  256.5070
  1.4693  408.8160  386.0160  364.7280  337.7840  324.6670  308.8210  303.0680  287.1950  281.4670  272.6070
 -1.0517  444.3160  417.5160  390.7280  366.1840  348.1670  336.7210  325.0680  309.2950  300.3670  292.9070
 -2.1015  482.2160  453.5160  423.0280  400.0840  380.7670  367.1210  351.0680  338.3950  326.5670  314.8070
 -3.1796  525.3160  489.0160  459.9280  433.7840  419.1670  396.4210  384.8680  369.7950  345.8670  340.5070
 -5.3311  569.8160  533.7160  500.0280  473.3840  457.6670  430.5210  416.7680  406.8950  387.5670  377.0070
 -1.1300  624.6160  585.8160  550.1280  520.5840  502.9670  466.0210  453.8680  438.7950  423.6670  414.3070
 -7.5609  685.6160  636.7160  592.3280  570.5840  550.4670  512.7210  493.5680  478.8950  457.3670  446.8070
 -1.6979  742.8160  697.7160  648.4280  612.7840  590.2670  562.4210  540.1680  524.9950  506.0670  489.0070
 -7.5340  808.7160  748.6160  693.1280  668.7840  634.8670  600.5210  579.9680  563.4950  536.3670  531.9070
 -5.3843  868.6160  804.3160  744.8280  712.3840  674.4670  650.4210  623.8680  605.4950  580.5670  566.2070
 -6.8840  919.6160  852.2160  790.6280  755.9840  723.5670  694.1210  667.0680  641.3950  614.5670  603.3070
 -3.8960  966.9160  898.6160  837.5280  800.8840  765.1670  728.0210  701.3680  685.8950  653.2670  634.3070
  0.2004 1018.4160  938.4160  881.1280  839.1840  801.2670  764.7210  736.7680  710.8950  679.7670  670.4070
  9.9609 1053.4160  982.9160  925.1280  865.4840  836.1670  792.3210  758.1680  736.1950  708.5670  684.0070
  6.6882 1089.4160 1014.6160  950.2280  893.0840  853.6670  821.7210  774.5680  763.3950  735.8670  709.9070
  5.3579 1115.4160 1040.6160  971.0280  915.0840  872.0670  839.5210  804.3680  776.0950  746.8670  718.1070
 -2.6106 1142.4160 1055.6160  978.8280  927.6840  892.1670  853.6210  821.4680  796.7950  754.5670  731.4070
  7.8755 1145.4160 1062.6160  998.8280  933.3840  888.3670  864.4210  826.9680  800.2950  769.4670  738.7070
 -4.3091 1148.4160 1062.6160  990.3280  939.6840  893.0670  866.5210  817.6680  805.0950  766.5670  738.9070
 -8.8010 1154.4160 1064.6160  984.3280  939.8840  897.5670  857.3210  822.1680  798.4950  763.6670  738.8070
 -5.5350 1148.4160 1057.6160  981.5280  928.5840  895.7670  838.2210  814.7680  787.4950  758.7670  735.3070
-11.9244 1145.4160 1056.6160  965.2280  918.1840  879.9670  831.4210  801.8680  780.7950  751.1670  727.3070
-10.2476 1137.4160 1032.6160  953.8280  905.7840  866.5670  824.0210  783.4680  762.0950  737.4670  712.2070
 -4.8999 1133.4160 1016.6160  943.6280  888.9840  844.5670  802.1210  774.2680  750.1950  725.6670  701.2070
  0.7277 1118.4160  995.6160  931.8280  867.1840  826.2670  785.8210  755.6680  735.5950  706.5670  685.0070
  0.1194 1101.4160  982.8160  912.5280  852.7840  806.0670  767.9210  745.5680  716.5950  680.9670  668.2070
  0.6900 1094.4160  971.0160  893.7280  833.3840  791.1670  744.7210  719.9680  691.7950  666.2670  644.8070
  6.8482 1074.4160  948.0160  880.4280  809.7840  765.9670  728.4210  693.5680  665.9950  644.3670  622.4070
  4.2535 1058.4160  933.0160  858.9280  784.6840  744.4670  710.6210  676.0680  653.2950  631.0670  608.5070
  0.3217 1049.4160  920.0160  837.1280  766.0840  726.9670  694.3210  661.5680  633.7950  616.9670  586.2070
-10.4892 1041.4160  904.1160  809.8280  751.5840  710.4670  677.2210  643.5680  614.4950  594.6670  568.6070
 -3.3270 1035.4160  891.7160  802.1280  733.3840  703.1670  659.1210  627.3680  600.1950  585.7670  554.3070
 -3.0346 1036.4160  879.7160  789.2280  720.7840  688.3670  638.5210  613.2680  592.1950  563.8670  546.0070
 -4.2003 1039.4160  869.6160  776.5280  705.4840  667.3670  631.7210  592.5680  573.2950  546.1670  528.1070
 -0.8367 1041.4160  866.7160  770.0280  703.4840  656.6670  613.6210  584.6680  562.1950  531.6670  520.8070
  0.0345 1041.4160  868.5160  762.6280  682.7840  641.2670  602.3210  571.6680  548.9950  521.7670  511.5070
 -8.1847 1050.4160  864.9160  747.7280  680.3840  631.8670  589.6210  564.1680  533.7950  507.8670  491.6070
 -7.0044 1059.4160  861.2160  743.8280  675.3840  625.1670  584.6210  549.7680  524.8950  503.0670  478.8070
  1.7378 1076.4160  861.9160  749.0280  664.9840  623.9670  578.0210  537.6680  512.8950  492.4670  472.9070
 -0.9516 1084.4160  868.1160  744.2280  664.4840  613.5670  561.5210  536.4680  507.2950  484.9670  463.6070
  4.1609 1104.4160  873.8160  748.6280  661.5840  605.8670  553.4210  529.2680  497.4950  480.5670  454.2070
  1.8003 1121.4160  875.2160  746.9280  661.1840  599.5670  548.9210  522.5680  489.9950  471.6670  445.5070
  4.6206 1140.4160  879.8160  751.8280  660.8840  600.2670  546.3210  513.2680  483.1950  461.3670  442.3070
  3.8975 1160.4160  888.1160  754.6280  660.8840  602.9670  545.8210  516.7680  487.2950  460.2670  441.6070
  6.8498 1174.4160  896.5160  762.5280  660.7840  599.6670  549.4210  512.7680  485.3950  453.2670  435.7070
 -0.1932 1193.4160  916.7160  761.9280  670.7840  594.3670  549.6210  518.3680  483.3950  447.1670  434.0070
  3.2423 1218.4160  934.0160  773.3280  674.8840  599.7670  550.9210  517.2680  482.1950  448.2670  435.2070
 -2.4963 1251.4160  952.4160  777.0280  676.7840  600.4670  551.3210  517.6680  483.5950  455.2670  433.7070
  0.3468 1273.4160  964.1160  790.7280  680.1840  612.2670  551.9210  518.9680  489.0950  458.7670  433.0070
 -1.9804 1304.4160  986.1160  800.6280  694.8840  619.3670  557.4210  521.6680  494.1950  459.1670  438.8070
 -3.0471 1343.4160 1000.6160  813.0280  705.3840  625.5670  567.8210  527.5680  496.9950  465.9670  438.8070
 -7.1165 1374.4160 1018.6160  823.5280  714.1840  635.3670  586.6210  533.7680  495.6950  466.5670  441.1070
 -5.9809 1399.4160 1044.6160  840.2280  727.5840  643.9670  593.6210  540.2680  507.2950  473.0670  448.5070
 -2.8000 1441.4160 1056.6160  859.8280  741.4840  659.1670  599.2210  547.8680  519.8950  480.9670  456.7070
  0.9188 1473.4160 1086.6160  880.6280  762.9840  669.4670  607.2210  558.5680  526.3950  486.6670  463.4070
 -6.1578 1502.4160 1105.6160  891.1280  774.0840  683.3670  621.7210  571.6680  531.1950  498.9670  471.4070
 -0.2736 1537.4160 1127.6160  915.0280  782.8840  698.1670  628.0210  573.0680  542.3950  509.8670  482.2070
 -3.6791 1560.4160 1150.6160  930.0280  798.0840  723.1670  642.7210  593.0680  554.4950  521.6670  491.0070
  2.6931 1587.4160 1177.6160  955.1280  810.9840  728.7670  650.6210  605.4680  566.7950  531.7670  499.5070
 -0.9059 1610.4160 1200.6160  970.5280  833.4840  744.5670  667.0210  623.9680  581.9950  538.3670  513.2070
  7.2296 1648.4160 1228.6160  997.8280  845.4840  760.8670  679.4210  634.4680  590.3950  555.5670  519.4070
  9.0602 1671.4160 1247.6160 1018.8280  864.7840  776.2670  690.2210  652.9680  600.2950  570.2670  530.7070
  1.9823 1707.4160 1273.6160 1030.8280  875.2840  790.3670  707.9210  657.1680  613.3950  574.2670  544.9070
 -6.9144 1739.4160 1291.6160 1040.8280  896.1840  804.8670  721.9210  673.9680  629.0950  585.3670  562.3070
 -2.4839 1764.4160 1313.6160 1063.8280  911.7840  825.9670  742.1210  690.2680  637.5950  603.0670  571.4070
  2.4636 1799.4160 1335.6160 1086.8280  928.6840  840.5670  751.7210  702.4680  646.8950  610.4670  580.2070
  0.0756 1821.4160 1343.6160 1101.8280  942.4840  848.6670  770.3210  710.6680  662.4950  624.2670  596.8070
 10.3954 1838.4160 1370.6160 1128.8280  961.0840  856.6670  788.4210  715.9680  676.1950  637.2670  609.3070
  3.4949 1872.4160 1389.6160 1137.8280  976.3840  866.6670  797.1210  731.6680  684.6950  643.0670  617.8070
  0.4035 1898.4160 1402.6160 1149.8280  993.9840  878.6670  809.1210  735.1680  696.8950  644.7670  617.6070
  2.0876 1918.4160 1418.6160 1165.8280  996.9840  885.4670  826.1210  748.9680  698.7950  659.3670  629.5070
 -0.4174 1939.4160 1436.6160 1176.8280 1021.9840  903.8670  828.1210  763.5680  711.4950  670.0670  642.0070
  4.0409 1952.4160 1449.6160 1193.8280 1024.9840  909.5670  839.4210  777.2680  718.4950  675.8670  650.3070
 -1.4549 1970.4160 1466.6160 1199.8280 1040.9840  932.7670  842.7210  782.9680  723.0950  683.7670  653.1070
  1.2362 1994.4160 1486.6160 1212.8280 1055.9840  946.2670  847.4210  791.8680  736.7950  692.6670  656.4070
 -1.7254 2013.4160 1486.6160 1218.8280 1060.9840  942.0670  850.2210  790.7680  741.2950  695.9670  654.5070
 -5.4186 2017.4160 1503.6160 1222.8280 1067.9840  949.7670  864.1210  797.4680  752.2950  696.1670  664.4070
  0.1123 2037.4160 1503.6160 1234.8280 1063.9840  960.5670  862.3210  797.8680  753.8950  698.8670  667.6070
 -3.1830 2057.4160 1520.6160 1236.8280 1065.9840  959.7670  862.3210  804.0680  754.2950  708.0670  665.0070
 -3.3126 2084.4160 1520.6160 1240.8280 1064.9840  955.7670  868.7210  809.2680  751.9950  704.7670  673.4070
 -5.3487 2097.4160 1524.6160 1241.8280 1063.9840  951.8670  868.9210  812.3680  751.4950  706.5670  667.2070
 -1.4993 2099.4160 1529.6160 1247.8280 1070.9840  949.4670  864.8210  805.6680  748.3950  703.1670  664.3070
 -7.0343 2109.4160 1530.6160 1243.8280 1073.9840  950.6670  862.3210  798.3680  739.9950  695.3670  663.9070
-12.1581 2118.4160 1539.6160 1239.8280 1068.9840  954.8670  872.7210  797.3680  742.5950  700.3670  663.5070
-11.8581 2138.4160 1540.6160 1240.8280 1064.9840  952.1670  863.8210  799.1680  745.2950  697.2670  663.2070
 -3.0448 2156.4160 1551.6160 1249.8280 1068.9840  949.8670  864.8210  791.4680  738.5950  685.9670  652.0070
  3.3684 2165.4160 1548.6160 1255.8280 1062.9840  943.6670  852.7210  784.1680  734.2950  686.8670  651.0070
  5.2967 2172.4160 1558.6160 1256.8280 1062.9840  940.9670  845.1210  771.6680  731.6950  685.5670  644.4070
  3.5806 2174.4160 1561.6160 1253.8280 1059.9840  929.0670  840.4210  770.3680  725.4950  672.1670  632.6070
  4.9687 2190.4160 1566.6160 1253.8280 1052.9840  932.0670  837.9210  763.8680  721.7950  668.9670  637.3070
 -2.6659 2185.4160 1572.6160 1244.8280 1046.9840  928.8670  838.1210  764.9680  717.3950  669.1670  631.3070
  0.4937 2194.4160 1560.6160 1246.8280 1047.9840  923.9670  830.7210  758.1680  711.0950  666.4670  625.2070
  5.3151 2219.4160 1579.6160 1250.8280 1042.9840  919.7670  821.1210  752.2680  700.7950  662.4670  622.6070
  2.8237 2226.4160 1580.6160 1247.8280 1042.9840  916.3670  815.8210  750.1680  696.8950  647.5670  620.4070
 -3.0555 2236.4160 1571.6160 1241.8280 1042.9840  906.4670  817.2210  746.6680  691.4950  648.5670  613.4070
 -0.3858 2242.4160 1578.6160 1244.8280 1046.9840  911.2670  816.2210  743.8680  685.4950  649.0670  610.2070
 -0.0732 2272.4160 1585.6160 1245.8280 1039.9840  913.3670  809.2210  740.6680  682.3950  639.9670  600.9070
 -1.9528 2282.4160 1587.6160 1244.8280 1040.9840  914.2670  808.1210  739.3680  683.2950  637.3670  600.3070
  3.0778 2284.4160 1590.6160 1250.8280 1036.9840  909.8670  807.9210  732.3680  677.5950  634.8670  588.3070
  0.0214 2305.4160 1590.6160 1248.8280 1037.9840  904.2670  801.1210  731.5680  678.9950  634.6670  587.4070
 -5.0420 2321.4160 1588.6160 1244.8280 1039.9840  894.8670  805.7210  729.1680  674.4950  631.9670  585.5070
 -9.0305 2335.4160 1605.6160 1241.8280 1054.9840  896.3670  801.3210  724.3680  665.5950  637.5670  585.6070
 -3.8312 2337.4160 1601.6160 1247.8280 1044.9840  893.8670  800.5210  729.9680  663.9950  628.9670  586.0070
 -7.5249 2349.4160 1598.6160 1244.8280 1043.9840  894.5670  799.3210  721.8680  664.8950  616.7670  584.1070
  0.7550 2338.4160 1605.6160 1253.8280 1044.9840  897.7670  795.0210  725.3680  666.9950  613.7670  576.7070
 -1.1054 2353.4160 1608.6160 1252.8280 1031.9840  902.2670  801.7210  730.6680  662.9950  612.1670  572.0070
 -1.1430 2359.4160 1612.6160 1253.8280 1032.9840  896.9670  797.3210  726.8680  660.6950  613.2670  575.4070
 -6.3786 2372.4160 1608.6160 1249.8280 1033.9840  894.3670  795.5210  721.0680  658.0950  604.8670  575.8070
  1.1995 2378.4160 1617.6160 1258.8280 1037.9840  894.4670  792.7210  725.5680  653.8950  605.7670  568.6070
 -1.2545 2383.4160 1625.6160 1257.8280 1036.9840  902.6670  796.0210  715.9680  655.1950  600.7670  567.8070
 -0.5483 2393.4160 1637.6160 1259.8280 1039.9840  901.4670  795.7210  715.4680  652.6950  600.3670  567.9070
  0.5338 2398.4160 1635.6160 1261.8280 1040.9840  891.1670  789.6210  716.1680  657.3950  602.6670  570.7070
  3.1006 2401.4160 1639.6160 1264.8280 1045.9840  893.2670  788.3210  709.2680  652.1950  593.3670  567.4070
  1.1946 2408.4160 1634.6160 1262.8280 1038.9840  897.7670  784.5210  713.1680  650.0950  598.8670  558.9070
 10.8123 2402.4160 1634.6160 1271.8280 1038.9840  902.2670  784.5210  712.3680  652.4950  605.4670  558.3070
  4.9310 2396.4160 1636.6160 1264.8280 1038.9840  888.6670  783.9210  711.0680  655.1950  599.2670  555.4070
  2.3953 2387.4160 1638.6160 1260.8280 1033.9840  897.3670  780.5210  710.0680  645.6950  600.5670  558.9070
-10.9305 2389.4160 1627.6160 1245.8280 1035.9840  897.6670  781.2210  703.6680  644.2950  599.0670  559.7070
  0.8752 2383.4160 1625.6160 1255.8280 1034.9840  891.1670  781.5210  704.7680  650.4950  601.5670  558.6070
 -7.1174 2387.4160 1631.6160 1245.8280 1034.9840  895.3670  781.1210  699.4680  646.4950  604.0670  557.3070
  3.1858 2365.4160 1633.6160 1253.8280 1024.9840  884.8670  776.9210  697.8680  642.7950  605.8670  561.1070
 10.7608 2358.4160 1622.6160 1258.8280 1024.9840  886.1670  776.8210  700.8680  644.5950  600.4670  566.4070
  5.6496 2355.4160 1628.6160 1250.8280 1025.9840  883.4670  779.5210  696.5680  647.7950  597.1670  551.7070
 -2.1058 2355.4160 1609.6160 1239.8280 1033.9840  878.8670  777.5210  700.4680  644.1950  590.3670  548.2070
  3.4734 2351.4160 1595.6160 1241.8280 1018.9840  878.3670  775.0210  692.4680  644.8950  595.4670  552.3070
 -0.6147 2352.4160 1593.6160 1233.8280 1020.9840  878.3670  776.1210  686.1680  640.3950  589.1670  547.1070
  5.6729 2337.4160 1591.6160 1235.8280 1017.9840  873.0670  769.5210  691.0680  641.2950  587.0670  546.2070
  0.3297 2315.4160 1587.6160 1225.8280 1007.9840  862.4670  761.8210  689.6680  636.2950  582.1670  551.2070
  3.2616 2305.4160 1585.6160 1223.8280 1003.9840  862.8670  770.1210  695.9680  632.5950  584.1670  546.9070
  5.5549 2300.4160 1573.6160 1220.8280  999.9840  859.6670  765.9210  691.1680  625.2950  586.3670  540.8070
 -1.7346 2278.4160 1568.6160 1207.8280  999.9840  859.8670  765.4210  684.3680  627.1950  585.7670  541.2070
 -7.6037 2277.4160 1557.6160 1195.8280  990.5840  854.2670  761.7210  676.5680  623.7950  576.7670  541.8070
  1.9325 2261.4160 1549.6160 1198.8280  980.7840  845.4670  755.8210  681.1680  621.2950  576.0670  543.3070
 -4.1179 2248.4160 1529.6160 1185.8280  975.2840  843.7670  753.0210  682.0680  623.5950  575.6670  539.4070
 -8.7854 2244.4160 1522.6160 1173.8280  969.0840  831.3670  741.7210  675.4680  616.6950  568.5670  541.9070
  0.9040 2214.4160 1511.6160 1175.8280  968.6840  838.0670  740.1210  666.0680  618.3950  568.4670  534.5070
  7.9640 2194.4160 1497.6160 1174.8280  957.6840  829.6670  737.2210  657.9680  619.9950  566.0670  530.0070
 12.4026 2189.4160 1494.6160 1170.8280  948.5840  825.0670  730.6210  652.3680  613.9950  562.2670  524.9070
  3.2616 2157.4160 1480.6160 1152.8280  947.1840  825.5670  724.2210  648.8680  605.2950  560.3670  524.8070
  6.4172 2135.4160 1471.6160 1146.8280  939.5840  815.4670  718.1210  645.4680  604.4950  552.3670  512.1070
  1.7333 2109.4160 1461.6160 1132.8280  937.7840  805.4670  715.2210  648.5680  589.6950  551.5670  514.4070
  0.1244 2104.4160 1446.6160 1121.8280  927.6840  797.5670  707.4210  645.4680  582.6950  546.7670  511.9070
  0.5902 2081.4160 1431.6160 1112.8280  928.0840  789.0670  698.1210  635.7680  583.2950  545.0670  507.9070
  4.1402 2070.4160 1413.6160 1106.8280  915.3840  782.9670  690.6210  633.0680  578.6950  542.4670  499.2070
  7.8231 2056.4160 1402.6160 1100.8280  908.9840  774.3670  687.2210  625.8680  574.4950  530.4670  494.2070
 -1.3018 2039.4160 1396.6160 1081.8280  902.4840  770.6670  679.6210  618.0680  566.3950  527.1670  495.7070
 -6.2143 2016.4160 1397.6160 1066.8280  890.2840  763.0670  683.1210  608.6680  564.7950  521.4670  484.5070
  0.0429 1990.4160 1376.6160 1062.8280  882.4840  756.5670  673.0210  598.1680  553.5950  515.2670  484.4070
 -3.6614 1973.4160 1363.6160 1048.8280  864.2840  747.8670  669.6210  597.6680  546.0950  506.9670  484.0070
  0.6076 1959.4160 1352.6160 1042.8280  849.8840  744.5670  664.9210  593.6680  543.4950  505.0670  473.7070
 -2.1167 1944.4160 1339.6160 1029.8280  843.6840  732.8670  658.3210  587.0680  543.5950  494.1670  466.7070
  0.1728 1926.4160 1333.6160 1021.8280  842.4840  725.4670  640.7210  578.2680  532.9950  489.9670  463.1070
  7.4672 1901.4160 1315.6160 1018.8280  829.5840  718.1670  635.9210  575.8680  527.8950  484.1670  454.4070
 11.7204 1894.4160 1296.6160 1012.8280  822.3840  710.4670  628.9210  561.2680  519.7950  477.7670  450.6070
  8.9287 1885.4160 1279.6160  999.8280  811.8840  697.3670  623.7210  551.3680  517.5950  480.1670  444.5070
  6.2960 1866.4160 1263.6160  987.0280  802.0840  697.1670  613.4210  548.0680  510.1950  474.6670  443.4070
 -0.9072 1847.4160 1257.6160  969.7280  802.9840  689.2670  608.8210  542.8680  502.8950  469.9670  440.7070
 -6.7305 1825.4160 1246.6160  953.9280  789.2840  682.0670  605.3210  537.8680  495.7950  462.4670  429.5070
 -7.2144 1811.4160 1234.6160  943.7280  785.9840  668.3670  596.9210  532.3680  486.7950  453.4670  420.5070
 -9.6425 1795.4160 1232.6160  931.9280  771.4840  660.3670  590.7210  519.5680  483.3950  446.9670  418.0070
 -0.0936 1778.4160 1220.6160  932.4280  771.7840  656.4670  583.2210  518.0680  475.9950  446.8670  412.0070
  0.6640 1774.4160 1191.6160  924.3280  761.6840  653.6670  572.1210  519.5680  473.2950  444.2670  406.8070
 -1.3806 1751.4160 1185.6160  913.5280  757.4840  652.1670  570.8210  513.8680  465.7950  438.2670  401.2070
 -0.9776 1737.4160 1176.6160  905.2280  739.2840  643.0670  561.2210  514.8680  459.5950  438.9670  399.9070
  2.6810 1722.4160 1175.6160  900.2280  726.7840  634.3670  555.1210  502.2680  457.9950  426.6670  395.0070
  2.6735 1713.4160 1163.6160  891.6280  722.5840  630.7670  544.5210  498.2680  447.6950  422.7670  388.6070
 -5.7383 1710.4160 1151.6160  874.7280  717.3840  617.7670  540.9210  493.6680  439.9950  414.4670  383.2070
 -4.6374 1680.4160 1134.6160  867.5280  714.6840  607.9670  532.4210  485.5680  434.3950  408.6670  371.4070
 -1.7423 1669.4160 1130.6160  862.4280  709.8840  607.4670  535.5210  477.5680  428.8950  406.0670  379.1070
 -1.3256 1651.4160 1124.6160  855.0280  710.7840  603.9670  525.0210  476.0680  429.5950  398.3670  368.7070
  5.6277 1644.4160 1117.6160  854.2280  697.9840  596.3670  522.2210  469.3680  425.1950  394.7670  363.3070
  3.0192 1636.4160 1108.6160  843.8280  686.6840  591.0670  514.0210  461.0680  420.3950  388.0670  367.2070
 -2.7609 1623.4160 1087.6160  830.2280  679.8840  578.6670  514.5210  457.5680  420.2950  383.0670  360.4070
 -0.3390 1609.4160 1077.6160  824.9280  671.9840  573.8670  505.4210  451.3680  411.1950  379.8670  349.7070
 -1.7284 1596.4160 1067.6160  816.0280  665.7840  570.2670  504.2210  448.2680  406.7950  383.5670  339.2070
  5.4572 1587.4160 1060.6160  815.9280  654.0840  561.8670  497.9210  443.7680  401.9950  375.8670  339.4070
  6.2636 1569.4160 1054.6160  809.6280  646.6840  556.6670  495.8210  440.2680  393.9950  370.5670  337.8070
 -0.7596 1556.4160 1046.6160  795.6280  642.0840  555.3670  494.3210  434.9680  392.5950  372.1670  335.4070
 -6.6160 1539.4160 1036.6160  782.8280  644.7840  558.1670  487.3210  428.5680  394.7950  365.8670  329.2070
  1.9913 1531.4160 1022.6160  784.4280  638.3840  551.8670  481.4210  427.4680  390.7950  364.4670  332.2070
  0.7848 1517.4160 1017.6160  776.0280  635.2840  547.4670  476.7210  424.0680  388.8950  350.5670  328.7070
 -2.2980 1498.4160 1006.6160  765.5280  623.9840  540.6670  474.9210  418.7680  385.5950  348.9670  327.0070
 -0.7100 1486.4160  993.6160  759.5280  622.9840  540.4670  464.1210  417.1680  378.0950  343.3670  322.0070
  6.0895 1475.4160  982.7160  758.6280  615.8840  528.2670  462.3210  405.4680  377.1950  343.6670  322.6070
 -2.2855 1459.4160  969.2160  742.5280  612.0840  518.3670  453.4210  402.4680  368.4950  339.1670  317.6070
 -4.9137 1441.4160  964.3160  732.3280  599.6840  519.0670  449.4210  396.6680  365.7950  336.8670  313.5070
 -5.7913 1430.4160  956.8160  724.1280  592.9840  509.4670  451.4210  394.6680  361.7950  330.4670  313.5070
 -7.4167 1414.4160  947.9160  715.4280  584.6840  501.5670  443.0210  394.3680  356.7950  333.3670  307.7070
 -4.6681 1400.4160  941.4160  711.3280  583.9840  500.5670  437.2210  386.6680  360.8950  328.0670  301.1070
  1.8567 1385.4160  934.4160  711.1280  583.1840  492.5670  430.4210  382.8680  353.1950  320.1670  299.9070
  3.0729 1372.4160  931.7160  705.6280  570.9840  489.7670  428.2210  382.9680  352.5950  321.2670  298.8070
  2.3005 1359.4160  910.9160  698.0280  562.8840  486.6670  423.2210  380.0680  343.9950  315.8670  300.2070
  4.8553 1353.4160  908.8160  693.6280  557.8840  482.5670  420.3210  367.3680  337.9950  313.7670  297.5070
  2.2806 1329.4160  897.4160  683.9280  550.4840  478.3670  419.9210  366.8680  342.3950  306.7670  288.4070
  2.0242 1317.4160  883.6160  676.4280  545.8840  471.9670  413.3210  368.6680  335.3950  303.3670  287.6070
  2.5527 1301.4160  877.3160  669.6280  543.1840  467.1670  410.9210  360.1680  326.6950  302.7670  282.1070
  1.4441 1285.4160  867.3160  661.1280  544.9840  466.5670  403.3210  357.2680  325.6950  294.9670  278.2070
  1.9805 1270.4160  853.5160  654.2280  542.4840  454.7670  395.9210  352.4680  324.0950  293.7670  277.8070
  1.5247 1255.4160  845.7160  646.3280  529.2840  448.1670  390.5210  347.7680  317.6950  294.6670  272.7070
 -2.0372 1241.4160  837.9160  635.3280  524.7840  443.5670  384.8210  345.3680  317.5950  291.0670  266.9070
  2.3627 1232.4160  832.8160  632.2280  517.1840  434.8670  382.5210  341.9680  311.0950  287.7670  269.9070
 -2.9454 1218.4160  824.7160  619.2280  512.1840  426.7670  377.2210  340.2680  307.1950  282.2670  265.3070
 -1.5103 1216.4160  808.4160  612.7280  496.2840  423.6670  370.4210  331.6680  305.9950  278.8670  261.3070
 -3.4329 1194.4160  804.9160  602.6280  485.2840  419.9670  366.1210  324.8680  303.7950  271.9670  257.9070
 -1.7047 1166.4160  790.9160  596.0280  484.8840  411.2670  366.1210  321.7680  294.3950  267.7670  255.1070
  0.1568 1154.4160  778.9160  589.5280  478.7840  407.1670  358.8210  321.7680  289.3950  263.5670  256.1070
 -1.8974 1135.4160  758.8160  579.1280  477.3840  405.7670  348.6210  311.9680  284.0950  264.7670  250.5070
 -3.0572 1120.4160  746.1160  569.7280  468.3840  402.3670  346.3210  313.3680  280.5950  262.5670  245.0070
 -6.4529 1101.4160  742.8160  558.2280  465.7840  393.6670  339.7210  304.6680  277.6950  260.5670  244.4070
 -4.2960 1088.4160  731.9160  552.4280  459.0840  380.5670  339.1210  297.5680  278.1950  257.9670  240.7070
  0.3188 1064.4160  718.1160  549.2280  453.2840  377.8670  337.2210  298.7680  274.1950  253.4670  235.2070
  1.1859 1043.4160  709.9160  542.4280  450.1840  375.2670  329.9210  290.6680  269.2950  250.2670  231.1070
 -2.4806 1038.4160  701.3160  531.2280  438.6840  371.0670  324.4210  292.5680  267.4950  250.2670  229.7070
 -0.1001 1017.4160  696.4160  526.1280  434.1840  360.9670  320.4210  282.9680  262.6950  246.3670  227.1070
 -1.4477 1005.4160  686.6160  517.3280  425.9840  353.8670  316.4210  280.7680  259.8950  241.6670  225.1070
  1.8049  991.3160  680.1160  513.1280  419.2840  352.6670  309.1210  277.8680  255.7950  235.5670  220.7070
  2.4875  985.2160  663.4160  506.3280  409.8840  349.3670  303.7210  271.7680  250.1950  229.1670  215.8070
  1.7884  971.9160  646.9160  498.1280  405.4840  340.0670  299.5210  269.6680  250.6950  231.1670  215.0070
 -0.3223  956.1160  637.4160  488.5280  398.9840  334.1670  295.9210  264.2680  248.2950  223.5670  211.9070
 -2.0979  939.9160  630.9160  479.3280  390.2840  331.0670  289.8210  260.9680  244.2950  223.5670  211.0070
 -1.0694  929.4160  621.7160  473.0280  385.0840  322.7670  289.0210  254.0680  238.0950  220.5670  205.0070
 -0.7606  912.8160  608.7160  466.1280  374.5840  320.3670  285.4210  253.4680  235.4950  215.2670  203.5070
 -5.1116  897.8160  598.8160  454.7280  368.0840  315.6670  279.3210  250.9680  232.5950  213.6670  198.4070
  0.0577  881.6160  594.2160  453.0280  365.1840  312.2670  275.5210  247.1680  228.8950  213.7670  197.0070
  2.3099  867.6160  587.7160  448.5280  362.4840  304.7670  276.6210  244.9680  228.3950  206.2670  192.4070
 -0.9111  851.5160  580.0160  438.6280  354.6840  297.2670  271.0210  240.0680  221.1950  202.2670  187.7070
 -2.2318  846.6160  570.0160  430.7280  355.2840  298.2670  267.2210  237.2680  213.5950  203.1670  185.9070
  0.9921  830.9160  556.3160  427.4280  347.4840  297.1670  261.4210  230.2680  211.1950  196.5670  183.3070
  7.0285  816.2160  549.5160  427.0280  341.7840  289.6670  257.2210  226.3680  207.7950  195.2670  181.0070
  4.2661  800.6160  541.1160  417.9280  345.0840  285.0670  254.1210  225.0680  205.1950  191.3670  179.7070
  1.2916  792.7160  532.6160  408.7280  333.4840  283.2670  247.4210  223.8680  204.8950  187.3670  173.9070
 -7.0339  773.9160  526.0160  394.3280  326.1840  275.5670  243.9210  223.0680  200.4950  184.5670  175.0070
 -2.3635  770.1160  522.2160  393.1280  324.4840  275.6670  242.5210  215.5680  199.4950  182.6670  170.8070
 -2.0360  757.4160  508.4160  387.7280  320.0840  271.5670  236.6210  213.8680  194.4950  180.1670  169.6070
  1.1418  745.3160  500.4160  385.3280  310.6840  266.1670  237.3210  208.1680  192.5950  175.2670  167.0070
  5.8775  723.3160  502.1160  384.6280  311.8840  260.8670  234.9210  206.6680  192.5950  175.9670  163.7070
  8.5328  719.9160  493.0160  381.9280  299.7840  263.3670  228.5210  203.2680  193.4950  170.7670  158.8070
  0.5672  718.0160  485.7160  368.6280  296.2840  255.0670  224.1210  201.5680  189.2950  167.5670  155.7070
  0.8012  711.8160  478.5160  363.5280  289.7840  250.5670  222.6210  199.1680  184.1950  164.4670  154.8070
 -4.6657  699.0160  468.4160  352.7280  288.5840  247.1670  219.4210  193.2680  181.1950  163.4670  153.3070
 -8.6821  687.8160  464.1160  343.4280  285.7840  244.6670  215.5210  192.8680  176.7950  162.0670  151.3070
 -1.5700  675.8160  458.0160  345.3280  280.9840  239.6670  213.3210  190.9680  171.4950  157.4670  148.3070
 -2.0244  668.1160  448.5160  339.7280  280.1840  236.5670  211.9210  184.8680  171.3950  156.8670  145.7070
 -0.7346  653.7160  441.7160  335.9280  270.3840  237.1670  208.2210  186.4680  167.5950  156.2670  145.0070
 -3.7224  650.1160  436.2160  327.9280  267.7840  232.7670  203.4210  179.3680  162.2950  151.1670  143.0070
 -3.0205  633.9160  432.6160  323.7280  265.7840  229.6670  197.9210  178.5680  159.5950  147.5670  136.1070
  4.0370  630.4160  422.1160  326.0280  258.1840  225.1670  195.5210  173.5680  158.2950  147.4670  137.9070
 -1.4237  618.1160  420.7160  315.9280  256.6840  219.9670  195.3210  173.6680  155.0950  144.5670  136.1070
 -0.4858  619.9160  417.5160  312.3280  253.1840  213.6670  188.7210  168.1680  152.7950  143.2670  131.0070
 -5.2304  607.3160  406.4160  303.1280  247.9840  213.8670  186.0210  167.0680  149.5950  138.0670  126.6070
 -2.6016  592.9160  400.6160  301.4280  247.2840  211.4670  185.0210  165.5680  146.3950  138.7670  127.4070
 -5.0675  593.5160  397.0160  294.7280  245.1840  211.0670  184.3210  162.8680  143.8950  136.0670  127.5070
 -1.4390  583.2160  392.3160  294.1280  238.6840  205.3670  179.5210  161.9680  144.3950  134.5670  124.3070
 -5.6033  571.0160  387.0160  285.7280  235.6840  199.1670  177.1210  160.4680  144.7950  133.6670  121.6070
 -3.2035  563.4160  380.5160  283.9280  231.2840  197.2670  176.0210  154.3680  144.4950  130.9670  118.6070
 -2.0694  553.5160  368.5160  280.9280  232.3840  194.9670  174.1210  151.3680  141.7950  128.5670  119.7070
  0.9766  548.3160  370.0160  279.9280  226.3840  192.1670  170.5210  149.3680  139.5950  122.8670  116.1070
 -0.7577  538.2160  363.7160  274.2280  220.3840  188.4670  166.3210  149.5680  140.1950  122.1670  114.6070
  0.1165  534.6160  359.7160  271.2280  218.4840  187.9670  166.2210  146.0680  134.0950  121.7670  116.1070
 -1.8817  522.6160  350.5160  265.4280  215.9840  184.4670  162.6210  146.8680  133.4950  118.1670  113.6070
 -1.3901  520.5160  346.4160  262.2280  209.2840  180.8670  160.5210  144.8680  129.9950  114.8670  110.7070
  2.7004  514.8160  339.8160  262.7280  208.7840  180.0670  158.6210  140.5680  125.1950  116.1670  107.1070
  2.1428  511.2160  334.3160  258.6280  203.8840  179.7670  156.7210  138.6680  125.8950  113.6670  106.3070
 -1.3063  499.3160  331.6160  251.6280  205.3840  176.7670  154.2210  139.6680  122.7950  112.5670  106.6070
  0.1748  498.9160  327.8160  249.5280  207.3840  174.5670  148.6210  136.1680  119.8950  110.2670  104.8070
  0.7953  485.2160  323.2160  246.5280  200.8840  169.7670  146.4210  131.7680  117.3950  110.9670  104.1070
 -2.3354  476.7160  311.4160  239.8280  195.3840  169.3670  145.5210  129.9680  118.0950  106.9670  101.7070
 -3.9073  471.7160  311.1160  234.8280  196.1840  165.4670  142.5210  130.4680  116.5950  107.1670  101.2070
  1.0868  465.5160  308.3160  236.5280  190.4840  165.0670  141.5210  126.5680  112.5950  106.8670   98.4070
  0.5634  463.0160  303.2160  232.8280  184.6840  161.9670  139.6210  124.4680  111.4950  102.2670   95.0070
  0.7334  452.2160  299.6160  229.9280  185.4840  160.2670  137.9210  123.0680  112.5950  101.9670   93.8070
  1.0212  445.2160  296.9160  227.2280  185.6840  155.9670  134.7210  119.3680  110.1950  102.2670   96.5070
  2.0656  440.1160  293.0160  225.3280  183.4840  152.8670  133.2210  120.9680  107.5950  101.6670   94.0070
 -1.4873  436.8160  289.9160  218.8280  180.6840  150.0670  133.7210  116.0680  107.1950   98.9670   89.7570
 -0.0131  434.4160  287.1160  217.3280  177.0840  148.4670  131.3210  115.6680  104.1950   96.5670   91.5970
  1.7214  422.4160  283.3160  216.0280  171.9840  148.3670  128.1210  113.5680  102.3950   96.0670   91.1170
  7.4066  417.3160  274.6160  218.6280  169.9840  147.8670  129.6210  113.0680   99.6950   93.4570   88.3570
  6.1420  416.6160  270.2160  214.2280  167.7840  142.2670  125.6210  110.3680   99.6950   92.2070   87.2270
  1.6035  405.9160  264.6160  206.5280  163.9840  141.3670  125.1210  111.9680   99.5950   90.9770   86.2370
  0.2205  396.4160  261.2160  202.0280  162.5840  138.0670  121.5210  106.3680   97.9950   90.6570   84.5270
  0.1400  393.5160  264.7160  198.9280  162.9840  134.3670  117.1210  106.9680   96.8950   89.6370   80.7970
  1.0946  385.5160  259.6160  196.9280  158.2840  134.6670  117.6210  106.0680   93.5950   89.7370   81.6070
  2.8058  377.9160  254.2160  195.7280  158.5840  131.2670  115.6210  105.4680   91.5150   86.0170   80.7470
  6.4855  374.0160  250.0160  196.5280  152.8840  128.8670  114.6210  101.7680   89.5950   83.9970   79.5670
  2.5568  367.3160  250.1160  189.7280  153.2840  127.8670  113.2210   98.6680   90.5050   79.6270   77.9670
  2.1595  361.5160  244.5160  186.4280  152.0840  127.9670  110.1210  100.5680   89.3750   80.2170   78.2370
  3.6402  358.8160  243.4160  184.9280  148.0840  123.1670  108.0210   99.9680   88.1750   80.1670   77.1770
  2.0148  350.0160  241.0160  180.2280  142.1840  121.3670  107.3210   96.7680   87.7450   80.8970   74.3270
  2.5094  338.5160  230.7160  177.6280  142.1840  118.6670  105.1210   94.8680   84.8250   79.7270   72.2570
  0.2057  334.8160  227.5160  172.3280  136.8840  119.0670  101.8210   93.4080   84.5450   78.1770   69.3770
  1.4480  325.0160  223.6160  170.7280  139.2840  117.8670  102.2210   91.1380   82.7250   76.4070   69.2270
  2.5420  325.6160  221.3160  169.1280  137.5840  115.5670   99.0210   87.0580   81.2250   74.5270   68.5470
 -0.9520  321.0160  222.6160  163.0280  133.3840  114.0670   99.8210   87.4180   81.9650   74.5470   66.6970
  4.1228  311.9160  214.5160  165.5280  131.0840  114.9670   97.6210   87.1980   77.1750   75.3870   65.8770
  3.4751  307.2160  211.5160  162.3280  127.7840  109.6670   98.3210   84.4880   77.0150   72.1570   65.8570
  1.5936  306.3160  203.1160  157.9280  127.6840  105.7670   92.9610   83.8480   76.9850   70.8570   63.8670
 -0.1281  304.5160  203.7160  153.7280  124.9840  105.7670   91.3210   83.8180   75.5050   71.0370   62.8470
  0.8442  298.1160  200.6160  152.2280  123.6840  103.4670   92.2810   80.8080   74.9050   69.0370   60.7870
  0.5174  293.4160  196.9160  149.4280  119.8840  103.2670   88.5910   80.3880   74.8350   66.0870   60.9070
 -2.2207  288.8160  190.9160  144.2280  119.8840  102.6670   86.9410   79.2780   71.5650   64.3570   59.8570
  0.5062  285.9160  188.0160  144.5280  117.3840  100.0670   85.9610   76.9780   69.9350   63.2570   58.9970
  0.2955  280.1160  186.2160  141.9280  112.3840   98.4670   85.2010   76.7880   67.1950   63.8370   56.4470
  0.2435  276.9160  185.3160  139.5280  111.4840   98.3670   81.0010   75.7180   66.3750   61.4270   56.2370
 -0.4296  273.7160  179.8160  136.5280  111.2840   94.2670   80.5310   73.5680   64.9150   62.5070   56.5370
 -0.8160  267.0160  177.8160  133.8280  106.7840   90.4570   79.3010   73.6480   63.1950   61.1570   56.7570
 -2.4229  263.1160  177.2160  129.9280  106.4840   90.1470   79.5010   71.1080   63.1850   60.3370   52.5170
  0.6696  257.8160  171.1160  130.7280  102.2840   90.3370   79.7010   68.6980   62.9550   59.8770   52.4570
  3.6822  254.0160  168.2160  131.4280  102.2840   85.9670   76.8810   67.7380   61.4550   58.9870   51.3270
  3.7322  249.3160  166.8160  129.1280  100.0840   84.5370   74.7310   66.6780   61.9050   57.0470   51.7170
  1.0170  246.3160  164.4160  124.0280   97.9840   81.8970   73.6210   64.7380   59.0450   55.1070   49.8270
 -0.1042  241.2160  156.7160  120.5280   97.0840   80.3970   74.9510   61.1980   57.4550   53.2670   48.3570
 -1.2843  234.4160  155.2160  117.0280   95.5840   79.7170   72.5510   63.4780   57.4650   50.2270   48.7670
 -1.1346  230.4160  156.3160  114.9280   93.3840   81.6170   69.8410   63.5880   56.5550   52.3870   46.5470
  0.0652  223.2160  152.8160  113.9280   90.9840   77.8470   68.0910   59.3080   53.6550   51.8870   44.9870
 -0.3048  223.0160  150.2160  111.4280   88.6840   76.7770   66.5610   61.4880   52.3950   49.4170   43.9370
  0.8730  219.8160  144.6160  110.5280   87.7140   74.5470   64.7310   59.7380   50.6650   47.9370   42.8070
  0.1048  216.3160  143.8160  107.7280   87.4240   72.4170   64.0510   55.2880   50.4750   46.8370   43.3970
  1.0036  211.0160  141.4160  106.6280   84.9840   72.7070   61.7710   55.0780   50.0250   47.4070   44.3070
 -1.6260  206.8160  137.0160  102.0280   83.1240   72.2770   59.8610   57.3980   49.5750   45.1670   41.7370
 -1.2088  200.1160  136.0160  100.5280   81.2740   71.3970   61.0310   56.2880   49.5850   44.7870   40.0770
  0.3319  196.4160  130.8160  100.2280   80.1540   66.9770   58.7210   55.0580   49.8850   44.1170   38.3870
  0.5703  189.0160  130.5160   98.7280   79.8040   65.9170   60.1210   53.8780   48.4250   43.4770   39.2470
  1.8197  188.2160  128.7160   98.3280   79.3440   65.9970   58.9610   52.9580   46.7650   42.5870   38.0870
  0.7318  188.3160  126.9160   95.6280   79.7740   64.7770   57.2010   52.1080   45.7850   42.9570   37.8670
  0.0029  186.1160  124.8160   93.2780   74.8640   62.2770   54.7510   50.6680   43.8750   40.3970   37.2870
  0.6694  182.6160  123.8160   92.3180   75.3940   63.5870   54.6610   47.8180   42.3550   39.1970   36.9070
 -0.2797  181.1160  118.1160   89.7280   74.7840   61.2070   53.1810   45.7780   40.3050   38.4870   35.0670
 -0.3168  177.7160  117.2160   88.0480   73.6440   58.4770   51.1310   46.1780   42.1650   37.8970   33.5770
  0.6789  175.8160  115.5160   87.3880   70.1840   59.0170   50.7510   46.5880   40.5150   38.3270   34.1370
 -1.2905  170.8160  113.8160   83.7280   67.2740   59.5470   48.9010   47.3080   39.5650   37.3070   33.0570
 -1.6430  168.2160  111.7160   81.6580   67.7940   59.9470   47.6810   44.6880   37.4350   37.0170   32.8470
 -0.8671  161.9160  109.7160   80.7080   65.4140   56.0670   47.8410   43.6080   37.7650   34.8470   32.0370
  0.4077  160.6160  106.5160   80.2880   63.7240   55.7770   47.2810   42.5380   37.5650   34.4870   31.1970
  1.2563  156.5160  103.8160   79.4880   64.6640   53.3570   45.6410   41.8280   35.5050   33.7970   29.4570
 -1.3461  156.3160  101.3160   75.3080   62.4340   51.7870   43.9110   40.7580   34.8450   32.5670   29.4070
  0.0812  150.3160  100.6160   75.2480   60.9840   48.6270   44.1810   39.4680   32.9650   32.9070   29.5570
  0.4597  149.2160   99.1160   74.2380   57.4540   47.8870   41.5810   39.3880   31.6750   31.3470   29.2170
 -0.7580  149.7160   99.3160   71.7080   57.9540   48.2670   42.5410   36.5280   32.6350   32.4570   29.2470
  0.5919  144.3160   98.6160   71.7580   58.0140   47.8070   40.6710   37.2580   33.3850   31.6070   27.4870
  0.3723  139.1160   96.6160   70.2280   56.8440   47.2170   41.0910   38.0280   32.2550   29.7870   27.4070
  0.2018  137.0160   91.7360   68.7580   54.2340   44.5470   38.6410   35.9480   31.2150   27.5470   26.5670
 -1.6523  136.9160   90.4960   65.6580   53.8040   43.5470   39.2510   35.8980   30.6650   29.3570   26.6970
  0.1551  136.5160   89.5060   66.2580   53.1140   44.5170   38.3610   34.1280   31.7850   28.3370   24.2470
 -0.9405  133.2160   87.4460   63.9680   51.2840   44.2270   36.8710   32.0780   30.0850   27.3370   23.6670
  2.0534  128.8160   86.4460   65.7880   51.4440   43.1770   36.1110   32.0380   28.5850   28.0070   23.4870
  2.9461  124.6160   86.6660   65.5180   51.2340   42.2170   36.5410   31.5580   27.0750   26.0970   23.6570
  1.7221  123.2160   82.8860   63.1380   49.6440   39.9670   36.6410   30.6480   26.6950   26.9270   23.3270
  3.8590  121.9160   80.9860   64.1280   47.2640   38.8770   37.1410   30.9780   26.7750   25.6570   22.8070
  2.6015  123.0160   78.6260   61.7180   46.8940   39.6570   35.9510   30.5580   26.0950   23.6770   21.9670
  2.4218  116.7160   78.8660   60.3780   46.2240   38.7570   34.3710   30.6180   24.5750   23.2070   22.4170
  0.4262  112.3160   74.5260   57.2480   44.8940   37.3670   34.0410   29.7080   25.5550   23.6770   22.5070
  0.2366  112.5160   73.5260   55.9880   43.7440   38.2570   34.3610   28.2180   25.5850   23.3770   21.4270
 -0.2589  111.2160   72.6260   54.4780   43.7640   39.0370   33.6810   27.3480   25.7250   24.0970   20.6270
  0.3173  107.9160   73.3260   54.0780   41.4540   38.4570   31.8310   27.2680   24.4850   23.2270   20.2870
 -0.6353  105.8160   69.9060   52.1880   42.3140   36.5570   31.6710   27.6980   23.8050   22.5770   20.2970
 -0.9902  106.7160   67.6960   50.9380   40.1640   34.7970   31.1810   25.9380   23.7850   21.1170   20.7770
 -0.7043  103.4160   69.4660   50.3580   41.0740   34.9370   29.7410   26.1180   24.1050   20.7970   20.0270
  0.9668  103.4160   66.6860   51.1580   40.9240   34.1270   28.4010   26.1080   24.5950   20.8070   19.3570
  0.3133  102.2160   67.7660   49.5980   39.2840   33.6670   28.8510   23.9880   22.4450   19.9670   18.4070
  0.2777   99.7160   65.3160   48.6180   38.0140   32.4770   29.0710   23.4780   22.5050   19.9670   17.9170
  1.5579   97.8160   62.5760   48.9380   37.0540   30.2070   29.2710   22.7080   21.1950   20.2770   18.9170
  1.1563   94.8160   60.4560   47.5880   36.9340   30.4570   29.2810   22.4380   19.9950   19.9370   19.0370
  0.2238   92.5160   60.2660   45.7480   34.4640   30.8570   27.0010   22.2480   20.9550   19.1970   17.7670
  1.7772   92.2460   57.9960   46.4580   34.3140   29.2870   24.9810   22.2380   20.6350   19.5570   17.2770
  1.5164   91.1360   58.3760   45.4180   34.4040   28.3970   24.7910   22.1280   20.2150   18.7470   15.7970
  0.5049   88.0960   58.6160   43.6780   33.8040   28.7970   23.5410   21.8080   17.9950   17.2670   16.2870
  1.0245   87.9260   59.4960   43.5080   33.7840   27.8770   24.2910   22.6680   19.9750   16.2670   15.7770
  1.4224   86.4860   59.5960   43.2180   33.8740   26.8070   23.3410   20.3880   17.9550   16.5170   15.2070
  1.3253   84.0060   57.6660   42.4280   32.2840   26.0970   22.3510   20.1680   16.7250   16.9770   14.1170
  1.2413   83.0860   57.2860   41.6580   31.7440   26.8770   22.4610   19.9080   15.8650   17.0570   13.9070
  0.0870   80.8760   55.6860   39.8180   32.4740   27.3670   21.7110   19.0880   15.7950   17.5970   15.1270
 -0.4517   79.1760   54.3660   38.5880   30.7640   26.2470   22.4710   19.5680   16.3650   16.3270   14.9470
 -0.4711   80.3960   54.6260   37.8680   30.0240   25.0470   21.5310   18.7980   16.2350   15.9270   12.7070
 -0.6303   79.9460   51.3560   36.9880   29.9440   22.9070   21.7810   19.7780   16.6350   15.3470   12.3670
 -1.0868   78.3360   50.8060   35.7880   28.4440   23.0870   21.9010   18.2780   15.4450   15.4870   13.0170
 -1.1546   76.7260   49.3860   34.9580   27.8840   23.2270   19.8110   17.5080   17.1350   15.8070   12.9670
  0.7812   74.0460   50.2360   36.1180   27.2540   22.6670   19.3210   16.7080   15.6950   14.3570   12.0770
 -0.4937   71.0660   47.9460   34.0680   26.9040   23.0470   18.3210   17.0380   13.4250   13.7470   12.7570
 -0.2154   69.7260   47.8560   33.5980   26.8840   23.2270   19.2410   16.6180   13.6750   14.5370   12.2470
 -0.0883   68.9460   46.6460   33.0080   25.9940   21.3070   18.6410   16.6180   12.5550   13.3970   11.0070
 -0.6075   67.6460   44.4760   31.8180   25.8140   22.3570   18.3710   15.4480   12.3650   11.9570   11.7770
 -0.2185   64.7860   43.4360   31.5880   26.3040   22.4070   18.9510   14.6880   10.7750   13.2470   11.2470
  1.7264   64.3560   43.0260   32.9580   24.3740   20.8870   17.3910   14.9280   12.2350   12.4570   12.6670
  0.1668   66.5260   42.7360   30.8480   22.8740   19.4870   17.0010   15.1480   12.3550   12.7770   11.3970
 -0.3699   64.4760   40.0060   29.7680   23.8240   17.6470   16.5910   14.4980   11.5450   12.5270   11.5570
 -0.5246   63.7060   40.1860   29.0780   23.6940   18.1870   15.8410   14.3180   12.0350   12.0070   10.7870
 -0.1046   62.4160   39.7860   28.9580   22.9740   19.3070   15.6510   14.2780   11.3650   11.2370   10.6470
 -0.8864   61.1660   39.3460   27.6180   22.5540   19.4870   15.5310   14.1180   10.9050   11.7070   10.4370
 -0.8837   60.1960   39.4260   27.0380   21.9740   18.4570   15.0810   14.2080   10.8450   11.0570    9.6570
 -0.9803   56.7560   40.5260   26.3380   21.0840   17.3370   16.0210   13.5480   10.4850   11.1570    8.8370
 -0.2341   54.0260   39.2160   26.4780   21.1740   16.6870   14.2710   12.6780   10.1650   10.7370    8.5170
 -0.2851   53.6160   36.3060   25.8380   21.2140   15.8970   14.4710   12.7280   10.0050   10.3970    9.2370
  1.3882   54.0660   35.7760   26.9380   20.4840   17.0670   14.2310   12.0780   10.0750   10.4470    8.7270
  0.5070   52.3960   36.0960   25.4780   19.2740   16.8870   14.0310   11.0280   10.0850    9.8770    8.3370
  0.4120   51.3960   33.8460   24.7980   19.1640   16.7970   13.5710   10.0980    9.6350    9.4370    8.2370
