# Supplementary material for: Do Spectra Live in the Matrix? A Brief Tutorial on Applications of Factor Analysis to Resolving Spectral Datasets of Mixtures
Source: J Fluoresc. 2021 Aug 6;31(6):1599–616. doi: 10.1007/s10895-021-02753-w (PMC8547214; doi:10.1007/s10895-021-02753-w)
Supplement: Supplementary file 2 — (ZIP 654 KB) [file 10895_2021_2753_MOESM2_ESM.zip › Appendix_D/Crude_data/QUENCHING/Q_MIX_365nm.txt]

 -0.3929    2.9770    0.3480    0.1070    0.5850    0.0000    0.0000    0.0000    0.0000    0.0000    0.0000
 -0.2936    2.9770    0.3480    0.0000    0.3620    0.0000    0.0000    0.0000    0.0000    0.0000    0.0000
 -0.1424    2.9770    0.3480    0.5390    0.0000    0.0000    0.0000    0.0000    0.0000    0.0000    0.0000
  0.0257    2.9770    0.3480    0.9100    0.0990    0.0000    0.0000    0.0000    0.0000    0.0000    0.0000
  0.1094    2.9770    0.3480    0.6970    0.1100    0.0000    0.0000    0.0000    0.0000    0.0000    0.0000
  0.2338    2.9770    0.3480    0.8770    0.3000    0.0000    0.0000    0.0000    0.0000    0.0000    0.0000
  0.2038    2.1940    0.3480    0.9930    0.2150    0.0000    0.0000    0.0000    0.0000    0.0000    0.0000
  0.1102    1.0590    0.3480    0.9970    0.2680    0.0000    0.0000    0.0000    0.0000    0.0000    0.0000
  0.0533    0.4350    0.3480    0.7600    0.5070    0.0000    0.0000    0.0000    0.0000    0.0000    0.0000
 -0.0051    0.2770    0.3480    0.5100    0.3380    0.0000    0.0000    0.0000    0.0000    0.0000    0.0000
 -0.0109    0.0000    0.6410    0.6290    0.2990    0.0000    0.0000    0.0000    0.0000    0.0000    0.0000
 -0.0465    0.1160    0.2850    0.5220    0.5010    0.0000    0.0000    0.0000    0.0000    0.0000    0.0000
 -0.0545    0.1230    0.6040    0.2640    0.6620    0.0000    0.0000    0.0000    0.0000    0.0000    0.0000
 -0.0854    0.3260    0.4960    0.4820    0.3490    0.0000    0.0000    0.0000    0.0000    0.0000    0.0000
 -0.0404    0.5620    0.6440    0.9670    0.2830    0.0000    0.0000    0.0000    0.0000    0.0000    0.0000
 -0.1628    0.4970    0.1730    0.7220    0.3880    0.0000    0.0000    0.0000    0.0000    0.0000    0.0000
 -0.1634    0.6830    0.3450    0.7580    0.5330    0.0000    0.0000    0.0000    0.0000    0.0000    0.0000
 -0.1872    0.9430    0.3380    0.6260    0.8200    0.0000    0.0000    0.0000    0.0000    0.0000    0.0000
 -0.1752    1.2400    0.2480    1.0220    1.0200    0.0000    0.0000    0.0000    0.0000    0.0000    0.0000
 -0.3165    1.3540    0.3180    0.6090    0.6410    0.0000    0.0000    0.0000    0.0000    0.0000    0.0000
 -0.3967    0.9340    0.0000    1.3840    0.6890    0.0000    0.0000    0.0000    0.0000    0.0000    0.0000
 -0.4366    1.1270    0.4960    1.2530    0.5130    0.0000    0.0000    0.0000    0.0000    0.0000    0.0000
 -0.4183    1.1680    0.8370    1.2430    1.0900    0.0000    0.0000    0.0000    0.0000    0.0000    0.0000
 -0.5138    0.6780    0.9570    1.2320    1.3340    0.0000    0.0000    0.0000    0.0000    0.0000    0.0000
 -0.4457    1.3020    1.2600    1.2160    1.5020    0.0000    0.0000    0.0000    0.0000    0.0000    0.0000
 -0.3808    1.2680    1.9380    1.6410    1.4230    0.0000    0.0000    0.0000    0.0000    0.0000    0.0000
 -0.1621    1.3890    1.3760    2.1090    1.2730    0.4480    0.2960    1.1000    0.3220    0.2250    0.9670
  0.2186    1.6850    2.1260    2.5340    2.1960    0.9210    0.5810    1.3930    1.2830    0.5340    0.7940
  1.2519    2.9830    4.0220    3.4600    2.7900    2.3360    1.5220    2.5320    2.1210    1.9220    2.6380
  3.9432    6.3920    6.3810    6.1550    5.7870    6.0100    8.1810    4.9690    5.3700    5.3520    5.7080
  9.3900   11.0950   11.3120   12.0550   11.4120   14.9480   18.8910   10.5250   14.3620   13.2880   11.7770
 21.1682   21.4950   24.0620   22.5550   23.0920   30.6380   47.1510   25.0250   29.7520   31.5180   25.4570
 41.4159   40.3150   44.0520   43.3450   41.0920   61.0280   95.9110   45.3150   58.5020   61.5680   49.4470
 71.5275   66.1750   77.6420   71.5250   66.8320  102.7980  166.7710   79.7050  104.0220  104.8980   86.7570
113.8055   99.9650  122.5320  109.6250  109.8020  161.9980  260.7710  128.1650  168.4220  169.5980  138.0370
166.8370  146.9650  177.3320  157.3250  166.2020  233.0980  389.7710  190.0650  243.2220  242.8980  200.9370
229.9983  199.6650  237.8320  217.3250  223.1020  319.8980  535.7710  264.4650  339.0220  342.1980  281.8370
293.4155  248.6650  301.4320  276.1250  288.8020  410.2980  666.6710  347.3650  435.6220  437.0980  358.5370
349.6405  301.9650  355.1320  328.6250  342.6020  484.0980  782.2710  416.9650  520.7220  519.4980  432.1370
391.3074  328.6650  394.8320  370.9250  393.6020  542.4980  859.0710  471.8650  587.1220  583.9980  481.9370
410.1836  337.3650  405.4320  391.9250  413.5020  577.8980  879.6710  506.2650  615.1220  614.3980  514.2370
404.1833  329.5650  400.3320  392.4250  410.2020  574.2980  850.6710  507.9650  604.0220  599.3980  505.8370
373.8907  300.6650  370.1320  368.4250  377.0020  534.9980  777.8710  475.1650  562.1220  557.4980  470.2370
323.8641  263.4650  318.8320  319.8250  331.3020  463.4980  664.8710  413.3650  493.9220  485.0980  406.7370
261.3461  211.9650  257.3320  263.7250  270.7020  378.6980  524.4710  337.4650  402.8220  392.8980  330.5370
197.8070  162.5650  194.6320  205.1250  210.4020  286.9980  393.5710  259.5650  302.9220  300.5980  255.0370
139.7446  118.4650  139.8320  149.1250  150.8020  205.9980  277.1710  187.8650  219.5220  213.0980  185.6370
 91.8737   82.5850   95.9320  101.9250  104.5020  139.6980  183.9710  128.7650  149.9220  142.3980  126.2370
 56.8052   58.0250   66.1320   69.4450   70.3220   91.9680  115.6710   83.7950   97.8320   91.7280   82.7270
 32.8673   41.8750   46.1420   48.4850   49.1420   59.7680   72.6310   55.8850   60.9820   57.2680   52.3570
 18.1891   34.3150   35.1420   35.0450   36.8520   41.6080   45.8910   39.1050   41.0820   37.8080   35.7970
 10.0581   31.1650   31.4020   31.1150   30.8520   32.5980   34.3810   29.8650   30.5120   29.1980   28.0770
  5.4768   31.8250   31.0320   30.9650   29.6020   29.5180   29.0210   27.6250   26.2920   25.1580   25.4470
  2.4881   34.5750   32.4220   32.8050   30.9220   30.6480   28.5110   28.5950   24.9820   24.4580   25.7670
  1.1601   39.3350   36.8620   39.2550   35.1320   33.4980   31.2810   32.2150   28.4820   28.1180   28.4970
 -0.1999   47.4350   45.2220   43.0450   40.5420   37.6380   37.0310   36.7650   34.9420   31.0480   32.3370
 -0.9364   57.7350   52.8920   51.8450   48.4220   46.0980   45.4510   43.3050   41.8820   37.8180   39.1770
 -1.4196   71.7050   64.0720   65.0050   58.8020   54.4480   54.4710   52.3550   49.3120   48.5980   44.6670
 -2.3156   84.7450   77.6120   77.8950   73.0220   67.1080   63.4910   64.8550   57.9620   58.9380   54.1570
 -3.0026  104.2650   93.3320   92.8650   88.5120   80.7880   78.1910   75.4550   69.9520   71.5480   66.4270
 -3.4265  126.5650  112.3320  111.1250  105.1020   97.5680   95.4910   91.8450   84.0620   84.3980   80.1970
 -3.0026  148.8650  136.5320  133.7250  127.5020  115.3980  112.0710  108.1650  101.6220  100.5980   95.5270
 -2.1866  171.5650  162.5320  158.2250  148.1020  137.4980  130.1710  125.5650  121.2220  115.7980  115.4370
 -1.3823  193.7650  189.2320  180.2250  169.9020  157.8980  147.0710  145.2650  142.5220  137.2980  131.7370
  0.9402  223.4650  210.1320  202.0250  193.7020  183.2980  167.0710  170.0650  158.4220  152.8980  151.4370
  1.7226  242.8650  231.6320  223.2250  213.0020  200.7980  187.6710  185.7650  176.1220  170.7980  169.3370
  1.8979  260.4650  251.0320  238.9250  230.1020  216.0980  204.7710  197.5650  191.7220  183.9980  183.7370
  1.5599  276.5650  267.2320  251.2250  242.8020  229.3980  219.2710  208.9650  200.2220  191.8980  189.8370
  2.6158  293.6650  279.4320  257.9250  250.9020  239.0980  223.7710  221.6650  209.2220  202.6980  197.6370
  2.0350  300.7650  280.9320  267.9250  255.1020  240.8980  227.0710  224.7650  212.2220  206.0980  203.6370
  1.8847  302.5650  283.2320  264.4250  253.7020  244.7980  232.5710  225.2650  217.1220  210.3980  205.5370
  0.8924  300.0650  278.7320  261.1250  252.1020  242.3980  229.4710  221.0650  214.6220  208.0980  204.4370
  0.0149  292.4650  273.9320  258.7250  246.7020  236.7980  224.2710  217.4650  207.1220  203.7980  196.8370
 -1.5406  284.1650  263.4320  250.4250  236.2020  229.5980  219.1710  211.1650  202.1220  192.8980  188.7370
 -2.3053  270.4650  253.9320  240.3250  231.7020  217.9980  206.9710  203.5650  194.7220  188.9980  183.4370
 -0.9072  261.6650  245.0320  235.7250  223.6020  211.7980  200.8710  200.1650  184.8220  185.1980  175.8370
 -0.9297  251.1650  239.0320  224.2250  215.7020  203.1980  194.5710  189.6650  176.0220  175.1980  169.3370
 -1.7575  242.2650  227.2320  215.8250  203.9020  192.6980  187.1710  180.8650  167.7220  163.9980  160.9370
 -0.9189  232.8650  218.6320  206.9250  201.1020  186.5980  179.3710  173.8650  162.7220  156.0980  152.2370
 -0.6035  220.5650  213.3320  195.6250  189.2020  182.3980  171.5710  167.3650  160.7220  151.0980  149.3370
 -0.9725  211.8650  203.0320  189.0250  179.7020  171.5980  163.3710  160.4650  153.9220  147.5980  143.6370
 -1.3228  201.2650  193.3320  179.0250  173.1020  167.2980  157.5710  152.5650  148.9220  143.3980  138.1370
 -0.3727  198.3650  188.8320  174.9250  167.0020  156.2980  152.0710  145.6650  142.1220  136.6980  132.7370
 -0.3112  190.8650  180.5320  166.8250  160.7020  149.1980  144.2710  144.6650  133.7220  132.4980  125.0370
 -0.3924  180.4650  168.4320  159.7250  155.2020  143.9980  138.0710  137.7650  130.0220  128.0980  120.9370
 -0.7770  171.9650  160.8320  153.4250  146.8020  134.9980  131.0710  128.7650  123.1220  122.2980  115.3370
 -1.1181  162.2650  153.4320  147.9250  139.2020  128.8980  122.7710  120.5650  115.5220  113.2980  109.5370
 -1.3624  153.4650  146.1320  138.8250  131.7020  123.3980  117.5710  114.7650  106.2220  105.0980  104.1370
 -2.0120  145.4650  137.8320  129.8250  120.4020  115.2980  111.0710  108.7650  101.2220   98.2980   98.3370
 -1.6339  137.6650  130.2320  124.5250  114.6020  108.3980  104.8710  101.9650   97.0620   91.4180   94.3970
 -1.0597  130.4650  123.3320  117.7250  111.0020  104.3980  100.7710   97.5350   90.6820   86.2880   88.7570
 -0.9586  123.9650  118.5320  109.7250  106.5020   97.2880   95.3410   93.8650   84.9520   82.3380   82.3370
 -1.5870  117.6650  110.1320  102.6250  100.7020   92.0180   89.0110   87.5150   79.7620   78.9480   77.8070
 -1.1393  112.1650  105.9320  101.7250   94.1220   89.7780   84.5110   81.8150   74.6820   76.3680   74.2070
 -0.9431  107.0650  100.8320   95.5050   91.0420   84.1480   81.1910   79.5050   73.9620   74.5880   72.3670
 -0.4559  104.8650   98.8320   93.2650   86.7320   82.3380   76.2210   76.3850   71.3020   71.1180   70.9570
 -0.0505  102.7650   96.7420   90.6950   85.6620   79.9080   74.8010   74.0150   68.9220   68.1380   69.4270
 -0.0550  100.6650   93.9920   90.6350   83.5420   77.0580   75.0610   72.5250   66.7120   66.5180   66.2170
 -0.3002   99.1650   93.4520   88.8750   81.7720   75.2080   73.6010   71.2950   66.1620   64.5280   64.3970
 -0.1879   99.6650   92.3420   87.0450   79.6820   75.1280   73.1810   72.4050   66.4920   66.8880   64.3370
 -0.2812  100.4650   92.9320   84.9850   80.5420   75.9880   73.9110   71.2750   67.7320   67.5480   65.8470
 -0.1811  104.9650   93.3220   87.8950   81.1720   77.3980   75.3510   70.4850   69.7120   68.1680   65.4470
 -1.1992  105.8650   94.5220   88.8050   82.1320   80.5180   76.6510   71.8450   71.7320   66.3680   65.8670
  0.1725  113.4650   99.4320   94.4350   89.7820   83.0180   78.3810   74.6450   74.6720   71.1580   69.5970
 -0.7873  115.2650  104.0320   97.7350   91.8020   85.2280   84.4410   79.1050   78.3220   72.6080   72.9570
 -1.0553  121.0650  110.5320  103.2250   95.7920   92.1080   87.3310   83.4450   81.9020   79.3280   76.5970
 -0.6734  131.3650  117.3320  112.0250  104.4020   98.2980   96.5710   88.1550   87.4520   81.5580   82.4170
 -0.9295  141.6650  129.0320  118.0250  111.4020  106.1980  103.7710   94.7050   92.0020   88.6780   87.5070
 -0.9434  153.4650  139.1320  130.0250  120.0020  112.0980  109.0710  104.9650   98.3220   95.5080   96.5270
 -1.7267  164.5650  150.8320  138.6250  130.1020  123.8980  117.1710  114.3650  107.1220  102.5980  102.0370
 -1.1006  179.4650  163.4320  154.5250  142.8020  133.2980  127.1710  126.1650  118.0220  113.3980  111.0370
 -0.5783  200.7650  178.6320  169.7250  151.9020  144.0980  142.6710  135.6650  127.3220  124.9980  120.0370
 -0.2860  218.1650  194.5320  184.3250  168.7020  158.8980  151.2710  147.7650  137.8220  134.2980  129.4370
 -0.2798  233.7650  210.5320  197.0250  186.6020  169.5980  166.7710  157.5650  151.6220  146.6980  141.6370
  0.2888  253.6650  225.8320  213.9250  198.1020  184.8980  177.8710  171.7650  165.6220  158.6980  155.6370
  0.1025  268.8650  241.2320  228.0250  212.4020  199.1980  196.1710  183.9650  179.7220  170.1980  167.6370
  1.3966  292.7650  259.5320  243.2250  228.6020  210.5980  208.0710  200.4650  190.3220  182.6980  179.5370
  1.3095  308.4650  271.3320  264.5250  242.4020  229.0980  221.5710  205.6650  202.9220  195.3980  188.1370
  1.1830  328.0650  288.4320  277.6250  255.3020  241.0980  229.9710  217.1650  210.2220  199.7980  202.6370
  1.7881  350.7650  307.5320  287.7250  268.0020  252.3980  238.7710  228.4650  219.7220  209.2980  208.7370
  2.2543  371.0650  322.5320  298.4250  277.6020  263.6980  248.7710  235.1650  229.0220  219.1980  217.8370
  1.1787  385.0650  334.8320  305.7250  284.1020  270.3980  255.6710  247.6650  230.9220  228.6980  223.5370
  1.9734  401.2650  347.2320  318.6250  294.6020  277.9980  263.5710  253.4650  239.3220  231.8980  229.9370
  0.6774  415.6650  356.1320  327.3250  300.6020  279.7980  268.3710  256.4650  242.4220  236.6980  229.9370
  0.5097  431.9650  367.0320  332.9250  305.8020  285.5980  270.2710  261.1650  245.2220  239.3980  231.7370
  0.5120  447.6650  379.0320  337.6250  309.8020  286.7980  272.2710  264.8650  250.2220  239.3980  234.7370
  0.3675  460.1650  383.9320  347.3250  313.1020  289.6980  278.5710  264.9650  252.3220  245.3980  234.8370
  1.9203  475.9650  397.0320  353.3250  323.7020  293.3980  276.7710  268.8650  254.0220  246.3980  237.0370
  1.4806  485.1650  407.5320  358.3250  329.4020  296.9980  279.6710  266.9650  254.2220  244.4980  240.6370
  1.0746  499.8650  419.4320  363.6250  327.6020  300.0980  275.7710  271.1650  256.6220  243.7980  240.2370
 -0.2912  511.7650  420.4320  368.9250  334.3020  300.0980  279.3710  274.1650  255.4220  245.5980  240.5370
  0.5239  534.1650  428.5320  376.0250  341.5020  304.4980  285.8710  274.2650  258.4220  249.2980  239.6370
  1.7926  551.7650  448.6320  387.4250  348.4020  315.0980  284.2710  275.9650  259.1220  250.8980  241.6370
  1.5573  579.3650  463.0320  394.4250  355.5020  316.8980  288.2710  274.3650  258.3220  252.0980  242.2370
 -0.3173  597.6650  475.9320  405.3250  357.3020  319.7980  290.5710  276.5650  262.7220  252.4980  244.4370
  0.5683  627.2650  496.7320  418.5250  362.6020  325.0980  297.9710  283.3650  265.4220  254.9980  249.9370
  0.9277  663.9650  516.0320  430.1250  371.1020  335.5980  304.9710  285.4650  271.5220  259.0980  248.6370
  1.2093  699.3650  532.4320  446.3250  385.2020  345.0980  313.7710  293.7650  275.4220  262.6980  249.2370
  0.8832  740.4650  546.8320  460.7250  394.6020  351.8980  325.6710  303.5650  282.0220  268.7980  253.1370
  0.5844  776.3650  576.0320  472.1250  412.4020  362.2980  335.6710  309.5650  289.9220  270.9980  257.4370
  1.0579  811.9650  605.6320  497.1250  425.9020  376.9980  347.1710  321.5650  293.6220  277.3980  260.6370
  0.6778  857.2650  629.5320  512.9250  440.1020  391.9980  353.5710  326.5650  302.7220  284.7980  273.1370
  0.5576  898.4650  661.8320  534.1250  458.2020  402.7980  364.9710  338.2650  308.4220  297.7980  275.7370
  0.4661  948.1650  694.7320  555.3250  476.8020  413.0980  384.9710  344.5650  319.7220  297.9980  281.6370
  1.2030 1000.1650  720.8320  578.7250  496.3020  436.0980  391.5710  358.8650  328.5220  308.1980  291.0370
 -1.0180 1038.1650  758.7320  605.7250  506.6020  444.2980  403.3710  373.5650  337.8220  313.6980  299.3370
 -0.0997 1093.1650  791.7320  631.2250  530.3020  462.3980  415.8710  382.2650  353.5220  326.9980  306.2370
  1.1755 1147.1650  826.0320  654.4250  554.2020  478.8980  429.0710  399.8650  366.0220  342.8980  320.8370
  1.2747 1197.1650  858.9320  681.2250  580.0020  500.0980  450.5710  408.1650  376.3220  350.0980  337.8370
  2.7559 1253.1650  903.2320  712.5250  598.8020  518.5980  468.6710  422.2650  389.7220  362.5980  348.2370
  2.0086 1309.1650  941.1320  736.0250  621.9020  530.1980  483.7710  433.2650  406.6220  377.8980  354.1370
  1.2693 1366.1650  977.2320  760.4250  639.3020  550.7980  498.4710  453.3650  415.5220  388.7980  363.9370
  1.1736 1434.1650 1010.5320  788.1250  663.9020  571.6980  508.2710  461.6650  430.0220  397.4980  370.0370
  1.7460 1487.1650 1044.5320  816.6250  692.6020  589.3980  525.5710  486.1650  441.6220  409.2980  384.1370
  1.2022 1547.1650 1080.5320  848.0250  709.2020  606.8980  545.0710  494.4650  456.9220  422.9980  392.6370
  2.4682 1599.1650 1126.5320  882.0250  736.9020  626.2980  561.2710  505.1650  468.4220  432.6980  407.7370
  1.5377 1657.1650 1161.5320  902.2250  756.1020  643.1980  579.5710  523.5650  479.3220  441.3980  418.5370
  0.6447 1714.1650 1186.5320  923.7250  776.4020  667.0980  597.8710  533.3650  496.6220  450.4980  431.2370
 -0.3235 1761.1650 1215.5320  952.4250  803.4020  685.9980  606.2710  548.1650  506.9220  463.0980  435.7370
  0.0783 1807.1650 1246.5320  982.7250  819.9020  703.3980  625.5710  563.7650  520.4220  473.7980  451.8370
 -1.1623 1853.1650 1274.5320 1009.0250  835.2020  721.5980  642.8710  577.9650  525.4220  480.0980  461.4370
 -0.7224 1894.1650 1311.5320 1029.0250  857.1020  731.9980  658.3710  594.6650  535.7220  496.3980  471.3370
 -0.9280 1937.1650 1338.5320 1050.0250  877.3020  747.9980  660.6710  601.7650  551.7220  507.4980  485.7370
 -1.9352 1974.1650 1366.5320 1075.0250  896.2020  755.8980  680.8710  611.2650  558.6220  512.6980  491.0370
 -0.9747 2015.1650 1399.5320 1089.0250  911.5020  771.5980  689.3710  626.3650  572.3220  526.0980  498.6370
 -0.6266 2044.1650 1429.5320 1103.0250  931.0020  792.4980  698.1710  634.6650  583.2220  538.7980  509.5370
  0.1323 2080.1650 1450.5320 1128.0250  943.2020  799.8980  708.5710  644.3650  593.2220  551.4980  519.7370
 -0.5990 2108.1650 1470.5320 1141.0250  953.8020  816.6980  723.7710  659.3650  598.7220  560.0980  521.6370
 -0.4082 2134.1650 1488.5320 1161.0250  965.3020  827.5980  738.9710  667.3650  608.0220  568.4980  528.2370
 -1.3953 2161.1650 1509.5320 1172.0250  974.6020  846.8980  744.4710  668.5650  612.6220  573.1980  530.0370
  0.3508 2191.1650 1526.5320 1192.0250  980.6020  852.0980  755.5710  679.7650  620.3220  582.3980  540.0370
 -0.2015 2207.1650 1535.5320 1198.0250  994.3020  863.9980  763.6710  691.2650  628.6220  586.4980  549.6370
  0.6607 2225.1650 1555.5320 1208.0250 1003.0020  872.4980  774.1710  698.7650  636.4220  592.3980  554.7370
 -1.2031 2240.1650 1570.5320 1223.0250 1005.0020  871.0980  776.2710  694.7650  641.1220  596.1980  558.8370
 -0.4844 2249.1650 1581.5320 1234.0250 1015.0020  886.8980  777.3710  704.7650  646.9220  603.6980  563.5370
 -2.9320 2256.1650 1583.5320 1236.0250 1029.0020  891.5980  789.2710  707.2650  647.5220  604.7980  563.8370
  0.6291 2284.1650 1595.5320 1252.0250 1041.0020  886.6980  792.8710  719.0650  656.7220  607.6980  567.5370
 -1.7531 2296.1650 1595.5320 1257.0250 1041.0020  892.0980  795.4710  716.3650  657.1220  612.2980  573.0370
  0.3629 2316.1650 1605.5320 1257.0250 1049.0020  897.8980  802.7710  722.2650  666.4220  618.7980  581.0370
  1.6469 2336.1650 1616.5320 1266.0250 1057.0020  907.4980  802.7710  726.3650  663.0220  618.4980  580.5370
 -1.2027 2337.1650 1620.5320 1262.0250 1057.0020  908.7980  809.8710  734.3650  667.7220  621.8980  580.0370
 -0.2701 2347.1650 1630.5320 1269.0250 1065.0020  913.1980  811.6710  732.2650  675.4220  626.7980  586.5370
  2.0660 2370.1650 1640.5320 1279.0250 1076.0020  912.1980  816.9710  731.5650  679.1220  627.4980  591.2370
 -1.4857 2366.1650 1638.5320 1292.0250 1076.0020  917.6980  817.1710  735.9650  680.5220  624.9980  587.3370
 -2.3480 2376.1650 1645.5320 1284.0250 1083.0020  920.4980  821.2710  740.5650  685.3220  631.4980  596.9370
 -1.3669 2404.1650 1658.5320 1301.0250 1079.0020  921.7980  820.4710  745.1650  687.4220  628.5980  595.0370
 -0.6959 2420.1650 1677.5320 1313.0250 1085.0020  926.3980  821.7710  749.6650  689.2220  622.9980  597.4370
  1.5913 2434.1650 1703.5320 1318.0250 1092.0020  929.9980  829.6710  758.2650  691.0220  635.9980  602.7370
  3.4035 2462.1650 1717.5320 1323.0250 1100.0020  937.6980  839.9710  755.7650  696.0220  636.8980  610.2370
  1.6857 2483.1650 1721.5320 1323.0250 1112.0020  947.5980  839.8710  760.2650  690.0220  634.9980  608.5370
  0.6886 2506.1650 1724.5320 1334.0250 1119.0020  942.2980  835.8710  766.7650  695.1220  637.7980  608.4370
 -1.0818 2524.1650 1734.5320 1343.0250 1112.0020  948.9980  851.1710  767.7650  695.4220  644.3980  605.0370
 -0.8097 2551.1650 1744.5320 1356.0250 1115.0020  947.9980  857.7710  768.4650  702.7220  648.4980  607.1370
  1.3702 2576.1650 1770.5320 1367.0250 1120.0020  960.3980  856.0710  776.1650  702.4220  653.2980  609.9370
 -0.7092 2589.1650 1785.5320 1377.0250 1131.0020  961.3980  855.7710  774.6650  702.8220  650.0980  612.7370
 -0.8461 2619.1650 1806.5320 1378.0250 1135.0020  969.8980  859.7710  776.2650  707.4220  654.5980  607.0370
 -1.8606 2643.1650 1812.5320 1381.0250 1143.0020  981.5980  865.6710  779.9650  708.4220  659.3980  610.5370
 -1.6169 2676.1650 1827.5320 1388.0250 1151.0020  981.4980  869.1710  788.6650  706.5220  661.3980  614.0370
 -0.8439 2698.1650 1832.5320 1404.0250 1160.0020  999.9980  878.3710  791.8650  715.3220  661.5980  621.9370
 -1.3295 2712.1650 1856.5320 1421.0250 1157.0020 1011.9980  892.1710  792.8650  717.3220  666.0980  625.6370
  1.3997 2753.1650 1876.5320 1434.0250 1171.0020 1008.9980  903.7710  793.5650  724.8220  668.4980  630.8370
  0.1972 2769.1650 1896.5320 1445.0250 1180.0020 1008.9980  907.6710  802.9650  733.4220  670.6980  626.7370
 -0.8786 2797.1650 1906.5320 1451.0250 1184.0020 1011.9980  905.7710  813.9650  732.5220  675.7980  636.3370
  0.1774 2830.1650 1914.5320 1465.0250 1205.0020 1017.9980  902.2710  808.5650  736.9220  683.4980  644.7370
  0.0864 2859.1650 1929.5320 1469.0250 1209.0020 1025.9980  910.9710  819.0650  739.9220  694.3980  644.8370
  0.1024 2878.1650 1938.5320 1490.0250 1217.0020 1034.9980  911.1710  830.5650  747.9220  696.0980  649.0370
  2.5066 2912.1650 1964.5320 1501.0250 1230.0020 1040.9980  917.6710  834.2650  758.5220  700.2980  647.8370
 -1.7045 2916.1650 1982.5320 1507.0250 1236.0020 1044.9980  927.5710  835.3650  760.6220  699.9980  647.6370
  0.1030 2951.1650 2002.5320 1516.0250 1244.0020 1050.9980  938.4710  838.5650  764.9220  708.2980  651.0370
 -0.8843 2967.1650 2009.5320 1540.0250 1250.0020 1053.9980  939.6710  843.9650  767.6220  708.4980  660.3370
  2.0777 3007.1650 2017.5320 1547.0250 1261.0020 1062.9980  947.3710  852.4650  777.7220  716.2980  669.7370
  0.7443 3018.1650 2033.5320 1560.0250 1272.0020 1071.9980  947.0710  852.2650  773.6220  725.1980  672.8370
  0.8863 3042.1650 2041.5320 1566.0250 1276.0020 1091.9980  960.3710  859.1650  784.1220  723.1980  670.1370
  0.9221 3052.1650 2072.5320 1567.0250 1290.0020 1095.9980  971.6710  863.9650  783.4220  719.0980  676.3370
  1.5940 3076.1650 2070.5320 1583.0250 1298.0020 1102.9980  972.3710  865.5650  796.0220  724.7980  681.4370
 -2.1233 3086.1650 2075.5320 1584.0250 1301.0020 1105.9980  969.6710  873.4650  789.0220  729.4980  682.1370
 -3.2333 3099.1650 2084.5320 1597.0250 1305.0020 1106.9980  981.8710  870.4650  789.4220  734.9980  682.1370
 -1.5451 3123.1650 2105.5320 1597.0250 1307.0020 1111.9980  981.6710  883.8650  790.0220  742.8980  684.5370
  0.2131 3135.1650 2115.5320 1608.0250 1320.0020 1122.9980  984.3710  886.4650  793.9220  749.6980  686.6370
  0.8206 3155.1650 2129.5320 1608.0250 1324.0020 1131.9980  988.5710  880.9650  803.1220  747.7980  684.3370
 -0.7717 3166.1650 2115.5320 1615.0250 1325.0020 1129.9980  984.4710  887.3650  809.3220  745.0980  692.5370
 -1.6438 3158.1650 2125.5320 1625.0250 1326.0020 1121.9980  992.8710  891.9650  805.8220  744.9980  699.4370
 -0.7028 3170.1650 2124.5320 1636.0250 1328.0020 1125.9980  990.2710  887.9650  815.1220  747.1980  692.3370
 -1.5614 3173.1650 2118.5320 1630.0250 1335.0020 1134.9980  992.7710  880.0650  814.5220  745.1980  699.4370
 -0.9432 3173.1650 2126.5320 1630.0250 1338.0020 1134.9980  991.2710  892.9650  810.0220  742.8980  694.9370
  0.0344 3167.1650 2128.5320 1628.0250 1334.0020 1135.9980  996.8710  899.0650  810.3220  754.0980  703.2370
 -2.1768 3151.1650 2133.5320 1629.0250 1338.0020 1128.9980  996.5710  893.7650  808.6220  749.6980  699.6370
  2.2880 3155.1650 2142.5320 1640.0250 1343.0020 1129.9980 1000.1710  896.5650  809.0220  748.6980  700.5370
 -0.4972 3150.1650 2136.5320 1631.0250 1336.0020 1119.9980  992.4710  900.8650  805.5220  743.0980  699.8370
 -0.2852 3143.1650 2125.5320 1632.0250 1338.0020 1126.9980  993.8710  901.7650  803.6220  736.0980  697.0370
 -1.2619 3134.1650 2115.5320 1632.0250 1324.0020 1128.9980  996.2710  890.0650  801.3220  739.3980  703.0370
 -1.1034 3130.1650 2112.5320 1624.0250 1314.0020 1120.9980  994.3710  890.7650  804.8220  739.3980  700.4370
  1.2703 3132.1650 2113.5320 1613.0250 1313.0020 1115.9980  993.9710  891.1650  809.9220  737.3980  691.1370
  1.6827 3124.1650 2109.5320 1597.0250 1309.0020 1115.9980  984.1710  886.9650  804.1220  739.1980  690.0370
 -0.3728 3093.1650 2087.5320 1594.0250 1309.0020 1115.9980  977.3710  886.2650  795.5220  737.4980  683.5370
 -1.4467 3075.1650 2076.5320 1585.0250 1300.0020 1109.9980  977.3710  879.2650  789.0220  728.2980  677.8370
 -1.1980 3055.1650 2067.5320 1577.0250 1294.0020 1100.9980  964.2710  877.5650  785.0220  724.8980  675.0370
 -0.5258 3020.1650 2058.5320 1568.0250 1291.0020 1099.9980  958.9710  869.6650  782.9220  726.8980  680.9370
 -0.3940 3014.1650 2038.5320 1555.0250 1281.0020 1093.9980  955.5710  856.5650  781.2220  722.3980  672.3370
 -0.2129 3001.1650 2019.5320 1549.0250 1272.0020 1078.9980  949.3710  854.8650  777.1220  717.4980  658.7370
 -0.9374 2977.1650 2009.5320 1532.0250 1263.0020 1064.9980  943.8710  845.7650  767.9220  710.1980  661.3370
  0.7154 2954.1650 2005.5320 1517.0250 1248.0020 1062.9980  939.7710  839.0650  768.0220  706.1980  660.0370
 -2.5838 2918.1650 1983.5320 1502.0250 1232.0020 1052.9980  930.9710  828.0650  757.5220  703.9980  658.6370
 -0.6361 2899.1650 1961.5320 1495.0250 1234.0020 1038.9980  927.2710  824.2650  750.7220  698.0980  654.5370
 -0.2481 2872.1650 1943.5320 1490.0250 1221.0020 1037.9980  911.5710  822.1650  743.8220  687.6980  649.8370
 -1.1566 2844.1650 1927.5320 1484.0250 1207.0020 1020.9980  905.3710  813.1650  735.8220  683.8980  640.1370
  0.7845 2819.1650 1909.5320 1473.0250 1206.0020 1016.9980  892.3710  806.5650  735.8220  683.1980  633.8370
  1.6313 2801.1650 1898.5320 1451.0250 1185.0020 1011.9980  900.3710  800.3650  725.9220  679.7980  630.8370
  1.7037 2778.1650 1879.5320 1434.0250 1182.0020  997.9980  887.0710  796.7650  727.7220  671.5980  617.2370
 -2.8580 2743.1650 1861.5320 1410.0250 1165.0020  980.7980  880.8710  783.3650  714.5220  660.3980  612.2370
 -1.0818 2726.1650 1835.5320 1400.0250 1161.0020  980.2980  871.7710  773.2650  703.5220  655.0980  611.5370
 -0.0932 2706.1650 1822.5320 1390.0250 1145.0020  977.6980  860.0710  765.7650  699.8220  641.5980  606.6370
 -1.2014 2670.1650 1804.5320 1381.0250 1133.0020  964.6980  851.9710  760.3650  697.4220  635.5980  599.2370
 -2.4687 2646.1650 1787.5320 1369.0250 1120.0020  945.5980  846.8710  748.2650  687.7220  632.8980  591.3370
  0.3682 2625.1650 1772.5320 1365.0250 1120.0020  935.9980  835.9710  746.0650  680.2220  628.7980  587.8370
 -0.1714 2606.1650 1759.5320 1352.0250 1102.0020  930.8980  826.9710  738.8650  669.5220  621.8980  577.9370
 -0.1719 2586.1650 1741.5320 1324.0250 1099.0020  925.0980  825.9710  734.6650  667.7220  612.5980  572.6370
  0.8674 2568.1650 1730.5320 1314.0250 1088.0020  910.9980  819.1710  723.4650  661.2220  608.3980  572.8370
 -1.0988 2536.1650 1700.5320 1303.0250 1079.0020  900.1980  811.6710  719.6650  660.6220  603.7980  565.9370
  0.5326 2520.1650 1689.5320 1293.0250 1070.0020  897.2980  806.4710  711.4650  650.3220  597.2980  560.7370
 -0.5091 2500.1650 1678.5320 1273.0250 1051.0020  891.7980  794.5710  702.8650  645.8220  589.1980  557.6370
 -1.1485 2478.1650 1662.5320 1262.0250 1040.0020  892.4980  782.2710  695.3650  634.8220  581.1980  546.2370
 -0.6793 2455.1650 1645.5320 1249.0250 1039.0020  883.1980  776.7710  688.3650  629.1220  575.0980  540.1370
 -0.3633 2433.1650 1633.5320 1248.0250 1012.0020  875.5980  769.6710  681.3650  622.1220  574.7980  536.7370
  0.3551 2421.1650 1619.5320 1234.0250 1003.0020  860.0980  758.5710  675.3650  615.1220  574.5980  529.2370
  1.6789 2391.1650 1610.5320 1227.0250 1003.0020  849.4980  753.4710  673.4650  610.4220  563.8980  526.0370
 -1.8964 2352.1650 1592.5320 1209.0250  994.8020  844.8980  750.0710  660.0650  603.2220  556.6980  518.5370
 -1.4581 2318.1650 1588.5320 1202.0250  989.8020  840.6980  732.1710  658.9650  602.1220  553.0980  509.3370
  2.2742 2320.1650 1572.5320 1199.0250  981.9020  834.4980  733.0710  654.1650  595.5220  544.4980  507.8370
  0.8753 2304.1650 1552.5320 1184.0250  971.5020  823.7980  721.4710  643.7650  593.1220  542.4980  505.3370
  1.5406 2301.1650 1526.5320 1174.0250  964.2020  815.4980  715.6710  639.1650  585.9220  543.0980  498.5370
  2.0681 2276.1650 1518.5320 1166.0250  960.3020  815.9980  705.9710  638.0650  573.8220  539.8980  493.5370
 -0.3861 2242.1650 1508.5320 1159.0250  945.0020  804.7980  701.0710  624.8650  575.9220  533.1980  492.9370
 -0.1258 2232.1650 1487.5320 1150.0250  940.5020  790.0980  691.4710  629.3650  566.6220  524.1980  494.3370
  0.1568 2208.1650 1481.5320 1141.0250  927.6020  789.2980  690.5710  625.4650  571.9220  519.3980  487.3370
  1.2559 2195.1650 1483.5320 1128.0250  919.5020  783.7980  687.0710  617.2650  564.8220  516.5980  484.7370
 -0.4113 2181.1650 1464.5320 1122.0250  911.3020  774.3980  678.2710  606.6650  557.3220  507.8980  483.8370
  0.0260 2170.1650 1452.5320 1111.0250  906.2020  770.7980  669.9710  607.1650  547.8220  506.3980  479.4370
 -0.1414 2157.1650 1440.5320 1103.0250  899.9020  769.0980  672.3710  599.2650  543.3220  501.7980  468.5370
 -0.7039 2133.1650 1430.5320 1093.0250  897.0020  762.5980  663.2710  597.1650  546.6220  497.1980  464.9370
  0.1395 2122.1650 1420.5320 1088.0250  888.6020  755.5980  660.5710  591.8650  546.5220  496.3980  459.7370
  0.5787 2108.1650 1405.5320 1085.0250  886.8020  748.6980  651.9710  585.2650  544.1220  493.8980  458.1370
  0.8089 2103.1650 1405.5320 1071.0250  870.2020  737.3980  647.8710  580.6650  536.8220  493.6980  455.3370
 -1.0536 2074.1650 1389.5320 1061.0250  872.4020  733.0980  647.9710  576.0650  532.0220  489.5980  446.6370
  1.2475 2064.1650 1388.5320 1057.0250  873.1020  729.6980  640.1710  573.2650  525.4220  479.4980  443.1370
  1.1183 2046.1650 1384.5320 1044.0250  859.1020  724.0980  634.3710  567.4650  522.1220  481.6980  444.5370
  1.8607 2037.1650 1373.5320 1040.0250  847.2020  718.6980  631.9710  569.0650  513.2220  473.8980  438.7370
  0.8541 2024.1650 1353.5320 1032.0250  835.5020  711.8980  626.7710  564.2650  510.0220  467.3980  435.4370
 -0.9535 2004.1650 1340.5320 1020.0250  831.9020  706.5980  620.3710  550.1650  503.2220  461.2980  429.9370
 -0.2960 1986.1650 1322.5320 1011.0250  824.4020  713.6980  615.6710  546.5650  501.4220  462.7980  426.9370
 -0.4349 1968.1650 1312.5320 1005.0250  819.1020  696.4980  609.4710  544.8650  500.2220  456.1980  425.4370
  0.3707 1955.1650 1307.5320  998.6250  808.6020  690.8980  603.3710  537.9650  493.2220  454.2980  426.0370
 -0.1501 1932.1650 1294.5320  987.5250  806.3020  684.2980  600.0710  539.0650  489.2220  452.0980  421.6370
  1.5513 1929.1650 1275.5320  985.0250  804.7020  679.0980  594.9710  531.1650  483.5220  451.5980  419.0370
  1.8493 1901.1650 1272.5320  979.7250  800.2020  676.5980  590.4710  533.6650  475.0220  449.3980  413.9370
 -0.4968 1881.1650 1261.5320  965.9250  791.6020  670.8980  585.0710  529.1650  469.2220  436.0980  406.0370
  0.8908 1865.1650 1247.5320  957.6250  787.4020  668.5980  584.4710  524.1650  472.1220  440.4980  400.9370
  1.8536 1853.1650 1249.5320  944.8250  778.2020  654.7980  579.8710  517.3650  470.8220  432.9980  402.4370
  0.3015 1828.1650 1235.5320  936.6250  772.0020  649.8980  570.4710  512.8650  461.9220  427.4980  398.2370
 -0.3248 1816.1650 1220.5320  927.2250  761.4020  634.7980  563.2710  509.1650  455.2220  423.3980  395.8370
  2.6070 1802.1650 1213.5320  918.0250  748.5020  637.1980  565.4710  506.7650  457.8220  424.9980  396.2370
  0.0392 1777.1650 1193.5320  905.5250  741.3020  630.7980  558.2710  498.7650  454.8220  413.5980  390.7370
 -1.2793 1767.1650 1174.5320  893.9250  732.2020  617.2980  547.7710  490.7650  447.8220  406.8980  384.0370
 -0.6613 1739.1650 1170.5320  890.5250  723.1020  613.8980  540.4710  482.9650  442.5220  407.3980  380.0370
 -1.5600 1709.1650 1157.5320  882.2250  717.2020  608.2980  541.0710  477.3650  435.3220  402.9980  374.7370
 -0.5027 1688.1650 1145.5320  874.5250  716.3020  609.7980  534.7710  472.8650  427.9220  399.1980  368.0370
  0.7737 1678.1650 1130.5320  863.8250  707.1020  600.3980  523.6710  470.3650  424.4220  398.8980  369.1370
  0.5697 1654.1650 1114.5320  857.2250  701.8020  595.4980  519.6710  464.6650  420.8220  392.6980  362.7370
 -0.5103 1630.1650 1103.5320  845.6250  691.7020  582.2980  510.9710  462.9650  413.5220  384.7980  359.9370
 -0.1916 1613.1650 1098.5320  837.6250  675.2020  573.1980  510.4710  456.6650  407.2220  377.5980  351.9370
  0.4178 1598.1650 1082.5320  819.8250  666.1020  569.4980  505.1710  451.8650  401.6220  375.6980  351.2370
  0.1841 1573.1650 1065.5320  806.5250  661.5020  561.4980  500.7710  444.7650  403.1220  368.3980  347.3370
  1.4088 1550.1650 1062.5320  793.7250  654.4020  552.1980  492.8710  443.3650  399.4220  365.6980  339.6370
 -0.6574 1530.1650 1032.5320  782.3250  641.9020  552.5980  483.0710  434.4650  393.9220  358.2980  330.1370
 -1.8633 1503.1650 1018.5320  774.4250  630.3020  543.2980  470.3710  426.0650  384.4220  355.2980  326.1370
 -0.3444 1482.1650 1013.5320  766.2250  626.1020  535.8980  463.3710  418.9650  378.3220  351.8980  319.6370
  0.0118 1468.1650  997.6320  755.4250  617.7020  527.6980  458.1710  414.7650  370.9220  344.4980  313.5370
 -0.3518 1444.1650  978.5320  746.5250  613.5020  521.2980  449.3710  408.3650  366.2220  336.8980  312.8370
  0.6654 1431.1650  959.9320  739.9250  605.9020  512.7980  448.5710  405.1650  359.1220  326.1980  313.6370
 -0.1415 1417.1650  940.1320  726.8250  596.9020  500.6980  442.1710  395.3650  355.9220  325.4980  307.9370
 -1.3892 1393.1650  928.9320  710.2250  589.2020  494.9980  434.7710  384.5650  349.3220  324.8980  303.7370
 -0.6462 1382.1650  917.1320  699.4250  577.7020  492.5980  433.6710  380.9650  341.5220  315.0980  297.5370
 -0.4344 1356.1650  908.9320  693.1250  571.7020  478.7980  425.4710  376.6650  340.0220  312.3980  293.8370
  0.4171 1339.1650  900.2320  690.1250  559.9020  478.3980  414.8710  370.5650  333.9220  307.5980  284.0370
 -2.0743 1303.1650  883.8320  679.0250  554.9020  471.5980  409.3710  361.2650  330.6220  302.5980  277.2370
  0.0875 1287.1650  876.7320  672.3250  546.0020  457.3980  405.5710  361.0650  325.3220  300.2980  281.8370
  0.0751 1270.1650  856.8320  656.7250  539.6020  454.2980  403.2710  358.7650  321.1220  295.3980  279.8370
 -0.0258 1260.1650  842.2320  645.0250  529.3020  448.2980  393.6710  350.9650  318.4220  290.7980  271.1370
 -0.5992 1233.1650  833.5320  637.1250  523.2020  441.9980  389.3710  341.3650  313.6220  288.6980  264.7370
 -0.0255 1221.1650  820.5320  627.9250  515.7020  434.3980  384.2710  335.8650  308.1220  282.0980  261.6370
  0.0336 1204.1650  813.5320  615.2250  508.8020  427.8980  372.6710  328.8650  303.1220  277.7980  259.2370
 -1.6493 1178.1650  795.7320  602.5250  501.6020  424.6980  371.1710  325.8650  295.8220  272.0980  254.7370
  0.3435 1170.1650  786.4320  598.1250  489.3020  418.9980  364.2710  323.6650  292.5220  270.8980  252.1370
  1.4454 1152.1650  780.9320  590.0250  487.0020  409.3980  354.4710  322.5650  290.3220  266.5980  247.5370
  0.2650 1129.1650  764.3320  581.6250  478.8020  400.8980  353.6710  319.0650  285.8220  257.5980  246.1370
  0.4908 1113.1650  752.7320  573.6250  473.3020  392.7980  346.4710  311.8650  281.7220  256.2980  242.4370
 -0.1867 1094.1650  736.6320  561.7250  469.4020  384.1980  341.0710  307.0650  277.0220  253.7980  241.7370
 -0.0730 1072.1650  723.6320  559.4250  458.8020  383.6980  335.8710  305.7650  274.3220  249.7980  239.3370
  1.8054 1061.1650  723.4320  553.5250  453.0020  377.1980  323.4710  304.9650  268.6220  248.1980  237.5370
  3.0240 1050.1650  718.3320  548.0250  446.8020  369.8980  325.6710  297.6650  266.4220  243.4980  234.2370
  2.2904 1040.1650  700.1320  541.7250  439.9020  368.9980  315.8710  288.4650  263.0220  240.6980  226.9370
  1.5393 1019.1650  688.0320  538.7250  434.6020  363.2980  311.0710  282.1650  258.5220  235.8980  223.4370
  0.2980 1004.1650  682.9320  525.3250  417.8020  356.4980  306.0710  281.4650  254.6220  230.6980  219.6370
  0.4976  992.5650  672.1320  515.7250  415.1020  349.1980  307.8710  273.4650  247.6220  231.0980  216.1370
  1.2276  975.3650  665.1320  508.2250  410.5020  343.7980  304.5710  271.3650  244.2220  231.2980  216.3370
  0.7166  964.3650  656.1320  496.9250  402.3020  340.1980  294.9710  269.2650  241.7220  224.4980  212.0370
 -0.2548  943.2650  650.8320  487.0250  397.4020  330.7980  290.6710  262.9650  241.8220  222.3980  208.8370
  0.7834  935.0650  641.0320  482.5250  393.4020  326.7980  284.3710  256.8650  238.7220  222.2980  207.8370
  0.4374  920.6650  626.3320  477.4250  388.4020  323.2980  282.4710  256.4650  232.5220  219.5980  205.4370
  2.1035  914.0650  619.9320  469.8250  384.7020  326.7980  281.3710  255.0650  229.9220  214.7980  202.1370
  1.3277  899.4650  606.0320  468.3250  382.0020  318.2980  277.1710  250.5650  226.2220  212.3980  196.5370
  1.5429  886.4650  596.8320  460.3250  372.5020  312.9980  275.3710  250.1650  227.4220  211.5980  198.6370
  1.8253  880.3650  588.7320  449.7250  367.6020  310.8980  271.0710  244.2650  224.0220  208.5980  197.4370
  0.6622  863.3650  580.8320  442.5250  358.8020  306.7980  268.6710  242.2650  225.0220  203.3980  190.0370
  0.9627  851.5650  574.5320  440.9250  353.0020  300.6980  263.5710  241.5650  218.6220  199.2980  187.5370
  0.4551  837.8650  567.2320  439.8250  349.4020  289.3980  262.5710  234.1650  213.3220  195.2980  184.2370
 -0.6026  824.4650  557.9320  421.2250  349.1020  289.7980  257.8710  229.9650  209.0220  194.7980  180.6370
  0.6603  817.0650  551.6320  418.1250  341.8020  288.4980  253.7710  231.1650  204.5220  194.5980  178.0370
  2.3532  808.8650  547.6320  416.1250  341.0020  284.6980  250.8710  225.6650  204.0220  190.7980  178.3370
  0.7954  795.6650  536.6320  407.0250  333.9020  278.3980  246.3710  221.8650  198.5220  188.5980  176.7370
  0.0984  784.0650  529.5320  399.9250  326.4020  277.9980  243.4710  218.0650  195.9220  184.7980  170.3370
  0.3513  777.0650  521.9320  396.2250  320.8020  270.6980  238.8710  216.3650  195.7220  182.7980  165.9370
 -0.1069  762.0650  517.6320  394.0250  313.1020  267.2980  235.0710  211.7650  191.3220  178.6980  167.4370
  1.8306  753.7650  514.7320  392.3250  312.2020  265.4980  228.5710  213.3650  191.2220  177.9980  166.1370
  1.8212  748.8650  506.3320  381.9250  310.8020  261.3980  226.6710  208.7650  188.6220  174.9980  163.9370
  1.2104  736.7650  495.5320  376.8250  308.5020  259.0980  223.8710  203.3650  184.9220  174.0980  160.7370
  1.4379  720.0650  491.8320  373.8250  308.3020  252.4980  221.6710  203.0650  185.2220  169.2980  158.5370
  1.1721  705.5650  483.1320  372.7250  300.2020  252.1980  222.7710  200.3650  183.4220  165.3980  157.0370
 -0.3424  692.6650  470.3320  366.8250  290.9020  251.5980  219.0710  195.7650  182.9220  163.1980  154.6370
 -0.5795  689.4650  465.5320  357.8250  286.7020  246.7980  214.5710  191.0650  177.6220  160.3980  152.1370
  0.3159  683.4650  462.1320  350.7250  282.5020  243.1980  213.7710  192.1650  174.3220  161.8980  151.7370
  1.0648  679.8650  460.5320  346.5250  279.4020  237.9980  213.0710  186.8650  171.0220  159.7980  150.5370
  0.7861  672.5650  455.1320  340.0250  276.1020  235.4980  207.7710  186.3650  167.5220  156.5980  147.3370
  0.0837  666.5650  442.4320  332.1250  274.1020  232.2980  206.4710  183.4650  169.0220  151.3980  144.7370
  1.1325  651.9650  444.3320  334.3250  271.6020  232.8980  201.1710  184.7650  164.1220  152.5980  140.6370
  0.5133  644.8650  433.7320  327.2250  267.1020  228.4980  201.9710  184.3650  162.2220  149.6980  138.3370
  0.1018  634.9650  428.2320  326.1250  262.4020  222.8980  195.3710  179.8650  162.9220  145.3980  137.4370
  0.5295  624.1650  425.0320  318.6250  261.6020  221.0980  191.3710  178.7650  164.4220  146.7980  135.8370
 -0.0756  622.4650  417.5320  314.2250  257.4020  217.9980  188.1710  169.9650  156.6220  144.2980  133.3370
  0.5468  618.1650  410.5320  311.1250  257.9020  212.0980  185.8710  167.8650  152.6220  142.5980  134.1370
  0.8522  606.3650  407.0320  307.1250  255.9020  213.5980  183.7710  166.0650  152.9220  140.8980  132.4370
 -1.1277  592.8650  391.6320  302.3250  249.3020  210.8980  182.4710  165.9650  152.2220  138.8980  130.2370
 -0.4633  592.2650  387.5320  295.7250  248.0020  209.0980  182.2710  163.0650  148.7220  136.0980  128.1370
  0.4903  588.4650  386.0320  293.9250  244.3020  208.6980  180.6710  160.9650  145.7220  131.4980  128.2370
 -0.8819  572.1650  385.8320  287.8250  239.5020  206.3980  180.6710  158.6650  143.5220  129.7980  121.3370
  0.0635  569.3650  383.2320  285.7250  237.2020  200.8980  177.4710  156.2650  138.5220  129.9980  122.3370
  0.4189  559.3650  379.9320  282.8250  234.8020  197.1980  175.8710  153.9650  140.9220  130.0980  119.3370
  0.6813  553.9650  374.5320  275.1250  230.5020  195.9980  171.8710  153.8650  139.7220  128.5980  119.4370
  0.0830  540.8650  363.6320  275.0250  227.0020  191.8980  169.9710  154.1650  140.5220  125.7980  115.9370
  0.5891  529.6650  358.7320  270.9250  229.1020  187.7980  167.4710  154.0650  138.8220  122.5980  116.8370
  0.9821  523.3650  358.7320  265.6250  225.9020  183.1980  166.5710  149.8650  133.6220  120.7980  116.2370
  0.2166  514.0650  350.8320  263.6250  218.2020  180.5980  162.8710  145.7650  133.1220  119.7980  112.5370
  0.7418  507.5650  345.0320  259.4250  215.9020  178.2980  159.7710  145.4650  132.6220  117.7980  111.2370
 -0.2489  501.5650  337.1320  254.5250  209.8020  172.7980  154.8710  142.4650  132.3220  113.3980  108.0370
  0.2744  493.9650  329.1320  254.2250  209.5020  173.7980  150.2710  139.4650  129.5220  112.0980  107.9370
  0.6116  486.7650  324.9320  250.0250  208.1020  172.6980  149.8710  137.4650  125.9220  112.1980  105.8370
  0.0376  475.2650  322.9320  244.4250  203.9020  172.1980  148.2710  132.7650  122.1220  111.4980  106.2370
  1.0530  472.6650  321.0320  241.0250  202.1020  167.7980  144.0710  132.8650  120.6220  113.1980  103.5370
  0.9724  468.1650  316.4320  237.6250  196.7020  166.9980  141.9710  132.3650  118.7220  109.2980   98.8370
  1.0202  455.7650  309.7320  237.8250  195.5020  165.0980  139.6710  131.0650  116.7220  107.1980  100.3370
  0.9090  445.3650  303.4320  235.0250  193.0020  163.9980  138.4710  128.5650  115.5220  107.3980   98.5370
  0.5912  439.6650  298.6320  229.6250  188.6020  160.7980  133.7710  127.8650  113.0220  105.2980   95.6270
 -0.2386  431.9650  291.5320  224.6250  187.5020  157.2980  133.3710  121.7650  108.8220  101.5980   93.8770
  0.5975  423.6650  285.7320  223.6250  187.2020  154.7980  132.1710  121.8650  107.5220  100.6980   95.1170
 -0.0771  412.8650  279.8320  220.7250  184.2020  149.5980  130.7710  119.6650  106.2220   98.3980   94.2270
  1.0997  413.7650  277.1320  220.1250  179.3020  146.0980  128.4710  117.3650  103.4220   98.8980   92.5870
  0.9780  408.9650  275.8320  213.2250  173.2020  146.9980  126.8710  115.4650  102.1220   96.4280   88.1470
  0.3787  397.8650  274.0320  208.1250  169.0020  143.8980  123.6710  112.5650  101.4220   92.6880   89.1970
  0.2577  390.6650  267.3320  205.5250  167.1020  141.8980  121.0710  108.0650  100.9220   91.8580   88.0570
  0.6108  389.4650  260.1320  202.2250  161.8020  138.5980  119.7710  108.6650   98.5220   91.8480   85.7870
 -0.1190  380.4650  254.8320  198.8250  157.2020  134.9980  120.4710  105.7650   98.2220   87.8580   83.2770
  0.0318  371.3650  252.5320  193.4250  156.4020  133.8980  117.0710  107.0650   94.5020   87.1580   82.4670
  0.3239  367.3650  248.2320  189.1250  154.0020  130.8980  114.8710  104.0650   94.7720   86.8180   81.1970
  0.8283  358.9650  247.6320  187.5250  151.1020  130.1980  114.1710  103.4650   93.8020   86.9280   77.8470
  0.1924  352.6650  239.5320  182.9250  149.7020  126.6980  112.0710  101.4650   92.8820   83.5180   76.9270
  1.0578  351.1650  235.2320  180.2250  151.8020  124.5980  107.7710   98.5650   89.2120   82.0380   77.7270
 -0.3854  339.7650  230.6320  179.8250  145.6020  119.2980  106.4710   95.2150   86.7920   78.7980   74.8170
  0.0175  336.6650  230.0320  170.0250  143.5020  117.0980  107.1710   95.4350   85.1520   77.0080   75.5270
  0.2846  329.8650  227.1320  170.3250  141.5020  115.9980  105.0710   91.8350   83.5620   78.7680   71.8670
 -0.0085  320.5650  222.5320  167.5250  139.7020  116.5980  103.9710   90.6750   83.3020   74.9380   70.6270
  0.8855  321.4650  222.0320  164.7250  136.1020  112.8980   99.5710   90.2950   80.3920   75.1380   69.9170
  0.2289  311.9650  214.7320  162.7250  132.4020  110.3980   99.2710   88.0250   81.1320   75.9580   68.6570
  0.0255  304.3650  209.6320  159.1250  130.7020  111.0980   97.0510   89.5750   78.8020   73.0680   67.5070
 -0.3795  300.2650  202.7320  157.4250  128.6020  107.5980   95.8110   88.2550   77.7120   69.0680   65.5770
  0.0676  296.0650  200.2320  155.9250  127.2020  107.6980   92.6610   87.1450   77.1220   66.9380   64.4170
  0.6788  290.1650  202.9320  153.1250  124.8020  105.9980   91.8710   84.6250   77.9120   67.8680   63.1070
  0.4361  285.2650  198.1320  151.1250  122.9020  102.4980   90.7210   83.8550   74.1120   66.3980   64.1770
  0.9569  286.4650  194.6320  147.6250  121.8020  102.9980   89.2210   80.6450   72.3120   65.5380   62.3170
  1.1048  281.7650  190.0320  146.1250  122.5020   98.7980   88.1010   79.6350   72.1120   65.2280   61.4570
  0.8537  274.1650  190.5320  143.9250  118.5020   99.5980   85.5610   77.4150   68.7220   64.7380   60.5070
  0.4450  270.7650  186.5320  138.7250  117.8020   95.9380   82.4410   75.8250   68.6020   62.7580   58.5570
  0.0470  263.4650  184.2320  138.3250  113.5020   93.3780   82.5610   74.7050   66.5820   60.8480   56.6970
  0.3597  261.1650  180.9320  133.6250  109.7020   92.5080   82.6410   74.9350   67.6420   59.4480   56.4770
  0.2172  256.0650  175.2320  131.5250  109.1020   90.4380   81.2110   73.1650   66.8820   57.8780   56.1870
  0.7145  251.9650  172.9320  131.3250  107.9020   88.4880   79.0810   73.7050   63.4420   57.7980   55.4470
 -0.2720  242.9650  166.3320  127.0250  105.1020   87.4180   77.2910   72.3550   64.6520   56.6080   55.0370
 -0.0295  242.8650  162.5320  126.9250  101.9020   87.0480   74.8410   71.3050   61.3320   54.9280   52.3670
 -0.0068  239.1650  160.6320  123.5250  102.8020   84.9080   73.6210   66.8650   61.4420   54.5380   50.6470
  0.5975  238.5650  157.8320  122.7250   99.5020   82.6080   71.8010   67.1850   60.7020   54.9980   50.8670
  0.1478  236.8650  152.8320  118.9250   98.5220   79.4980   69.7410   64.4350   58.9020   55.7280   48.5570
  0.8104  234.0650  153.0320  116.2250   98.3520   82.1080   67.4410   63.0650   57.0820   53.3380   49.2170
  0.6579  226.2650  151.3320  116.9250   96.2920   80.0280   67.3610   62.9050   54.2520   52.6480   48.6470
 -0.1311  218.9650  149.4320  115.0250   91.6720   76.0880   65.1110   61.6750   55.5020   50.4980   48.0470
 -0.1723  215.7650  146.4320  112.8250   89.0720   77.4580   64.5310   59.3850   54.5120   49.4780   46.4270
  0.7616  215.0650  143.3320  111.5250   89.3020   75.6980   65.6710   60.7150   53.4220   49.1480   46.6170
  0.5569  210.9650  139.5320  108.9250   89.6420   74.5180   64.3110   58.0250   53.8620   48.2180   44.9470
  0.3182  205.4650  138.9320  106.8250   86.0920   73.9880   62.4910   57.0250   53.5620   46.9980   44.4470
  0.7386  204.6650  136.6320  103.3250   84.8120   74.5980   61.5510   56.4950   51.5420   47.0680   45.0370
 -0.2854  194.6650  136.1320  100.6250   82.2520   71.6380   61.8610   55.2750   50.3920   47.0980   43.0070
  0.5063  196.2650  133.0320  101.6250   82.0620   69.1180   58.9610   55.0350   52.1120   43.3480   43.2170
  0.8561  195.1650  131.2320   98.4850   81.4520   68.4480   58.7910   54.2050   51.7520   43.2780   42.6770
  0.5479  191.5650  128.7320   96.7850   79.3120   66.9380   60.1110   51.4250   49.1520   44.0180   41.6370
  0.4226  188.0650  126.5320   94.5950   78.1420   66.4780   59.9910   50.7750   47.0620   43.0180   40.4470
 -0.0524  183.2650  121.1320   94.8950   76.3620   64.5080   57.4710   51.4050   44.0420   43.4880   39.4470
  0.1709  179.1650  121.3320   93.7050   76.9520   64.6680   55.9810   50.9950   43.2620   40.6880   37.6770
  0.0884  177.4650  119.7320   89.2750   75.8020   63.7680   54.1810   49.2950   43.1120   39.7980   37.7370
  0.1925  175.3650  116.4320   87.7550   74.1320   62.2280   52.7610   49.3150   43.3620   38.4980   38.5770
  0.8838  173.7650  115.0320   87.5850   72.5220   62.0880   52.5610   49.6350   43.3120   40.1580   37.4570
  0.7198  170.0650  112.1320   86.9550   71.8420   62.2380   51.3910   47.7750   42.9820   37.8080   36.4370
  0.4808  166.7650  110.2320   84.3150   70.6920   60.6780   51.9910   46.0950   41.5220   36.1680   36.6970
  0.2795  161.7650  108.5320   84.9450   67.9420   58.0180   51.5210   46.0450   42.2520   35.3980   35.4070
  0.2013  158.0650  105.7320   83.5050   68.5620   56.7580   51.9710   42.9450   41.3020   36.0280   35.8670
  0.6766  155.9650  106.7320   81.8950   68.4620   57.5180   49.0510   43.9750   40.3120   36.3880   33.9270
  0.5267  153.0650  106.9320   80.1450   67.5820   55.6980   46.9410   43.6350   38.2420   35.2080   33.3270
  0.5478  150.8650  104.3320   78.5750   66.5320   55.9980   45.2410   42.7250   38.1820   36.3080   32.2870
  0.3885  148.5650  102.5320   75.7350   65.8720   54.7980   44.5510   43.3450   37.5220   33.8580   31.9770
  0.5745  145.5650  102.8320   74.4050   64.9520   53.0880   43.7110   42.1750   37.8520   34.0480   32.0270
  0.2535  142.2650   98.5320   75.0950   62.6720   54.1280   44.6210   41.7350   35.3820   33.1580   30.2970
  0.0312  140.0650   96.1620   73.1350   61.3520   52.1780   44.4810   40.5650   34.2920   32.1180   31.2370
  0.3139  139.7650   94.2320   72.8750   59.7120   50.3980   43.3410   39.9650   33.7020   33.3780   31.1170
  0.2292  139.6650   93.5320   71.3550   57.8920   47.7680   41.5510   37.9950   34.3820   30.6980   31.5070
  0.3181  135.5650   93.2320   71.9650   57.1320   46.3080   41.5010   36.9750   33.8120   30.7080   31.4770
  0.2679  133.0650   90.1520   73.7950   55.3220   44.8980   40.6110   36.0050   32.9620   29.2380   32.4270
  0.4482  131.1650   90.7720   71.7850   54.7020   44.3880   39.4110   35.9950   34.2720   28.9380   29.8270
  0.3979  130.5650   88.4320   67.7750   54.9020   46.8280   38.2910   35.9950   31.7720   28.8580   28.0170
 -0.3127  126.6650   84.1020   64.0150   54.5520   46.2880   37.8510   33.9150   31.7720   28.9280   28.0770
  0.2960  125.9650   84.0120   64.2750   54.8620   45.4880   38.4910   33.0450   30.5420   29.3580   27.5270
 -0.2203  123.3650   83.7520   62.1050   52.8520   42.9080   37.8910   31.7950   29.4020   28.7780   25.9670
  0.2719  120.6650   84.2720   62.1050   51.2920   41.8280   35.7710   34.5950   30.4020   27.5080   27.3270
 -0.0936  115.6650   81.3520   61.2650   51.1020   42.4380   37.5410   33.6350   28.6220   27.4280   26.8770
  0.1665  115.8650   80.1820   61.7850   49.1420   41.6180   37.2310   32.0550   29.2720   25.9280   26.8270
  0.0523  113.7650   77.9620   61.3850   47.9620   39.9980   37.1210   31.7350   29.5320   25.4880   25.9070
  0.4788  114.9650   77.6120   60.2250   46.5120   40.1880   34.6310   31.8750   28.3820   25.6780   25.3270
  0.4006  111.8650   76.1320   58.3750   45.6620   39.6680   34.1810   31.8050   29.6120   24.9880   24.5970
  0.1977  108.7650   74.9320   57.1650   47.1820   37.7680   32.6410   30.3050   26.9220   25.5380   23.3970
 -0.2983  104.9650   72.2020   54.3450   45.1120   37.5180   32.6410   30.2050   26.6920   25.4780   22.9470
 -0.0707  102.8650   71.1720   54.8850   45.8620   36.5880   29.8810   30.2550   26.9520   24.1180   22.0470
  0.2256  101.0650   70.3020   54.2650   44.8720   36.9480   30.0910   30.5450   25.7720   23.7080   23.0170
  0.2940   99.9650   67.7420   53.9850   45.8620   35.3980   29.3910   29.1750   26.4720   22.5380   23.0070
  0.3297   99.1650   66.1220   53.9750   44.5720   35.0980   29.4810   28.3050   24.6720   22.6780   22.9470
  0.0087   97.7650   65.0920   52.4650   42.2920   34.2780   29.2010   28.1350   25.1820   20.9380   21.7670
  0.1057   97.3750   64.3520   51.8550   41.0420   35.5180   29.8510   26.4850   24.7320   20.5280   20.3570
  0.3011   95.4050   63.7620   51.2650   40.3520   35.9380   29.7710   28.1350   22.1220   21.4480   20.0070
 -0.0093   93.6650   61.7820   49.1250   40.2020   34.3680   28.7610   26.0050   23.4020   21.5880   19.3570
 -0.0517   92.2750   61.3620   49.1750   38.6820   32.0580   28.4310   25.9250   22.8120   20.7680   18.6870
 -0.0393   91.0550   61.0620   48.0150   37.7920   30.4680   27.5610   24.5750   22.3420   21.1280   18.8170
 -0.0062   89.7150   59.8120   47.1950   36.8620   30.5080   26.7110   23.6750   22.3120   19.9880   19.1570
 -0.0775   88.6750   57.8120   44.9650   35.2920   29.9080   27.3410   25.1650   21.9820   18.6480   19.1370
 -0.1266   82.9950   57.4020   46.1650   35.9120   29.3780   25.2910   24.3750   22.4120   19.0080   19.1670
  0.0554   83.1550   56.7120   45.2750   35.2420   29.0180   24.3310   23.0650   22.1620   19.3980   18.3070
  0.2868   83.8250   55.3420   44.5350   34.1820   28.6180   24.6110   23.3350   20.9620   19.1680   17.5770
