# Supplementary material for: Do Spectra Live in the Matrix? A Brief Tutorial on Applications of Factor Analysis to Resolving Spectral Datasets of Mixtures
Source: J Fluoresc. 2021 Aug 6;31(6):1599–616. doi: 10.1007/s10895-021-02753-w (PMC8547214; doi:10.1007/s10895-021-02753-w)
Supplement: Supplementary file 2 — (ZIP 654 KB) [file 10895_2021_2753_MOESM2_ESM.zip › Appendix_D/Crude_data/QUENCHING/Q_MIX_400nm.txt]

 -0.2365    0.5850    0.0000    0.8720    0.0000    0.4060    0.2010    0.3520    0.2500    0.0000    0.4230
 -0.1293    0.4320    0.1730    0.6040    0.3100    0.4060    0.2010    0.3520    0.2500    0.0000    0.4230
 -0.0479    0.5710    0.0580    0.5550    0.1360    0.4060    0.2010    0.3520    0.2500    0.0000    0.4230
  0.0436    0.4350    0.2190    0.4340    0.2660    0.4060    0.2010    0.3520    0.2500    0.0000    0.4230
  0.1524    0.4530    0.2190    0.4630    0.4560    0.4060    0.2010    0.3520    0.2500    0.0000    0.4230
  0.1772    0.1610    0.2640    0.4160    0.5800    0.4060    0.2010    0.3520    0.2500    0.0000    0.4230
  0.2463    0.2690    0.2330    0.6440    0.4300    0.4060    0.2010    0.3520    0.2500    0.0000    0.4230
  0.2638    0.1270    0.3480    0.5540    0.4650    0.4060    0.2010    0.3520    0.2500    0.0000    0.4230
  0.2846    0.1590    0.4100    0.2560    0.5840    0.4060    0.2010    0.3520    0.2500    0.0000    0.4230
  0.2659    0.1830    0.1890    0.1960    0.6890    0.4060    0.2010    0.3520    0.2500    0.0000    0.4230
  0.2627    0.2820    0.1490    0.1830    0.6170    0.4060    0.2010    0.3520    0.2500    0.0000    0.4230
  0.2252    0.1660    0.1790    0.1920    0.5980    0.4060    0.2010    0.3520    0.2500    0.0000    0.4230
  0.2253    0.2420    0.3430    0.0000    0.5990    0.4060    0.2010    0.3520    0.2500    0.0000    0.4230
  0.1036    0.0000    0.0410    0.1600    0.5190    0.4060    0.2010    0.3520    0.2500    0.0000    0.4230
  0.1802    0.3490    0.2810    0.2880    0.4430    0.4060    0.2010    0.3520    0.2500    0.0000    0.4230
  0.1676    0.7130    0.1140    0.2490    0.3150    0.4060    0.2010    0.3520    0.2500    0.0000    0.4230
  0.0735    0.3510    0.0540    0.4130    0.4930    0.4060    0.2010    0.3520    0.2500    0.0000    0.4230
  0.0077    0.3700    0.1040    0.3880    0.3230    0.4060    0.2010    0.3520    0.2500    0.0000    0.4230
 -0.0236    0.4850    0.1930    0.1820    0.4120    0.4060    0.2010    0.3520    0.2500    0.0000    0.4230
 -0.0361    0.4730    0.2370    0.5300    0.5340    0.4060    0.2010    0.3520    0.2500    0.0000    0.4230
 -0.0848    0.7840    0.0940    0.2830    0.5310    0.4060    0.2010    0.3520    0.2500    0.0000    0.4230
 -0.2537    0.3130    0.0690    0.1130    0.6460    0.4060    0.2010    0.3520    0.2500    0.0000    0.4230
 -0.2411    0.3100    0.3540    0.5280    0.5940    0.4060    0.2010    0.3520    0.2500    0.0000    0.4230
 -0.2893    0.1990    0.6560    0.4550    0.5290    0.4060    0.2010    0.3520    0.2500    0.0000    0.4230
 -0.3740    0.1680    0.5170    0.2950    0.5740    0.4060    0.2010    0.3520    0.2500    0.0000    0.4230
 -0.3777    0.3170    0.5600    0.3990    0.4200    0.4060    0.2010    0.3520    0.2500    0.0000    0.4230
 -0.3826    0.3910    0.6870    0.2110    0.4350    0.4520    0.2540    0.2600    0.1300    0.2390    0.1760
 -0.4420    0.2820    0.6660    0.2310    0.6480    0.2080    0.1170    0.2810    0.2770    0.2580    0.0000
 -0.4280    0.4230    0.5300    0.1950    0.6760    0.0000    0.0930    0.4220    0.3890    0.3150    0.1640
 -0.4370    0.4910    0.3510    0.2360    0.6970    0.1770    0.0450    0.2940    0.3030    0.3010    0.2830
 -0.5632    0.2940    0.4280    0.0990    0.4760    0.1020    0.0500    0.2650    0.0000    0.4160    0.0630
 -0.5145    0.3120    0.5810    0.3320    0.4180    0.1460    0.0750    0.2860    0.1620    0.3160    0.3210
 -0.4736    0.4320    0.5260    0.2330    0.6460    0.0410    0.3060    0.3080    0.0460    0.7590    0.2850
 -0.6110    0.2540    0.1550    0.2330    0.5340    0.0860    0.4430    0.3730    0.3090    0.6160    0.2330
 -0.6627    0.3820    0.1330    0.4260    0.4620    0.2770    0.2580    0.3770    0.2590    0.2760    0.2890
 -0.7331    0.1240    0.2720    0.4960    0.5600    0.2760    0.3850    0.2190    0.2770    0.4650    0.1630
 -0.6838    0.6740    0.1520    0.5730    0.7230    0.2380    0.2150    0.0640    0.3300    0.4770    0.4010
 -0.7533    0.6830    0.1860    0.4540    0.5980    0.1280    0.1980    0.0110    0.3950    0.7480    0.2510
 -0.7724    0.8800    0.0840    0.4920    0.5280    0.0700    0.2610    0.1580    0.4200    0.5470    0.1870
 -0.8334    0.6070    0.2080    0.5710    0.5800    0.0290    0.3980    0.1330    0.2290    0.4380    0.0450
 -0.8592    0.3860    0.4210    0.4470    0.7170    0.1130    0.1670    0.0000    0.3530    0.3980    0.0020
 -0.7656    0.4270    0.5660    0.2720    0.5650    0.2320    0.3530    0.1360    0.3410    0.5650    0.1160
 -0.6467    0.6080    0.6020    0.1270    0.7280    0.1750    0.5060    0.1890    0.4890    0.7410    0.2180
 -0.5738    0.6920    0.4490    0.4800    0.7520    0.1840    0.3670    0.4260    0.5700    0.8010    0.1740
 -0.5181    0.5570    0.7260    0.4560    0.7750    0.2800    0.3490    0.5580    0.3670    0.6640    0.1940
 -0.5768    0.6470    0.5240    0.3090    0.5530    0.2320    0.3640    0.3850    0.2600    0.4290    0.2560
 -0.4812    0.6610    0.7410    0.5890    0.4890    0.2160    0.3490    0.2830    0.5720    0.4090    0.1210
 -0.3745    0.7310    0.6970    0.4520    0.5800    0.0360    0.3850    0.5300    0.5320    0.6420    0.3430
 -0.3570    0.7680    0.5720    0.4080    0.6030    0.2690    0.4020    0.4190    0.3720    0.6040    0.2930
 -0.2870    1.1190    0.5430    0.2850    0.8590    0.2970    0.3730    0.2900    0.4610    0.5230    0.2840
 -0.3392    0.9910    0.6180    0.4770    0.7450    0.2650    0.2920    0.2720    0.5490    0.4680    0.1790
 -0.3957    0.8470    0.4970    0.6900    0.7400    0.3180    0.0000    0.2170    0.4800    0.6240    0.3220
 -0.5146    0.6380    0.4820    0.6590    0.7570    0.3680    0.0170    0.1340    0.3450    0.5160    0.2120
 -0.3603    1.2460    0.6500    0.3890    0.8080    0.5460    0.3610    0.2990    0.5920    0.5790    0.2700
 -0.4493    1.2650    0.6750    0.5220    0.9760    0.4460    0.4530    0.4910    0.5280    0.6070    0.0220
 -0.6145    0.9400    0.8340    0.5530    0.9910    0.3350    0.5200    0.6320    0.4920    0.5320    0.2960
 -0.7101    0.9980    0.8070    0.4410    0.8820    0.9060    0.6370    0.6500    0.8150    0.4490    0.1930
 -0.9286    1.1490    1.0260    0.5140    0.8930    0.5670    0.3810    0.3750    0.4490    0.4270    0.2680
 -1.1464    1.0340    0.8220    0.8840    0.6580    0.4070    0.4510    0.3560    0.5820    0.6410    0.2230
 -1.3552    1.2080    0.6790    0.8140    0.6770    0.4670    0.4960    0.2620    0.6210    0.6160    0.1750
 -1.7485    1.0380    0.7110    0.5230    1.0220    0.5790    0.7550    0.5190    0.7030    0.5240    0.4410
 -1.9009    1.0310    0.8500    0.5660    1.0940    0.6360    0.8440    0.5180    0.8310    0.5740    0.4000
 -1.8060    1.2020    0.9710    0.7080    0.8580    0.7180    0.8190    0.3770    0.8910    0.6410    0.4390
 -1.4253    1.3700    0.8690    1.1020    1.1630    0.7570    0.6950    0.2440    0.7250    0.7210    0.9180
 -1.0074    1.2940    1.0050    1.3800    1.0860    1.0250    0.5620    0.4210    0.6180    0.7390    0.8170
 -0.5089    1.6610    1.3210    1.2600    1.0750    0.9190    0.6680    1.0500    0.6850    0.7060    0.5170
 -0.1707    1.7630    1.2410    1.0570    1.3400    1.0540    0.9370    0.7440    0.7390    1.0690    0.7800
 -0.1463    1.8480    1.1370    0.9680    1.2600    0.9160    0.9290    0.7100    0.6420    0.8090    0.6500
  0.0085    1.7080    1.4530    1.2800    1.1930    1.0010    1.0870    0.7840    0.8070    1.0860    0.7250
  0.0498    1.4290    1.4440    1.6100    1.3920    1.1370    1.5110    0.7980    0.9160    0.9130    0.5740
  0.0124    1.8410    1.1660    1.3160    1.3360    1.0660    1.3120    0.9580    0.8820    0.7260    0.3400
  0.1011    1.9830    1.2170    1.3710    1.4230    0.8180    0.9930    0.8440    0.9410    1.0250    0.7640
  0.1858    1.9540    1.4280    1.3560    1.3130    0.7970    1.0050    0.8840    0.8300    1.0370    0.8230
  0.3352    2.1340    1.4510    1.4320    1.5040    0.6800    0.7550    0.9800    0.9700    1.2800    0.6530
  0.4961    2.2580    1.6640    1.4620    1.4660    0.8340    1.0670    1.0140    0.8820    1.2160    0.7190
  0.4200    2.3470    1.3450    1.2720    1.4330    1.0910    0.9900    0.7850    0.8210    1.1560    0.8410
  0.5437    2.3950    1.5850    1.7100    1.4070    0.9160    1.4450    0.8720    1.1250    1.3440    0.9360
  0.4193    2.0550    1.6610    1.5280    1.5250    0.8220    1.3940    0.7680    1.2180    1.1980    0.7500
  0.4920    2.3230    1.6570    1.5450    1.4270    0.8860    1.2330    1.0090    0.9690    1.2140    0.7270
  0.6194    2.3030    1.7670    1.6700    1.5980    0.8150    1.3500    1.1450    0.9050    1.3190    0.6950
  0.6258    2.2750    1.6660    1.3040    1.5960    1.0490    1.3480    1.0040    1.0570    1.1170    0.7540
  0.8477    2.6950    1.9810    1.5080    1.4090    1.1560    1.4930    1.0180    1.3640    1.0820    1.1120
  0.7068    2.5050    1.6410    1.3400    1.3490    1.1690    1.6270    0.9050    1.5500    0.9630    1.1670
  0.6941    2.6680    1.6680    1.3970    1.5330    1.1060    1.5190    0.5380    1.3250    1.3210    1.1650
  0.6558    2.8570    1.5430    1.8110    1.3350    0.9740    1.5820    0.6870    1.1650    1.2340    1.1090
  0.6709    2.6270    1.9730    1.7580    1.7400    1.1120    1.2720    1.1000    1.0210    1.3820    1.0040
  0.6116    2.8810    1.8700    1.9530    1.5320    1.3430    1.4090    0.9020    1.0320    1.4380    1.2380
  0.4655    3.1740    1.8670    2.2380    1.6590    1.3380    1.1810    0.9920    1.0150    1.2300    1.3090
  0.3645    3.8160    2.1110    1.9840    1.7800    1.2960    1.2590    1.2680    1.2540    1.2280    0.9840
  0.1995    3.8600    2.5270    1.7740    1.5290    2.1610    1.2390    1.3210    1.5030    1.1130    1.0820
 -0.0782    3.8340    2.8140    2.0910    1.9560    1.7530    1.2150    1.2060    1.4960    1.1530    1.2400
 -0.3656    3.5650    2.4570    2.3230    2.1710    1.7620    1.4900    1.3600    1.5470    1.4570    1.4150
 -0.4260    4.5330    2.5610    2.2820    1.8740    1.9990    1.5430    1.2060    1.4990    1.5530    1.4030
 -0.4887    4.5150    2.9160    2.5970    2.4700    1.9160    1.2130    1.3620    1.3300    1.7190    1.4150
 -0.4764    4.3570    3.2260    2.5300    3.1330    1.7570    1.6660    1.6470    1.6480    1.8500    1.2280
 -0.3520    5.3690    3.5130    2.9290    2.7220    1.8150    1.6690    1.5940    1.6530    1.7580    1.5110
 -0.1753    5.7880    4.0590    3.3590    2.6260    2.2150    1.7590    1.6230    1.8880    1.9680    1.7720
 -0.3025    5.5230    4.3080    3.6040    2.6140    1.9960    1.9870    2.0740    1.9110    2.2190    1.5610
 -0.2834    5.8340    4.7320    3.7480    2.6390    2.1000    2.2240    1.9470    2.0750    2.5330    1.9890
 -0.3983    6.5830    5.0660    3.4100    2.7260    2.5020    1.9500    1.9520    1.9080    2.1230    2.1910
 -0.4125    6.6190    5.4490    3.4560    3.3150    2.9340    2.4010    2.2460    2.5750    2.3410    2.4210
 -0.4240    7.7470    5.7090    3.8410    3.4450    2.9430    2.8110    2.7460    2.8420    2.4350    2.4130
 -0.5647    8.6000    5.1910    4.7250    4.0180    3.1510    3.1000    2.8630    2.8370    3.0290    2.2600
 -0.5760    9.3990    5.8310    5.0580    4.5500    3.4920    2.8030    3.7350    2.8900    3.3450    2.3240
 -0.6501   10.3290    6.6830    5.2830    4.6190    3.7330    3.5780    3.3840    3.3490    3.3320    2.2720
 -0.8945   10.6190    6.7680    5.7430    4.9990    4.0430    3.9760    3.5150    3.4410    3.3270    2.4520
 -0.7134   11.9490    7.7290    6.2240    5.2960    4.7740    4.0400    3.7450    4.2920    3.4930    2.6590
 -0.4646   13.7890    8.0090    7.2210    6.2530    5.1140    4.0510    4.2870    4.4210    3.5490    3.4420
 -0.2254   14.4790    9.6350    7.9380    7.0060    5.2670    5.2740    4.7420    4.9280    4.0720    3.6200
  0.0348   15.1490   11.0550    9.0450    7.7290    6.2540    6.4790    5.4450    4.7680    4.3910    3.9320
  0.1876   17.1990   12.0350    9.2640    8.1120    6.6860    6.3250    6.6570    5.3260    4.7250    4.4670
  0.4239   18.6890   13.0650   10.5240    9.7370    7.9220    6.7890    6.6900    5.7680    5.5560    4.8570
  0.7186   21.2990   14.6350   11.9340   10.0070    8.6870    7.4260    7.1250    6.4870    6.1570    5.1770
  1.1905   24.4290   16.3150   12.9040   11.4170    9.5130    7.8920    7.1400    7.3470    7.3700    5.9360
  1.9122   27.0190   18.8250   14.7640   13.2270   11.0430    9.3800    8.4950    8.1090    7.6430    7.1260
  3.0734   29.9390   22.4750   17.2140   14.9570   12.7530   10.7700   10.6100    9.7640    9.9000    8.6050
  4.7018   33.6790   26.4950   20.3740   18.2170   15.1930   13.3800   11.9400   13.4540   12.0600   10.9750
  8.4212   41.0790   29.9350   25.5840   22.6770   19.9530   17.7500   16.6000   19.9040   16.6800   15.4050
 15.3147   50.6890   38.7850   33.1740   30.4270   26.5330   25.4400   23.1500   32.6540   23.9000   22.6650
 28.2005   62.7490   51.0750   48.1840   43.5170   39.0830   36.9000   36.0100   54.0440   38.3900   38.6850
 50.1863   79.8890   69.9550   70.6540   65.0470   56.9430   59.8500   56.4100   94.8540   61.2200   63.8350
 80.8140  100.7990   94.2850  103.2040   96.0770   82.8630   93.0700   83.3000  151.1540   91.0600   96.3850
121.8866  130.2990  126.6150  152.2040  131.9870  115.1330  132.6900  117.1800  223.6540  132.5200  140.8850
174.5414  165.3990  163.0150  211.6040  177.7870  158.0330  183.2900  161.2800  323.7540  186.9200  198.4850
233.1405  201.0990  206.9150  278.5040  232.7870  201.0330  245.2900  212.2800  434.1540  247.4200  257.8850
290.0098  239.6990  250.8150  348.8040  288.1870  243.5330  305.9900  263.1800  531.7540  303.2200  311.8850
338.2728  275.9990  287.0150  410.0040  331.0870  281.7330  360.4900  309.2800  613.4540  349.3200  364.8850
371.0014  305.0990  318.2150  457.6040  364.7870  310.4330  397.9900  343.3800  660.6540  378.6200  398.9850
379.9000  319.8990  329.6150  481.9040  374.3870  323.1330  419.7900  365.0800  667.6540  388.2200  410.8850
367.3709  330.7990  328.1150  486.7040  369.8870  321.0330  417.3900  358.4800  630.7540  380.5200  402.7850
334.1934  331.8990  319.4150  461.9040  344.3870  305.7330  394.6900  337.1800  568.7540  355.7200  370.6850
285.1102  325.9990  304.2150  423.3040  313.0870  274.3330  351.9900  304.4800  486.1540  312.3200  322.4850
226.8740  320.1990  279.2150  369.4040  274.5870  238.8330  308.5900  257.9800  393.1540  260.9200  268.8850
169.0062  313.7990  256.7150  317.0040  235.6870  207.3330  251.8900  217.8800  303.1540  215.6200  217.1850
118.9113  310.4990  242.0150  274.0040  206.9870  178.5330  206.9900  181.8800  234.7540  176.5200  173.0850
 78.3531  319.0990  232.8150  239.7040  183.2870  158.7330  172.4900  152.1800  180.4540  145.5200  140.3850
 49.7158  333.2990  236.0150  217.9040  172.9870  149.7330  149.0900  132.0800  147.5540  125.1200  116.7850
 30.8116  352.8990  247.6150  210.9040  169.3870  145.9330  137.2900  124.8800  127.2540  112.1200  104.4850
 18.6246  375.8990  260.3150  215.3040  170.9870  149.8330  134.5900  122.4800  119.7540  108.2200  100.1850
 10.6337  401.2990  277.0150  222.3040  181.6870  155.7330  136.4900  123.5800  118.8540  109.5200  100.8850
  2.9034  431.5990  299.1150  235.4040  190.2870  162.1330  146.3900  130.9800  120.9540  113.0200  104.9850
  4.1482  463.7990  322.7150  248.3040  202.0870  173.5330  155.5900  140.5800  128.7540  118.4200  109.4850
  4.1830  497.8990  344.2150  264.6040  218.8870  184.8330  165.4900  149.4800  139.2540  126.9200  116.0850
  4.2992  539.6990  367.4150  283.1040  232.8870  198.4330  173.3900  158.7800  145.6540  134.9200  126.0850
  4.5649  576.9990  395.8150  306.2040  250.7870  209.7330  185.4900  168.2800  157.8540  144.2200  134.0850
  1.4468  608.3990  418.1150  322.1040  267.8870  221.5330  200.3900  180.1800  164.8540  152.0200  141.9850
 -0.2231  648.5990  442.6150  339.9040  281.7870  235.1330  211.1900  188.7800  175.8540  161.8200  150.2850
 -0.1268  690.4990  470.1150  364.0040  297.5870  251.0330  224.0900  198.1800  184.1540  170.2200  160.3850
  0.3279  733.4990  498.1150  387.3040  314.4870  264.3330  237.0900  212.1800  195.8540  178.9200  168.9850
 -0.7714  768.0990  530.3150  402.9040  338.1870  279.0330  252.0900  222.8800  205.9540  187.1200  174.5850
 -0.8147  807.6990  556.6150  426.4040  354.8870  295.7330  263.9900  235.0800  218.5540  198.9200  185.5850
 -0.5713  848.9990  584.0150  453.2040  367.7870  314.5330  278.8900  247.0800  228.8540  208.8200  193.6850
  0.7767  896.4990  614.3150  475.2040  388.2870  326.6330  290.2900  254.9800  240.1540  218.9200  206.4850
 -0.1502  931.9990  640.5150  493.2040  406.3870  338.3330  305.2900  272.0800  253.9540  229.9200  214.9850
 -1.6413  967.7990  668.8150  515.5040  418.0870  355.6330  318.7900  284.2800  261.0540  238.5200  219.9850
  0.4865 1011.8990  698.7150  540.1040  434.4870  368.6330  332.0900  294.9800  269.8540  252.0200  231.1850
  0.8698 1051.8990  723.5150  557.1040  454.3870  386.6330  342.5900  306.6800  279.2540  258.1200  240.4850
  0.7832 1087.8990  747.7150  578.1040  470.4870  400.3330  355.4900  318.7800  294.5540  263.8200  247.8850
 -1.0229 1118.8990  769.2150  592.6040  484.3870  414.7330  365.2900  330.7800  300.9540  276.7200  253.5850
 -0.6693 1155.8990  788.0150  613.2040  503.1870  427.5330  381.7900  337.8800  310.8540  282.4200  260.9850
  0.0777 1187.8990  816.6150  633.0040  515.9870  440.0330  389.6900  346.8800  322.3540  290.3200  270.7850
 -2.4162 1216.8990  835.8150  645.1040  526.1870  452.7330  394.8900  357.2800  329.0540  295.9200  277.4850
  1.4713 1253.8990  867.5150  663.6040  542.7870  464.3330  406.9900  363.7800  335.4540  306.0200  284.0850
  2.3830 1283.8990  882.4150  672.4040  556.6870  474.8330  420.6900  375.2800  347.5540  318.4200  292.0850
  1.7294 1314.8990  896.9150  685.9040  567.4870  480.4330  429.6900  384.6800  355.9540  323.6200  295.3850
  0.5791 1343.8990  912.0150  697.9040  574.3870  488.7330  438.1900  388.0800  358.9540  327.7200  300.8850
 -1.1208 1360.8990  923.8150  712.0040  583.5870  499.1330  441.6900  393.8800  366.0540  334.7200  311.2850
  0.9373 1388.8990  937.5150  728.7040  595.4870  508.6330  449.1900  404.1800  370.9540  342.1200  314.7850
  0.0866 1400.8990  957.3150  746.6040  605.8870  517.5330  458.9900  408.3800  374.5540  344.8200  319.0850
  0.5068 1424.8990  971.4150  753.3040  616.0870  523.6330  467.7900  412.3800  378.5540  352.9200  327.0850
 -2.9632 1441.8990  982.4150  764.5040  619.9870  529.5330  468.5900  414.4800  388.0540  357.0200  328.8850
 -0.5380 1473.8990  996.3150  770.6040  640.2870  533.0330  474.9900  423.8800  391.0540  361.5200  332.8850
 -0.1093 1500.8990 1013.1150  782.8040  645.9870  536.8330  485.3900  431.7800  396.0540  362.1200  335.8850
  1.2445 1522.8990 1037.1150  795.0040  651.3870  547.3330  488.7900  437.8800  399.8540  366.4200  345.1850
  0.7354 1554.8990 1050.1150  797.1040  658.9870  557.5330  488.9900  441.1800  405.2540  373.8200  343.9850
  0.8465 1578.8990 1062.1150  813.9040  664.0870  566.7330  495.9900  449.4800  409.4540  376.9200  352.9850
  1.4958 1600.8990 1075.1150  822.0040  679.3870  582.3330  505.0900  450.9800  415.9540  388.1200  356.4850
 -0.3509 1614.8990 1094.1150  835.3040  690.0870  585.8330  515.7900  457.2800  422.4540  393.1200  364.2850
  0.6790 1647.8990 1117.1150  848.3040  698.2870  588.3330  518.8900  470.0800  426.1540  397.9200  370.1850
 -0.7107 1673.8990 1132.1150  864.0040  703.6870  602.0330  528.8900  475.4800  433.8540  401.2200  374.3850
 -1.8072 1700.8990 1155.1150  881.9040  715.1870  609.1330  535.0900  482.0800  439.5540  406.7200  378.7850
  1.5776 1749.8990 1174.1150  898.8040  731.6870  620.7330  543.8900  488.7800  450.2540  416.3200  380.0850
 -0.9802 1780.8990 1205.1150  906.8040  748.0870  623.6330  547.1900  495.4800  454.2540  421.0200  386.3850
 -0.9352 1827.8990 1223.1150  920.1040  759.0870  637.2330  557.0900  505.2800  462.9540  426.3200  392.3850
 -1.1840 1854.8990 1249.1150  944.8040  777.2870  653.8330  578.8900  510.6800  472.8540  433.7200  402.7850
  0.5734 1899.8990 1279.1150  965.9040  792.6870  668.8330  590.7900  522.0800  484.7540  442.2200  411.6850
 -0.2483 1950.8990 1303.1150  984.4040  807.5870  683.1330  598.2900  533.3800  489.3540  447.3200  419.1850
 -0.2373 2000.8990 1328.1150 1010.2040  821.3870  695.2330  604.2900  545.3800  504.4540  459.4200  429.3850
 -0.9816 2045.8990 1353.1150 1036.2040  838.9870  709.4330  622.7900  554.9800  513.6540  472.3200  435.4850
  1.0035 2105.8990 1382.1150 1056.2040  857.0870  724.9330  640.6900  566.4800  523.5540  476.6200  448.8850
 -0.2475 2148.8990 1415.1150 1076.2040  878.9870  744.0330  659.1900  574.5800  532.8540  485.0200  452.4850
  0.9087 2188.8990 1458.1150 1106.2040  895.7870  759.9330  673.5900  592.4800  538.8540  496.6200  466.0850
 -0.8973 2233.8990 1486.1150 1125.2040  915.6870  777.9330  683.1900  609.6800  555.4540  506.7200  469.8850
 -0.0578 2291.8990 1518.1150 1147.2040  934.4870  793.2330  698.4900  614.0800  559.9540  520.5200  482.7850
  0.2908 2342.8990 1554.1150 1174.2040  949.5870  804.7330  712.0900  624.9800  579.2540  531.1200  491.5850
  0.5184 2393.8990 1589.1150 1196.2040  969.7870  816.0330  722.3900  646.1800  585.3540  539.4200  498.6850
 -0.2043 2447.8990 1615.1150 1222.2040  987.7870  831.0330  735.1900  655.5800  596.7540  546.5200  503.6850
 -0.9069 2496.8990 1641.1150 1240.2040 1007.5870  850.6330  751.6900  666.4800  608.1540  551.9200  509.1850
  0.6669 2549.8990 1677.1150 1265.2040 1017.5870  865.5330  764.5900  677.4800  614.9540  561.7200  520.7850
  0.0001 2588.8990 1709.1150 1289.2040 1036.5870  873.2330  776.3900  688.9800  626.3540  574.3200  532.3850
  0.2034 2634.8990 1727.1150 1308.2040 1059.5870  890.0330  785.5900  696.2800  643.8540  587.9200  542.5850
  0.4453 2671.8990 1766.1150 1330.2040 1070.5870  907.0330  796.4900  711.3800  646.5540  594.5200  546.1850
 -2.9794 2714.8990 1777.1150 1343.2040 1085.5870  917.2330  810.4900  719.4800  655.9540  595.4200  556.7850
 -1.2915 2754.8990 1803.1150 1361.2040 1102.5870  934.4330  816.6900  732.9800  665.3540  604.0200  568.6850
  3.1643 2799.8990 1830.1150 1391.2040 1112.5870  951.3330  831.4900  743.1800  671.1540  617.1200  576.5850
  1.2303 2824.8990 1854.1150 1406.2040 1127.5870  958.1330  839.0900  754.0800  681.0540  627.7200  581.8850
  0.1139 2855.8990 1880.1150 1415.2040 1147.5870  964.7330  845.7900  759.8800  684.6540  632.6200  583.1850
 -2.5284 2879.8990 1890.1150 1432.2040 1163.5870  966.5330  851.2900  767.9800  693.6540  636.3200  596.5850
  0.4192 2912.8990 1916.1150 1448.2040 1166.5870  981.0330  864.9900  772.9800  696.4540  644.9200  601.9850
  0.3806 2948.8990 1920.1150 1464.2040 1172.5870  987.6330  868.3900  783.2800  700.7540  653.5200  603.3850
  1.1030 2972.8990 1933.1150 1477.2040 1181.5870  991.1330  878.6900  787.2800  714.2540  660.2200  608.1850
 -1.9571 2985.8990 1946.1150 1485.2040 1187.5870 1002.1330  886.3900  782.5800  718.1540  657.8200  608.5850
  0.1314 2995.8990 1970.1150 1491.2040 1198.5870 1012.1330  886.1900  792.5800  719.2540  660.3200  618.9850
  1.3996 3010.8990 1990.1150 1492.2040 1201.5870 1020.1330  889.6900  792.1800  729.2540  668.2200  616.8850
 -2.0954 3014.8990 1985.1150 1496.2040 1209.5870 1020.1330  896.7900  798.0800  725.6540  670.6200  620.1850
  1.0912 3026.8990 1993.1150 1506.2040 1220.5870 1030.1330  897.3900  800.5800  725.5540  675.6200  622.3850
 -0.1128 3035.8990 2000.1150 1507.2040 1210.5870 1034.1330  898.1900  801.7800  725.5540  675.7200  623.1850
  0.1128 3037.8990 2005.1150 1516.2040 1211.5870 1035.1330  900.3900  807.5800  726.1540  672.6200  622.5850
 -1.5596 3034.8990 2013.1150 1515.2040 1216.5870 1024.1330  897.0900  806.4800  729.1540  676.7200  621.3850
 -3.2910 3028.8990 2003.1150 1512.2040 1217.5870 1030.1330  898.7900  806.1800  730.7540  675.6200  625.9850
  3.5611 3048.8990 2007.1150 1507.2040 1218.5870 1032.1330  897.9900  813.1800  734.7540  675.8200  627.7850
  2.2644 3041.8990 1996.1150 1502.2040 1220.5870 1027.1330  901.1900  812.0800  732.1540  674.2200  632.8850
  0.9027 3026.8990 1987.1150 1504.2040 1215.5870 1036.1330  894.3900  808.4800  731.6540  676.8200  626.3850
 -0.0333 3015.8990 1980.1150 1499.2040 1210.5870 1030.1330  892.3900  809.4800  731.2540  670.9200  626.3850
 -0.8561 2998.8990 1972.1150 1500.2040 1200.5870 1018.1330  894.6900  812.7800  733.5540  670.3200  624.7850
 -0.6812 2971.8990 1972.1150 1493.2040 1198.5870 1025.1330  894.4900  802.4800  731.9540  671.2200  621.4850
 -0.5571 2966.8990 1962.1150 1483.2040 1194.5870 1012.1330  893.1900  798.9800  729.8540  661.8200  617.2850
  0.3725 2951.8990 1953.1150 1479.2040 1193.5870 1009.1330  887.9900  785.3800  726.0540  658.3200  618.5850
  0.1479 2932.8990 1944.1150 1467.2040 1181.5870  999.0330  886.5900  789.2800  720.8540  658.5200  611.0850
  0.6990 2921.8990 1928.1150 1457.2040 1174.5870  995.3330  880.3900  781.3800  714.7540  652.0200  608.1850
 -2.2147 2891.8990 1907.1150 1446.2040 1165.5870  994.1330  873.1900  776.4800  706.3540  651.2200  603.4850
  1.0139 2880.8990 1897.1150 1442.2040 1164.5870  984.3330  867.3900  772.5800  699.4540  646.9200  595.3850
  0.2971 2863.8990 1874.1150 1435.2040 1144.5870  977.2330  860.3900  772.0800  698.3540  639.8200  594.8850
 -1.4402 2826.8990 1863.1150 1428.2040 1136.5870  970.4330  853.9900  766.9800  691.9540  634.5200  593.2850
 -0.4462 2809.8990 1846.1150 1410.2040 1130.5870  960.1330  844.6900  759.6800  685.3540  637.9200  594.3850
 -0.1330 2781.8990 1835.1150 1396.2040 1131.5870  953.3330  840.9900  756.9800  683.0540  627.9200  583.2850
  0.4930 2754.8990 1829.1150 1385.2040 1122.5870  947.9330  827.5900  747.9800  679.2540  621.5200  584.7850
  1.6729 2733.8990 1817.1150 1371.2040 1110.5870  944.7330  822.3900  739.0800  675.3540  620.7200  575.9850
  0.9042 2706.8990 1802.1150 1357.2040 1104.5870  929.4330  819.6900  733.5800  667.1540  613.9200  574.7850
 -1.0721 2673.8990 1787.1150 1346.2040 1088.5870  923.9330  815.6900  728.0800  660.3540  608.6200  567.3850
 -1.0544 2657.8990 1766.1150 1334.2040 1080.5870  918.1330  812.9900  718.8800  650.5540  597.8200  558.1850
 -0.9295 2630.8990 1749.1150 1326.2040 1072.5870  914.4330  803.2900  713.0800  644.5540  592.3200  556.3850
  1.5245 2615.8990 1736.1150 1317.2040 1065.5870  901.4330  794.8900  708.0800  647.3540  590.3200  550.3850
  0.9491 2587.8990 1725.1150 1304.2040 1053.5870  898.7330  788.6900  694.6800  643.0540  587.2200  547.2850
 -1.6321 2559.8990 1710.1150 1284.2040 1039.5870  884.5330  784.1900  692.6800  634.2540  587.2200  541.9850
 -0.7132 2542.8990 1689.1150 1281.2040 1031.5870  875.7330  778.4900  690.5800  624.4540  583.3200  538.3850
  0.7744 2528.8990 1675.1150 1274.2040 1021.5870  868.6330  769.7900  685.7800  624.4540  576.0200  534.9850
 -0.6328 2509.8990 1663.1150 1262.2040 1018.5870  855.7330  756.7900  674.6800  615.6540  574.8200  528.1850
  1.3409 2493.8990 1654.1150 1259.2040 1014.5870  851.1330  752.4900  673.5800  607.7540  564.8200  518.1850
  0.2821 2475.8990 1636.1150 1243.2040 1000.5870  850.3330  744.6900  666.6800  608.6540  561.5200  516.9850
  0.1950 2451.8990 1634.1150 1231.2040  990.8870  843.3330  744.0900  664.5800  597.2540  556.5200  513.5850
 -3.9194 2432.8990 1611.1150 1221.2040  986.4870  832.6330  731.2900  656.1800  597.9540  548.2200  512.9850
 -3.3469 2412.8990 1603.1150 1213.2040  980.9870  832.6330  729.4900  650.1800  594.4540  547.9200  510.3850
  1.0856 2403.8990 1603.1150 1212.2040  977.4870  831.7330  726.4900  650.2800  589.4540  545.3200  508.4850
  3.7588 2405.8990 1590.1150 1205.2040  980.4870  829.5330  718.9900  644.7800  587.7540  539.1200  504.0850
  0.7772 2383.8990 1580.1150 1200.2040  974.5870  819.6330  716.7900  641.6800  584.0540  532.6200  501.8850
 -0.7252 2367.8990 1575.1150 1188.2040  964.9870  812.7330  716.8900  636.6800  581.2540  531.0200  496.9850
 -1.8395 2355.8990 1557.1150 1184.2040  952.4870  808.5330  714.2900  638.6800  574.6540  529.5200  500.3850
  2.1046 2354.8990 1552.1150 1175.2040  951.5870  808.7330  714.6900  632.1800  577.0540  530.0200  498.3850
 -1.0052 2338.8990 1536.1150 1169.2040  950.9870  804.1330  714.4900  625.6800  573.3540  524.8200  490.3850
 -1.3409 2324.8990 1531.1150 1161.2040  946.7870  803.5330  707.2900  629.0800  570.8540  523.4200  482.7850
 -0.8986 2318.8990 1538.1150 1157.2040  940.5870  794.8330  696.6900  626.0800  558.9540  518.8200  480.0850
  2.0627 2314.8990 1535.1150 1156.2040  939.5870  795.3330  692.9900  616.9800  562.1540  518.2200  480.6850
  1.0272 2302.8990 1523.1150 1149.2040  930.0870  791.0330  694.6900  615.4800  560.5540  516.1200  483.6850
  0.9586 2294.8990 1516.1150 1140.2040  929.3870  786.9330  685.9900  610.5800  559.1540  513.8200  484.1850
  2.3758 2297.8990 1510.1150 1130.2040  924.4870  777.8330  685.1900  610.3800  556.1540  508.8200  477.0850
 -2.0936 2281.8990 1495.1150 1122.2040  914.1870  774.1330  675.5900  607.2800  557.6540  500.2200  473.1850
 -0.6923 2273.8990 1493.1150 1118.2040  907.3870  767.6330  673.8900  600.5800  555.1540  501.5200  474.8850
  0.9072 2257.8990 1485.1150 1117.2040  908.3870  767.4330  680.2900  602.2800  546.0540  500.6200  471.6850
  0.9373 2245.8990 1481.1150 1112.2040  903.6870  765.4330  673.5900  593.8800  546.4540  497.9200  471.5850
 -0.7331 2228.8990 1475.1150 1112.2040  897.3870  764.1330  665.6900  589.1800  542.2540  493.4200  464.3850
  0.4928 2226.8990 1464.1150 1105.2040  891.9870  758.7330  663.2900  586.9800  539.6540  490.8200  461.8850
 -0.0803 2216.8990 1459.1150 1093.2040  884.0870  750.7330  662.0900  584.6800  537.4540  489.8200  454.6850
  0.8547 2197.8990 1453.1150 1091.2040  881.4870  749.7330  654.9900  587.3800  532.7540  490.4200  455.5850
 -2.0062 2178.8990 1438.1150 1085.2040  879.1870  740.2330  652.2900  585.1800  528.3540  484.9200  454.1850
  0.5841 2181.8990 1434.1150 1075.2040  874.8870  733.3330  648.4900  579.3800  523.3540  483.5200  447.6850
  0.4233 2166.8990 1428.1150 1068.2040  872.6870  726.8330  641.6900  569.8800  528.3540  481.1200  448.0850
  3.3261 2157.8990 1421.1150 1060.2040  867.0870  734.5330  632.7900  569.4800  522.6540  480.3200  447.3850
 -1.6457 2133.8990 1401.1150 1057.2040  859.4870  729.6330  626.7900  565.7800  520.4540  471.1200  439.3850
 -1.5130 2128.8990 1389.1150 1049.2040  845.0870  717.1330  631.2900  561.4800  517.5540  470.2200  434.5850
 -0.4326 2109.8990 1386.1150 1042.2040  844.6870  715.4330  626.7900  554.9800  510.5540  467.4200  435.8850
 -0.1366 2094.8990 1386.1150 1035.2040  833.7870  704.9330  624.1900  551.4800  504.4540  465.3200  433.0850
  0.8327 2084.8990 1373.1150 1031.2040  829.1870  704.7330  616.0900  544.7800  502.4540  459.5200  431.3850
  0.2735 2053.8990 1365.1150 1025.2040  824.7870  699.9330  615.0900  546.9800  500.2540  457.6200  432.1850
 -1.4189 2037.8990 1356.1150 1011.2040  817.9870  689.3330  612.6900  542.0800  497.7540  450.5200  422.7850
  0.8239 2031.8990 1335.1150 1006.2040  808.8870  690.9330  606.3900  541.2800  489.8540  450.0200  420.5850
  1.6335 2007.8990 1332.1150  999.2040  799.1870  688.2330  603.2900  535.3800  484.1540  449.6200  417.0850
  1.3396 1989.8990 1309.1150 1000.2040  794.4870  684.3330  595.6900  529.5800  480.8540  444.4200  413.4850
  0.8607 1974.8990 1291.1150  987.2040  790.7870  677.0330  588.7900  526.1800  474.7540  439.0200  403.9850
 -0.0503 1954.8990 1284.1150  973.4040  779.0870  665.6330  582.9900  519.5800  466.1540  433.9200  399.1850
 -0.7820 1941.8990 1265.1150  956.4040  767.9870  654.7330  577.8900  514.0800  468.5540  425.5200  396.0850
 -1.4202 1911.8990 1251.1150  944.0040  760.1870  654.4330  572.4900  507.7800  460.0540  427.3200  394.8850
 -1.5431 1890.8990 1243.1150  934.9040  755.4870  641.6330  562.9900  500.0800  458.0540  423.4200  391.1850
  0.2113 1873.8990 1228.1150  932.4040  752.2870  636.4330  558.2900  498.7800  447.2540  417.0200  388.0850
  1.8466 1851.8990 1216.1150  927.1040  744.6870  634.3330  556.4900  497.0800  441.2540  413.4200  384.6850
 -0.4396 1827.8990 1204.1150  915.1040  729.3870  623.3330  550.3900  488.2800  444.3540  411.4200  378.3850
  2.4078 1816.8990 1192.1150  899.0040  723.0870  620.9330  546.9900  484.2800  439.3540  408.5200  374.2850
 -1.5492 1790.8990 1175.1150  889.0040  713.2870  608.0330  536.6900  472.4800  433.5540  406.0200  368.2850
 -1.2377 1762.8990 1168.1150  881.2040  712.1870  598.6330  535.3900  463.6800  430.1540  401.7200  362.7850
  0.5663 1746.8990 1155.1150  869.6040  699.6870  600.9330  529.4900  463.5800  422.5540  392.8200  359.1850
  0.6170 1729.8990 1138.1150  856.1040  692.2870  593.0330  519.6900  458.7800  420.2540  390.0200  353.9850
  0.6871 1708.8990 1128.1150  844.8040  682.8870  585.6330  508.1900  455.0800  417.9540  382.7200  348.2850
  2.4211 1686.8990 1115.1150  836.9040  678.8870  575.6330  505.9900  445.1800  410.5540  381.7200  351.1850
 -0.7118 1663.8990 1095.1150  822.1040  665.0870  565.7330  498.0900  443.4800  397.6540  369.4200  345.1850
  0.5551 1638.8990 1089.1150  811.9040  658.0870  556.2330  489.5900  436.6800  392.2540  368.4200  340.1850
  1.3000 1613.8990 1070.1150  797.6040  651.1870  552.5330  485.1900  437.7800  389.4540  361.8200  336.3850
 -2.0098 1585.8990 1048.1150  790.1040  639.4870  540.3330  477.3900  429.2800  390.6540  352.8200  328.7850
 -0.0943 1559.8990 1037.1150  783.1040  635.7870  532.6330  476.7900  419.9800  383.6540  350.2200  328.1850
 -0.0443 1543.8990 1023.1150  769.3040  624.4870  521.9330  465.0900  412.3800  377.4540  346.8200  323.4850
 -0.1840 1520.8990 1007.1150  760.0040  613.1870  514.9330  458.3900  405.9800  369.7540  342.8200  321.0850
 -0.0911 1496.8990  990.9150  754.7040  606.8870  509.7330  448.1900  401.6800  362.8540  338.1200  313.5850
  0.6736 1479.8990  981.8150  731.4040  594.8870  504.1330  442.1900  396.9800  359.6540  329.9200  310.0850
 -1.6161 1453.8990  959.9150  726.9040  583.9870  496.5330  435.5900  390.6800  355.2540  323.3200  301.5850
  1.5416 1432.8990  949.1150  719.4040  577.9870  490.1330  431.6900  388.0800  351.6540  324.2200  300.8850
 -0.0921 1410.8990  929.6150  706.5040  569.4870  480.4330  425.1900  378.4800  348.5540  319.8200  297.8850
  0.2790 1394.8990  913.3150  696.2040  563.8870  474.9330  414.5900  372.3800  341.1540  315.4200  289.8850
 -0.9073 1370.8990  898.0150  680.2040  552.8870  467.9330  413.1900  369.2800  337.4540  307.6200  285.1850
  0.2509 1351.8990  888.5150  670.6040  541.7870  462.8330  406.8900  364.0800  329.8540  304.5200  283.0850
  0.2204 1325.8990  874.7150  664.8040  534.5870  457.0330  404.4900  359.9800  326.0540  298.9200  280.2850
  0.1027 1303.8990  863.9150  657.6040  528.9870  447.4330  394.6900  354.9800  322.9540  294.8200  276.6850
 -0.1534 1281.8990  852.2150  645.4040  524.4870  441.8330  392.2900  349.6800  318.1540  289.1200  268.0850
  0.0868 1265.8990  838.7150  634.1040  517.2870  435.5330  383.4900  340.9800  311.8540  288.2200  266.1850
 -0.0685 1246.8990  829.2150  627.8040  509.0870  425.6330  377.3900  336.4800  306.1540  282.3200  260.3850
 -0.4967 1224.8990  816.1150  623.7040  500.0870  419.7330  368.9900  331.8800  302.9540  277.3200  258.3850
  0.5485 1207.8990  802.0150  617.5040  492.0870  418.0330  363.6900  328.5800  299.8540  272.9200  253.4850
 -1.2708 1186.8990  792.7150  599.0040  486.9870  410.3330  356.7900  320.8800  293.7540  266.9200  248.3850
 -0.6015 1171.8990  780.8150  592.7040  478.3870  403.3330  353.2900  318.0800  290.0540  261.1200  243.5850
 -0.8346 1155.8990  766.1150  580.7040  467.8870  398.7330  346.9900  313.7800  285.3540  260.9200  242.1850
  0.7456 1143.8990  757.1150  570.2040  464.3870  396.0330  342.7900  308.9800  278.9540  255.5200  236.8850
  0.3664 1128.8990  744.1150  559.9040  456.3870  387.9330  339.1900  306.0800  275.7540  253.3200  231.1850
 -0.0955 1107.8990  731.7150  553.0040  448.9870  383.9330  333.2900  300.9800  275.0540  251.6200  231.2850
  0.2454 1090.8990  727.3150  546.1040  444.1870  376.0330  328.3900  294.9800  273.7540  245.5200  227.9850
 -0.3385 1079.8990  713.0150  538.1040  438.5870  373.5330  321.7900  287.4800  268.2540  239.8200  220.9850
 -0.8805 1060.8990  707.1150  527.5040  432.9870  367.4330  319.7900  283.6800  263.3540  236.0200  215.2850
  0.7928 1049.8990  696.4150  526.2040  422.4870  358.9330  315.5900  283.7800  261.1540  237.4200  216.1850
  0.9778 1031.8990  684.6150  522.2040  418.0870  353.6330  311.6900  279.9800  254.8540  237.4200  218.5850
 -1.0095 1017.8990  674.6150  509.3040  411.7870  345.3330  304.5900  276.5800  251.0540  230.6200  213.0850
 -0.6299 1005.8990  664.7150  504.7040  406.5870  343.9330  298.1900  270.3800  247.0540  227.3200  209.8850
 -1.0966  994.5990  656.6150  494.8040  405.9870  337.4330  296.5900  261.4800  241.8540  220.6200  205.7850
 -0.2624  983.3990  646.5150  486.7040  400.3870  337.0330  288.3900  263.7800  237.9540  217.5200  205.1850
  1.0355  976.4990  638.7150  483.2040  393.2870  333.7330  288.9900  257.1800  230.8540  215.3200  202.7850
  0.8181  958.6990  634.4150  472.0040  386.8870  330.7330  287.6900  255.1800  231.8540  216.4200  196.7850
 -0.5861  943.2990  622.4150  472.2040  381.0870  325.9330  284.9900  248.9800  226.5540  211.2200  194.8850
  0.4290  930.1990  621.3150  469.1040  374.5870  321.4330  277.5900  247.7800  224.8540  207.3200  194.1850
  0.8300  916.0990  616.1150  462.1040  371.7870  314.7330  273.8900  246.6800  222.9540  206.0200  191.2850
 -0.3935  902.7990  599.0150  450.3040  369.7870  313.3330  274.9900  241.0800  219.1540  204.3200  187.0850
  0.6496  891.0990  592.6150  447.6040  368.2870  310.6330  266.9900  238.2800  217.3540  201.7200  183.6850
  0.7831  883.3990  588.3150  439.7040  360.2870  302.0330  263.4900  233.7800  212.0540  197.9200  181.4850
 -0.2821  870.5990  575.9150  430.3040  354.3870  296.8330  256.1900  231.4800  209.9540  195.6200  183.2850
 -2.0217  858.2990  560.3150  425.9040  343.3870  293.2330  254.8900  228.9800  205.6540  191.8200  180.7850
 -0.1021  850.5990  556.5150  422.0040  342.4870  292.0330  247.6900  226.2800  203.3540  188.5200  177.9850
  2.2928  843.2990  552.0150  415.3040  340.3870  289.7330  252.5900  222.6800  200.3540  188.3200  173.7850
 -0.4475  827.7990  543.2150  406.3040  335.0870  282.0330  250.1900  216.4800  198.7540  183.2200  171.1850
  0.3602  817.0990  541.8150  402.5040  330.0870  281.3330  245.6900  213.3800  195.6540  178.6200  167.8850
 -0.0561  800.3990  537.0150  396.4040  324.6870  279.8330  239.9900  212.3800  193.0540  179.6200  167.4850
  0.4670  792.0990  529.3150  393.0040  321.3870  273.5330  235.4900  211.7800  192.3540  178.2200  166.7850
 -0.0959  786.2990  518.6150  387.1040  313.3870  268.7330  234.1900  209.6800  187.8540  175.8200  163.8850
  0.5675  777.0990  514.1150  385.4040  310.8870  265.3330  228.7900  206.1800  186.2540  174.4200  161.9850
 -0.8142  764.7990  503.6150  381.3040  304.6870  264.2330  222.2900  203.2800  185.0540  172.4200  160.6850
  0.9906  758.7990  504.2150  378.6040  300.2870  262.3330  221.5900  200.8800  180.6540  169.6200  155.4850
  0.4304  747.3990  497.5150  369.9040  297.7870  255.8330  221.3900  199.7800  181.5540  166.6200  153.9850
 -0.9563  736.0990  489.9150  362.8040  293.8870  248.8330  221.5900  193.9800  181.5540  163.2200  152.2850
  0.4361  732.2990  482.6150  359.9040  291.6870  244.2330  218.4900  192.0800  178.7540  162.6200  150.7850
  1.0963  723.8990  480.0150  356.1040  287.8870  241.4330  212.1900  189.5800  175.4540  160.9200  148.8850
 -0.2467  708.7990  470.1150  350.2040  284.4870  239.3330  211.4900  186.5800  171.1540  158.7200  147.9850
 -0.4345  703.6990  459.2150  346.5040  281.3870  233.1330  206.7900  184.5800  167.9540  154.6200  147.1850
  0.2667  691.7990  456.4150  342.8040  281.9870  229.9330  203.7900  182.9800  166.9540  151.7200  142.8850
 -0.7667  680.6990  446.4150  340.3040  272.3870  226.3330  202.9900  177.6800  165.4540  153.2200  140.6850
 -0.8229  668.6990  442.1150  335.8040  268.5870  222.1330  198.3900  176.2800  164.9540  150.0200  140.9850
 -0.6679  658.3990  436.6150  328.8040  267.7870  220.6330  195.2900  173.5800  161.9540  146.3200  139.4850
  0.7704  653.0990  429.5150  325.7040  264.0870  218.1330  194.3900  173.2800  158.5540  145.5200  136.9850
  0.9348  640.2990  423.4150  322.8040  264.6870  215.2330  193.0900  170.4800  156.5540  144.7200  132.9850
 -1.4152  623.8990  417.9150  315.6040  254.6870  211.9330  191.2900  168.6800  153.2540  142.7200  128.8850
 -0.8883  619.0990  410.4150  310.1040  251.2870  208.9330  187.7900  166.6800  149.1540  139.4200  127.9850
  0.7566  610.9990  406.8150  305.3040  245.8870  208.1330  184.1900  168.2800  149.0540  138.7200  129.2850
 -0.1240  600.1990  401.6150  301.5040  241.4870  203.5330  180.3900  166.0800  146.9540  134.4200  126.9850
 -0.3156  592.6990  395.6150  299.3040  236.2870  199.9330  177.8900  159.6800  145.7540  131.4200  126.6850
  0.8340  585.8990  392.0150  291.3040  232.2870  200.9330  176.9900  156.0800  146.1540  131.3200  123.8850
  0.0710  574.9990  382.7150  286.9040  231.7870  197.0330  175.8900  154.9800  142.5540  129.2200  121.1850
 -1.2813  563.2990  371.8150  287.1040  225.2870  195.0330  173.5900  154.5800  138.7540  128.0200  117.7850
 -0.5982  555.4990  369.1150  282.7040  224.4870  192.6330  170.3900  151.6800  137.7540  127.5200  114.6850
  0.4030  551.8990  366.5150  280.0040  220.4870  188.7330  168.5900  149.1800  134.4540  125.3200  113.0850
 -0.4547  538.6990  362.5150  271.4040  217.2870  187.1330  166.6900  145.5800  132.7540  125.3200  114.7850
  0.5681  534.9990  354.7150  268.0040  216.5870  185.3330  164.7900  146.9800  130.1540  122.0200  113.2850
  0.8569  528.5990  354.5150  263.0040  210.6870  182.4330  159.3900  143.8800  129.1540  119.9200  113.5850
 -0.1536  520.0990  346.8150  260.0040  207.4870  177.5330  155.7900  140.1800  126.9540  119.2200  112.5850
  0.5200  513.8990  340.1150  256.7040  208.0870  176.0330  156.3900  137.8800  124.6540  116.4200  109.2850
  0.1243  505.6990  334.9150  251.9040  205.1870  171.9330  153.8900  135.6800  122.0540  114.5200  107.9850
  0.1804  497.3990  328.7150  246.0040  202.3870  171.2330  151.0900  134.9800  122.3540  112.8200  105.4850
  0.9459  489.9990  324.9150  242.4040  199.9870  169.4330  148.3900  132.3800  122.8540  112.3200  103.8850
 -0.5601  478.7990  318.6150  238.3040  195.4870  163.1330  144.8900  131.7800  119.6540  110.2200  102.8850
  0.4023  474.6990  316.5150  231.7040  192.2870  161.2330  143.2900  128.4800  117.0540  109.0200  100.4850
 -0.9935  465.9990  304.8150  232.6040  185.2870  161.0330  141.5900  125.6800  115.5540  104.6200   97.4150
 -0.0332  457.5990  305.1150  227.9040  185.7870  157.1330  139.3900  123.6800  114.2540  103.9200   95.7550
  1.3037  455.6990  299.5150  227.1040  181.9870  154.3330  138.2900  122.3800  111.6540  102.5200   94.0050
  0.7756  442.7990  296.7150  223.9040  179.2870  152.5330  132.7900  119.9800  109.5540  104.6200   92.4550
 -0.6340  434.6990  288.2150  216.2040  175.0870  148.3330  131.2900  120.0800  107.8540  100.1200   90.6450
 -1.1832  423.3990  281.0150  215.0040  173.1870  149.3330  128.7900  116.0800  105.5540   97.0100   91.4450
  0.3394  416.0990  280.6150  210.0040  173.6870  147.4330  126.6900  116.6800  104.6540   95.9400   91.0350
  0.9493  413.8990  277.3150  207.9040  169.1870  142.9330  125.5900  113.8800  102.8540   93.1200   88.7650
  0.1139  407.7990  268.7150  201.3040  167.5870  140.6330  123.5900  111.8800   99.0440   92.5900   85.0850
 -0.0884  399.2990  264.4150  198.0040  164.1870  140.0330  119.6900  110.5800   98.6340   91.6200   82.5250
  0.5323  394.7990  261.4150  194.0040  161.4870  138.0330  117.5900  107.4800   95.9440   90.3600   82.2850
  0.0518  386.6990  252.9150  192.8040  158.4870  133.4330  117.4900  107.0800   95.4540   87.8800   83.8250
  0.0189  376.5990  251.8150  190.9040  156.5870  129.7330  114.3900  105.4800   93.7340   89.6400   81.3050
  0.1481  376.9990  244.5150  188.9040  152.2870  128.0330  111.4900  101.5800   90.5340   86.5800   78.0850
  0.6001  367.3990  242.5150  183.2040  152.0870  126.6330  111.4900   99.5800   91.3840   85.4300   78.6850
  0.0877  359.8990  239.1150  179.7040  148.6870  122.7330  111.7900   97.2900   89.5640   83.8100   75.1950
  0.2866  355.3990  231.3150  182.1040  146.9870  121.4330  109.1900   94.9100   88.4840   81.5500   72.2850
 -0.9781  343.7990  227.6150  176.2040  142.8870  119.0330  105.8900   94.7800   87.6840   80.1800   72.3250
 -0.5415  339.9990  223.3150  171.4040  139.7870  118.4330  102.8900   93.7000   85.7240   79.0200   72.3050
  0.0704  336.9990  220.7150  166.4040  138.1870  116.4330  102.6900   92.2400   84.7740   76.0400   70.3550
 -0.5557  328.4990  216.4150  166.7040  135.7870  113.6330  102.8900   90.1200   82.8140   73.6000   68.5750
  0.0846  323.5990  214.9150  164.1040  133.0870  112.5330  103.0900   87.5300   81.2340   73.5800   66.7950
  1.4025  318.0990  212.4150  161.6040  132.4870  113.7330  101.0900   87.1200   80.4440   73.2300   68.4550
 -0.0292  308.6990  207.0150  158.7040  129.5870  108.3330   99.8900   86.6000   78.6940   73.0800   66.7850
  0.0297  307.4990  200.7150  156.4040  125.5870  107.0330   95.7300   83.4900   76.3640   72.4700   66.7350
 -0.4555  302.0990  196.4150  152.5040  123.7870  107.0330   90.3200   81.7100   73.8440   71.5100   64.2950
  0.3054  297.7990  195.5150  152.6040  122.2870  104.7330   87.8900   79.5200   72.4040   69.8100   64.2550
 -0.1587  289.9990  194.1150  149.0040  120.2870  100.7330   87.6400   77.8100   71.9440   68.0700   63.7950
 -0.6525  285.5990  186.8150  143.2040  117.8870  101.0330   86.6000   77.5300   70.1240   67.2600   62.0350
  0.2604  282.6990  185.9150  142.6040  116.1870   98.3530   86.5600   77.1700   68.7740   64.9900   61.0150
  0.4312  278.2990  181.9150  140.3040  115.1870   98.2630   83.9600   76.9200   68.9240   62.6200   59.9850
 -0.4029  271.5990  181.0150  139.2040  112.3870   93.6530   81.8600   74.0200   68.1840   60.7500   58.7750
  0.1508  266.5990  180.3150  136.1040  110.7870   92.3330   79.8000   73.3100   66.5740   61.3500   58.8350
  0.3178  261.6990  176.8150  132.7040  108.1870   92.4830   79.4900   73.0000   65.7540   60.1800   57.6350
  0.8224  259.3990  173.5150  130.0040  107.4870   90.1830   78.4300   70.5000   64.5040   59.4900   57.2350
 -0.1735  250.7990  169.1150  128.4040  105.6870   88.0430   78.5600   69.0400   63.6140   57.2900   54.9350
  0.1559  249.2990  166.4150  126.1040  101.2870   87.6530   76.4200   66.6600   61.0240   56.0100   53.3650
  0.3539  245.3990  161.6150  125.0040   99.1270   84.8730   76.2200   66.3000   60.0140   55.4400   52.4750
 -0.6739  234.1990  160.0150  120.8040   98.1070   85.0330   74.5300   64.6600   58.9440   53.7700   51.4350
 -0.6699  229.3990  156.4150  117.9040   97.3970   82.9130   74.3400   64.1800   57.6340   53.4300   49.7950
 -0.4587  227.1990  151.9150  116.0040   94.2570   80.7130   73.0200   64.3100   58.5740   52.7500   49.6850
 -0.5007  222.9990  150.0150  116.7040   93.8170   77.3830   71.7300   62.4100   57.9640   51.6100   48.2350
  0.6560  223.9990  148.8150  113.7040   92.7270   77.0030   69.0200   61.6700   57.7240   52.0600   46.4250
  0.1541  216.1990  149.0150  110.9040   90.6570   76.9630   67.6000   60.5900   55.4440   50.7900   46.7950
  0.1628  214.3990  145.1150  109.2040   88.0270   74.3230   66.4300   59.4800   56.4640   50.9500   46.3750
 -0.2763  210.9990  141.7150  107.3040   86.6870   72.1330   65.9700   59.2700   54.4640   49.1500   44.2750
 -0.5310  205.1990  140.5150  107.3040   84.3170   70.8330   65.2700   58.2900   54.6040   47.5500   43.5550
  0.2484  202.5990  139.4150  104.4040   84.4670   72.2230   63.8300   57.1100   53.2440   47.7300   42.6450
  0.2662  199.4990  137.6150  101.9040   83.4570   71.3630   61.9700   55.3100   53.1840   46.5900   42.2150
 -0.7373  194.8990  132.7150  100.8040   79.9170   70.1630   60.6800   54.6300   51.6640   45.4000   40.8950
  0.4916  194.6990  130.9150   99.3040   81.2570   68.3230   60.3400   54.5600   49.5140   45.5300   40.9850
  0.1093  190.3990  127.3150   97.4540   78.5970   68.7930   58.5800   52.3000   47.8740   45.7600   41.8350
 -0.4489  186.6990  123.9150   94.7340   77.5570   65.5030   58.5600   51.4400   47.8840   45.2400   40.2150
  0.1078  185.3990  123.6150   94.4040   75.3870   64.6430   56.1000   51.7100   46.2940   43.8700   39.2350
  0.3490  182.0990  123.0150   92.0740   73.6870   65.8830   56.3000   50.2000   45.7040   41.6600   38.0950
 -0.1523  177.9990  120.4150   89.8140   71.7070   64.0730   54.9600   48.8600   45.7140   41.1600   38.3350
 -0.5481  175.6990  117.5150   88.1940   71.9470   61.3030   53.7400   46.6600   45.8440   38.8300   37.7050
  0.4648  172.8990  117.2150   87.6340   72.4270   61.0230   54.2500   47.2700   44.4440   38.5900   37.3450
  0.2246  170.4990  114.8150   86.1140   69.7070   60.0530   52.9200   45.6900   43.5440   39.2700   35.8650
 -0.2284  166.4990  111.5150   85.0240   68.4570   58.4730   51.6100   46.8100   42.9040   37.3000   35.2050
 -0.0116  166.0990  110.1150   83.1040   67.2070   57.1330   50.4600   44.8600   40.8840   36.7200   34.3250
  0.0637  163.2990  108.2150   82.3540   65.8870   56.1830   47.2500   44.7400   39.1640   37.6000   34.7050
 -0.0361  158.1990  106.5150   81.9140   63.6670   57.0930   47.2200   44.4000   38.6040   37.3500   33.8750
 -0.4460  157.4990  102.5150   79.5740   63.4770   53.7530   46.0600   42.3900   38.6740   36.9500   33.2550
  0.1814  153.9990  103.7150   78.4140   62.5370   53.3030   45.9200   42.5900   38.5640   36.0000   33.8250
  0.1497  152.6990  100.7150   76.5940   61.0570   52.4630   45.6300   42.6800   37.7640   34.4300   33.4550
  0.4866  151.5990  100.1150   74.9540   58.5770   51.5330   45.7900   41.1200   37.9740   34.2200   33.1950
  0.2117  147.4990   98.3150   73.0540   59.6170   50.3530   44.2500   40.3300   37.3540   33.7600   32.7650
 -0.0894  144.1990   94.9150   69.9740   59.0970   51.0930   44.2500   39.8700   36.3740   33.6100   31.3850
 -0.0100  139.8990   95.8550   69.7240   57.1570   50.4730   44.6900   39.4000   34.9340   32.5000   31.1550
 -0.3207  135.5990   96.2350   68.9540   56.8570   47.8430   43.7900   38.8800   34.5740   31.7100   30.0750
  0.3957  136.6990   92.2850   68.4840   57.9570   48.0330   43.0900   38.8400   33.7540   31.3700   28.7150
  0.3683  135.6990   91.5050   68.1940   55.9970   46.3330   40.9000   37.6300   33.2240   30.8300   28.2450
 -0.4458  130.2990   89.8150   66.8940   53.7470   46.4130   39.5100   36.9900   31.6940   29.7800   28.7950
  0.0498  130.1990   87.8650   65.5740   52.8570   44.9430   39.7200   36.4400   33.1140   29.6300   28.3150
  0.5974  129.4990   85.5150   65.0040   53.1670   44.6430   39.1700   36.6700   31.8840   29.5100   27.8950
  0.0302  128.2990   82.4050   62.6140   50.8070   43.2230   38.1600   36.3600   32.4240   28.2300   26.1750
  0.1336  125.3990   82.0850   62.2640   50.9370   43.2130   36.7600   34.3200   31.6840   27.9600   25.5550
 -0.3569  121.2990   80.9250   60.4640   50.0770   41.6930   37.6500   33.0500   31.2340   26.9200   25.1750
 -0.4434  119.0990   80.2150   59.2040   49.0970   40.7630   36.7200   31.4600   30.4740   26.9200   24.9850
 -0.1832  117.0990   78.5350   60.4440   48.6270   39.6930   36.2100   32.7500   28.4040   26.6900   24.6350
 -0.0371  116.7990   76.5250   60.0740   47.9970   38.9730   34.6800   32.9700   28.0640   25.8800   23.7950
  0.2361  114.3990   75.4650   59.4140   46.9270   39.8130   35.1900   32.7400   29.3340   25.5800   22.8350
 -0.1342  111.9990   74.5550   57.7240   44.6870   37.9030   35.3700   32.2000   27.5140   26.4200   22.7650
  0.0647  110.9990   73.2150   56.8840   45.1770   37.2130   33.7700   31.6000   26.3440   25.8100   23.5550
  0.0246  108.2990   72.8050   55.6640   44.8670   37.4730   33.7600   29.4000   27.0940   24.8500   23.4050
 -0.0683  106.6990   69.7950   54.5540   44.7970   37.5630   33.0800   28.7100   27.6040   24.9700   22.3750
  0.2468  104.6990   69.4150   54.8640   44.2970   36.0230   32.6400   29.2800   27.1840   24.8800   22.5950
 -0.4242  101.4990   68.5550   50.2240   43.5770   34.7330   32.4200   29.1900   26.1940   24.5300   21.8650
  0.1008   99.9990   67.2350   52.0740   43.3970   34.1930   31.6300   29.0500   25.8540   24.9900   22.3450
 -0.1546   99.7990   64.5550   50.1440   41.5770   34.5030   30.8900   27.8800   25.8240   24.2500   21.2950
  0.1600   99.7990   64.8450   49.6440   40.5570   34.0330   30.0500   26.6500   24.6940   23.2600   20.9050
  0.1624   98.0290   63.4050   47.4740   40.2670   33.5530   30.1000   27.0200   24.5040   22.9400   20.4650
 -0.0798   96.2890   61.6850   48.9140   38.4770   31.7730   29.8200   26.1400   24.3740   22.1600   20.5150
  0.0391   94.1790   62.0850   47.4340   38.8670   32.2630   27.9000   25.1800   24.2040   21.6300   19.9950
 -0.0332   91.4090   61.4450   45.6540   38.6770   32.4230   27.5500   24.7000   23.3440   21.3900   19.9450
  0.0634   90.3990   60.3150   44.2040   37.9970   30.9830   28.4900   25.4200   22.2540   20.2600   19.6850
  0.2488   88.5690   58.7750   45.7140   36.7870   31.1030   28.1300   25.1500   22.7240   19.9300   19.0250
  0.1885   86.6290   58.2750   44.8840   36.0470   31.6530   26.3000   23.7500   22.6940   19.7900   18.3150
 -0.3585   83.3590   57.9850   43.8440   34.2770   30.5130   25.5100   22.9500   21.5440   19.8100   17.7350
 -0.1888   82.4390   57.1550   42.7940   33.8870   29.5530   24.8400   22.7000   20.4740   19.5600   18.3850
 -0.2687   82.3290   54.2550   41.3440   33.1570   29.5630   24.6400   21.7400   20.6240   18.6100   18.5150
 -0.3231   80.7890   52.8550   40.3240   33.8370   28.4630   23.7500   22.2000   20.1340   17.9000   18.5350
  0.2448   79.0690   53.1450   40.2640   35.2970   28.9130   23.6600   21.6500   19.9040   17.9400   18.1550
  0.5281   79.7990   53.0150   39.0040   33.8270   26.9630   23.2000   22.0000   19.8840   18.3700   17.1550
  0.3141   77.1590   51.3650   38.8540   32.4570   27.2630   23.0300   21.9000   18.7540   18.6700   16.6950
  0.2960   76.1190   51.0750   37.1840   31.4070   26.6930   22.1500   21.3400   18.5340   18.1900   15.9750
 -0.1991   73.6090   49.4150   37.8440   30.5070   25.2130   21.6700   20.3300   18.3240   16.3000   15.7950
 -0.3517   70.6990   47.9850   37.8640   30.2570   24.9630   21.5200   19.4400   17.7540   16.4400   14.9950
