# Supplementary material for: Do Spectra Live in the Matrix? A Brief Tutorial on Applications of Factor Analysis to Resolving Spectral Datasets of Mixtures
Source: J Fluoresc. 2021 Aug 6;31(6):1599–616. doi: 10.1007/s10895-021-02753-w (PMC8547214; doi:10.1007/s10895-021-02753-w)
Supplement: Supplementary file 2 — (ZIP 654 KB) [file 10895_2021_2753_MOESM2_ESM.zip › Appendix_D/Crude_data/QUENCHING/Q_MIX_425nm.txt]

  0.1103    0.3050    0.0780    0.2490    0.1600    0.0000    0.2220    0.2180    0.1860    0.2540    0.1550
  0.1267    0.3750    0.0310    0.3190    0.2650    0.0000    0.2220    0.2180    0.1860    0.2540    0.1550
  0.1490    0.2900    0.1120    0.4120    0.2380    0.0000    0.2220    0.2180    0.1860    0.2540    0.1550
  0.1521    0.2070    0.1780    0.4160    0.1920    0.0000    0.2220    0.2180    0.1860    0.2540    0.1550
  0.1797    0.2600    0.1120    0.5240    0.0790    0.0000    0.2220    0.2180    0.1860    0.2540    0.1550
  0.2027    0.2030    0.1050    0.6100    0.2220    0.0000    0.2220    0.2180    0.1860    0.2540    0.1550
  0.1362    0.1480    0.1060    0.3030    0.2110    0.0000    0.2220    0.2180    0.1860    0.2540    0.1550
  0.0685    0.1130    0.1350    0.0000    0.1850    0.0000    0.2220    0.2180    0.1860    0.2540    0.1550
  0.0870    0.2990    0.1960    0.0900    0.0780    0.0000    0.2220    0.2180    0.1860    0.2540    0.1550
  0.1062    0.1800    0.2510    0.1910    0.0000    0.0000    0.2220    0.2180    0.1860    0.2540    0.1550
  0.1603    0.3280    0.3380    0.4480    0.0070    0.0000    0.2220    0.2180    0.1860    0.2540    0.1550
  0.1375    0.3490    0.2650    0.3570    0.0730    0.0000    0.2220    0.2180    0.1860    0.2540    0.1550
  0.1470    0.3390    0.1450    0.3950    0.1960    0.0000    0.2220    0.2180    0.1860    0.2540    0.1550
  0.1848    0.1600    0.2900    0.5470    0.2030    0.0000    0.2220    0.2180    0.1860    0.2540    0.1550
  0.1222    0.0570    0.1550    0.2530    0.1450    0.0000    0.2220    0.2180    0.1860    0.2540    0.1550
  0.1857    0.0000    0.1050    0.5220    0.1510    0.0000    0.2220    0.2180    0.1860    0.2540    0.1550
  0.1260    0.1050    0.0680    0.2600    0.1690    0.0000    0.2220    0.2180    0.1860    0.2540    0.1550
  0.1869    0.3850    0.0570    0.5370    0.1110    0.0000    0.2220    0.2180    0.1860    0.2540    0.1550
  0.1549    0.3930    0.0920    0.4020    0.1370    0.0000    0.2220    0.2180    0.1860    0.2540    0.1550
  0.1553    0.3000    0.0230    0.4040    0.2010    0.0000    0.2220    0.2180    0.1860    0.2540    0.1550
  0.1371    0.1680    0.0880    0.3220    0.3070    0.0000    0.2220    0.2180    0.1860    0.2540    0.1550
  0.1520    0.2260    0.1390    0.3890    0.4200    0.0000    0.2220    0.2180    0.1860    0.2540    0.1550
  0.1325    0.1130    0.1000    0.3120    0.2970    0.0000    0.2220    0.2180    0.1860    0.2540    0.1550
  0.1130    0.0960    0.0390    0.2510    0.2500    0.0000    0.2220    0.2180    0.1860    0.2540    0.1550
  0.1291    0.2480    0.1670    0.3660    0.1650    0.0000    0.2220    0.2180    0.1860    0.2540    0.1550
  0.0730    0.3770    0.0100    0.1750    0.2000    0.0000    0.2220    0.2180    0.1860    0.2540    0.1550
  0.2009    0.4330    0.1260    0.2900    0.3390    0.9120    0.3230    0.2680    0.2940    0.3260    0.2700
  0.1281    0.3200    0.2890    0.1380    0.4630    0.9120    0.2540    0.2190    0.2040    0.3040    0.3310
  0.1437    0.2930    0.1250    0.2200    0.4090    0.9120    0.2760    0.1820    0.2980    0.3800    0.1880
  0.2299    0.1170    0.1520    0.3480    0.3580    0.9120    0.2370    0.2980    0.3250    0.4210    0.3820
  0.2384    0.2240    0.2120    0.2750    0.1750    0.9120    0.4840    0.3120    0.1990    0.3020    0.4600
  0.1370    0.2710    0.0720    0.3320    0.1540    0.9120    0.3210    0.2500    0.0010    0.1300    0.3060
  0.1127    0.2510    0.0870    0.2240    0.1980    0.5530    0.2700    0.2880    0.1730    0.0690    0.3280
  0.1222    0.2540    0.0000    0.2720    0.1030    0.5030    0.2700    0.1960    0.2150    0.2290    0.2290
  0.1297    0.2740    0.0220    0.2900    0.0870    0.3590    0.1550    0.2950    0.1630    0.2160    0.3760
  0.1574    0.5240    0.1460    0.1860    0.3600    0.1720    0.2500    0.4550    0.3080    0.3660    0.1620
  0.0923    0.6310    0.1050    0.2290    0.2830    0.2730    0.0230    0.3230    0.4710    0.2010    0.1840
  0.0932    0.5770    0.3630    0.2030    0.4090    0.3400    0.1830    0.3180    0.3510    0.1900    0.1490
 -0.0012    0.3220    0.3780    0.2160    0.3390    0.4070    0.0970    0.1570    0.0940    0.0280    0.2080
  0.0511    0.4110    0.2650    0.4210    0.2650    0.1970    0.2320    0.2160    0.0400    0.0000    0.1130
  0.0613    0.5500    0.0870    0.4000    0.3560    0.0510    0.3140    0.1760    0.0690    0.0500    0.1000
  0.1646    0.4250    0.0540    0.1630    0.2310    0.1220    0.4960    0.3980    0.1280    0.2310    0.2970
  0.0860    0.4290    0.0650    0.0490    0.3020    0.1730    0.3590    0.3050    0.0090    0.1850    0.3490
  0.0754    0.3080    0.2250    0.1090    0.3410    0.2620    0.2310    0.2200    0.0430    0.2400    0.3170
  0.1816    0.2450    0.1920    0.2020    0.4940    0.1790    0.2480    0.3370    0.2660    0.2890    0.4790
  0.0514    0.1350    0.2620    0.2340    0.3640    0.0220    0.1080    0.0680    0.2550    0.1980    0.2820
  0.0967    0.2610    0.1710    0.4330    0.3580    0.1090    0.3030    0.0000    0.1570    0.2310    0.1910
  0.2226    0.3510    0.2210    0.4170    0.2340    0.1180    0.1460    0.5560    0.1090    0.3520    0.3880
  0.1396    0.2540    0.3060    0.3530    0.2570    0.2440    0.0000    0.5100    0.1460    0.1540    0.3820
  0.1525    0.4430    0.3590    0.3700    0.5270    0.2510    0.0760    0.5020    0.1170    0.1840    0.3910
  0.1231    0.4750    0.3110    0.2800    0.4710    0.1560    0.1520    0.3620    0.2780    0.2580    0.2710
  0.1114    0.2310    0.1990    0.3900    0.3430    0.0570    0.1850    0.2840    0.0870    0.2180    0.3580
  0.1571    0.4500    0.1420    0.4440    0.2950    0.0000    0.1450    0.2670    0.4550    0.2680    0.3260
  0.2110    0.3840    0.1600    0.3860    0.4150    0.0990    0.2390    0.5070    0.3570    0.2850    0.3770
  0.1847    0.3380    0.3650    0.2770    0.4130    0.1720    0.2920    0.4160    0.3560    0.3990    0.3070
  0.2146    0.4930    0.4090    0.4090    0.3440    0.3620    0.2560    0.6460    0.2610    0.2430    0.2520
  0.1419    0.3110    0.3500    0.4050    0.2010    0.2630    0.3730    0.3120    0.1990    0.4290    0.0000
  0.0599    0.2720    0.2900    0.3670    0.2810    0.2020    0.1300    0.4320    0.1660    0.1340    0.0780
  0.1431    0.5630    0.4620    0.6790    0.2750    0.0860    0.1330    0.4580    0.0890    0.2730    0.1330
  0.1200    0.6180    0.4380    0.5870    0.2460    0.3660    0.2680    0.2050    0.2510    0.3310    0.1110
  0.0954    0.6140    0.5370    0.4320    0.4710    0.3360    0.1690    0.1850    0.5190    0.3730    0.1410
  0.1280    0.4910    0.5860    0.6310    0.6470    0.3830    0.1570    0.1740    0.5360    0.3760    0.1150
  0.1201    0.6740    0.3420    0.3530    0.4020    0.3010    0.2900    0.2810    0.3570    0.4810    0.2780
  0.1282    0.6800    0.3540    0.3460    0.2990    0.3010    0.4940    0.2700    0.1890    0.4560    0.3330
  0.0492    0.7100    0.4110    0.3740    0.3170    0.1960    0.1440    0.2520    0.2470    0.3450    0.3690
  0.0992    1.0340    0.2710    0.3030    0.6220    0.2580    0.3020    0.3830    0.2050    0.3870    0.4460
  0.1348    0.9310    0.3540    0.3870    0.5720    0.2230    0.3380    0.3310    0.2580    0.3720    0.6040
  0.1251    0.8590    0.4640    0.5720    0.5430    0.2180    0.1590    0.2500    0.2640    0.2860    0.6900
  0.1071    0.8670    0.5110    0.5640    0.4810    0.2810    0.1330    0.3670    0.2990    0.3710    0.2490
  0.0894    0.6570    0.2100    0.6150    0.4390    0.2950    0.1730    0.2090    0.2530    0.2960    0.3260
  0.1356    0.6980    0.2360    0.5490    0.4310    0.2380    0.2040    0.3730    0.2000    0.3220    0.4760
  0.1373    0.7340    0.2590    0.5380    0.5030    0.2000    0.1480    0.3180    0.1530    0.5400    0.4370
  0.1650    0.8060    0.3530    0.4220    0.3450    0.2560    0.3240    0.4550    0.2370    0.5610    0.2850
  0.1481    0.9100    0.3490    0.5880    0.2430    0.1620    0.3510    0.2700    0.3120    0.3270    0.4330
  0.1407    0.5920    0.3440    0.5540    0.4650    0.0230    0.2920    0.3540    0.3160    0.4200    0.3440
  0.2193    0.7780    0.2440    0.7350    0.6890    0.3180    0.2640    0.3090    0.4660    0.6150    0.2810
  0.1305    0.7360    0.2530    0.5070    0.6260    0.3720    0.2740    0.4380    0.2880    0.3120    0.3650
  0.1662    1.0610    0.4240    0.6840    0.5470    0.4340    0.3040    0.4570    0.3440    0.3350    0.1880
  0.1855    0.8060    0.4540    0.6720    0.4880    0.2700    0.3040    0.4090    0.3560    0.3910    0.3770
  0.1506    0.5860    0.3420    0.6970    0.3760    0.2300    0.1480    0.2620    0.3960    0.5320    0.2810
  0.1587    0.6810    0.4480    0.6780    0.3250    0.4140    0.1570    0.3520    0.4410    0.4100    0.2390
  0.1317    0.7960    0.5260    0.7140    0.3710    0.3090    0.1850    0.4020    0.2560    0.2870    0.1990
  0.1384    0.5560    0.4860    0.5950    0.5390    0.2020    0.2230    0.4080    0.1530    0.4480    0.2730
  0.0814    0.6410    0.2940    0.4480    0.3830    0.4580    0.2210    0.2370    0.2010    0.3730    0.3140
  0.1298    0.7000    0.2940    0.5750    0.6980    0.4000    0.2390    0.3460    0.2440    0.2730    0.3590
  0.1863    0.8930    0.3050    0.6370    0.5840    0.4680    0.4220    0.2930    0.1330    0.4110    0.3990
  0.1089    0.7790    0.3070    0.4750    0.4560    0.3450    0.2540    0.2300    0.0990    0.5420    0.3060
  0.1297    0.6590    0.2480    0.5800    0.3220    0.4250    0.1900    0.2690    0.0990    0.4810    0.3360
  0.0606    0.7630    0.3630    0.3250    0.3650    0.1780    0.1390    0.3790    0.1460    0.3370    0.3720
  0.1741    0.6630    0.2640    0.5270    0.4270    0.3310    0.2840    0.5790    0.0320    0.4210    0.3230
  0.1560    0.8630    0.3380    0.6150    0.4700    0.3570    0.2910    0.3850    0.1100    0.3910    0.3350
  0.1447    0.5200    0.2390    0.5900    0.5410    0.3600    0.4120    0.3480    0.0140    0.4280    0.2790
  0.1800    0.6210    0.6130    0.5400    0.4560    0.3890    0.4160    0.3110    0.2430    0.4380    0.4870
  0.1755    0.8260    0.4800    0.5600    0.3940    0.2840    0.2370    0.3860    0.3080    0.5820    0.3830
  0.1854    0.5510    0.7950    0.5620    0.4740    0.3240    0.3410    0.4200    0.1420    0.5700    0.4540
  0.2350    0.6480    0.5620    0.7010    0.4290    0.3230    0.3370    0.4990    0.2800    0.6170    0.3140
  0.2001    0.6900    0.5930    0.5760    0.5440    0.2530    0.3170    0.4220    0.4140    0.6400    0.3030
  0.1847    0.8450    0.5540    0.5950    0.3070    0.2810    0.2890    0.3920    0.2910    0.6050    0.3930
  0.1614    0.8670    0.5590    0.4310    0.2980    0.3910    0.2960    0.2370    0.4220    0.6890    0.4650
  0.0734    0.7390    0.5100    0.4970    0.2510    0.4510    0.3220    0.1570    0.3590    0.4550    0.1710
  0.0889    0.5860    0.5970    0.5730    0.4610    0.4530    0.2910    0.1560    0.2360    0.2370    0.6150
  0.0650    0.8320    0.4220    0.4580    0.6610    0.5450    0.3990    0.1690    0.2390    0.3280    0.3970
  0.1337    0.9340    0.4730    0.7650    0.8090    0.5230    0.4970    0.3400    0.0320    0.2730    0.3510
  0.1429    0.8950    0.5830    0.7990    0.7120    0.4730    0.3170    0.5320    0.1930    0.3250    0.1930
  0.0898    0.9750    0.7970    0.7010    0.5530    0.3540    0.3700    0.3660    0.0000    0.2810    0.5090
  0.0267    1.2040    0.7040    0.5300    0.6160    0.3660    0.2430    0.2410    0.0270    0.4440    0.5380
  0.0753    1.1420    0.5480    0.6020    0.4350    0.4700    0.2380    0.2160    0.0520    0.5260    0.7350
  0.1184    0.9950    0.5080    0.6200    0.6710    0.8100    0.2580    0.4520    0.2760    0.3200    0.6750
  0.1539    0.9410    0.5440    0.6680    0.6540    0.6050    0.4270    0.5040    0.2470    0.5550    0.4800
  0.1760    1.3640    0.8200    0.6460    0.6740    0.5450    0.6290    0.3470    0.5260    0.6110    0.4980
  0.2071    1.3740    0.7830    0.7710    0.9260    0.4450    0.7510    0.3610    0.5400    0.6200    0.4840
  0.2527    1.2270    0.7420    0.9810    0.7220    0.6610    0.6830    0.6110    0.4810    0.6170    0.2830
  0.2069    1.2800    0.6080    0.9390    0.6250    0.5180    0.5660    0.5020    0.5780    0.7490    0.2730
  0.1848    1.3090    0.7530    0.7080    0.4210    0.6090    0.5530    0.4410    0.3910    0.9110    0.6980
  0.2464    1.6850    0.6470    0.8040    0.7750    0.4370    0.6710    0.7060    0.5410    0.8130    0.6970
  0.2960    1.8500    0.7910    1.1520    0.7420    0.5680    0.7130    0.8320    0.6630    0.5580    0.6750
  0.1866    1.6980    1.0600    1.0640    0.7830    0.5060    0.6640    0.5770    0.3690    0.7790    0.7890
  0.2002    1.9620    1.2720    1.2660    1.0520    0.6280    0.6420    0.5970    0.2360    0.9840    0.7040
  0.1895    2.1320    1.3260    1.0890    1.2660    0.5470    0.9260    0.8640    0.4130    0.8380    0.5530
  0.1413    2.2190    1.2990    1.3470    1.0500    0.6460    0.7060    0.8430    0.7900    0.6650    0.3360
  0.1990    2.4930    1.1940    1.3890    1.1370    0.5560    1.0180    0.9010    0.7790    0.6780    0.6240
  0.2472    2.9130    1.5230    1.5370    1.1080    0.9830    1.0950    0.9230    0.7440    0.7800    0.7920
  0.2197    2.7890    1.6910    1.6730    1.1460    0.8760    0.8990    1.0790    0.9180    0.9390    0.5210
  0.2271    3.2320    1.8710    2.0430    1.3640    1.0190    0.8260    0.9200    0.9300    0.9880    0.6540
  0.1818    3.4550    2.0180    1.9220    1.4800    1.1840    0.8270    1.0610    0.9520    0.9580    0.7430
  0.2245    3.2750    2.0310    1.7260    1.7340    1.1500    1.1070    1.2140    1.0620    1.1540    0.9310
  0.1945    3.6560    2.4280    1.7310    1.7560    1.0210    1.1600    1.3400    0.9040    1.2830    1.0150
  0.0875    3.8380    2.9650    1.7400    1.8190    1.2870    1.2450    1.1910    0.9970    0.9740    1.1900
  0.2577    3.9030    2.7970    2.2780    1.9030    1.4190    1.3110    1.3560    1.3500    1.3520    1.0530
  0.2527    4.6590    2.9340    2.1960    1.9420    1.3840    1.5320    1.4370    1.4640    1.4290    1.3340
  0.1810    5.2020    3.0750    2.5370    2.4320    1.7760    1.3200    1.4400    1.2670    1.4290    1.4360
  0.2276    5.2200    3.2030    3.0200    2.3820    1.9420    1.3420    1.7240    1.3860    1.2460    1.5170
  0.1319    5.9150    3.5650    2.9610    2.4870    2.0750    1.6520    1.5390    1.5050    1.3520    1.5390
  0.2148    6.4500    3.9540    3.0980    3.2690    2.2130    1.7200    1.7820    1.6440    1.7630    1.8150
  0.2638    6.7900    4.2810    3.5550    3.5300    2.3090    2.0930    1.6370    1.8390    1.9990    1.7720
  0.2736    7.3430    4.4930    3.8230    3.4530    2.4590    2.3000    1.9010    1.9800    1.8840    1.8450
  0.2984    7.6090    4.7370    4.4880    3.2290    2.5360    2.4310    1.8280    1.9290    2.0190    1.9300
  0.2770    8.4050    4.9430    4.6430    3.5330    2.7000    2.5260    2.2490    1.8840    2.1300    1.8740
  0.3083    9.2450    5.3850    4.8900    3.7500    2.8190    2.9650    2.5160    1.9770    2.2590    1.8040
  0.2639    9.6150    5.8730    4.7720    4.6770    3.3760    3.2350    2.9200    2.1330    2.0770    2.0580
  0.2022   10.4150    6.2190    4.7570    4.3750    3.4720    3.4790    3.1170    2.5220    2.1840    2.0500
  0.1609   11.1350    7.4110    5.3480    4.4410    3.3780    3.2260    3.3720    2.5020    2.1230    2.4800
  0.2769   12.3750    7.6730    5.8170    4.5600    4.0620    3.6690    3.2930    2.8860    2.6930    2.5380
  0.2346   12.8250    8.1530    5.8030    4.9100    4.0540    3.7260    4.0170    3.0010    2.9360    2.4820
  0.2738   13.2950    8.3800    6.4950    5.9310    4.3870    4.1820    3.7390    2.9730    3.3510    2.8130
  0.4390   14.5350    8.8210    7.3470    6.0640    4.8590    4.2660    4.5680    3.3250    3.4270    2.7620
  0.5792   14.9350    9.4260    7.7350    6.7840    5.2500    5.2110    4.6650    3.6290    3.7000    3.3060
  0.5035   16.0150   10.5710    8.5230    7.3170    5.7340    5.0740    4.4930    4.4920    3.6720    3.5170
  0.5809   17.3350   11.0310    9.3400    7.3550    5.8620    5.2900    4.9710    4.7660    3.8720    3.9020
  0.4792   18.1950   11.9610    9.7300    8.2570    6.5110    5.2010    5.5260    4.4750    4.4810    4.0420
  0.6552   20.9450   12.9710   10.8340    8.3260    7.4370    6.4680    5.2020    4.9240    5.0240    4.2510
  0.6830   21.6650   13.5110   11.1740    8.9890    8.0100    6.6190    5.9020    5.4590    5.4650    4.9250
  0.6771   23.3150   16.0310   11.9540    8.9970    8.9820    7.1880    6.7280    5.6600    5.4750    4.9940
  0.5710   24.7950   16.7510   12.2740    9.9380    8.6090    7.3530    7.1390    6.3090    6.0000    6.0600
  0.3514   27.1050   17.8710   13.2640   10.4580    9.1620    7.9470    6.8950    6.4620    6.8610    5.9620
  0.2080   30.9250   19.0010   13.8540   11.7380   10.5030    8.8210    7.2500    6.8100    6.9130    6.9560
  0.5892   34.1850   19.8410   15.8940   12.7080   11.2830   10.0200    8.2920    7.7990    7.8480    6.9990
  0.8489   37.5950   21.8510   17.7340   13.8380   11.9030   10.9500    9.6520    8.4830    8.1440    8.0790
  0.7258   38.5350   24.6110   19.2640   15.1380   12.8430   11.7300   10.1020    9.4890    8.7290    8.4270
  0.8557   43.1250   27.0010   21.9740   17.0780   14.7430   12.4300   11.0620    9.8350    9.4180    8.8950
  0.7068   47.5250   29.3110   23.1740   17.8180   15.9730   13.6900   12.0420   10.7250   10.1340    9.6460
  0.6618   50.8150   33.2410   25.1040   19.6380   17.3830   15.0500   12.8020   11.5150   11.0240   10.9760
  1.0327   56.0650   36.0510   27.7240   21.0780   18.7430   16.7900   15.0620   13.0250   12.0840   11.7260
  0.9495   64.2850   39.9810   30.4540   23.3180   20.4730   18.0300   16.0120   14.6350   13.7540   12.1160
  0.9072   69.1250   42.5110   33.1940   25.7680   21.7630   19.4300   17.9420   16.1750   15.1240   13.2260
  0.7066   75.3550   47.4210   35.4640   29.2280   24.8430   21.6200   19.5720   17.7950   16.1540   15.1560
  0.5481   82.3550   53.1010   38.8640   31.6380   28.2930   23.9900   21.6320   18.9350   18.2340   16.0660
  0.9152   91.8950   59.6210   44.2940   36.0980   31.4330   26.7200   24.8020   20.8250   20.1440   17.6960
  0.6053  102.9850   66.4610   49.0740   40.2580   33.8930   30.0900   26.1620   23.2050   21.9440   20.4660
  0.8149  116.4850   76.0310   53.6840   44.5180   37.2130   33.9100   29.9220   26.1950   24.0840   22.1760
  0.5234  130.4850   85.1210   61.1640   49.7180   41.5030   36.6600   32.8320   29.4250   26.2240   24.6960
  0.7559  147.9850   95.8410   69.4940   55.6380   46.7130   40.6400   36.6920   33.4250   30.8840   28.2860
 -0.4182  163.7850  104.5310   77.1140   63.0480   51.1930   43.7800   40.4020   37.1950   34.0340   31.8560
 -1.5044  183.4850  116.6310   86.6240   69.4680   56.3630   48.2700   44.0020   41.1750   37.6940   34.8560
 -1.6836  204.3850  127.8310   96.5940   75.9980   64.2830   55.6000   49.3720   45.2150   41.3340   40.1060
 -1.0164  229.2850  144.3310  108.6440   84.8980   73.5530   64.2800   56.2020   50.7750   45.9840   44.5960
 -0.3144  255.5850  157.7310  122.6440   96.6980   82.3130   70.7800   63.2120   57.5350   52.7940   48.8360
  0.1108  283.9850  181.7310  137.3440  105.1180   92.5830   79.0300   69.9820   64.4850   57.5740   54.7060
 -0.2545  317.0850  199.7310  148.3440  116.2180  100.7930   89.9400   77.5620   71.7850   64.1240   60.0160
  1.8335  347.0850  223.8310  164.9440  129.0180  112.8930   98.3400   88.3320   82.6650   73.8940   69.5560
  6.7695  385.6850  247.6310  186.0440  148.2180  128.5930  113.7100  100.3620   98.0750   86.0040   79.4960
 13.7371  426.0850  277.2310  211.2440  167.9180  149.7930  126.5100  117.0620  115.9950   98.8340   93.7960
 25.5176  474.8850  308.5310  236.6440  191.2180  182.4930  147.6100  134.6620  143.7950  115.3140  117.3960
 44.5504  531.9850  346.5310  268.3440  218.5180  228.2930  178.5100  157.0620  179.8950  138.7140  146.2960
 75.8518  587.5850  396.8310  310.6440  259.5180  290.8930  216.2100  190.5620  230.4950  174.3140  188.4960
112.5473  650.2850  447.2310  352.7440  301.7180  381.1930  264.2100  226.0620  285.7950  213.0140  237.9960
156.2122  722.2850  503.2310  401.2440  346.2180  502.3930  309.5100  267.8620  349.7950  261.0140  292.3960
205.2572  798.7850  567.9310  459.5440  395.8180  647.0930  364.0100  312.0620  411.2950  310.7140  348.0960
252.2687  871.8850  622.9310  510.6440  442.9180  827.9930  413.9100  355.7620  469.9950  357.1140  404.2960
291.0680  927.7850  676.4310  555.6440  481.7180 1009.4930  458.1100  391.3620  519.1950  399.1140  447.6960
316.1615  985.5850  714.2310  598.4440  520.1180 1154.4930  489.8100  413.8620  553.3950  427.9140  476.0960
320.0332 1042.4850  751.1310  617.4440  538.9180 1246.4930  503.5100  429.6620  561.5950  438.3140  488.7960
306.4110 1084.4850  770.4310  626.0440  543.0180 1264.4930  508.6100  433.2620  551.7950  434.7140  481.0960
273.0878 1118.4850  784.2310  632.1440  543.0180 1208.4930  491.0100  416.9620  522.2950  415.2140  458.2960
227.0698 1144.4850  788.9310  626.9440  529.2180 1090.4930  467.5100  397.4620  478.4950  388.0140  417.7960
177.0089 1175.4850  791.9310  618.7440  516.1180  940.8930  437.0100  377.1620  435.7950  357.1140  375.1960
130.4881 1197.4850  794.1310  613.4440  504.1180  790.6930  412.8100  358.3620  390.7950  328.5140  338.5960
 88.4706 1226.4850  799.0310  604.4440  493.7180  670.2930  392.6100  341.9620  350.9950  306.6140  303.9960
 57.0014 1247.4850  804.7310  604.4440  487.6180  575.2930  380.1100  330.7620  327.6950  289.2140  278.6960
 35.2727 1281.4850  816.7310  608.5440  494.5180  510.6930  370.7100  330.0620  312.5950  277.3140  266.1960
 19.5995 1311.4850  827.8310  617.2440  497.4180  472.9930  364.4100  325.9620  303.6950  274.0140  260.1960
 11.6379 1337.4850  851.4310  631.6440  507.7180  453.0930  370.0100  327.0620  304.3950  272.3140  255.9960
  5.8994 1359.4850  866.1310  639.2440  514.7180  443.2930  374.8100  330.3620  308.8950  278.8140  254.4960
  4.3459 1392.4850  881.1310  653.1440  524.2180  446.5930  382.7100  336.3620  310.3950  282.7140  260.5960
  2.5427 1425.4850  898.5310  661.5440  532.4180  446.4930  389.9100  342.9620  311.9950  287.1140  267.6960
  0.9841 1442.4850  918.7310  671.4440  537.5180  449.8930  397.6100  344.7620  316.4950  289.2140  267.9960
  1.9566 1458.4850  928.3310  683.7440  545.8180  454.4930  401.6100  353.9620  318.7950  292.1140  273.0960
  1.1769 1471.4850  943.1310  688.4440  552.7180  457.1930  405.9100  358.0620  326.1950  294.3140  277.0960
  0.4429 1483.4850  953.8310  693.6440  557.9180  464.5930  406.9100  362.7620  326.4950  297.2140  281.3960
  0.5935 1505.4850  955.7310  702.7440  561.6180  467.1930  409.1100  363.7620  328.7950  299.3140  283.8960
  0.3208 1507.4850  959.8310  705.6440  567.9180  469.5930  411.9100  363.9620  332.1950  303.9140  282.6960
  0.2689 1513.4850  960.7310  705.3440  568.7180  471.8930  417.3100  369.2620  332.2950  302.6140  280.6960
 -0.1299 1512.4850  959.6310  703.1440  571.1180  472.7930  419.8100  370.9620  328.9950  305.0140  280.9960
 -1.4757 1520.4850  955.7310  701.2440  571.1180  476.3930  415.3100  368.8620  329.5950  304.4140  282.4960
  0.5191 1511.4850  955.3310  704.5440  573.7180  477.3930  417.0100  367.6620  328.6950  306.8140  283.0960
  0.3465 1511.4850  955.4310  701.4440  568.4180  471.5930  411.5100  366.6620  333.9950  308.2140  280.2960
  0.0496 1498.4850  951.0310  701.3440  564.0180  467.4930  409.6100  362.5620  329.9950  306.0140  278.9960
 -0.7287 1494.4850  949.4310  693.3440  559.6180  468.1930  407.1100  360.6620  327.3950  301.1140  279.9960
 -0.6073 1490.4850  937.5310  689.4440  552.3180  466.2930  401.9100  360.2620  326.1950  296.6140  276.0960
  0.2027 1470.4850  932.8310  682.7440  548.8180  463.4930  399.8100  356.4620  324.8950  294.0140  275.9960
  0.8531 1447.4850  919.9310  681.8440  540.8180  454.4930  396.1100  350.5620  320.4950  290.8140  272.0960
  0.7354 1428.4850  912.9310  672.5440  536.1180  446.5930  392.1100  347.9620  314.5950  287.2140  269.8960
  0.3052 1411.4850  900.9310  660.8440  533.0180  439.4930  387.3100  344.8620  308.8950  285.4140  266.0960
 -0.1049 1398.4850  888.9310  651.6440  524.0180  436.8930  381.1100  337.1620  305.4950  280.9140  265.2960
  1.7601 1374.4850  872.8310  647.9440  512.3180  430.9930  378.5100  332.8620  303.2950  277.9140  258.8960
  0.7627 1349.4850  862.5310  639.4440  508.8180  423.8930  370.7100  329.2620  295.1950  273.2140  252.4960
  0.8345 1328.4850  852.3310  630.6440  502.3180  418.0930  363.1100  325.2620  293.1950  270.3140  246.1960
  1.7235 1313.4850  839.9310  618.7440  496.2180  411.9930  360.0100  320.8620  288.6950  268.7140  246.0960
  0.0413 1297.4850  828.9310  607.2440  484.9180  408.1930  353.9100  314.5620  284.0950  261.7140  239.6960
  0.3668 1276.4850  815.8310  596.6440  477.0180  399.2930  354.2100  307.5620  278.2950  254.9140  241.0960
  0.5173 1255.4850  797.9310  590.7440  466.3180  393.5930  346.1100  305.1620  272.0950  250.7140  233.1960
 -0.8024 1237.4850  788.5310  577.0440  458.8180  390.4930  334.8100  300.7620  272.0950  247.4140  227.2960
 -0.8466 1214.4850  772.9310  567.7440  453.5180  381.9930  329.6100  294.3620  268.4950  244.2140  224.1960
  0.5880 1194.4850  759.3310  560.7440  445.8180  377.3930  328.6100  288.6620  264.2950  241.3140  221.4960
  0.6671 1176.4850  747.7310  553.3440  441.0180  371.7930  321.9100  281.9620  260.8950  239.2140  218.6960
 -0.1620 1152.4850  734.1310  541.4440  437.7180  367.2930  318.8100  277.3620  257.7950  233.2140  214.9960
  0.9160 1139.4850  729.1310  537.2440  427.7180  359.3930  313.4100  274.8620  251.4950  231.7140  212.4960
  0.8099 1127.4850  711.7310  526.8440  420.5180  353.9930  311.0100  273.2620  245.0950  227.4140  211.1960
 -0.3680 1113.4850  706.8310  519.8440  413.9180  349.5930  303.3100  267.1620  243.1950  221.2140  210.4960
 -0.7478 1097.4850  697.9310  510.7440  412.6180  343.6930  300.3100  264.8620  241.8950  216.5140  207.1960
 -0.4416 1085.4850  689.6310  505.6440  406.3180  340.2930  296.8100  261.4620  239.5950  213.0140  205.2960
  0.1746 1065.4850  685.2310  498.9440  400.8180  337.7930  296.5100  258.6620  237.7950  213.3140  200.0960
  0.9060 1057.4850  671.7310  496.1440  396.2180  333.8930  292.6100  256.3620  236.2950  214.5140  195.0960
  1.1554 1042.4850  668.2310  493.6440  392.2180  331.3930  288.6100  254.8620  229.8950  212.3140  196.2960
 -0.1897 1039.4850  665.8310  487.9440  391.8180  323.5930  288.7100  253.2620  224.0950  208.7140  192.6960
  0.2434 1032.4850  666.6310  483.5440  388.7180  322.5930  288.3100  249.4620  223.2950  210.7140  192.8960
  0.8396 1028.4850  657.9310  481.7440  383.1180  322.3930  286.7100  251.2620  225.5950  207.5140  189.3960
 -1.0626 1024.4850  655.4310  477.8440  384.5180  324.2930  287.2100  246.9620  223.7950  201.5140  187.3960
 -2.0151 1017.4850  655.8310  475.9440  384.7180  318.7930  284.2100  246.9620  221.7950  201.0140  185.0960
 -1.2920 1019.4850  655.6310  476.8440  389.2180  317.9930  282.5100  245.8620  220.7950  202.1140  188.1960
 -1.1225 1017.4850  654.2310  479.8440  385.4180  321.6930  278.0100  244.8620  221.9950  201.7140  187.9960
 -1.0352 1015.4850  645.8310  478.4440  387.7180  324.0930  278.6100  246.7620  224.7950  199.9140  186.1960
 -0.3876 1025.4850  643.5310  477.0440  391.0180  322.8930  276.3100  248.5620  225.6950  203.7140  189.8960
 -0.5578 1022.4850  650.2310  479.2440  383.3180  321.0930  279.8100  244.5620  225.6950  204.5140  189.9960
 -0.1543 1023.4850  650.1310  482.0440  381.3180  320.2930  280.3100  245.8620  225.7950  205.1140  190.2960
 -0.1810 1027.4850  653.4310  485.6440  385.1180  322.8930  281.0100  247.7620  225.4950  201.8140  190.7960
  0.7976 1028.4850  655.0310  486.3440  387.1180  325.2930  285.6100  249.0620  226.9950  204.4140  191.4960
 -0.3494 1034.4850  662.5310  484.6440  388.3180  326.2930  287.9100  249.9620  226.2950  204.0140  191.8960
 -1.4944 1037.4850  667.0310  488.3440  388.7180  326.9930  284.1100  247.9620  229.9950  204.0140  192.3960
 -0.1426 1044.4850  666.0310  492.8440  390.2180  329.0930  285.3100  251.7620  230.5950  206.2140  194.3960
 -0.1052 1047.4850  670.0310  494.6440  393.1180  327.2930  289.4100  253.3620  228.7950  208.9140  194.5960
  0.4722 1052.4850  670.6310  496.2440  394.8180  331.5930  293.6100  256.3620  226.8950  211.2140  195.6960
 -0.1322 1056.4850  676.1310  496.2440  398.4180  333.0930  293.7100  257.2620  231.1950  212.6140  196.1960
 -0.1112 1070.4850  678.8310  498.2440  397.5180  334.6930  293.0100  260.2620  234.2950  213.7140  196.7960
  0.7648 1074.4850  686.0310  503.4440  408.0180  335.7930  295.1100  263.5620  234.5950  212.5140  198.6960
  0.2141 1078.4850  685.6310  504.1440  404.6180  337.9930  294.8100  262.8620  234.8950  216.6140  198.0960
 -0.0957 1080.4850  686.8310  506.8440  408.9180  340.2930  297.0100  262.0620  234.8950  212.3140  201.8960
 -1.0806 1079.4850  683.7310  506.7440  409.0180  339.5930  294.7100  262.9620  235.3950  214.0140  199.9960
  0.5570 1083.4850  684.6310  509.5440  405.9180  340.7930  297.2100  263.3620  238.1950  217.7140  200.3960
 -0.7234 1085.4850  692.8310  507.9440  406.0180  343.8930  297.6100  261.4620  238.0950  217.4140  199.3960
 -0.4990 1082.4850  691.4310  509.6440  409.0180  343.0930  298.9100  260.9620  235.6950  216.9140  202.9960
  0.2705 1085.4850  691.0310  509.6440  406.4180  345.7930  300.9100  264.5620  237.5950  217.0140  199.3960
 -1.1810 1088.4850  689.3310  508.5440  410.4180  341.8930  297.2100  263.4620  238.9950  215.3140  199.8960
 -0.8031 1091.4850  686.6310  509.8440  410.1180  344.6930  297.9100  262.2620  238.3950  215.1140  200.1960
 -0.9528 1088.4850  691.5310  509.7440  413.3180  339.6930  297.7100  261.8620  234.3950  214.9140  202.5960
  0.1004 1086.4850  687.3310  508.7440  409.3180  338.3930  299.5100  264.5620  235.8950  212.9140  201.6960
  0.9914 1080.4850  683.6310  510.3440  406.9180  341.1930  295.8100  263.2620  235.1950  214.9140  201.8960
 -1.7474 1072.4850  684.7310  502.1440  407.2180  339.6930  294.2100  258.6620  236.4950  211.3140  199.3960
 -0.2742 1069.4850  676.6310  498.7440  404.1180  336.5930  294.5100  261.4620  238.0950  211.3140  199.3960
  0.2272 1063.4850  682.1310  496.8440  402.4180  337.4930  293.4100  258.0620  235.1950  214.8140  198.0960
  0.0230 1057.4850  677.0310  492.0440  398.9180  335.0930  290.7100  257.8620  232.5950  212.8140  199.5960
  0.3151 1049.4850  674.7310  493.0440  396.3180  329.4930  289.8100  257.4620  231.7950  207.0140  195.8960
 -1.2683 1039.4850  665.4310  485.5440  393.9180  332.5930  289.8100  252.6620  228.7950  204.6140  191.2960
 -1.5416 1035.4850  658.1310  481.7440  391.1180  323.8930  285.0100  249.5620  225.0950  206.4140  191.2960
 -2.0976 1025.4850  652.2310  477.8440  388.8180  318.9930  279.7100  248.2620  222.1950  202.9140  190.5960
 -1.0283 1021.4850  643.4310  476.7440  383.5180  317.5930  277.6100  245.5620  223.0950  200.7140  187.2960
 -0.5699 1009.4850  638.7310  470.0440  377.3180  319.5930  276.7100  243.3620  218.5950  200.3140  185.7960
 -1.1724 1000.4850  633.4310  463.8440  373.1180  312.7930  271.9100  240.6620  215.7950  197.4140  184.0960
 -0.9297  983.6850  625.4310  460.1440  367.2180  307.6930  270.0100  238.3620  210.8950  193.2140  180.8960
 -0.0361  967.2850  614.5310  454.3440  359.5180  306.4930  264.1100  234.7620  210.1950  193.3140  180.5960
 -1.4604  955.0850  603.3310  442.8440  358.0180  300.1930  261.8100  227.9620  206.8950  190.2140  180.3960
 -1.8774  940.1850  597.1310  439.6440  350.4180  294.7930  256.5100  221.5620  206.3950  185.9140  175.3960
 -1.6380  920.1850  591.5310  431.7440  348.5180  294.5930  254.4100  218.8620  202.4950  183.8140  171.1960
 -1.3074  908.3850  580.9310  426.8440  346.2180  288.8930  250.2100  215.2620  198.5950  181.1140  169.3960
 -0.9894  897.3850  568.4310  419.0440  337.7180  284.1930  247.8100  212.5620  195.7950  178.2140  167.3960
  0.0503  879.2850  562.4310  411.0440  334.3180  277.1930  244.3100  213.4620  191.4950  178.7140  164.3960
  0.4888  862.4850  557.6310  407.1440  328.7180  272.1930  237.6100  210.7620  190.9950  174.3140  161.9960
  0.8898  855.9850  543.2310  401.5440  320.5180  269.0930  235.1100  206.6620  187.3950  171.4140  158.7960
 -0.1589  834.6850  533.0310  394.3440  313.1180  266.7930  226.8100  201.1620  184.3950  167.5140  157.3960
 -1.3848  824.2850  520.7310  384.9440  312.6180  259.3930  222.2100  196.7620  178.9950  165.2140  153.6960
  0.0395  808.9850  511.1310  375.9440  307.0180  254.7930  220.3100  196.3620  176.0950  165.1140  152.6960
 -0.1929  792.2850  509.6310  369.2440  298.1180  250.3930  217.5100  191.0620  174.3950  161.7140  148.0960
  1.0313  772.2850  495.2310  364.6440  293.0180  244.0930  216.4100  188.5620  171.9950  156.4140  147.7960
  0.3144  763.6850  485.4310  356.0440  289.0180  241.1930  209.0100  185.5620  169.2950  152.8140  146.2960
  0.6714  747.8850  477.1310  349.0440  285.7180  238.8930  205.9100  181.2620  166.8950  152.7140  141.7960
 -0.6671  737.7850  466.6310  343.6440  279.4180  229.7930  200.1100  175.5620  160.8950  148.9140  138.4960
  0.3500  724.9850  457.3310  338.5440  269.7180  224.2930  198.3100  172.7620  157.3950  146.9140  136.2960
 -0.9893  704.6850  448.3310  328.8440  268.1180  218.3930  190.8100  169.9620  153.4950  143.6140  134.2960
 -0.1842  693.2850  441.9310  324.2440  261.9180  213.4930  188.3100  168.2620  150.7950  139.2140  131.6960
  0.7811  679.3850  431.5310  318.9440  253.9180  210.2930  184.3100  164.3620  149.8950  138.3140  130.3960
  1.5291  666.3850  424.9310  313.3440  249.4180  210.4930  180.8100  161.6620  148.8950  134.9140  127.9960
  1.0097  653.1850  411.8310  306.9440  246.6180  201.6930  177.6100  157.3620  144.1950  132.2140  125.6960
  1.1019  638.2850  403.8310  300.3440  241.2180  196.0930  174.1100  155.5620  140.0950  129.6140  123.4960
  1.0111  622.3850  394.7310  293.5440  236.8180  193.5930  170.3100  152.7620  139.3950  127.3140  118.8960
  0.5218  608.4850  389.2310  287.5440  231.0180  193.1930  165.2100  151.1620  135.8950  124.0140  114.4960
  1.2185  597.9850  380.5310  286.0440  223.5180  189.6930  162.7100  148.0620  132.1950  121.1140  112.5960
  0.5887  593.3850  375.5310  277.4440  218.7180  187.8930  158.9100  146.9620  130.5950  117.8140  110.8960
  0.2524  583.3850  369.6310  271.8440  212.6180  184.5930  155.8100  142.6620  126.4950  117.5140  110.4960
  0.2246  571.9850  362.3310  268.4440  210.1180  181.9930  154.8100  139.3620  126.8950  114.3140  104.8960
  0.7290  565.6850  358.0310  265.0440  200.7180  176.7930  152.6100  136.4620  124.4950  112.7140  105.8960
  0.1803  553.0850  355.4310  258.7440  200.0180  170.6930  150.7100  132.0620  122.0950  112.8140  104.6960
  0.2604  542.0850  347.9310  255.4440  198.5180  166.9930  146.9100  130.6620  121.5950  109.9140  102.6960
  0.2231  533.7850  342.5310  253.1440  197.4180  166.1930  145.5100  128.7620  116.6950  107.1140   99.3060
  1.0285  524.2850  338.0310  248.4440  192.0180  164.5930  147.0100  127.5620  114.4950  105.7140   97.5460
  0.4710  517.0850  330.6310  242.2440  191.1180  163.7930  144.6100  123.9620  112.5950  103.4140   98.1260
  0.5649  509.6850  322.3310  236.8440  190.2180  161.3930  140.5100  122.4620  112.5950  102.4140   98.6460
  0.8230  501.9850  315.7310  234.2440  185.3180  157.2930  137.0100  120.8620  111.8950  101.5140   96.9260
  0.4942  489.5850  311.8310  229.6440  184.1180  155.3930  135.6100  119.3620  110.1950   98.1640   95.5460
  1.6971  485.3850  307.7310  228.1440  181.0180  153.3930  135.2100  118.5620  107.9950   99.2340   93.7060
 -0.2116  478.7850  304.4310  220.6440  179.1180  151.5930  132.4100  117.2620  105.3950   96.4240   89.5360
  1.0967  472.7850  299.5310  219.5440  174.4180  148.8930  130.6100  117.1620  104.9950   97.4340   89.3360
  0.4904  466.2850  296.8310  218.5440  174.1180  147.7930  127.8100  114.4620  103.9950   93.9340   87.3660
  1.3180  463.5850  290.7310  215.6440  171.2180  145.3930  128.4100  112.8620  103.7950   93.5140   89.3260
  0.0941  458.4850  287.4310  211.9440  170.2180  143.6930  123.9100  110.4620  103.1950   93.2440   86.3960
 -0.6193  452.7850  289.7310  209.3440  168.5180  142.5930  122.5100  107.9620  102.4950   91.1640   84.2760
  0.2964  447.2850  286.0310  205.5440  167.5180  141.6930  124.1100  107.7620  105.1950   90.3840   83.9560
  0.2081  442.6850  281.2310  203.7440  164.6180  139.1930  121.3100  109.2620  101.9950   88.7540   83.3060
  0.5240  438.9850  278.4310  203.6440  164.4180  138.7930  120.9100  108.2620   99.4550   87.2340   82.2760
  0.2204  438.3850  275.9310  200.7440  164.9180  137.4930  117.4100  108.9620   97.0050   86.8840   81.3360
  0.2346  429.2850  272.5310  198.1440  162.0180  134.5930  118.8100  106.8620   94.0750   87.6140   79.6160
  1.0540  422.4850  271.5310  195.5440  158.9180  134.2930  118.0100  107.6620   93.1650   87.2540   80.5160
  0.6801  417.7850  270.8310  195.3440  156.2180  132.3930  115.5100  104.0620   93.2250   86.5240   78.1560
  0.7431  412.2850  267.8310  191.4440  155.9180  130.4930  114.8100  102.2620   92.5050   86.9540   79.0060
  1.1068  410.3850  264.6310  191.0440  157.5180  128.8930  112.6100  101.2620   92.4650   85.3040   78.9160
  0.2883  406.1850  258.7310  186.6440  153.1180  126.9930  113.4100   99.3720   90.3650   82.2040   78.0960
  0.9648  401.9850  252.9310  188.4440  151.0180  126.8930  111.1100   97.0720   87.9050   82.5040   77.8760
  0.2300  396.7850  251.0310  184.3440  150.9180  124.6930  109.7100   96.0920   87.3750   80.3840   76.2160
  0.2715  391.1850  247.1310  180.8440  147.8180  123.0930  109.8100   95.6920   87.0250   80.0240   74.0360
  0.4226  389.4850  243.4310  180.9440  147.2180  122.3930  107.9100   94.1120   85.3950   78.8040   73.4660
  0.5702  382.3850  241.1310  179.6440  145.1180  122.5930  107.5100   93.1520   83.6950   78.0140   71.8060
  0.3119  381.1850  241.5310  177.3440  144.7180  120.0930  104.8100   92.0120   82.9750   77.3940   72.0460
  0.1909  377.1850  239.7310  176.8440  145.3180  117.8930  103.4100   89.5620   81.6450   77.0840   70.7060
  0.9454  367.4850  234.6310  174.8440  140.3180  115.1930  103.8100   89.6420   83.3850   76.4540   69.4860
  1.6497  364.3850  235.0310  174.6440  137.6180  116.4930  103.9100   88.6120   82.6350   74.2940   69.7860
  1.3517  361.9850  234.5310  169.7440  137.0180  114.2930  101.7100   90.1320   80.9350   73.5340   69.5960
  1.3129  360.3850  228.7310  167.5440  133.7180  113.7930   97.7900   89.4320   82.0450   73.2340   68.5260
  0.6029  349.2850  222.0310  166.8440  133.4180  111.7930   96.8600   86.8220   79.1950   70.5240   66.3060
  1.1194  346.0850  221.5310  165.9440  132.0180  109.8930   96.0500   85.5220   79.5150   69.7040   65.9060
  0.1649  343.9850  217.3310  161.5440  131.5180  108.7930   96.2800   81.9420   77.8150   68.4140   65.2360
  0.1334  342.5850  213.9310  157.8440  128.7180  104.6930   94.9000   82.4820   76.3450   68.6640   64.6860
 -0.1543  337.8850  210.5310  156.1440  128.0180  102.9930   92.4500   81.8020   73.8650   68.7840   62.5160
  0.4427  336.0850  210.2310  155.5440  125.0180  104.1930   90.7200   80.1420   75.0250   67.1240   63.1460
  1.6978  329.5850  209.7310  155.7440  120.8180  103.5930   89.0600   81.1820   73.1550   67.6440   62.8660
  0.4980  321.2850  205.7310  150.2440  120.4180  102.5930   87.9500   79.2020   71.3350   66.2340   60.2160
  0.6034  316.4850  198.4310  148.6440  116.5180  100.0930   89.6400   76.4620   70.1850   63.6840   59.2060
  1.7237  307.1850  195.6310  148.6440  117.2180   98.3430   87.0800   78.0320   69.4450   64.2340   57.1660
  1.3828  306.9850  190.3310  144.2440  116.6180   95.3330   85.8900   76.8020   67.8150   63.4440   57.5860
  0.6072  305.5850  188.3310  140.5440  114.8180   94.9430   82.3700   75.1620   66.7250   61.7940   57.3660
  0.2391  295.7850  185.4310  139.3440  110.4180   94.5630   81.6500   72.1920   64.8950   60.5740   54.8160
  0.5437  291.9850  184.6310  138.5440  109.8180   91.1330   79.6300   71.0920   65.3150   59.2340   54.5660
  0.9202  286.9850  182.5310  137.8440  110.1180   90.1130   79.0900   69.7920   64.8450   56.7640   54.5760
  1.0456  283.4850  180.3310  134.6440  107.3180   89.9830   78.7600   68.2520   64.4250   55.7540   54.6360
  0.6551  279.4850  173.1310  132.7440  104.9180   86.5330   75.3100   67.2420   62.5250   55.5540   53.2860
 -0.1550  272.6850  170.3310  129.0440  105.0180   84.4030   71.8900   66.7420   59.9450   55.2840   51.2160
  0.5628  268.4850  169.8310  128.8440  102.8180   83.0230   73.5800   65.5520   58.8050   53.7140   49.1060
  0.5460  262.1850  169.9310  125.3440  100.1180   81.7530   71.7600   63.5920   58.2550   53.5440   50.3760
  0.2120  255.9850  166.8310  120.9440   98.0480   80.5730   69.5100   63.3320   57.7350   52.8240   49.4960
 -0.0563  253.3850  162.7310  117.8440   95.7680   81.1930   69.2300   61.7820   55.1950   50.2540   50.1160
  0.3842  247.4850  159.7310  115.3440   95.0080   79.8530   68.3200   62.1320   54.5350   51.7140   46.8060
  0.2739  242.9850  159.4310  113.6440   92.3480   78.3630   67.0100   60.6320   53.4050   50.3740   45.7760
  0.0018  236.5850  155.3310  112.9440   90.1380   76.1330   65.4400   58.3420   52.3250   48.1640   44.9760
  0.1556  235.9850  150.3310  110.1440   89.2980   74.5230   65.7000   57.6320   52.3650   45.9840   44.7960
  0.0748  230.7850  149.6310  106.9440   88.6780   73.0030   63.1200   58.0020   50.4950   46.3640   44.0660
  0.3430  225.8850  146.4310  105.7440   87.4480   71.0630   63.0100   56.6420   49.7250   45.8140   42.4960
  0.7687  218.4850  144.3310  104.1440   84.2380   70.4930   61.2300   55.7920   50.2650   45.7840   41.7760
  0.1691  215.3850  141.6310  101.7440   83.5880   70.2830   59.6000   54.0320   47.9950   45.1040   39.6060
  0.1690  213.8850  138.6310   99.5040   80.1780   70.4830   57.9900   52.6320   47.3050   43.9240   39.9960
  0.5952  209.3850  134.9310   99.1240   76.7380   68.6830   57.2800   51.4220   45.9050   43.1140   39.8360
  1.2856  202.1850  132.0310   98.3540   76.8780   65.0730   57.4900   51.3720   46.3150   41.3440   39.5060
  0.7627  197.7850  128.0310   96.4040   75.9980   64.2630   56.1900   48.6620   44.6950   40.4740   38.3460
  1.4496  194.5850  128.2310   95.7040   75.3180   62.7030   56.1600   48.4620   43.7350   39.8340   37.8460
  1.3748  190.4850  124.8310   93.6940   73.9380   60.7930   53.9300   47.6420   43.2550   39.9140   36.6260
  1.2302  190.0850  120.3310   90.9040   71.4180   59.2430   53.2800   46.0520   41.3350   40.5140   35.8660
  0.3255  183.6850  118.2310   86.1040   69.3480   58.5530   51.4600   44.8020   41.1350   39.5040   34.1960
  0.8118  181.2850  111.9310   85.5740   68.7280   57.4230   51.1000   44.6320   39.8150   36.9440   35.3160
  0.6338  177.7850  110.2310   83.7540   69.3380   55.6030   51.3400   42.4820   39.7650   35.3240   34.3860
  0.8242  170.6850  109.4310   82.2440   66.0480   55.3830   49.5700   42.8820   38.7550   34.8040   33.5060
  1.0848  169.9850  108.5310   81.3740   64.2180   54.5130   48.8700   42.1120   38.3250   34.3640   32.5460
  0.7130  166.4850  106.7310   80.0140   62.2280   51.7930   47.2200   40.7320   37.8050   33.1240   31.9760
  1.2161  163.3850  105.8310   79.2740   59.7180   51.3530   46.4100   40.0220   37.9750   33.4540   31.3160
  0.8327  159.5850  101.7310   76.9640   60.0580   50.3230   44.8300   39.4720   36.9550   33.1240   29.7660
  0.7621  157.9850  100.0310   75.3340   58.4080   50.0330   43.6200   38.6220   36.1950   32.5140   29.2060
  1.0323  154.5850   98.3010   75.6040   57.3380   49.1730   42.1400   37.2720   35.6750   31.6640   29.3060
  1.4099  151.0850   97.1110   74.6040   56.4180   48.1630   43.1700   36.3620   34.5850   30.9840   28.6060
  1.1815  146.4850   93.1910   71.8440   54.5480   46.3030   41.1100   36.9620   33.2750   30.6940   27.9860
  0.6477  141.9850   91.2410   68.1140   55.0680   45.5130   41.4100   35.1220   32.1650   29.7840   27.9760
  0.5961  140.6850   88.7810   67.8140   52.7980   45.5130   39.7300   34.7020   30.8850   28.2340   27.2960
 -0.4361  138.9850   88.1110   63.8540   52.5380   44.6330   37.6000   33.2020   30.5450   27.9640   26.0860
 -0.3559  137.6850   85.6910   62.8340   51.3280   44.2630   37.4100   32.5620   29.8250   27.3940   25.1760
 -0.2760  133.6850   85.7410   60.9340   50.8780   42.4930   36.6300   33.2320   29.3650   26.8540   24.8760
  0.0878  134.6850   82.3410   61.9940   50.0980   42.4530   36.0700   32.1220   28.1650   26.1840   24.6560
  0.1320  129.5850   81.7710   61.7940   48.7380   41.0230   35.3600   31.1320   27.7950   25.7540   23.6560
 -0.0436  125.2850   81.1010   59.7640   47.5780   39.3630   35.2100   30.2520   27.6150   25.3740   23.0860
  0.1833  122.8850   78.9210   58.4340   46.7480   39.5130   34.1200   30.0020   26.9350   26.2840   22.8660
  0.0986  120.8850   78.3910   57.6140   45.0480   37.9730   33.2600   28.1820   26.8650   26.6540   22.6760
  0.7227  120.7850   75.8910   57.3040   45.2180   37.6230   32.8400   29.5220   26.3050   26.0740   22.7060
  0.4428  116.7850   76.5510   57.5040   44.1680   37.6530   32.4300   27.5920   26.4150   23.8340   21.9460
 -0.4725  114.6850   75.9910   54.2240   44.0280   36.4530   32.0000   27.0920   24.6150   22.7640   20.8060
 -0.5179  113.5850   73.7810   51.2440   42.0780   34.6230   31.9000   28.0720   24.4550   21.7640   21.4060
 -0.2529  112.3850   71.9810   51.6540   41.4580   34.9730   30.8300   26.9220   24.2050   21.6240   21.6360
  0.0839  109.9850   70.6710   51.2640   41.3980   34.4030   30.7100   26.4420   23.9250   21.8440   21.4360
  0.2120  106.2850   68.7410   49.4240   41.5880   33.5130   30.3700   27.1320   24.2150   21.6240   20.8560
  0.1991  105.4850   66.0010   48.6540   41.0580   34.4130   29.3700   26.8020   24.2350   20.8940   20.3960
 -0.1011  104.9850   66.4510   47.8040   40.0480   32.8430   28.6000   25.9220   23.9850   20.0040   19.9760
  0.0636  102.9850   65.7410   48.3340   40.0680   31.8630   28.1200   25.1720   22.8850   20.2740   19.1760
 -0.1987  101.2850   64.2110   47.2240   39.8480   31.7130   27.5600   24.3720   22.1750   19.6940   18.5560
 -0.6177   99.1950   62.9210   45.9040   37.8080   32.3130   27.6200   22.4520   21.5350   19.2040   17.6160
 -0.2752   97.8250   62.6210   45.7840   36.8780   31.0830   26.0900   22.2420   21.2350   20.0740   18.1060
  0.0882   92.8150   61.5210   46.2840   36.6780   30.3530   25.6300   22.2520   20.7950   19.5940   17.7360
  0.1083   93.2750   60.7310   44.6440   36.0480   29.5330   25.4600   22.1620   20.6150   19.7140   17.2960
  0.2799   91.1650   60.0910   43.0940   35.1080   28.9830   25.7200   22.4820   20.6450   19.4040   16.9160
  0.6375   89.5350   57.4410   43.3340   35.5280   28.8730   24.3400   23.5720   19.9550   18.7740   16.7860
  0.2093   88.1750   56.3110   42.2540   34.7480   27.2530   23.4600   22.7220   19.2850   17.8940   16.4260
  0.1397   85.3350   55.0110   40.3840   34.2580   26.3230   23.9500   22.2220   19.1450   17.3140   16.6660
  0.1153   83.9750   54.5810   40.9340   33.3580   26.7430   22.5800   21.0220   19.0950   17.0640   16.0260
  0.1479   83.1350   54.2510   39.6040   33.4180   26.4530   22.9800   20.4520   18.7650   17.2540   15.7160
  0.3925   81.4950   52.7710   40.0140   32.2180   25.0030   22.6700   20.4720   18.7950   16.4840   15.4460
  0.4720   81.5150   52.6010   38.8340   30.5680   25.4630   22.8400   19.6520   18.9250   16.6740   15.2960
  0.1235   79.8450   51.6510   36.7140   29.3280   25.1830   22.3200   20.3420   17.7950   15.8640   14.7060
  0.7489   77.7850   51.2410   37.4440   29.1280   24.8030   22.9200   19.9820   17.8250   15.8340   14.5460
  0.2944   75.5250   48.6710   36.0740   28.1580   23.3830   20.9800   19.3720   17.3150   15.6040   14.7260
  0.1603   74.9350   48.0110   35.0240   28.4180   22.5630   20.9900   18.7020   17.2550   15.0440   14.1960
  0.2555   73.5650   48.0010   34.5840   27.5280   22.0530   19.8800   18.7920   16.7750   15.3340   13.8760
  0.3226   72.4750   46.0910   34.3840   27.5180   21.2930   19.9500   18.2120   16.3850   14.9440   13.5060
 -0.0020   70.4550   44.8210   32.7340   25.8980   21.8430   19.6100   17.3720   15.5350   15.2340   12.9060
  0.1524   68.9650   43.8110   32.4240   26.1080   21.4830   19.5700   16.4920   16.4950   15.1940   12.5760
  0.6642   68.5150   42.9810   32.6140   25.6580   22.7230   20.0300   16.3320   16.4250   15.1340   12.8160
  0.7510   67.8350   43.3210   32.6640   24.8780   22.3030   19.4800   17.2820   15.4550   14.0540   12.5260
  0.7874   66.6750   42.2010   32.5540   24.3180   21.3830   18.2100   17.2820   15.0950   14.2940   12.3760
  0.4211   65.7050   41.6510   31.3940   24.5380   20.6830   18.1600   16.0720   14.8150   13.6540   12.2260
  0.1650   63.1350   41.2610   30.1940   23.6980   19.9730   17.5700   15.7120   14.3150   12.6540   12.8760
  0.5686   62.4950   40.4610   29.9540   23.0580   18.3630   17.4100   15.9320   14.5750   14.1540   11.7760
  0.2275   60.3950   38.6810   29.0740   22.9380   18.3330   16.3400   15.0520   14.2150   14.1940   11.2260
  0.6164   60.2950   37.9110   28.8240   23.1580   19.3630   16.4400   15.5820   14.1950   13.1840   12.0160
  0.1755   59.9750   37.9910   28.0540   22.8080   19.1530   16.7600   14.9620   13.1150   12.1440   10.7560
  0.0383   58.7050   37.1510   26.8440   23.9880   18.3430   16.8500   14.1720   13.0150   12.0240   11.0760
  0.3836   57.4550   35.8810   27.0340   23.0680   18.3630   16.3700   13.7120   13.1150   12.5240   11.5160
  0.1453   55.4950   35.4210   26.7740   22.9680   18.0830   16.1600   13.3820   12.6050   11.2540   10.8660
  0.2814   55.1850   35.5710   26.2240   22.1780   17.7430   15.7300   13.2120   12.3250   11.3240   11.4860
  0.0249   55.3150   34.3810   24.9040   21.2580   16.8530   15.0200   13.1920   11.8550   11.4440   10.9760
 -0.2935   52.9750   33.4610   24.7840   21.3280   16.8230   14.3700   12.6320   11.0650   10.5540   10.1260
  0.0159   51.5950   32.9710   24.8740   21.0880   16.9230   14.3100   12.3220   11.6650   10.8740    9.5360
  0.0124   50.9950   32.9010   23.8740   20.3080   15.8930   14.5300   12.1920   11.2550   10.9140    9.5560
  0.2839   51.0150   32.5610   24.0440   18.2980   15.6130   14.3600   12.6120   11.0950   10.4440    9.5060
  0.4600   49.7250   31.5410   23.1840   17.6880   15.2430   14.3900   12.5220   11.3350   10.3340   10.1760
  0.3323   48.3350   31.0610   22.2040   18.0080   15.5630   13.9500   12.6520   10.8550   10.2540    9.5160
  0.5294   46.6850   31.0710   22.1540   18.1280   14.9330   14.0100   12.0820   10.3150   10.8540    9.6060
  0.3685   46.3150   31.0810   21.8540   17.0280   14.5630   13.5400   11.4020    9.9550   10.4440    9.4300
  0.0322   45.4550   30.5310   20.3740   16.9080   14.1430   13.0100   11.5420   10.1150   10.0440    8.2980
  0.0648   43.7350   29.3310   20.6940   16.5180   14.2630   12.3300   11.3020    9.9850    9.3350    8.1610
 -0.3928   43.8750   28.7710   19.1540   16.8180   13.3830   11.7900   10.8020    9.6750    9.2820    7.5560
  0.0566   42.7850   27.7210   19.7540   16.1080   13.4530   12.5000   10.5220    9.2900    8.8270    8.3640
  0.0017   42.7150   26.9110   19.2340   15.7080   13.2730   11.8300   11.2020    9.2260    8.3510    7.5980
  0.2659   42.3050   26.4610   19.2840   15.1180   13.2730   11.5700   11.6720    9.1530    8.3100    7.3880
  0.5359   40.5850   25.6610   19.7140   14.7980   12.5930   10.9700   11.3420    9.0070    8.7310    7.9200
  0.6728   39.5550   26.0210   19.9540   15.1280   13.6330   11.9600   10.8120    8.1380    7.7880    7.8430
  0.2497   37.7450   25.2610   19.2040   15.1380   13.2030   10.9100    9.6620    7.9700    7.9080    7.3900
  0.2721   36.6550   24.3210   19.1140   14.6180   12.6830   10.4700    9.3300    8.3740    7.6000    7.0720
  0.3145   36.4050   24.1410   18.6740   14.4480   12.2630   10.2400    9.0030    8.1580    7.9150    6.9680
  0.3945   35.7050   23.7710   17.7840   14.4580   11.6230   10.5000    8.7490    8.4820    7.8890    7.1820
 -0.1286   35.4850   23.1010   16.2440   14.3080   11.4730   10.2600    7.9910    7.9630    7.2040    7.0090
  0.2165   34.1550   22.8410   16.2940   14.2880   11.3030   10.0900    8.4810    7.4770    7.5020    7.1850
 -0.0042   33.8750   22.3810   15.4540   13.7180   10.8330    9.2020    7.9300    7.7610    7.4620    7.1540
  0.0855   32.6950   21.1810   15.0340   13.1680   10.3630    9.7800    8.2170    7.0040    6.8410    7.1960
  0.2007   32.4050   21.5910   14.9940   12.6380   10.8130    9.3850    8.6930    6.4810    6.9650    6.3620
  0.0947   31.3150   20.4310   15.0440   12.5880   10.1630    8.3500    8.1780    6.5800    6.5680    6.6390
  0.2218   30.9850   20.0210   14.7940   11.9180    9.8330    8.5150    8.4040    6.9200    6.2890    5.9910
  0.3813   30.2050   19.4810   14.3640   11.6280    9.8930    8.9360    7.9470    6.8210    6.6940    6.0120
  0.3015   29.2050   19.6110   14.6040   11.0780   10.0930    7.8500    7.8350    6.1110    6.4980    5.9140
  0.3164   29.3050   18.3010   14.1840   11.0080    9.6530    8.0200    7.3290    6.1600    6.6580    5.6990
  0.1656   28.3650   18.0510   13.4640   11.0780    8.6140    7.9040    7.4110    5.6340    6.5540    5.3480
  0.1650   28.6650   17.5810   12.5440    9.8380    8.7370    8.0050    7.2950    6.0600    6.1770    5.6050
  0.2260   27.1450   16.3110   12.7640    9.9380    8.5490    7.4390    7.4660    6.4900    5.6870    5.2310
  0.0453   26.9550   16.9510   12.5640    9.9880    8.5320    7.2920    6.9350    6.2540    5.0770    5.2020
  0.0433   26.8950   16.3010   12.3040    9.6040    9.1460    7.0030    6.5800    5.8970    5.3820    5.3140
  0.0676   26.1450   16.8710   12.1940   10.2680    8.4470    7.2070    6.4500    6.0150    5.2480    5.0620
 -0.0221   25.6650   15.9610   11.5940   10.2280    7.6430    7.1540    6.6150    5.7620    5.4520    4.6380
 -0.0198   25.9050   16.3210   11.8740    9.9980    7.9860    6.8420    6.2670    5.1850    5.7220    4.3840
  0.1024   25.5150   15.9910   12.6940    9.8980    7.9390    6.2300    5.9360    5.6160    5.1760    4.6630
  0.0712   24.7550   15.9110   12.1640    9.2670    7.5000    6.4570    6.0850    5.2540    5.2010    4.2700
  0.0702   23.6150   14.9710   11.6240    9.1960    7.3500    6.2580    6.0620    5.5350    4.8270    4.6800
