# Supplementary material for: Do Spectra Live in the Matrix? A Brief Tutorial on Applications of Factor Analysis to Resolving Spectral Datasets of Mixtures
Source: J Fluoresc. 2021 Aug 6;31(6):1599–616. doi: 10.1007/s10895-021-02753-w (PMC8547214; doi:10.1007/s10895-021-02753-w)
Supplement: Supplementary file 2 — (ZIP 654 KB) [file 10895_2021_2753_MOESM2_ESM.zip › Appendix_D/Pretreated_data/EEM_MAPS/CNA_MAP.txt]

 -0.6930   -1.3820    0.4310    0.3480    1.8470   -0.4700    0.0260   -0.2490    2.2020    1.0020    4.2100    0.5480    2.9000    0.0500    1.6870    1.2560    0.0400    1.6280    2.0540    1.6580   -0.9720    1.6640    0.6430    0.9510    1.6140    1.6370    2.1930    2.3290   12.0500   52.9000   78.3000   13.8300    2.9680    1.4590    0.6180    0.6080    0.4270    1.4020    0.8800    0.4410    0.6920    1.0810    1.0280    0.5030   -0.3810    0.4370    0.1750    0.7550    1.4700    1.3270    0.3800    0.1920    0.3630    0.3590   -0.1120    0.0440   -0.8560   -0.3130    0.4040   -0.3570   -0.0100    0.2280   -0.2680   -0.4420   -0.3050    0.0650    0.2420   -0.7790    0.0770   -0.4120    0.6020    0.3550    0.2320    0.1250    0.0090   -0.2260   -0.0150   -0.1340   -0.2830    0.5460   -0.2310
  0.8720    0.4860    3.9440    1.9010    0.6560    0.9920    0.4610   -0.3170    1.8640    2.4540    3.7250    0.6820   -0.9390   -3.3600    1.7190    1.0130    1.6920   -0.7670   -0.2030    0.4050    1.2260   -0.3690    1.4890    0.9440    0.7480    0.4020    1.4720    1.2190    2.9910   11.4000   71.1000   63.4000    9.0100    1.6720   -0.3200    1.2590    1.0040   -0.1480    0.9300    0.6680    1.1890    0.8420    1.8240    0.3830    1.2660    0.1310    0.3370    0.3990    0.9690   -0.1590    0.5800    0.5840    0.2110    0.0360    0.4610    0.0780   -0.6770   -0.4580    0.0610   -0.1680   -0.5500   -0.5320    0.2110   -0.1240   -0.6340   -0.2400   -0.5500    0.0650    0.1070   -0.5330   -0.3360    0.1110    0.1200   -0.6400   -0.2270   -0.2140   -0.1680   -0.1350   -0.1710    0.2130    0.0430
  1.5820    0.9100    2.6100    0.9230    2.9130   -1.7820    0.6390    2.2670    1.8720    3.0570    0.0430    2.2120    0.6870    3.1080   -2.6400   -0.0940    1.3990    0.8720   -0.7960    0.3750   -0.0040    0.5240   -0.5910    0.2820    2.9190    0.4990    1.2180    1.8830    0.3880    2.9300   14.7800   39.6000   54.0000   20.9100    0.5950    1.8300    0.4200    0.4650    0.4270    0.9450    0.8640    1.4220    0.9340    1.1050    2.4180    0.6820    0.6690    0.7310   -0.2890    0.8990    1.1580    0.4060    0.3880    0.2450    0.4100    0.2910   -0.1030    0.1700   -0.0200    0.0320    0.4990   -0.2350   -0.3000   -0.6380   -0.4780   -0.1290   -0.0590   -0.3480   -0.0840    0.4300   -0.1840   -0.2010    0.2350   -0.2960   -0.1570   -0.0120   -0.3530   -0.3450   -0.1530   -0.1540   -0.0880
 -3.9710    0.2250    1.7020    0.4450   -0.5540   -0.0950    1.8540    0.4210    2.4800    1.4650    1.3420    2.0140    0.8870    1.4880    0.4400    2.3300    1.2380    1.3190    0.0830    0.2000    1.2870    1.3630    1.8090   -0.0190    1.2970    1.1010    2.3430    2.6920    1.0150    1.3000    3.5200   15.0900   40.5000   74.5000    8.7500    1.9660    1.0570    0.0850    0.7720    1.0630    1.0430    1.3840    0.4730    1.3930    0.8590    0.3880    1.3930    1.0680    0.0320    1.9950    0.2380    0.9200    0.5140    0.3660    0.1360    0.3070    0.0950   -0.0070    0.4450    0.4650   -0.9570   -0.0580   -0.3750   -0.1310   -0.1830    0.0220    0.1070   -0.1220   -0.2550   -0.0160    0.1390   -0.6100    0.1030   -0.2110   -0.3790   -0.2780    0.1360   -0.3380   -0.0050   -0.1950    0.0420
 -0.1780    1.2450    2.0630    2.4450    3.1860    2.2870    2.2930    1.3730    4.5970    1.3610    2.0440    3.2640    0.9920    1.6440    2.1460   -0.2100    3.7520   -1.3260    2.4460    0.0340    1.4210    1.3200    0.3180    2.8060    1.9660    1.1830    1.1180    1.2100    2.2170    2.0090    2.3000    3.1400   10.6700   98.2000   83.0000   14.5800    1.0860    1.8920    0.9150    0.9160    0.0570    1.1280    1.0370    0.5760    0.7980    0.4800    1.0620    1.7980    0.5360    0.8990    0.9670    0.7820    1.1390   -0.0100    0.5410   -0.0450   -0.6120   -0.2590    0.2740    0.1420   -0.4380   -0.5440    0.4450    0.2380   -0.2530    0.7370   -0.0700   -0.4120   -0.0560   -0.4180   -0.2610    0.2310   -0.4270   -0.5450   -0.2980    0.0950   -0.0870    0.4080   -0.1610   -0.3940   -0.3580
  0.3800    4.0650    5.7480   -0.5850    2.7490    1.6460    2.3620    3.5750    4.4130    1.7690    0.8220    1.1530    1.9780    3.2530   -0.1660    1.6620    0.4000    5.2860    2.5790    1.4040    0.9080    1.7420    0.4800    2.3690    1.0350    0.3740    1.2870    1.1350    2.4600    1.1870    2.3560    2.1950    3.2900   25.4600   95.4000   54.9000   14.1500    2.1610    1.2630    1.1720    0.8490    1.8250    1.7890    0.1320    0.6490    0.7610    0.1540    0.8410    0.8840    1.0820    0.3310    1.0630    0.4430    0.4160    0.3750    0.2990    0.7770    0.2590    0.1140   -0.4840   -0.4560    0.0310    0.7880    0.0730   -0.3150    0.1160   -0.3860   -0.5290    0.0690   -0.3310    0.6210   -0.1540    0.0690    0.1920   -0.1750    0.0050   -0.3570   -0.4760   -0.3190   -0.1470    0.1300
  2.9630    0.6200    2.0040    0.2430    3.2380    0.8600    1.2260    1.8340    3.3190    1.6650    1.9250    1.5980    2.3720    2.9550    0.7760    1.1460    0.4320    1.0200    2.1000    2.0930    1.9640    1.7880    1.3570    2.0340    1.2390    1.3590    0.3900    1.8130    3.2160    1.6170    1.2130    2.3460    1.9670    4.6800   19.1100   42.2000   98.6000   10.0000    2.1500    0.7950    1.5930    1.4750    1.1320    0.9440    0.8440    0.8040    0.2040    1.3260    0.3380    0.8780    0.5910    1.0350    0.9530    0.9810    0.5460    0.7320    0.1700    0.0280   -0.0680    0.2360   -0.6540   -0.0910   -0.3280   -0.1450   -0.5660    0.1260   -0.3920   -0.3630   -0.4110   -0.4470   -0.4710    0.3660   -0.1160   -0.4250   -0.2750    0.0370   -0.3180   -0.0200   -0.2390    0.1160   -0.2260
  2.8410    2.1980    1.6520    2.7090    3.7840    2.9100    4.2560    0.5200   -0.0740    3.9090   -0.1370    1.7430    2.0140    3.2370    1.1600    1.4210    0.8490   -0.7440   -0.4000    2.0690    1.1230    0.3310    2.7760    3.0410    1.7400    2.0170    1.0170    1.5230    0.2950    3.0910    1.3010    3.0960    3.4160    2.3940    4.6500    8.8200  113.2000   83.8000   18.4600    2.0710    1.3030    1.7550    0.6220    0.9370    2.0690    0.8320    1.1960    0.4850    1.2940    1.0930    1.2230    1.5950    0.6350    0.9100    0.5550    0.8220    0.2220    0.2280   -0.2140   -0.3800   -0.5590   -0.0320   -0.4580   -0.2110    0.2090   -0.1290   -0.0230   -0.1300   -0.1320   -0.2480    0.1280    0.0830   -0.0880   -0.9420    0.0360   -0.2270    0.0820    0.1610   -0.3310   -0.0930    0.1010
  1.8320    3.0540    5.4450    1.9820    1.7450    3.0570    1.9010    2.5320    1.0840    1.5110    1.9900    1.0120    0.0590    2.4920    2.3780    0.8310    1.5960    0.8070    2.1570    2.2600    4.0850    2.7390    2.9540    3.2180    3.1100    2.6300    2.5050    2.3130    1.4230    3.2000    1.3640    2.7740    2.5780    1.8240    2.6570    3.0200   30.0000  107.3000   76.9000    8.0200    3.0240    1.4290    1.2840    0.2250    1.8380    1.9260    1.0680    1.1350    1.6050    1.5440    0.9940    0.7440   -0.0790    1.1950    0.9300   -0.4630    0.1440    0.2420    0.3330   -0.2830    0.1410   -0.5300   -0.2490   -0.2900   -0.3100   -0.7890   -0.2290   -0.0090   -0.2400   -0.6940    0.2290   -0.2630    0.1750   -0.6720   -0.2060    0.2140   -0.2300   -0.0640    0.4560    0.2550    0.0210
  1.4990    5.0270    4.5490    2.0450    1.0610    3.1840    2.4780    1.2450    3.0660    3.6490    2.7150    2.4810    4.2100    4.2970    0.6730    1.7110    3.8740    2.0830    1.5710    1.4400    1.4600    2.2700    2.9270    2.5100    0.9450    2.2810    2.7940    2.5660    2.2570    3.0360    3.7750    2.7700    1.9780    2.8130    1.9660    1.9530    5.7200   32.7100   76.4000   70.0000    9.5300    2.0740    0.8960    1.1250    1.3920    1.1640    1.8000    1.5030    0.9090    1.2050    0.4790    0.4820    0.9050    0.8750    0.6550    0.3990    0.2850   -0.2480    0.0180    0.0100    0.0030   -0.1760   -0.4030   -0.0280    0.1640   -0.3850   -0.0250   -0.1240   -0.2350   -0.5970   -0.0330   -0.0100   -0.0720   -0.4240   -0.3310   -0.0120    0.0370    0.0740    0.1760   -0.1120   -0.5890
  4.5110    3.8900    2.7260    2.6320    2.1350    2.5320    1.1880    3.6130    1.7650    1.2720    2.4540    1.3610    3.3420    4.2430    2.3530    0.7340    2.8210    2.4240    3.4130    4.2220    2.6510    1.6610    4.1540    3.8250    3.6080    3.3850    4.4370    3.7540    3.0910    4.8620    1.7330    2.7520    3.4550    2.1490    2.5240    2.9500    3.3890    7.5600   18.9100   90.5000   44.6000   10.5800    1.0950    2.4600    1.9120    0.4780    1.3390    2.0720    0.9700    0.8930    0.9160    1.5920    1.2960    1.1560    1.4060    0.5430    0.9800    0.2600   -0.1410   -0.1440   -0.0350   -0.5800   -0.3420   -0.3280   -0.1670    0.3130   -0.3480    0.0540   -0.1330   -0.4060   -0.1450    0.2210   -0.5200   -0.1990    0.0190    0.2560    0.0040    0.2890   -0.0670    0.0180    0.0840
  3.5030    4.9070    3.4340    4.2560    1.8960    3.0490    3.1620    3.2750    2.8720    2.0010    2.4890    0.8630    3.2340    1.6760    3.3430    1.7810    3.9450    3.6360    3.8630    3.2250    2.8180    3.5500    3.8210    3.8100    4.1660    3.5490    3.6990    3.8770    3.6960    3.3490    1.2310    3.5420    3.4480    3.1500    3.5860    3.5340    1.9410    4.3220    6.8600   23.5100   64.3000   38.1000   10.4500    2.6500    1.7070    0.4360    2.5580    1.8080    2.2080    1.0150    1.6410    1.8160    0.9180    1.1480    0.8950    1.1840    0.5270   -0.2070    0.2180   -0.4170   -0.4220   -0.0330   -1.0200    0.2110   -0.4070    0.1740   -0.1010   -0.3970   -0.2840   -0.3600   -0.2410    0.2080   -0.2470   -0.0040    0.3580   -0.3140    0.2400    0.2040   -0.0640   -0.2190   -0.3490
  5.9560    3.8470    0.2910    2.5960    4.0290    2.1580    2.6190    3.3870    2.6410    4.3250    1.7850    1.9170    1.5340    1.5390    4.3680    4.1050    3.5560    3.3680    4.1770    5.0300    3.5460    1.2730    1.6600    4.7140    4.3450    5.2570    4.3660    5.2380    5.0460    4.2390    3.5550    6.7860    4.9180    3.7990    4.0030    2.0560    4.2250    5.2870    4.3470    7.4720   19.0000   42.4000   46.3000   11.0800    2.7280    2.3760    2.7630    1.8060    2.3690    0.9060    1.7880    1.8960    1.6770    1.9960    1.3550    0.7930    0.7230    0.2660    0.1820    0.4440   -0.1640   -0.4600   -0.3540    0.2160   -0.2200   -0.3180    0.1660   -0.2550   -0.0640    0.0410   -0.1810   -0.0220   -0.3680   -0.5680   -0.2530   -0.2740   -0.2150    0.3790    0.2080   -0.3370   -0.0600
  3.3040    3.1640    1.8020    5.0790    3.4650    3.6170    2.4660    3.9140    3.9420    2.0850    2.3930    3.7660    2.4270    4.4620    3.5630    3.0980    3.3860    6.0550    3.3770    4.6230    4.3670    4.2370    2.2880    5.0160    7.5800    5.3440    4.1850    4.7850    6.0060    6.4700    6.5940    8.5450    5.4730    6.2130    4.9260    4.7140    4.2280    5.1660    3.7720    4.2890    7.9110   12.5000   47.2000   45.2000    9.2400    3.0650    3.7990    2.2420    3.7570    3.0350    2.8870    4.3030    2.8320    2.3300    1.5480    1.5440    0.4990    0.7410    0.6650    0.4910    0.0620   -0.5810   -0.2710   -0.0770    0.0250   -0.1180   -0.1200   -0.1430   -0.1580   -0.0950    0.3790   -0.0030   -0.2080   -0.3090   -0.6230   -0.3010   -0.1860    0.3910    0.0920    0.1280   -0.2370
  3.2120    2.3780    2.6440    1.8580    1.0130    2.9660    4.5460    4.8550    4.2550    3.4530    1.8020    2.0340    4.7970    5.2130    3.4780    5.3300    5.2150    4.8970    4.1500    4.2320    4.4830    7.5620    7.6920    5.3210    4.9120    5.3620    6.0620    7.2860    7.5550    7.7840    7.4030    7.8870    7.0100    8.1620    5.7010    4.6720    7.1250    6.1350    7.9660    6.7680    8.4540    7.5430   16.7700   50.2000   49.0000   16.8300    4.5700    4.1890    4.5360    4.6670    3.3830    4.2010    4.0470    3.6970    3.3970    2.1110    0.8340    0.9550    0.7670   -0.1910    0.4420   -0.4280   -0.3990   -0.2490    0.0800   -0.2900    0.1660   -0.2400   -0.4710   -0.2510   -0.4530   -0.0430   -0.2370    0.0350   -0.6080    0.4330    0.1730    0.0000   -0.2030   -0.2330    0.2310
  4.7450    2.9790    4.1020    3.1570    2.4440    2.2910    3.0950    5.3530    3.9580    5.3020    2.8520    3.7880    4.6960    5.1270    6.2190    6.2660    4.5220    6.5530    5.9210    5.5840    7.1240    7.1140    8.8890    5.7010    8.3190    8.1220    6.9990   10.0090    9.1300    9.7920   12.3250   11.8180   13.2800   13.1960   10.4420   10.0030    9.7730    9.3800   10.4230   10.0240   10.6980   11.0320   10.8120   20.9300   44.2000   52.3000   12.7200    5.6340    6.5250    7.3250    6.0000    6.9080    6.4430    4.0690    3.9700    3.2370    1.9210    0.7060    0.8910    0.4320    0.5260   -0.0130   -0.2510    0.2280   -0.1980   -0.0470   -0.4930   -0.0040   -0.1120    0.0750    0.0400   -0.3450   -0.1920   -0.0820    0.4950    0.0960   -0.0160   -0.3300   -0.0860    0.1110    0.3830
  4.4650    4.6450    3.1870    3.3100    3.5720    3.7100    5.7060    4.9980    3.2160    5.1840    5.7030    5.2590    6.3240    6.8500    5.7560    8.0440    7.6910    7.6060    7.6210    7.3460    8.3430    9.2100   10.4490    8.2070   13.3570   11.2990   13.7110   11.7980   12.8590   15.0260   16.1980   19.7690   20.0470   16.8310   14.2410   14.8330   13.6190   15.4050   15.8790   17.5160   16.7880   14.5430   14.0460   14.4760   23.1800   63.5000   46.1000   15.7800    8.9480    9.7560    9.5690   11.7380    9.4600    7.8090    5.1810    4.3000    3.6850    1.0480    1.2960    0.9500   -0.0090   -0.1730   -0.2110   -0.2290   -0.0810   -0.0070   -0.1620   -0.0420   -0.3700    0.3240   -0.0430   -0.4030   -0.1380    0.2930    0.4890   -0.3880   -0.0640   -0.0680    0.2980   -0.6750    0.3260
  4.2780    5.6620    5.9620    3.1020    2.3330    4.4900    4.0280    6.3470    3.2050    8.7250    5.2950    5.1930    8.8120    9.0900    9.3870    8.5640   11.6670    9.5540   11.0870   10.3020   14.5050   14.0900   18.1850   16.7310   17.7060   18.4310   20.0280   18.3010   21.0450   23.7320   25.1970   31.0420   28.6910   25.3200   23.2220   21.0380   23.5090   26.7890   23.4500   26.1850   26.9630   25.7550   24.2120   22.7700   20.6670   29.1600   63.1000   54.2000   28.1600   16.6040   17.9700   18.3130   15.4080   13.7410    9.8070    7.4680    5.7060    3.5730    2.2170    1.0890    0.8300    0.3440    0.1030    0.4280    0.5260   -0.1110   -0.5910   -0.2570   -0.0660   -0.2190    0.1610   -0.1810   -0.1580    0.3550   -0.1400   -0.2310   -0.0370   -0.2800    0.1560    0.1750    0.0940
  3.8150    4.9650    4.5340    5.1160    3.8360    3.6240    5.5400    6.7380    8.0870    8.7510    6.1220    9.3170   10.1720   10.1500   14.1780   14.5500   18.8070   16.0220   16.5300   20.5040   23.1560   26.3020   25.2500   30.8950   25.7580   31.5570   33.8350   37.3050   37.3600   39.2010   43.7090   48.2100   50.9650   45.9140   43.9300   36.8890   41.3070   45.1950   44.0560   52.8870   46.2340   47.6790   46.3370   38.4840   34.9920   33.2840   38.2800   75.8000   95.5000   45.2900   33.3890   29.8570   29.0090   22.2050   17.8950   12.0530   10.4040    6.4930    4.1300    2.0820    1.0630    1.1330    0.7650    0.1700    0.6250    0.1440   -0.7300    0.2860   -0.3170   -0.3770   -0.3450   -0.6650    0.0370   -0.1720    0.0930    0.1290    0.2960    0.0040    0.4090   -0.0030   -0.1510
  8.3130    7.1400    7.2600    5.9200    8.2260    7.3820    9.6680    9.0550   12.1760   11.4410   13.5010   15.2230   15.7080   20.8840   22.9010   24.9340   26.3400   28.1550   30.5850   32.9890   37.1040   45.7830   44.9080   48.9550   47.4030   51.1120   51.8370   58.1140   64.7370   70.2210   82.6830   93.3430   90.0380   87.1460   77.4890   69.6660   73.8810   76.1620   84.6300   87.2090   85.6330   84.5600   81.3430   68.0970   63.8020   55.8640   52.0870   62.4300  133.3000  107.9000   68.3000   58.9960   50.4370   45.8180   31.3570   24.9390   16.0340   13.0810    7.4840    2.9930    2.5360    0.9180    1.3580    0.7500    0.5630    0.3300    0.0300   -0.1730    0.0630   -0.2420   -0.0600   -0.2180   -0.1270    0.0110    0.4680    0.0020    0.0490   -0.2720    0.0190    0.2530    0.0540
 11.8660   10.6680    9.6590   11.0660   11.0900   12.7200   14.8800   14.7460   18.3440   18.3560   24.0410   25.9610   28.2140   32.5250   38.4490   46.1450   42.1200   45.6240   51.8090   57.2790   62.1800   67.7390   89.5270   97.2860   87.3160   89.7760   98.8520  106.9520  115.6170  129.7380  149.9420  161.1070  165.0830  140.8170  141.8890  128.7610  130.8440  136.1680  150.7650  148.2100  161.7380  154.1170  141.6670  124.2260  112.0760   97.8400   94.7490   98.3660  119.1800  154.5000  160.8000  107.6800   87.2350   76.3010   61.9480   43.9760   28.1440   21.4970   13.4560    7.5250    4.2360    2.6880    1.9120    0.8940   -0.0520    0.2170    0.5820    0.0950    0.0150    0.1470   -0.0720   -0.1560    0.4260    0.4670    0.5560    1.1280    0.3710    0.1870    0.5750    0.7910    0.2460
 16.0100   12.1480   14.6010   17.7800   19.3970   22.2520   21.2670   26.2210   23.0350   29.3940   31.8890   41.8290   47.0940   52.5470   60.8650   69.8090   67.3150   79.2730   91.3010  105.8800  106.1860  121.3170  141.7170  152.7380  155.1130  157.6850  158.2470  187.3180  193.7370  215.1970  245.7400  265.6650  276.5840  246.5410  229.2410  212.7230  224.6350  228.2630  248.8430  263.3140  263.1320  256.8670  244.1320  213.7620  197.8480  176.2360  165.8440  165.9490  167.9670  191.7000  223.2000  225.9000  170.5800  131.3350  103.1330   74.1170   54.7680   36.2790   22.7410   11.7830    8.5610    5.0000    3.2820    2.5180    0.5490    0.5090    0.3380    0.2000    0.6660    0.5640    0.2240    1.0670    1.0060    1.0620    0.9310    0.5020    0.9950    0.9400    0.7210    0.7660    0.8090
 22.2700   26.3300   22.6230   21.9130   28.5580   32.0280   30.9270   40.4860   46.5620   47.4870   54.3190   65.2610   74.6640   87.3360  100.5430  108.9990  112.9950  125.9350  141.9080  159.3480  176.9020  193.8050  226.6270  252.1810  249.2020  259.7550  256.8920  294.9840  326.7180  355.3580  388.1950  460.8220  466.3640  414.9100  382.7860  353.1220  360.3900  378.3090  414.9250  428.2420  435.1540  433.8030  395.2430  358.1090  323.7430  282.5640  270.0950  267.2960  274.1020  291.9960  307.5100  330.2000  323.6000  230.2200  168.3610  124.2530   85.0010   60.9210   35.8900   22.6810   12.6420    8.1030    4.7420    2.4370    1.8950    0.9760    1.2780    0.5830    1.1210    1.2410    0.8580    0.8500    1.4470    1.0080    1.3110    0.7700    1.0370    1.6200    1.2100    0.9010    1.1910
 38.6520   34.7940   36.7000   38.3730   42.4270   43.8510   48.2930   62.5170   65.4200   76.8740   79.6890   97.9820  111.0870  128.4510  145.1880  169.6340  170.9070  186.4710  214.9970  233.0410  267.1620  299.6060  354.9940  397.2520  372.9820  388.1870  403.5130  434.8100  484.4970  532.9640  591.5920  682.9200  710.4960  628.5880  574.5160  545.1600  547.6010  572.9860  614.8120  660.1820  669.3080  661.6160  594.0580  551.3150  482.6570  433.7780  415.2890  407.5030  427.2790  441.6760  450.7600  447.1300  454.7000  378.7000  269.3900  184.8570  130.4720   94.7020   58.0450   30.9200   20.6050   10.7290    6.8780    4.2980    4.1190    2.3790    1.5910    1.4130    1.0350    0.7140    2.2570    2.1720    1.4220    2.2740    1.6000    1.3560    1.7860    2.8490    1.7750    1.7710    1.9660
 50.0050   41.8460   48.4430   50.0480   49.7100   56.3940   75.1750   82.1320   97.2970  105.2950  119.1470  138.4140  150.9930  178.1160  207.5460  231.9090  254.2540  272.9020  293.2770  329.8940  367.0650  420.5490  475.2220  525.3610  551.2210  545.8890  550.7890  611.0560  674.4940  747.4490  852.9090  966.5460  975.4910  885.8720  796.8930  763.1130  778.0450  798.0470  864.4510  908.2630  933.5370  936.3590  867.6150  757.3180  674.1550  613.4400  580.6600  563.2170  595.8870  629.2140  632.9190  621.9470  564.1100  531.3000  464.6000  276.0300  188.8050  128.0950   79.4910   46.0140   30.3750   16.2310   12.5790    9.1350    4.0830    2.7540    2.7620    1.9500    2.1370    1.6140    3.0940    3.1200    3.3080    2.9670    2.9710    2.0390    2.3180    3.0980    2.7730    2.9210    4.2240
 66.7660   68.4790   68.1160   58.3420   69.4460   74.8070   91.7150  100.8440  126.8280  130.4310  160.7190  177.5410  210.7240  234.0630  283.7420  303.5300  332.1320  351.6360  395.6840  428.8840  491.1090  546.9450  636.8620  706.3290  698.5700  695.8010  740.5740  799.8760  894.6990  977.9000 1079.7110 1257.4910 1308.9190 1159.0220 1051.0450  996.9430 1005.0620 1064.3610 1130.4050 1204.1750 1233.1480 1184.1370 1117.7830  989.2450  884.7320  804.5570  756.8870  747.9720  777.9650  802.3470  831.3280  812.8420  726.6590  626.2300  592.9000  382.1000  255.0700  167.5880  106.4850   63.0350   35.8370   23.3150   11.7620    8.7680    4.8810    4.5180    3.2130    3.6300    2.2600    2.8050    3.6600    3.2560    3.9400    4.1060    3.4540    2.2880    3.5120    3.8680    3.9300    4.2620    3.9740
 80.5250   72.8350   72.6870   74.5770   84.6080   96.8350  112.4070  129.9880  146.7600  161.2700  190.8340  211.4250  243.4550  289.3060  320.9550  371.2900  395.4010  429.3730  481.2920  559.5070  614.1410  685.1490  782.2210  873.3230  848.8140  866.4010  917.5830  994.5410 1108.4450 1207.0450 1366.2480 1557.7610 1623.9730 1432.0870 1298.5740 1236.2160 1241.2890 1317.9770 1403.8980 1490.7240 1527.7970 1470.4040 1387.7630 1237.5850 1087.2180  991.7040  937.1550  922.4010  960.0700 1005.7820 1014.6980 1000.3670  893.3450  770.4280  614.4800  484.6000  361.0000  214.1100  131.7590   76.3430   45.5000   26.6270   15.9440   10.1330    6.9390    5.2380    4.0520    3.8680    3.5910    3.9830    3.5510    5.6790    5.1730    4.6910    3.7710    3.4060    3.6410    5.8750    5.2560    5.1180    4.4830
 92.8570   83.9970   90.3690   88.0670   98.8620  105.7790  121.4260  148.0740  165.2050  190.9920  216.8760  253.1580  274.5990  326.9930  392.6410  433.8830  464.3160  505.3840  569.4940  641.4630  712.4150  781.2800  915.0430  995.9960  986.6360 1007.9060 1063.2450 1138.2680 1267.8500 1383.8760 1571.0620 1811.9480 1859.6140 1676.2660 1542.0650 1422.6290 1443.3560 1524.1220 1636.7120 1706.9480 1775.4460 1732.7040 1610.3590 1438.8040 1284.0360 1143.1930 1068.1270 1074.8040 1097.5390 1166.9150 1183.7710 1161.9300 1051.0580  883.3740  685.4430  521.7900  418.4000  295.4000  154.2900   88.9840   55.0010   32.8800   19.2000   12.6530    7.7630    6.0640    5.6580    5.1770    3.7290    4.3010    4.9000    5.7070    5.6560    5.8400    5.6460    4.5130    4.7300    5.0500    4.5210    5.9140    5.2930
101.2490   93.5930  100.4640   99.8000  103.3880  123.0320  140.4340  156.9770  179.7670  200.0900  227.5950  274.5360  312.9560  354.4050  403.5300  469.2730  515.9020  542.4970  613.2160  687.2330  770.1030  861.4950  987.0310 1113.3680 1064.7300 1100.4760 1144.1560 1258.7700 1419.6650 1567.2670 1733.9220 1997.6590 2071.7110 1838.5460 1667.8740 1595.9500 1598.9420 1673.9200 1783.0930 1903.7470 1924.4070 1887.5930 1754.2280 1579.4630 1384.6470 1261.9800 1180.7610 1172.5540 1210.5230 1276.3520 1313.0020 1290.3450 1137.7190  957.7290  745.7420  559.8760  406.3500  315.6000  232.1000  107.5900   61.1470   36.5580   22.5810   13.6300    9.5260    6.7380    5.1340    4.8940    4.3860    3.8640    5.6210    5.8160    6.9550    6.2680    6.1180    4.6700    5.0030    5.6470    6.3490    6.6320    6.6350
106.7350   96.6980   92.8290  101.2460  110.6040  118.8290  139.2220  175.1130  188.9940  219.4210  244.2760  285.7440  327.5200  366.4290  441.0120  491.8820  533.4320  583.4430  640.4330  715.1340  804.4500  900.1750 1044.5180 1151.4860 1141.2580 1171.4470 1218.7460 1313.5670 1455.7610 1592.3200 1793.8050 2092.0250 2144.7880 1902.9240 1741.6360 1654.7490 1653.9020 1750.9230 1873.4650 1985.0650 2037.1090 1963.0530 1824.7880 1642.1390 1460.7630 1312.1440 1226.0610 1231.4280 1276.2730 1324.0150 1385.6260 1327.3530 1196.8430 1002.6340  777.6520  584.9900  413.1940  282.0800  230.5000  181.6000   77.8900   38.5120   22.4590   14.2640   10.2160    6.9630    5.0940    4.3000    4.6110    4.5510    6.0060    6.3410    6.2710    5.9000    6.4100    4.2380    5.3390    7.7700    6.5130    6.7900    6.7150
101.2530   99.4920   99.1600   99.0400  111.0590  120.6470  151.8260  167.8370  194.6140  215.9630  248.8960  277.3880  325.1280  384.1010  452.9640  512.3640  557.1870  579.5400  658.6680  748.6450  814.4900  894.0390 1051.5500 1175.0830 1157.6350 1175.3350 1222.7720 1350.3490 1464.6940 1633.4100 1816.6550 2095.3140 2166.2350 1929.5280 1718.0790 1652.2140 1678.7600 1772.6270 1876.2520 1985.3150 2039.9970 1992.3640 1857.8000 1661.9180 1464.1820 1320.1080 1238.7620 1240.2580 1274.6340 1333.8980 1388.0930 1325.1860 1215.4020 1016.9690  801.3590  592.0830  408.9480  275.7670  184.4600  187.4000  129.5000   52.4200   23.3500   14.0030   10.9200    6.0860    5.2800    4.7500    4.9540    4.2920    5.2950    6.0380    7.0910    5.9580    5.4780    4.3060    5.7700    5.5550    6.2010    7.1650    7.0140
103.6930   96.0560   96.1330   94.2020  107.4510  120.4590  142.7460  156.1740  179.7980  206.5180  237.9290  280.2330  316.6410  369.8270  432.2000  502.4500  535.3090  578.9180  641.4070  711.9460  791.6890  880.3450 1035.1140 1131.8900 1132.7060 1153.9770 1191.9150 1297.4860 1474.8000 1584.6790 1808.7440 2052.0350 2119.8640 1904.6410 1701.3050 1637.1350 1652.9350 1722.1800 1843.3140 1929.3510 2002.4640 1939.2180 1818.0210 1618.0760 1427.0270 1296.9850 1227.6060 1209.1280 1260.7070 1300.4300 1340.2390 1307.3110 1192.0850  990.7190  774.3160  583.3670  404.1990  271.6880  175.7230  124.4600  116.4000   94.3000   35.0900   13.4140   10.1220    6.4970    6.2950    4.7960    5.3200    3.9930    5.8440    5.4810    5.9790    6.2490    5.2340    4.3390    5.6810    5.6170    6.2250    6.2540    6.8920
 94.6570   93.5730   90.7380   94.3930  103.5680  121.7630  138.2780  160.8500  192.0960  203.4980  235.3390  269.9380  311.0070  371.4700  435.9900  492.1750  512.5690  556.9260  618.4040  689.0950  759.9940  859.6800  999.2770 1099.7260 1111.2640 1126.2170 1176.0280 1281.2550 1418.3950 1539.3050 1742.0450 1998.6060 2074.2450 1844.5240 1672.7420 1594.1300 1602.1060 1680.8370 1779.5650 1884.9680 1927.3260 1885.2270 1770.2830 1575.8520 1398.3250 1248.1470 1181.1070 1177.8890 1224.3980 1273.6810 1314.1370 1277.9050 1154.1870  966.4390  756.3280  562.0760  388.0630  256.5810  169.2790  100.5810   73.1200   94.2000   69.1000   26.0800   10.2000    5.7510    4.2350    4.5880    5.2160    4.5680    6.1410    6.1580    5.9770    5.3600    5.6070    3.1620    4.8340    5.9420    5.7250    5.4990    6.0600
 85.4800   90.1960   93.9480   90.6260  103.5580  115.5640  134.1040  153.6500  180.9420  204.9550  230.7920  266.0830  300.3340  338.7190  415.4940  472.8950  496.1620  532.6830  602.4400  672.1040  746.3630  819.2750  963.9680 1050.7880 1065.5800 1087.8510 1124.4700 1236.0030 1364.3250 1515.8120 1676.0740 1920.8840 1979.2920 1801.8190 1623.2260 1549.7420 1543.4510 1617.7430 1711.2640 1852.2900 1874.0750 1825.5450 1714.9330 1546.1380 1352.4400 1234.4260 1153.4530 1149.9560 1185.2900 1261.9700 1280.9520 1250.8070 1123.2810  940.8720  744.4240  552.9980  388.3340  252.7130  164.7740   99.0110   61.2300   48.2600   67.6000   78.3700   22.7800    7.5280    5.3570    4.6120    3.0320    5.0380    6.0660    6.2670    5.7190    5.6860    6.5660    3.2650    5.3290    5.0760    5.0320    5.9750    6.0730
 92.5480   93.2080   90.9580   93.4610  102.8830  109.7120  136.1110  154.2550  178.8060  198.4920  226.4450  263.5320  298.9970  351.9920  413.8010  457.0620  500.2120  531.4890  597.5300  669.9820  740.3620  827.4830  967.4510 1061.7190 1061.3210 1049.6950 1123.9990 1220.5630 1365.8190 1474.2580 1680.1640 1889.8520 1989.7960 1771.6740 1604.5630 1516.4850 1520.6110 1607.8470 1716.9920 1809.7090 1859.1390 1826.2170 1700.6730 1521.2060 1337.5350 1199.2870 1145.1180 1137.2410 1178.8060 1245.2820 1276.0200 1217.9210 1108.7860  923.9460  725.4230  543.2350  377.2950  253.0000  160.8240   94.6120   61.2200   38.3070   33.8100   75.7600   63.3300   16.0700    6.1490    3.4650    4.9890    4.9220    5.1850    5.6670    5.3260    5.4560    4.6710    2.8760    4.7900    6.0980    5.4600    6.3890    6.4980
 98.0960   96.3660   86.5650   95.4960  105.0460  112.6450  133.1140  147.5350  179.7990  199.4300  217.1700  265.2870  306.2660  347.6000  392.8630  479.0660  493.5530  538.1170  582.5260  661.3290  756.8780  827.4620  944.3060 1070.8860 1056.6970 1055.0850 1137.7120 1247.4550 1379.9630 1501.1190 1664.4280 1897.3520 1998.2130 1780.4600 1583.9710 1506.9440 1549.0920 1605.4650 1725.5710 1823.8200 1867.6040 1828.5020 1689.3990 1544.9420 1353.0120 1212.8430 1137.3650 1125.5880 1169.5560 1229.9050 1276.0600 1228.9500 1115.4550  924.6880  729.7620  552.3490  370.3080  255.1400  159.0080   95.3720   60.5880   36.1320   24.8150   28.4400   69.8900   66.6700   15.3700    4.7720    5.5580    5.2150    5.4140    6.0340    6.4800    5.4850    4.8800    4.5090    4.8080    4.9480    4.4300    5.6270    6.3460
 98.0340   91.0940   90.9940   89.3820  102.8080  113.7470  134.0770  163.0810  178.5260  208.3250  227.2900  275.3320  311.1760  357.1700  396.4560  478.7330  524.6740  554.4770  613.9560  676.2200  769.4080  849.8550  984.1230 1078.3190 1079.8810 1080.4800 1161.4850 1268.9160 1391.4510 1540.5020 1711.8320 1996.8750 2034.5300 1831.9600 1659.8300 1555.8780 1570.8740 1661.1810 1769.8010 1896.7200 1921.7030 1857.7290 1745.7420 1565.2740 1386.3200 1240.3540 1149.5510 1172.9170 1202.1930 1265.3920 1308.1130 1249.9470 1150.0510  959.4110  755.6080  547.9890  379.5450  262.5590  166.3860   98.4890   61.3240   38.4170   21.2610   17.0890   24.1100   73.9700   50.6000   19.2900    3.7820    4.0190    4.9880    5.6020    5.6900    5.3530    5.5840    4.0080    5.4670    5.1270    4.6300    5.6840    5.7740
102.0330   98.5070   96.5900  100.6890  105.7170  128.5580  147.7560  161.2290  196.8920  216.5740  236.9560  282.5640  314.4500  365.1350  424.5250  482.7330  534.3090  574.8890  632.8820  725.1840  803.5200  882.7350 1032.7640 1109.8110 1118.9060 1126.4650 1215.3320 1332.1510 1449.0030 1610.7980 1791.6070 2080.4060 2124.4210 1916.2970 1690.7700 1636.6990 1641.4310 1730.7820 1839.7560 1960.6190 1988.5400 1950.1490 1829.1540 1626.1410 1435.6240 1297.8590 1221.2750 1216.2280 1259.0290 1321.0480 1349.8720 1320.3770 1183.7960  979.3700  767.2200  568.6880  400.0260  269.4160  170.9950  104.1360   63.6420   36.4410   21.1640   14.3600   11.0060   23.6700   55.4400   84.9000   13.6000    4.5970    4.9600    5.0810    6.2490    6.9060    5.3070    4.0900    4.6600    5.2480    5.7490    5.8060    6.0020
114.3040  104.0790   96.9740  107.1280  114.4950  132.7170  150.5170  177.0360  194.9400  218.1770  259.3650  297.4590  340.1590  402.4250  462.2320  520.4130  554.1760  606.6240  654.6160  753.3870  835.9040  924.4910 1101.9100 1179.2750 1181.7380 1210.5340 1254.4020 1375.8790 1526.9330 1697.8750 1879.0380 2163.0140 2223.0770 2011.2270 1810.6060 1714.3120 1720.4470 1798.6730 1938.3430 2026.1620 2098.7250 2037.8390 1916.2840 1710.7360 1516.6200 1368.1010 1285.5760 1278.2510 1313.1670 1381.0030 1426.0320 1382.8130 1243.1510 1036.1540  823.6610  607.0860  425.0920  280.5620  177.8410  107.9130   66.4850   38.5270   23.4240   16.2320    8.7240    9.8570   19.5900   86.7400   62.8600   17.3900    7.0630    7.1070    7.1880    6.3990    6.5290    4.7020    5.4460    5.2030    6.4920    4.7390    5.9070
109.3790  106.9170  106.2060  115.7040  123.2200  131.8130  155.5930  186.3960  213.1010  240.6750  268.0520  314.0000  357.1270  388.9900  480.7750  519.0510  584.3910  643.5590  697.0980  787.0040  880.7650  951.5170 1137.3330 1262.7870 1237.2640 1246.0580 1312.3380 1426.0800 1618.3760 1740.2730 1958.8790 2256.7090 2338.2560 2112.8860 1875.9650 1793.6990 1833.8590 1878.2070 2000.7900 2153.4460 2153.2330 2146.8610 1990.2900 1786.5150 1576.0150 1418.7430 1350.4760 1326.7860 1360.6650 1446.9730 1457.4400 1433.5740 1315.9100 1101.5750  865.3360  634.5780  453.0140  290.5280  184.0660  113.1500   69.8170   42.7140   25.2040   16.4730   10.1580    8.0460    7.2800   27.0000   69.2200   57.5300   22.2500    8.2930    6.7550    7.0050    6.1720    5.2730    4.9510    6.3850    7.8550    5.8730    6.5560
113.8350  104.2170  108.8060  107.9430  123.8500  131.9090  155.6700  189.1780  218.3360  240.4670  273.0810  316.9660  363.3630  414.8590  490.5380  561.6410  596.4330  643.6420  730.8040  799.4570  904.8590 1015.0150 1170.9010 1281.4860 1298.3490 1292.8770 1350.5370 1481.0590 1664.6720 1806.4170 2026.5020 2321.9540 2400.5780 2153.3400 1913.0240 1829.1660 1863.8420 1943.9840 2088.1600 2204.5080 2253.2730 2215.0700 2051.9440 1834.3340 1624.0930 1467.2330 1387.9140 1381.5140 1416.3200 1493.9380 1529.0520 1491.7080 1335.9230 1126.8280  892.7500  649.0480  452.6260  298.8070  189.2780  116.8290   70.4850   42.8950   23.0850   15.4760   10.4840    7.2590    6.2370    8.5600   22.4400   56.7400   71.3300   16.8900    6.3230    6.7540    6.5430    4.4790    5.7320    6.6290    6.9640    6.1270    6.8450
114.4940  100.9310  112.6340  115.0580  131.0320  130.5110  153.1540  188.7070  227.1620  239.3080  277.6210  316.8230  357.4160  419.2630  503.5870  566.8460  600.6360  657.1710  726.4300  810.5250  902.1380 1009.6420 1182.1300 1283.2880 1300.7790 1302.2040 1369.8890 1507.8030 1656.6600 1823.4570 2024.3050 2340.7230 2433.3780 2192.0660 1968.0410 1883.0110 1893.0040 1955.7740 2118.4580 2223.1930 2293.6370 2237.1390 2081.4050 1850.0130 1658.1400 1485.0370 1407.4780 1374.6060 1446.1470 1495.0910 1544.9560 1514.1620 1365.0930 1137.0220  893.2390  663.5440  462.8080  308.9050  192.7860  123.5890   75.7870   44.4560   26.7570   17.1150   10.7610    8.0420    6.6400    5.2620    6.9260   18.2200   68.7900   53.6000   15.2600    7.3510    7.4780    5.7210    4.7380    6.7310    6.9750    6.1040    6.4500
117.3880  107.0040  109.7140  116.7100  121.4720  143.6290  157.5000  185.8530  219.1430  244.2690  273.7310  312.3000  362.1450  420.2570  503.7610  551.5970  597.9220  658.3940  721.9450  806.2390  910.6360  992.8800 1165.6020 1256.7320 1280.6680 1295.7680 1357.6860 1469.4110 1670.3420 1812.4680 2039.8440 2370.7640 2404.6120 2173.8320 1941.7260 1868.6520 1871.9660 1965.0810 2096.4340 2199.6510 2269.8720 2217.6360 2066.8690 1865.6380 1626.0770 1484.5710 1375.4240 1384.7640 1419.8610 1483.6400 1533.6430 1490.2090 1349.3980 1136.5070  887.0420  659.7930  461.3200  306.0000  195.3740  119.5960   74.7110   41.0700   26.5480   16.3930   10.8980    8.7350    6.9330    6.0070    5.4140    7.4590   21.1800   55.3800   62.5100   17.4500    7.1450    4.8270    5.0820    6.2810    6.5260    5.8580    6.5970
107.5880  111.2230  113.8380  107.6410  122.2230  131.2390  154.1070  185.0370  214.7220  237.0740  267.4560  301.2790  350.9140  407.8220  480.7980  550.4170  588.9290  633.4270  695.6980  793.9920  879.7440  978.2880 1146.2720 1262.5810 1242.5890 1253.3590 1325.8890 1446.8250 1620.4000 1761.8060 1974.1490 2302.8130 2341.7400 2091.5670 1891.7220 1799.0700 1822.4560 1912.9740 2021.4510 2142.8210 2212.9580 2160.1190 2003.9640 1832.1510 1617.4090 1436.6500 1355.4850 1349.4870 1386.3260 1432.7410 1498.1840 1458.4400 1339.8370 1096.2510  862.7200  641.3180  448.0710  294.0310  186.2710  118.5000   72.6750   43.6120   25.6930   16.3690   10.6690    8.0680    6.4290    6.4260    4.8680    4.9330    8.2840   18.1900   64.0300   59.3200   17.2200    5.4100    4.6870    4.3760    5.7340    6.3760    5.7700
107.1770  104.1990  103.3230   99.1500  118.3630  127.2430  141.7110  169.2050  204.9800  228.4610  259.8920  297.2970  339.2590  390.1010  449.1050  534.7100  581.9180  597.5410  666.0340  761.3330  839.2780  928.3390 1075.8020 1192.9900 1195.8560 1196.2760 1251.2340 1400.9110 1534.7280 1666.7120 1874.0490 2169.4400 2247.5400 2013.4860 1811.2660 1741.9270 1741.4290 1845.6900 1942.3390 2067.9190 2114.8550 2074.6380 1921.5410 1733.2710 1513.5760 1377.4530 1293.5950 1274.7590 1323.5690 1387.3840 1438.6730 1382.8330 1278.1640 1048.4140  817.7310  605.4260  432.8930  290.3690  177.6790  110.8190   68.1370   42.3020   24.9690   14.3170   10.2150    8.0740    5.6040    5.8890    5.2280    4.9790    6.2450    6.8170   20.7800   61.7200   48.4600   11.2400    4.0780    6.3000    5.7350    5.9390    6.7460
 97.6440   94.4070   98.7780   98.8760  111.3970  128.6800  139.6120  161.5050  187.3120  208.0820  237.9720  272.7440  318.0450  368.9330  420.9110  492.9580  544.7890  561.3010  641.8900  723.9360  777.7320  884.5930 1005.8660 1124.6310 1122.2040 1134.6550 1208.1690 1312.3880 1457.0060 1597.4000 1758.0580 2054.4790 2115.3160 1900.1040 1708.1790 1626.7840 1646.5930 1738.2390 1830.2650 1950.0990 1986.3250 1958.9970 1830.4210 1620.8980 1451.3230 1290.2910 1221.6230 1207.1970 1269.7110 1317.6540 1366.5690 1299.6010 1178.5720  985.4590  790.0460  573.9740  404.4220  272.8410  163.2940  102.7410   63.2480   40.9320   22.5940   14.0960    9.3690    7.8770    4.6440    4.6390    4.5840    4.2660    5.8430    6.5360    8.1060   21.1900   62.3000   45.2200   15.4700    6.5300    4.7170    5.3790    6.4790
 92.4050   86.1820   85.7870   85.9310  107.9360  113.2560  133.3510  159.3010  177.8320  198.9750  218.0250  261.8830  305.3290  344.1380  401.9420  457.2580  515.5000  543.8750  599.8010  662.2250  730.4620  845.8020  952.5070 1066.2150 1065.1250 1070.6810 1132.9910 1215.4480 1356.3430 1501.5980 1677.0860 1922.4900 1999.3500 1784.7390 1595.2400 1531.6570 1544.2330 1617.9790 1724.2030 1855.4330 1867.3160 1835.5300 1728.4930 1537.2400 1361.1380 1215.0070 1154.6810 1138.2900 1174.7650 1239.6470 1266.9360 1218.1490 1123.8920  930.4600  736.5840  544.0080  376.2730  260.6450  157.7440   98.8700   59.2780   35.5100   22.7380   15.8450   10.5920    6.2970    4.2020    4.1210    3.5770    4.3540    4.4000    5.7000    6.3810    7.5070   20.6900   47.7000   45.5700   15.4700    4.8480    6.1600    5.7450
 84.8730   79.4020   81.9430   87.9900   98.9240  107.5530  122.0320  141.3430  162.4540  183.5110  207.5130  241.7410  285.6840  322.1700  376.4840  436.6960  474.8400  502.9400  570.6680  621.8260  684.4920  779.3480  901.3190 1019.5830 1005.7010 1003.8840 1050.1420 1149.7740 1287.9640 1411.4160 1552.7250 1793.3900 1885.8210 1674.4270 1487.3800 1433.8610 1444.7320 1535.4630 1621.7410 1708.6440 1759.5040 1727.8330 1579.7420 1432.1620 1273.5500 1125.4120 1064.6470 1077.8850 1087.4320 1159.9850 1187.7520 1160.6450 1041.5960  868.4320  677.2160  514.2650  359.9100  239.5020  150.2030   91.6400   52.6200   32.0470   18.3240   11.6920    9.5020    6.7910    5.0610    4.0070    3.1130    3.8300    4.3810    4.6120    4.8730    5.2310    7.0090   16.3000   50.2900   45.1700   12.1300    5.6580    5.0380
 77.9530   78.9440   76.3710   86.9960   91.2290  102.7330  113.5540  131.7570  152.8380  171.6760  199.9810  228.7440  259.1700  301.1560  350.0010  403.2320  427.6890  464.2840  536.2750  577.7340  651.1160  731.0510  843.1330  931.2470  933.9570  938.7120  983.0240 1075.4470 1196.7620 1325.5720 1491.2010 1707.5700 1741.3880 1563.0310 1403.9260 1352.3060 1363.2750 1397.8040 1527.1250 1587.4170 1646.1370 1619.5370 1496.5630 1351.5030 1188.3970 1066.3150  999.6610  995.5210 1026.8580 1077.0420 1113.3670 1087.9080  985.3920  823.3860  640.8490  466.9830  336.0200  221.7410  145.7270   85.8250   51.2430   31.2640   17.7280   12.3690    8.3410    6.5480    4.2050    4.2670    3.5700    2.9000    4.6670    5.0140    4.4960    5.1640    5.0530    5.1560   16.8000   47.5300   45.2500   13.4040    5.3680
 75.1400   73.2000   81.3210   81.6250   85.7340   94.1960  103.1120  131.5480  152.5180  158.7730  175.7940  211.2010  241.9770  285.2140  338.1880  376.8050  402.4410  455.2400  500.3660  552.9070  611.7270  691.7370  801.0680  866.0160  895.7520  889.9870  949.5620 1020.7310 1135.9540 1253.6060 1374.8490 1611.5200 1649.8820 1459.3750 1332.6640 1270.6410 1281.3010 1339.2560 1428.9350 1510.0570 1549.4890 1516.6400 1422.9470 1272.3050 1109.5040 1010.9770  943.9380  952.5180  971.6900 1014.9410 1056.3530 1020.7520  920.1260  783.1210  604.8940  453.8990  310.5880  209.7180  130.2010   82.4170   48.9690   31.6720   18.2020   11.9650    6.9120    5.2130    4.1810    3.6620    4.0710    3.6410    3.9130    4.3760    5.0740    4.5270    3.9880    3.7520    5.9880   16.8600   51.6400   45.8700   12.7500
 80.2640   66.5160   75.8320   72.0580   76.3700   90.2140  110.8900  125.2570  137.8950  149.2490  179.5240  202.4230  236.6760  264.7870  310.7620  359.0500  388.6360  432.4750  459.9320  515.5250  590.1400  666.0930  771.8390  837.7790  834.6000  846.3890  905.8570  979.2590 1076.1200 1178.3270 1317.6490 1522.3630 1540.1430 1396.3790 1251.9980 1194.8820 1212.6040 1280.5160 1366.5930 1435.7660 1478.2610 1452.4150 1361.2460 1221.1060 1074.7200  970.1870  893.3290  889.7960  927.5200  958.2290  989.8300  968.2400  869.1430  731.9910  570.6040  423.2640  299.7740  201.0540  129.9970   77.5890   49.0350   26.7400   18.4350   10.1550    7.1030    5.6900    3.4270    2.8690    4.6110    2.7050    2.8830    3.2710    4.1810    4.7520    3.4300    3.9960    3.9320    5.6270   16.6500   51.6400   45.2100
 72.6960   71.1440   66.4410   65.5760   75.9330   84.2150  102.1890  115.8090  134.7400  152.9530  174.5610  199.7740  234.4080  266.9240  314.3740  346.5860  373.1400  409.4160  446.3530  495.2240  559.1580  629.6060  718.9300  797.5500  801.6270  803.0660  849.9870  925.0460 1028.5330 1142.1680 1253.7390 1462.5930 1511.5740 1363.3850 1222.9820 1158.6240 1158.7110 1226.5590 1296.1370 1369.1510 1444.7190 1390.0090 1288.5680 1165.7580 1002.5160  918.5420  862.1560  858.0410  883.1890  923.8680  958.2940  939.7230  842.6950  703.2270  548.2760  407.7410  281.8220  189.2500  121.3030   71.8260   44.5250   27.5810   16.1760    9.0180    6.2760    4.5870    3.9830    3.6430    3.3130    3.3580    4.1770    2.6940    3.6450    5.1380    3.3620    3.0180    3.6670    4.4470    5.0400   14.1000   42.8800
 65.7710   64.7050   58.9040   65.7710   72.6290   77.3180   90.5780  110.6750  130.8660  142.7090  167.1230  189.7450  217.4580  261.5480  298.2820  342.0210  358.0050  384.2270  423.3820  484.6660  540.8270  615.1950  701.3670  781.3620  786.1150  780.2480  816.1000  905.3050 1012.8190 1110.3760 1213.2080 1418.7590 1450.0330 1324.1850 1165.8120 1113.6020 1124.1010 1185.9170 1275.9560 1327.7990 1386.9530 1351.6940 1266.5830 1129.3360  988.2550  895.3090  839.6550  828.8960  849.5430  901.1090  939.2600  903.1500  827.9890  673.0220  533.4380  394.8390  278.0330  188.3450  119.6030   71.2300   43.5720   26.2060   17.1210    9.2490    6.9610    5.3320    3.7160    3.2250    2.7050    2.8410    3.5950    3.3050    3.4240    4.2970    2.7700    2.2890    3.1980    3.5330    4.2450    4.9090   14.3700
 69.6310   57.9450   57.4660   65.0010   74.4350   75.6180   91.0720  105.7530  124.3700  130.9230  154.8840  184.0350  219.2080  252.5130  293.2380  335.0530  355.6670  371.0290  406.7160  473.8220  521.8800  576.6160  684.8580  763.2370  742.2100  759.8010  805.0080  860.7150  973.5720 1055.1940 1171.8150 1355.6150 1418.6900 1272.1610 1131.2640 1087.9350 1099.3860 1154.2640 1222.1290 1289.8650 1324.7050 1316.3480 1226.9560 1082.7960  957.2980  870.1720  815.3060  805.8180  831.3360  881.4430  897.1810  867.4540  787.6450  670.0560  522.1000  392.9410  269.2870  182.3750  114.0230   69.2070   43.6500   25.3900   15.1790    9.1190    7.7780    5.6270    2.7570    3.3140    3.6180    3.1290    4.0370    3.6130    3.9560    3.2430    3.3020    2.6090    2.2520    3.4450    3.4620    3.6820    6.3530
 65.3240   60.1320   61.9260   60.8870   64.0950   71.6870   93.6340  100.7340  124.5320  132.1400  155.6020  180.4100  201.2560  236.5700  277.0580  317.4160  336.1120  353.0290  392.3700  463.0910  508.6790  568.6460  645.2460  743.9050  737.4620  747.8000  775.8330  837.3760  956.4170 1013.7470 1150.7260 1324.4800 1377.4680 1249.2320 1131.0500 1076.4070 1066.6980 1103.3810 1184.2630 1280.5190 1288.8560 1268.0740 1179.0150 1058.4720  931.4690  837.6760  797.2310  786.3580  806.6660  842.1930  872.9590  847.1930  769.9240  653.4230  501.3190  378.2630  262.6040  173.8590  114.7590   72.4500   39.8710   26.9480   15.0370   10.2140    5.5490    4.4100    3.5140    2.8140    4.3610    2.6740    3.4060    2.6900    4.2700    3.4010    3.4260    3.5990    2.4470    3.2970    3.7920    3.0550    3.7830
 59.3890   60.7770   57.8600   62.5400   72.3310   76.8270   84.6390  100.1520  114.4700  128.7180  146.9460  172.4420  204.7420  226.4870  259.1680  314.0990  324.8930  340.3570  394.7510  446.1480  484.8060  559.7010  649.6640  711.4770  707.8740  715.1280  748.2520  817.7350  917.8990 1013.3290 1107.9590 1271.7000 1346.1930 1230.9670 1101.1600 1030.2140 1027.1020 1074.9420 1158.8520 1233.3260 1241.6310 1231.0940 1141.8040 1025.1630  898.6290  805.6790  767.8420  745.5730  773.9920  827.5120  845.8580  814.9300  750.5910  628.3070  483.1990  362.8670  255.6970  173.4960  111.7760   67.9350   38.8150   23.7710   15.2310    8.5860    5.5390    3.3010    3.7060    2.9360    2.6810    2.7030    3.3220    3.9050    3.2700    3.3530    3.3990    2.4420    2.3060    2.9600    3.0590    3.5460    3.7110
 55.8800   54.5610   52.6000   52.8240   62.2520   71.7400   84.0750   97.5190  118.4070  130.5420  150.4180  164.5770  194.4160  219.1590  264.3570  296.5240  305.5440  326.9830  373.2170  436.5300  471.1700  535.1070  610.3640  681.8080  684.3040  691.9690  737.7530  774.5160  876.7260  961.2520 1078.6050 1232.4370 1283.0730 1152.5370 1064.8480  988.7190  986.4520 1051.3170 1120.1910 1186.1430 1201.5610 1179.2550 1096.5790  986.1030  869.1200  772.1520  738.1020  725.7360  762.7720  787.5660  815.8400  791.7770  715.4410  607.0880  469.3250  342.2670  248.3180  162.1410  106.7180   61.7230   40.3420   25.6560   14.6300    8.4820    5.7580    4.4770    3.5530    2.2700    2.4930    2.4530    2.9910    3.5930    2.6590    2.4970    3.0390    2.7560    2.3180    3.0670    2.8170    3.7220    3.0240
 55.7290   60.6560   51.2480   55.7300   59.9190   67.6690   79.0190   87.7890  110.4500  119.3730  131.6110  157.8040  172.4750  214.4760  236.4750  281.0860  304.0710  324.2140  358.8320  399.5060  444.3530  499.8860  592.8900  662.8210  642.1440  653.1250  685.4890  757.5420  845.0950  902.0140 1020.1860 1198.3050 1217.5100 1095.0850  995.0840  930.1780  951.6050 1008.0120 1060.2330 1131.4590 1154.1850 1153.6710 1045.5090  938.0580  820.6170  743.0750  703.3500  693.7440  713.4080  759.3370  795.7780  768.0150  671.1410  575.6490  440.2300  332.7220  230.3540  157.6450  101.6170   60.6920   37.0620   23.5570   13.7400    7.6030    5.9390    3.8420    2.9380    2.6980    2.5880    3.4770    3.1130    3.9270    3.9340    3.1280    2.5120    2.8130    2.0850    2.8500    3.1570    3.3860    3.3180
 48.6550   53.6330   49.2400   47.9970   55.0550   61.1080   72.3940   84.2370  103.4490  111.7930  123.4800  153.9060  167.1670  197.3090  225.8710  264.1480  286.4700  307.9600  346.3110  370.8600  422.0430  474.1440  556.4120  611.9260  618.0360  627.5360  646.0380  707.1940  804.1710  851.2330  971.0610 1118.0820 1162.4540 1049.9220  925.2770  891.8080  876.2070  951.8190 1008.5940 1057.2030 1076.2170 1066.2870  971.6890  884.6840  783.1730  706.0440  665.4350  647.9700  665.8760  702.3060  732.8090  723.1840  648.8600  542.7170  423.0060  310.4160  209.9230  147.8920   92.9490   58.3760   34.9730   22.3520   10.8390    7.8800    4.5550    3.6280    3.1310    1.9110    2.7190    2.5640    2.8160    3.4640    3.4970    2.8780    3.1200    2.0710    2.7410    2.8250    3.0080    3.0110    2.8830
 46.7930   46.2720   46.0460   47.0220   52.1730   59.0960   70.2610   85.1700   95.2860  106.3000  119.4630  135.6710  169.1880  186.6980  221.5830  251.4460  270.5460  283.0100  314.4560  361.5730  396.2460  443.4950  527.4250  569.7610  570.0070  588.3610  614.0280  655.5190  745.4060  815.5220  890.9470 1044.0520 1091.2290  965.6190  872.2460  832.2090  839.4550  882.5950  920.3170  968.3500 1012.3200  992.7520  912.0200  827.2560  733.8270  656.7010  628.8220  605.7950  637.1390  661.9820  681.7260  664.4450  602.6040  518.8850  395.2980  292.0950  200.7710  138.4590   90.5020   54.2040   29.3860   18.5610   11.8830    8.6390    4.1750    3.8160    4.4190    2.1370    2.8470    2.5250    2.8330    2.5040    3.6770    2.7440    2.2380    1.5690    2.3430    2.1050    2.1570    3.0240    2.5240
 39.8490   42.4950   40.3260   44.7720   50.0300   56.4570   65.4110   78.2610   88.0270   94.1420  112.2740  134.5900  150.1510  174.5830  204.5670  241.0420  240.8630  262.6250  291.8650  330.1940  361.9170  407.4580  476.3550  540.5500  549.5880  518.0500  585.3920  620.3930  677.8910  758.2640  831.5550  976.5770 1018.6510  905.8180  808.5800  776.7510  780.8800  829.1360  872.2420  914.8360  951.6380  928.9090  856.2620  789.0330  695.1250  607.4880  571.0230  581.9030  586.9100  618.8430  646.8830  639.1730  565.8680  468.7050  368.5610  285.2720  183.7670  131.2670   80.6990   52.5570   30.3400   19.1890   10.2210    5.8540    4.0140    4.1620    2.0180    2.5850    2.2850    1.9160    2.5450    2.5960    2.9750    1.5450    1.8150    1.4250    1.5920    2.1810    2.0220    2.2270    2.6550
 39.5620   41.3320   36.3410   42.2220   42.0700   52.2580   59.1030   72.0130   84.1060   91.8130   99.4810  125.2300  133.7080  164.4210  191.4470  213.0610  234.8450  245.4530  274.4190  313.1530  342.1790  382.0170  449.7080  491.9910  482.3400  495.0700  548.7110  578.5290  635.6430  702.4650  776.4000  903.3650  940.0620  834.2530  749.3700  716.4160  722.4860  760.7480  816.8210  862.6690  865.6550  847.2800  804.9160  715.6580  644.1470  586.0310  534.2120  533.0570  545.3380  580.3190  599.5810  583.6010  520.9650  435.9480  345.4160  259.5750  170.0050  122.7270   72.3890   46.4520   27.4950   14.6410    9.8680    6.2480    3.9020    3.5270    2.5870    1.7430    1.3600    2.0330    2.0980    2.5690    2.4380    2.2490    1.5040    1.3530    1.5550    2.0090    2.8580    1.9290    1.8040
 40.4370   41.5500   37.5540   36.6030   37.9760   44.1390   51.5900   61.8070   73.7970   86.2710   91.1310  111.7000  117.9370  156.3880  182.5850  198.2920  216.4250  227.8980  258.3840  288.9990  312.8170  359.1100  415.8300  457.3430  468.1010  458.2450  499.3420  528.1600  586.2960  651.5430  714.8110  831.6440  872.1970  762.8650  694.3280  675.5390  664.9230  704.7700  748.4020  798.9250  804.9980  808.2570  749.0010  668.8330  578.1320  529.5780  502.2790  500.2350  504.6140  547.2930  547.5950  534.2940  493.7970  413.4100  312.4820  229.4060  165.4730  114.5400   68.2320   42.9690   24.3120   15.8070   10.0600    5.4800    3.5870    2.0960    2.2860    2.3510    1.1470    1.7490    1.7600    1.7550    2.5130    2.4140    1.5740    1.9390    1.9010    1.8890    1.8300    2.5320    1.9150
 34.3960   39.7860   34.8690   34.8710   36.1380   43.0950   53.6160   62.0240   69.5310   76.0220   90.0820  103.2880  114.7340  137.7120  164.0240  185.1360  202.8470  208.3760  245.7790  264.5320  287.4770  315.4850  391.8660  434.3330  427.5740  424.8220  446.6870  483.2890  554.1300  605.2040  657.6120  770.2310  794.8870  721.4060  651.1860  619.8060  610.7850  651.6620  700.2440  735.0440  751.1030  744.6460  687.0950  616.0750  540.8100  491.1030  461.3450  464.3140  470.0220  491.7780  517.2030  493.0400  458.1630  372.5950  294.6240  211.9680  148.4260  103.8830   67.6730   40.1140   22.3150   12.9060   10.3840    6.5820    3.9310    3.3590    2.9160    2.1220    1.6250    1.5120    1.2070    1.9500    2.0930    2.1810    1.9210    1.5820    2.1260    1.6320    2.0870    2.1480    1.4050
 32.1010   33.2660   33.0700   29.7380   35.4350   42.1570   45.7500   56.5160   63.8520   68.7930   81.5480   95.6660  107.6440  127.1880  151.0270  165.5830  184.6490  196.9650  220.3600  242.8620  279.2250  298.2550  352.6590  394.8080  378.2510  389.2430  422.1440  459.3900  508.2770  556.4620  627.6790  713.0470  723.1970  665.9510  592.0680  580.6670  573.1250  598.7730  642.1550  669.7090  696.4970  703.1590  641.1630  577.1260  502.0140  447.3570  430.2760  421.0270  434.7520  451.1470  480.6210  459.4280  412.7400  343.8370  266.6730  206.4820  140.0500   92.9190   60.1630   38.2070   20.8850   13.5000    8.5570    6.7650    3.4230    3.2900    1.5660    1.7010    1.3920    1.8270    1.7990    1.1330    2.2430    2.0630    1.5680    1.5710    1.3580    1.3350    2.4390    1.8240    2.2700
 29.2180   26.0410   29.4550   30.1170   31.5490   39.2530   46.3770   46.5520   55.7700   62.3890   71.8630   83.3150   97.0450  110.4190  129.6030  156.3700  175.3570  178.5240  200.4060  224.2570  248.1410  279.9220  327.1320  361.8870  374.2020  372.4860  391.8290  422.5000  478.7170  516.8170  581.6990  664.7890  694.7820  632.1080  547.7430  533.3180  540.7360  559.4380  599.3670  638.7150  648.7730  623.0540  580.8340  533.1510  477.2530  422.3190  401.6410  390.0380  397.5190  427.3670  443.4940  432.6180  381.4360  318.3520  250.4320  185.0720  129.3490   85.1850   57.5530   34.2560   21.9820   11.1670    8.1390    4.5660    2.8410    2.7180    2.1830    1.6340    1.2900    1.1270    2.3040    2.6580    2.1160    1.8770    1.4120    1.3100    1.0640    1.3330    1.7160    1.8550    2.1340
 31.2720   25.7660   30.4820   29.9920   29.3270   36.0560   41.1910   47.8290   55.5830   64.5630   63.6750   79.6890   94.0150  105.3240  126.4900  146.0830  157.1080  171.8920  188.7800  212.1690  241.3910  266.1680  308.8890  338.7370  343.3740  336.6200  350.9140  382.5110  450.1250  478.3750  544.2300  601.0330  644.8270  576.0410  515.9590  497.3890  494.3720  526.8020  549.1730  582.1000  594.5800  582.7170  544.5520  491.9340  435.5690  394.4630  365.3910  368.7750  368.5590  393.5490  416.2560  387.6250  349.1850  297.1910  239.0830  173.7490  124.1710   82.4820   51.7070   32.7060   19.9530   10.8350    8.5860    4.2510    3.4920    1.1580    1.5120    1.2550    2.2160    1.4490    1.2860    1.3760    2.2580    1.3680    1.2800    1.5290    0.9410    1.8140    1.2050    1.7320    2.0230
 29.7470   23.3550   28.1920   26.3730   31.4570   32.5770   35.6670   45.5520   47.7090   62.9370   64.8200   73.4650   84.7620  106.9340  118.0530  135.0070  143.8520  158.8040  175.2490  191.4880  224.3670  238.1560  281.6930  303.7400  306.1410  310.6900  325.7180  369.9780  408.5560  446.3950  486.9760  575.5290  606.9320  531.2380  482.2070  448.6320  469.7430  482.7880  521.2430  552.8810  563.6440  541.5890  507.8320  456.1260  415.7840  370.3700  348.4400  337.9070  345.2220  368.4380  385.9940  359.6310  334.8360  278.7180  223.2180  165.5480  116.3880   80.8310   50.3090   30.7980   16.5110   10.9500    5.3910    4.9400    3.8840    1.5910    1.9080    0.8540    1.7490    1.1550    1.4360    1.1340    1.6370    0.8450    1.2330    1.2180    1.4270    1.2730    1.2450    0.8510    1.2750
 26.4950   25.2630   24.4590   25.7000   24.2040   31.8610   33.6060   38.0480   49.2920   49.5110   60.1270   70.8100   79.5460   99.3230  109.0590  129.6640  135.0310  150.8460  157.9110  175.8890  210.8210  220.0900  266.8540  284.4720  283.1280  299.5310  318.5670  343.6880  385.7900  420.8910  474.5440  530.4160  554.8550  508.0340  461.1980  421.6450  443.6820  460.5170  485.4260  507.1720  529.1100  504.7320  488.6090  435.5530  395.4610  347.6610  322.0150  325.5530  316.7740  352.7200  358.9900  339.1010  313.5780  273.0580  203.0360  156.4640  107.1450   74.8090   47.1470   27.6840   17.7350   10.3150    5.9760    4.7000    3.5380    2.0110    1.3150    0.2050    0.9770    1.0320    1.2800    1.4360    1.2390    1.2300    1.5240    1.1810    0.7660    0.9500    2.1180    1.4080    1.8970
 20.9260   23.4260   20.5870   24.7840   25.1750   24.6940   32.6640   38.7810   45.9830   50.5550   54.9070   67.8810   81.4310   91.2990  104.7870  124.0560  125.9710  148.6730  150.7710  177.9550  196.0120  220.4100  244.0360  276.3170  278.7790  278.7130  288.9520  320.3490  358.9300  394.9680  438.8040  503.5540  526.1490  474.5900  436.5710  404.2510  406.8460  428.5230  456.9540  478.2270  509.4220  477.6800  459.8040  410.0260  376.6840  325.5970  301.6060  298.3100  313.7560  327.5190  340.3500  321.5150  291.0780  250.9150  192.1010  152.5200  101.8530   69.5610   44.3490   27.4710   15.2430    9.7830    5.3220    3.3570    2.7740    2.0220    0.9440    1.2980    1.7060    1.0200    1.5840    1.7420    0.8920    2.1250    1.3290    1.0770    1.3180    1.0680    1.5740    1.7600    1.4190
 22.1910   21.0070   21.2940   20.1660   26.7090   26.6680   30.4340   38.2510   44.8710   47.4720   52.0940   65.0130   76.2580   87.9090   96.5780  111.5700  124.2080  130.0210  143.1110  171.9560  178.9570  202.7400  239.9220  266.4780  257.2280  266.0060  275.8400  292.5830  336.7100  379.4440  412.7680  486.4400  483.1720  460.7180  403.4130  381.9470  382.6050  410.1570  438.4340  457.7860  468.6850  444.8100  426.9140  383.9620  350.3520  306.1310  279.9130  278.3450  289.5710  309.0130  322.5970  302.7690  278.2950  228.4980  178.5990  139.0160   96.7690   64.3090   39.9400   23.1300   15.1940    8.9750    5.9480    2.6250    2.6740    1.4750    0.6400    1.1290    0.2490    0.7190    1.5620    1.7440    1.2400    1.5420    1.1700    1.3510    0.8360    1.8360    1.4280    1.3620    1.5520
 19.5510   22.2020   18.0100   19.7830   25.3670   27.9120   29.2620   32.9180   36.8800   47.4870   50.6340   52.7660   69.3720   75.6080   89.4390  111.9480  109.2030  124.7920  136.2250  155.3640  170.5410  197.3710  218.6010  247.4800  244.8260  259.9380  258.8620  281.5450  318.8010  350.0880  380.9670  453.1330  458.4550  424.6210  379.2010  353.7660  359.6190  389.3840  408.1940  436.5100  440.2730  423.0380  400.7610  363.5940  320.4090  288.6250  275.3170  267.6560  281.8280  297.7680  307.7350  296.4940  259.5850  221.0690  173.0860  131.5620   89.8410   63.6330   38.1200   23.0740   14.1290    8.8050    5.4510    3.0080    2.0070    1.5800    1.0800    0.2320    0.0950    1.3320    1.2130    1.4370    1.0210    0.7900    0.7920    0.2960    0.5110    1.1700    1.1980    1.2570    1.2440
 22.3520   16.2210   20.6290   18.2650   20.4410   23.9990   26.8250   36.4110   37.1690   43.6440   49.4630   58.6060   69.4840   77.2430   90.9040  102.6280  109.7820  117.3910  127.7380  144.8910  161.5480  186.5960  205.6370  234.3270  236.4190  238.9250  245.3430  268.5950  298.6980  329.5420  357.1230  432.4420  450.8650  398.6210  347.6380  329.0070  344.0750  354.2290  380.0350  399.7030  419.2400  410.1430  384.8630  344.4650  312.7830  270.1210  255.0480  253.4010  263.0760  272.4740  281.0750  273.2970  246.9450  209.4110  162.8080  122.3080   86.1590   59.8020   36.4770   22.7860   13.1130    7.5650    4.5550    3.1790    1.1500    1.3040    1.4780    0.9330    0.3110    1.3720    0.3770    0.9830    0.7940    1.3220    1.1650    0.7500    0.9640    0.5600    0.8290    1.0750    1.0440
 19.1570   17.7850   17.5350   19.5790   20.2640   24.1560   24.7820   27.6650   36.2990   38.4110   43.5990   53.9320   57.8200   68.6360   82.2300   96.8520   98.5090  105.4530  127.4250  132.2580  155.5090  167.5090  202.3570  224.9210  216.6080  217.0120  225.1510  259.2710  282.9720  306.0150  342.5460  400.9950  417.9460  382.9310  327.2570  315.3780  324.9090  336.3150  360.3250  379.3510  401.4510  384.4000  360.8810  320.7850  286.8600  248.4220  235.4420  229.5400  251.5850  255.8690  255.8970  259.0210  232.3090  200.8550  159.3200  111.3400   85.0590   53.9470   32.9290   22.6370   13.0820    7.6420    4.4120    2.8410    1.4080    2.3730    1.3850    0.9890    0.2830    0.2470    0.8080    0.9860    1.0310    1.0980    0.5950    0.6780    0.9310    0.8090    0.7540    0.9290    1.0780
 15.5030   12.2980   18.6110   17.9440   18.5430   21.2660   23.9540   24.9230   33.1550   34.9040   43.9790   47.0810   51.5300   58.7780   76.5260   90.3590   98.6020   96.4320  112.4040  127.1790  146.9080  157.5580  187.8470  198.7800  205.2880  212.0630  219.5940  232.7790  267.0390  286.3700  315.3810  375.9360  388.4040  344.7130  313.1140  296.1220  295.1880  311.5250  337.5310  361.6090  369.4020  362.3600  340.4960  300.5120  266.6160  244.2650  219.3530  217.1610  228.4340  234.7840  248.2860  247.8960  219.0250  181.4890  144.5310  110.4850   76.2480   52.4210   32.9400   18.3080   11.1800    7.9340    4.1700    2.2800    2.1740    0.9340    1.1510    0.4820    0.8360    0.6250    0.5070    1.3310    0.7930    0.7050    0.5580    0.4170    0.8490    1.5200    0.5220    0.9890    0.8250
 16.6970   13.1120   13.1760   17.4310   15.1990   17.9150   22.2050   24.7540   31.6230   36.1230   42.6470   44.6240   47.8030   56.6680   68.7090   84.4030   91.5080   92.6360  104.5460  119.0800  136.9780  154.3500  178.9550  185.4510  184.1050  195.4470  207.0010  217.9970  251.3360  262.3820  292.0680  340.7760  365.9120  324.1850  298.0210  268.2590  276.8340  290.4610  311.4800  335.0190  344.7220  333.6830  319.6560  279.9350  247.5610  224.9170  209.0650  207.8390  210.1070  221.8870  230.4020  226.0780  208.1380  168.8450  129.6900  106.7040   71.1060   46.9160   30.9540   19.6390   10.9630    6.2990    4.6350    2.0460    2.0830    1.4580    1.7930    1.1390    0.6220    1.1330   -0.0760    0.6710    0.6440    0.5390    1.4810    0.5300    1.0550    1.6970    0.7600    0.9430    1.2460
 15.3780   13.1750   16.2150   13.6320   15.2250   17.7690   22.0250   22.2410   27.7690   34.2610   35.5580   40.4240   47.8450   54.5420   67.9020   76.0580   81.5560   88.6760   95.9840  112.4970  130.2660  140.0100  163.1870  180.4200  180.8290  177.9410  190.1430  205.2290  236.5070  249.2960  275.1560  320.7700  332.4580  297.4630  268.8060  254.8340  259.8700  266.0450  288.8300  302.0020  316.8050  311.8440  295.9260  264.1830  243.1970  203.3310  196.0140  192.1450  194.5660  200.6620  213.2360  214.4920  191.9090  155.1530  123.5370   95.6040   67.8660   46.0350   27.5150   16.6600    9.7150    7.4330    3.4070    2.1450    1.8170    1.6840    1.1760   -0.0280    0.3560    1.1350    0.6560    1.1110    0.8460    1.5220    1.0190    0.8360    0.6510    0.4270    1.0790    0.3790    0.6290
 11.8790   10.2760   13.2470   14.0840   12.4740   15.7910   20.6150   23.8780   26.7910   30.4300   32.3990   35.3660   43.6570   51.8530   58.4540   72.6380   76.8430   80.0780   90.1960  104.3990  115.6610  132.2810  149.0280  164.6640  163.2780  167.1860  174.3130  185.6900  211.8570  231.7200  252.8700  293.5960  303.9280  275.0290  252.9670  243.7230  244.7630  252.0350  265.1690  285.8130  291.6050  282.0540  273.1110  241.3070  216.3980  193.4940  181.8870  176.7490  177.8900  187.5080  199.5660  195.6290  174.7180  152.0480  112.6830   88.2030   59.4360   40.8510   26.2520   15.5760    9.2250    6.0110    4.2800    1.1440    1.6160    1.2450    0.7380    0.1200    0.6910    0.9870    0.6540    1.3930    0.9560    1.1090    0.4830    0.6980    0.7270    0.7620    0.7630    0.6980    0.2090
 12.5440    9.4160   11.1470   11.1990   10.8890   14.0370   17.3720   22.5920   24.0270   27.2210   31.7730   33.3480   38.9160   48.6320   51.0460   61.7970   71.5400   69.9230   87.1620   93.2960  106.4460  119.9190  135.9510  158.1190  154.7620  148.4830  154.9880  175.2300  196.3360  208.3330  235.4500  267.6220  295.0810  254.6610  231.8570  217.1300  219.0360  231.9100  246.2600  259.6280  256.3440  253.7550  246.0840  224.0590  194.8750  174.8190  167.6930  166.4830  170.0350  173.5740  185.3650  179.8040  165.7040  136.7730  108.2500   78.7470   56.5940   39.2900   22.9260   14.5140    8.8400    5.8860    3.5650    1.9390    1.9410    0.8140    0.6100    1.1680    1.0440    1.1820    0.7850    0.6090    0.7700    1.2260    0.0550    0.9400    0.4690    0.1980    0.7060    0.8120    0.2820
 12.1720    8.6680   10.1220   10.7890   13.1020   14.2020   14.0310   21.1810   21.8460   25.7180   27.6780   33.8540   37.5900   43.9970   48.3810   54.0090   62.7350   69.0740   80.3540   83.5920   98.1950  111.5820  129.1440  137.3810  138.5710  137.3770  152.8720  152.4210  176.0370  194.7660  219.7910  258.6900  260.8610  237.7920  215.0440  203.4400  204.8390  212.6570  231.2660  232.7580  247.9070  242.3250  230.7050  209.2200  186.8610  159.7970  151.5150  154.6570  152.2460  161.4330  167.6600  162.5150  151.1940  121.9580  100.1890   76.7570   51.7080   36.8840   21.7100   13.2940    7.9820    4.7860    2.3600    2.4540    0.9670    0.2710    0.7720    0.5290    0.4690    0.4120    1.2660    1.3080    0.2870    1.6300    0.8950    0.6070    0.1500    1.0450    0.6870    0.4290    0.7880
  8.9730   11.2830    8.6120   10.1910   11.1640   15.0950   13.9680   17.9310   21.0750   24.9300   29.5760   28.4190   34.7790   39.2420   48.0160   53.0490   54.0730   62.1470   68.0070   76.8220   86.6400   98.3300  114.1110  125.7630  129.1590  125.8000  134.0150  146.2060  163.5610  184.5070  204.6440  232.7620  244.4190  216.1610  195.7600  184.6260  190.1370  201.3280  209.9340  220.8260  226.1280  224.3100  209.2890  188.7110  169.3910  146.0770  146.6000  144.0320  147.4220  151.8290  155.8560  145.6080  140.2850  112.2500   92.6210   68.3400   46.6630   32.4980   20.1660   10.8370    7.3690    4.3200    2.5520    2.2250    1.0520    0.2980    0.5280   -0.1290    0.4130    0.7530    1.1650    0.7640   -0.0620    0.4690    0.7360    0.3490    0.6120    0.2840    0.4140    0.8220    0.7850
 10.6320    8.8030    7.2400    5.6710   10.0960   12.8110   12.6860   16.6900   15.4810   19.7430   20.8820   28.4560   32.8370   32.7420   44.3480   48.5450   52.4020   54.9540   66.8520   68.5270   85.1970   91.7970   99.7400  111.0960  116.4210  114.5850  120.2860  135.8480  155.7070  163.3070  188.0350  215.6050  225.5550  203.3060  179.8730  168.5060  169.6420  180.6050  190.9140  211.9170  208.1560  206.5140  189.1750  173.9730  152.6190  138.6580  130.3560  126.3750  129.9530  138.8310  142.2830  142.1420  123.1560  107.7380   84.3750   62.3120   44.7660   30.2360   18.4310   11.5050    6.9270    4.5830    2.6500    2.2450    0.8380    0.7860    0.5900    0.6240    0.3270    0.4720    0.5670    0.7470    0.0990    0.8760    1.2590   -0.4220    0.1350    0.2710    0.6950    0.5680    0.4530
  9.4000    6.9500    8.4530   10.3400   10.6080   11.1260   10.8450   12.9260   18.1550   20.2800   19.4300   29.0160   27.8830   34.0920   39.9540   46.1250   49.5770   55.2210   57.6670   63.7380   70.5230   82.1640   95.7410  108.6120  104.1740   99.6280  109.6670  119.9100  139.3410  153.8940  169.1870  202.2230  200.0410  185.6450  165.8340  163.4720  154.7030  167.3270  178.1040  183.9700  192.0930  189.4800  175.6530  162.4570  143.4750  128.4710  120.3760  114.1300  119.7070  124.0150  126.7610  131.1000  119.1000   98.0460   75.0440   52.9510   41.0300   26.9700   18.1890   11.5470    6.8200    4.0890    1.8990    1.5990    1.2720    0.5870    1.1440   -0.1380    0.3380    0.2390    0.2680    0.1660    0.3040    0.2520    0.6400    0.1990    0.2750    0.1560    0.1920    0.6470    0.9910
  6.7560    7.8560    6.7540    6.2860    7.6650    7.8030   13.2210   12.6100   16.6760   16.9280   20.1270   27.2680   25.5210   31.7660   35.3110   42.6460   47.4970   47.4280   49.8590   55.9120   67.6320   72.5780   89.2540  101.3570   95.0160   92.9560  105.3410  111.8000  126.2480  139.5170  157.4280  176.2100  190.3680  163.5380  147.5500  139.6730  143.7180  153.8600  166.5810  173.8390  175.5700  172.1980  162.0080  142.6270  127.5550  116.6200  115.4230  103.6720  115.8290  114.5680  120.8090  118.6410  109.3880   88.1280   72.9350   50.3830   36.2970   24.9030   15.6270    9.0210    6.0020    3.9250    2.0130    0.8710    0.9990   -0.3010    0.7940    0.2720    0.1700    0.6090    0.5890    0.4950    0.4110   -0.0150    0.3470    0.8500    0.4020    0.1900    0.8360    0.0610    0.6550
  8.7330    7.3010    6.3390    6.3980    7.3990    9.8260   10.5050   12.3970   15.2720   15.3070   18.7670   22.6460   19.0020   27.7370   32.7800   38.8470   41.5220   41.1560   49.0160   54.4290   62.0490   68.9840   81.0900   86.2570   91.8690   88.8780   94.1430  103.3480  116.5250  126.0080  143.7310  159.9670  176.0250  158.8540  136.2840  131.8790  131.1260  132.7400  147.5880  162.4030  166.0420  161.7460  153.3070  126.5630  116.3070  106.6300  102.2480   99.6990  102.8520  106.5190  106.8610  104.1850   95.8240   83.3830   65.1010   48.0090   31.7070   22.4260   13.9310    8.3950    5.2750    3.1560    1.7920    1.2210    1.0820   -0.1950    0.5230    0.7860   -0.2120    0.0160    0.0320    0.8200    0.2590    0.0140    0.1630    0.5690    0.4760    0.0040    0.2650    0.4290    0.6930
  6.4270    5.6270    7.2220    9.1990    7.5460    9.9650   10.9490   10.0370   11.7630   13.1250   13.2970   18.1960   20.0830   24.4400   29.8340   33.1890   36.2740   40.4530   45.4270   50.2270   55.2550   66.0380   69.8070   87.3370   88.8800   83.8560   90.1020   96.2370  110.8090  121.7160  129.9080  150.7270  160.8860  145.3660  126.3010  124.5900  122.6300  134.1400  136.2910  152.3350  154.7780  144.4480  142.4450  121.2920  104.4890   95.8590   95.1960   91.3860   89.3130   98.1550  101.3030   98.0850   91.4860   78.0200   56.4090   44.8820   29.6090   21.4270   14.0400    8.1850    5.5750    3.8660    1.4880   -0.3690    0.5060   -0.2120    0.1660    0.4470    0.0620   -0.2370    0.3560    0.2900    0.0360   -0.3180    0.2810    0.5660    0.7080    0.2360    0.0060    0.0550    0.5880
  4.1560    4.5440    4.7590    5.6300    5.2310    6.7010    9.9350   11.1620   10.2770   14.7250   13.4100   17.3230   18.3290   22.2800   27.1600   28.4680   32.6800   34.6960   41.7950   45.2840   50.7120   59.8120   67.4380   77.7040   78.4700   79.4470   81.7800   84.2350   94.4900  112.4410  124.2140  140.1780  142.4830  134.7850  117.1440  111.7920  109.3400  121.1080  125.7610  131.6180  140.4890  134.5020  125.1740  107.9870  100.6450   90.5770   86.0120   85.3150   85.6250   93.5260   91.9980   96.0600   84.5700   73.0030   53.6350   41.1910   28.9530   16.4240   12.3620    7.0350    4.7680    3.2970    1.3680    0.1940   -0.0680    0.1360    0.1720   -0.0650    0.5100   -0.4660    0.0540    0.0450   -0.1610    0.4040    0.8680   -0.0450    0.2080    0.3180   -0.0230    0.0900    0.2870
  3.2280    5.8170    5.9350    5.5150    4.8990    6.5430    6.0180    8.7890   10.3530   11.8760   14.9580   13.4620   17.3670   19.8760   24.8970   29.7540   29.5520   31.9680   38.0630   39.3590   50.4270   49.4100   66.8370   71.9890   70.2270   72.7860   75.3040   83.6820   90.5450   97.6720  112.5770  125.8460  134.3890  116.9120  106.3260  105.2230  105.4000  113.1760  121.0740  123.2960  132.1670  126.9290  118.8990  105.2690   94.2290   91.3230   77.2890   77.0750   80.3780   85.6490   89.4190   86.5280   78.0830   68.1900   51.3270   37.0900   26.1290   16.9330   10.2310    6.1860    4.0580    3.5720    0.6670    1.2310    0.0300    0.5070    0.6220    0.3260    0.2030    0.0530    0.4780    0.3760    0.2190    0.2660   -0.2800   -0.0390    0.1240    0.3320   -0.4010    0.4580    0.1700
  7.3170    3.1500    4.9270    4.5940    6.5520    6.0910    8.0310    7.2330   12.2290   12.1610   11.7310   15.2230   19.0590   21.0130   25.6550   23.4680   27.1280   30.7290   38.3000   37.5560   46.4120   49.8850   62.5860   67.5840   64.7450   68.4590   69.6370   77.7470   81.9890   89.9910  104.2580  120.3330  120.6030  115.8190   97.6750   99.9240   95.9760  100.3380  106.5270  115.9160  118.1870  119.4860  106.2800   97.5990   87.1010   78.0460   76.3100   73.1490   73.3420   79.2760   80.5530   79.4380   71.3000   59.9730   47.2670   35.6560   24.5690   16.1470   10.5420    5.5650    4.0410    2.5540    1.2140    0.5380    0.6350    0.1000    0.7270    0.1830   -0.2380    0.3730    0.1050    0.2530    0.0470    0.6580    0.2180   -0.0390    0.4030    0.1000    0.1710   -0.0420    0.3020
  4.2250    1.6910    4.0400    2.5260    4.6020    5.2370    7.3940    6.7590    8.7250   11.0050   13.6300   11.0670   15.0540   16.9000   22.5710   28.7280   25.9950   30.3760   32.3920   42.7860   38.3070   43.1240   53.4140   62.0100   61.1360   66.0950   63.0230   73.8350   82.1070   90.2420   91.7770  109.1930  121.2370  100.9870   92.8400   90.1600   89.2580   91.4270   94.8930  110.4460  107.6590  104.6310   96.1730   87.7750   82.8250   74.8890   63.7650   66.3700   65.6470   72.1440   77.4010   74.8880   66.4700   56.1010   42.2620   29.8780   22.1760   16.1020   10.4250    5.9000    2.7420    1.9290    0.5660    1.5460    0.9940    0.0630    0.5080    0.3330    0.5400    0.5770    0.4680    0.3010    0.4220    0.3380   -0.0260    0.1640    0.0980    0.3260    0.1540   -0.3130    0.2420
  3.1480    2.8720    2.9760    3.4290    3.6320    4.9550    7.2520    6.6730    8.1710    8.2310   11.1510   14.2640   14.9790   16.0340   20.3760   23.4510   28.0990   26.9320   28.7430   36.2050   38.1890   41.6730   49.9790   56.9330   52.5970   57.1090   63.0560   64.6390   77.6840   83.0210   91.7410  101.5430  105.4300   95.7290   85.6300   86.4740   84.9500   85.7920   92.0350   98.9640  103.3340   97.8770   91.1990   84.1870   76.6650   68.8580   63.5060   61.6210   60.4500   69.0720   74.4280   68.7610   63.9260   52.9130   39.2220   30.7920   21.7870   13.7350    7.6160    5.0240    3.3580    1.6090    0.6500    1.1520    0.5430    0.5800    0.2100    0.0700    0.0280   -0.2030    0.3770    0.3970    0.4050   -0.0580   -0.3040   -0.0130    0.3760   -0.5130    0.6200    0.3880    0.2480
  2.7470    3.2060    4.3810    2.7290    1.5790    4.9740    6.3500    9.5390   12.3330    8.7330   10.8340   13.6590   14.4970   16.2040   16.5560   20.3590   23.7310   27.4320   29.7100   31.9480   37.5020   38.9400   45.7650   51.2450   51.3570   50.3500   56.1220   60.9780   69.8980   73.7010   81.1030   95.3520  102.3350   87.1280   81.5390   78.9680   77.3700   81.8590   86.0020   91.2030   95.9390   92.5860   86.3810   80.0710   69.9900   62.4380   57.8630   55.0680   58.1370   62.5690   67.7420   65.5070   56.9970   48.4040   39.6780   28.5290   17.5620   12.3340    7.8580    6.1330    3.0370    2.2260    1.5570    0.6990    0.2390    0.3930    0.8890    0.0700    0.1730    0.1700    0.4710   -0.2640    0.1510    0.2780   -0.0970   -0.0050   -0.0670    0.0770   -0.1780    0.3950   -0.0010
  3.3500    3.9870    2.2300    4.6530    3.2610    4.6580    4.0570    6.7990    7.6680    8.4670    9.2270   11.4420   14.6900   16.7360   17.7830   22.7420   20.2900   23.2280   27.1910   28.7680   34.1240   32.6690   44.9960   44.9390   49.1480   47.0960   50.8710   55.9530   61.4730   68.6020   78.3860   90.9210   94.3090   85.6900   72.4350   74.2120   77.3580   75.0780   77.6110   84.7690   89.5180   86.2100   82.4890   71.5590   62.2230   57.7780   54.5660   50.6170   53.6200   56.7090   61.0370   57.9000   54.8530   44.4200   36.0370   27.2110   18.5450   12.7100    7.8630    3.7900    3.2360    1.3870    1.8340    0.8680    0.6390   -0.0820    0.3040    0.2650    0.5350   -0.0970    0.2720   -0.3240    0.9840    0.7720   -0.2580    0.1910    0.2510   -0.4670    0.3020    0.0240    0.0660
  1.9050    1.7000    1.9810    4.2060    2.8510    3.8110    4.8050    6.7990    6.1600    9.6150    5.9560   10.8200   12.6470   13.7620   14.8700   21.1280   17.9570   23.0140   24.4400   26.6950   26.9440   36.5500   39.5860   39.6190   42.3690   48.5970   43.6910   50.2160   55.4500   66.0320   72.2120   83.9050   90.2610   79.9770   67.5860   63.1670   64.6020   69.2470   72.7330   76.5320   82.3950   76.0000   72.7590   66.8480   60.1860   55.5550   51.1210   48.2220   49.5150   54.0760   53.7810   51.6040   49.9590   41.3140   34.4570   23.9630   16.3400   10.6830    8.0610    3.5500    2.1210    2.1690    0.8330    0.6250    0.3510    0.0090    0.0260   -0.3970   -0.0020   -0.4360    0.0720    0.4980    0.1370    0.0900    0.1730    0.0380   -0.0410   -0.4950   -0.0940    0.4740    0.2190
  2.6940    2.2730    2.6380   -0.3910    2.8230    2.0120    2.7870    4.5670    7.9080    6.9570    9.7960    8.0870   10.9610   14.4200   17.2960   16.7170   16.9340   17.1480   22.5080   25.8580   24.2770   34.3480   35.9680   40.3930   38.5790   43.4930   45.2000   46.2760   53.5150   55.8460   65.3580   72.7080   83.5310   73.8770   64.6410   59.4690   59.4000   65.3400   66.3970   74.8530   73.8480   75.7460   71.3300   61.7370   55.9030   51.1630   47.2860   44.8230   48.2280   48.4440   51.1670   51.0570   44.4820   42.6390   32.0730   21.8010   15.7300    9.6470    6.2120    4.1700    2.1770    1.4480    1.7300    0.3540   -0.1710    0.4080    0.5870    0.0140   -0.0750   -0.3810    0.6270    0.5000    0.0250    0.6160    0.4370    0.0290   -0.0820    0.1950    0.2210    0.1900    0.1240
  2.6730    0.3770    2.0580    1.3820    3.7930    3.7280    3.7470    3.9830    2.1320    3.8300    6.8270    8.6470    9.1340   12.7030   13.7180   14.3610   18.1820   16.4990   19.5600   23.7380   25.2760   31.6210   32.8020   34.5110   37.0050   37.6180   38.2950   44.3020   47.1450   54.5520   57.1100   68.0650   68.6860   69.4600   59.8480   52.0460   55.5220   59.4080   61.8380   70.4770   69.6230   69.2820   64.2920   61.1440   54.6610   48.1350   39.6130   43.8600   42.4020   47.9150   46.7560   47.4920   41.5240   35.0860   26.8710   18.0450   13.0810    9.2200    5.4220    3.5220    2.1160    2.0620    0.9140    0.3280    0.0730   -0.1030    0.5710   -0.6090    0.0530    0.4030    0.0620    0.0250   -0.1340    0.3050   -0.2920    0.0140    0.0550    0.2960    0.1980    0.2680    0.0280
