# Supplementary material for: Do Spectra Live in the Matrix? A Brief Tutorial on Applications of Factor Analysis to Resolving Spectral Datasets of Mixtures
Source: J Fluoresc. 2021 Aug 6;31(6):1599–616. doi: 10.1007/s10895-021-02753-w (PMC8547214; doi:10.1007/s10895-021-02753-w)
Supplement: Supplementary file 2 — (ZIP 654 KB) [file 10895_2021_2753_MOESM2_ESM.zip › Appendix_D/Pretreated_data/EEM_MAPS/DCNA_MAP.txt]

 -2.4830   -4.6370   -1.6680   -3.3990   -2.1150   -2.9810   -1.8580   -2.9520   -0.3160   -0.8340    2.7670   -1.1720    0.9900   -0.9000    0.1860   -0.3330   -1.0950   -0.9070    0.3400   -1.2160   -0.0110   -0.3760   -0.1070   -1.2710    0.9520   -0.2150    0.2870    0.9070   13.2300  102.6000  150.2000   11.7200   -0.3560    0.5270    0.6520    0.7090    1.2220    1.2200    1.6030   -0.0030    0.8000    0.4270   -0.1060   -0.2000   -0.2500   -0.2160    0.3010    1.2260    0.6860    1.1280    0.6380    0.2360    0.1670    0.6170   -0.8440    0.1430   -0.3310    0.4120    0.4040    0.5190    0.9080    0.5240    0.4590    0.5690    0.4620    0.6390    0.5890    0.0210   -0.0660   -0.4440   -0.0020    0.0710    0.0120   -0.1880   -0.0550   -0.0200   -0.0340   -0.3240   -0.3570   -0.0280   -0.3230
 -2.6110   -0.2020   -1.6180   -0.2770   -1.2820   -2.3230   -2.9700   -0.4690    0.8280    0.1520    1.5830   -1.1190   -0.8640   -4.2900   -0.7600   -0.9610   -1.0530   -1.7640   -1.2790   -0.5560   -0.0370    0.1540   -0.0770    0.1950   -0.9780   -1.5100    0.0690    0.4750    2.5490   22.0600  127.3000  131.1000   15.8500    1.1360   -1.0640    1.0880    0.8260   -0.1530    1.5180    1.1550    1.0180   -0.0450   -0.3140   -0.3120    0.5430    0.1200   -0.2630   -0.0640    0.8860    0.8690    1.2600    0.5810    0.3860    0.4030   -0.0020   -0.1940   -0.4000    0.0430    0.1890    0.6450    0.6490    0.5010    0.3780    0.5990   -0.1120    0.1070   -0.0250    0.1430   -0.2130   -0.5780   -0.0710    0.1940   -0.5020   -0.5410   -0.4780   -0.0310   -0.3810   -0.1260   -0.1150    0.3310   -0.2060
 -0.7550    0.4750   -2.6440   -2.8560   -1.2160   -3.1050   -1.5500   -0.4970   -1.2530   -0.5770   -1.0240   -2.4040    0.7160   -0.4370   -2.6600   -1.5680   -1.0470   -1.1980   -0.0790   -1.3180   -0.5290   -0.0270   -0.3590    0.1680    0.8390   -0.3360    0.3600    0.9850    0.3390    3.4100   28.8100  113.2000  143.6000   13.2800    0.7760    1.1460    0.6010    0.7450    0.0830    1.3580    0.7520    0.9010    0.0030    0.2120    0.4710    0.4580   -0.0290    0.5240   -0.1330    0.4760    0.9390    0.3980    0.1690    0.5450    0.4170    0.5050    0.1260    0.8380    0.8620    0.7740    0.6860    0.3530    0.8380   -0.0090    0.7980   -0.1870    0.3740   -0.0170    0.0920    0.3410   -0.1660    0.1280   -0.2460   -0.2720   -0.7050   -0.0280   -0.1930   -0.4690   -0.0050   -0.0860   -0.5210
 -5.5610   -1.9980   -0.4030   -2.1500   -1.0990   -0.5570   -0.7270   -0.2680   -0.9330   -0.3390   -0.6570   -2.5950    1.1220   -0.0160   -1.0040    0.5200   -1.1210   -0.2110   -1.4530   -1.7660   -0.2580   -0.6860   -0.4550    0.1260   -0.2770   -0.6040    0.9580    0.6120    0.1930    0.4200    4.8500   29.6400  125.7000  122.0000   15.2100    1.3390    0.5160    0.5740    0.3640    1.1930    0.3900    0.5020    0.2520    0.2340    0.4830    0.7080    0.3650    0.6070    0.4630    1.5210    0.5920    0.8080    0.2190    0.7240   -0.6400    0.5060    0.9570    0.1730    0.7870    1.7560    0.1730    0.8080    1.4770   -0.0090   -0.1120    0.0060    0.3350   -0.0120   -0.3100   -0.0290    0.2430   -0.3820   -0.2870   -0.2480   -0.3200   -0.1410   -0.0430   -0.3890    0.0440   -0.0440   -0.3250
 -1.0800   -1.4930   -1.0840   -3.2460   -0.4900   -0.3380   -1.3410   -0.9460   -0.0790   -0.1750   -0.7120    0.3480   -0.3370    0.5060   -0.2370   -0.2200    1.0320   -1.1230    0.4020   -1.3490    0.0700    0.0910   -0.0220    0.7100    0.2250    0.2110   -0.3100    0.2600    1.2750   -0.4580    2.0780    4.5800   30.3000  133.5000  144.1000   18.1200    1.3360   -0.0520    1.2320    0.6920   -0.5660   -0.0870   -0.2150    0.6400    0.5980   -0.1430    0.6820    1.1400    0.6120    0.8700    1.1530    0.3320    0.9440    0.6550    0.1360    0.3250   -0.2620    0.2650    1.4710    1.0010    0.9070    0.9070    1.8700    0.5010   -0.0310    0.0340    0.3550   -0.2520   -0.0190   -0.2300   -0.2080    0.0500   -0.5230   -0.1620    0.0590   -0.2850   -0.6260   -0.0110   -0.3460   -0.3750   -0.3610
 -1.7690   -0.4340   -0.2490   -1.4280    0.7170   -2.1750    0.1150   -0.7910   -0.3370   -0.2280   -2.6420   -0.5450   -0.6730    0.6200   -1.5210   -1.0190   -1.9130    1.6960   -0.7120   -1.1750    0.3170   -0.7810   -0.6170    1.1770   -0.6760   -0.7460    0.4990    0.7130    0.2010   -0.0430    0.9740    1.7820    5.2100   33.5300  112.5000  108.9000   12.7300    1.8220    0.9910    0.3470    0.5030    0.6600    0.8480    0.4960    0.9130    1.3940    0.0880    1.5570    1.1680    0.7010    0.4040    0.5510    0.5890    0.3710    0.2860    0.3440    1.0460    0.8310    0.7340    0.1280    0.8650    1.1350    1.0400    0.7450    0.2060    0.1870   -0.0940   -0.4740    0.0520   -0.1930    0.2180    0.0260   -0.5050    0.3910   -0.4080    0.0030    0.0610   -0.3120   -0.5430    0.1530    0.0200
  1.3160   -0.1280   -1.8070   -3.8980    2.3270   -1.3830    0.6320   -0.2880    0.1850   -1.6970    0.0530   -0.1940    0.1550   -0.6040   -0.8760   -0.3250   -0.0710   -1.8800   -0.7190    0.7770    0.3520    0.7890    0.2420    0.1260   -0.0680   -0.3080   -0.4340    0.1440    0.1310    0.8640   -0.1330    0.1860    0.9640    4.4600   21.7400  116.2000  110.6000   15.6600    1.7360    0.6450    0.5170    0.2160    0.4950    0.3460    0.4360    0.6350   -0.0590    1.6240    1.0530    0.7470    0.9460    0.8510    1.0300    0.2210    0.7220    0.7450    0.5060    0.0540    0.6130    0.2330    0.2470    1.2230    0.5990    0.4040    0.0910    0.0190    0.2210    0.0010   -0.3650   -0.8970   -0.3280   -0.0860   -0.5340   -0.0600    0.2460    0.0570   -0.0680   -0.1360   -0.4030    0.4000    0.1110
 -1.8440   -2.0880   -3.6760   -0.0960   -1.1030   -0.8530    0.3010   -1.3790   -1.8360   -0.1340   -1.1120    1.0320   -0.9950   -0.0980   -0.6250    0.2940   -2.2290   -2.2550   -2.7700   -1.1860   -1.3530   -1.1620    0.9190    0.7890    0.0450   -0.3400    0.0120   -0.9890   -1.0260    1.6290   -0.2090   -0.3740   -0.2230    1.4210    4.4100   25.7300  111.4000   93.6000   16.1600    1.2770    0.7750   -0.3490    0.0590    0.2730    0.8050    1.1780    1.4050    0.3760    0.4160    0.9420    0.6120    0.6610    1.0860    0.3700    0.8680    0.5720    0.8050    0.2630    0.0480    0.1620    1.0040    1.1780    0.7780    0.4070    0.3920    0.0980    0.1460    0.1900   -0.0570   -0.3980   -0.0940    0.1790   -0.4010   -0.5530   -0.1610   -0.4000    0.0230    0.0900   -0.9610   -0.2370   -0.0330
 -1.3280   -1.3720   -1.3580    0.2680   -2.8250   -0.9370   -0.1570    0.3310   -1.8770   -2.0680   -1.5960   -2.0320   -1.8410   -0.3680    0.4880    0.5670   -0.5970   -0.0070    1.1510   -1.7300    0.8790    0.6630   -0.7640    0.7020    1.3510   -0.0420   -0.5220   -0.6430    0.0720    0.5470   -0.7440    0.6480    0.7660    0.6460    1.0750    4.3900   20.8700  100.6000   92.7000   10.8600    1.1610    0.5160    0.8070   -0.3300    0.7950    0.9330    0.1750    0.6020    1.7290    0.7430    1.4260    0.4800   -0.0160    0.5170    0.7210    0.0240    0.7200    1.0620    0.6570    0.7140    1.2580    0.8910    0.6340   -0.0010    0.3690   -0.3890    0.1690   -0.0980   -0.0830   -0.4820    0.3160   -0.0060    0.0070   -0.3550   -0.6930   -0.1630   -0.3600   -0.2010   -0.0180   -0.0830    0.0310
 -1.5210    0.4440   -0.1600    0.9010   -0.0880   -0.9140   -0.5830   -0.6690   -0.7810    0.5240   -0.2520   -1.7830    1.0460    0.4400   -1.6780    0.3660    0.2100    0.9050   -0.0950   -0.1740   -2.0600    0.7910   -0.3280   -0.2340    0.4280    1.1060   -0.6040   -0.1630   -0.1050    0.7220    0.5220   -0.0910    0.2690    0.0760    1.1890    0.8360    2.9700   22.7800  103.2000   83.3000    8.7600    0.6730    0.4710   -0.0430    0.6640    1.2340    0.5450    0.5890    0.9100    0.2590    0.3150    0.7170    0.1970    0.2740    0.5260    0.6800    0.8790    0.8260   -0.1360    1.3240    0.9520    1.0440    0.9610    0.8070    1.0180    0.2170    0.2030    0.1340    0.1760   -0.4020    0.1230    0.2330   -0.1120   -0.2560   -0.3170    0.0420   -0.1820    0.3490    0.0210   -0.2030   -0.4850
 -1.4140    1.1140   -0.1690   -0.9280    0.3330   -0.9640   -0.5170    1.2420   -0.6930    0.3460    0.2270   -1.1810   -0.3560    0.6190   -0.5380   -0.8330    1.5090   -0.4710   -0.9670   -0.2990    0.3200   -0.1660    0.9100    0.4290    0.8890    0.7420    0.1400    1.1080    0.5750    1.9630    1.0670   -0.5650    0.4610   -0.5590    0.2290    0.7650    0.9100    4.8500   20.6800  101.1000   83.3000   10.9900    0.0990    0.3950    0.5710   -0.0900    0.4670    0.9330    0.5300    0.8750    0.4220    0.7220    0.5770    0.7900    0.9730    1.0110    0.9330    0.8510    0.4710    1.4310    1.0530    1.1590    0.7840    0.7420    1.1620    0.5930    0.2000    0.2860   -0.1650   -0.2870   -0.5180   -0.4410   -0.1790   -0.3170    0.0400   -0.2860   -0.1420    0.2380   -0.0300   -0.4790   -0.4810
  0.0640    1.4730   -0.6300   -1.1350   -1.3170    1.0360    0.4180   -0.2500   -0.8890   -1.2810    0.7510    0.1400    0.1450   -0.2900   -0.5740    0.7960   -0.2660    0.2600   -0.3250   -0.1580   -0.9220   -2.4850   -0.8550    1.2350    0.3120    1.1950    0.7440    0.3600    2.1560   -0.0640    0.4470   -0.2140    1.3470   -0.3840    1.5520    0.9240    0.9300    2.4220    3.8200   24.3200  103.9000  104.0000   16.8000   -0.6310    0.3590    0.6400    0.6050    0.7770    0.7380    0.8310    1.8290    1.6370    0.7210    1.3700    0.2970    0.2550    0.7480    0.9260    1.3170    1.3720    0.6740    1.8640    0.3020    0.4250    0.5590    0.9910   -0.1690   -0.0330   -0.2020   -0.1500   -0.3270    0.1320   -0.3340   -0.5630   -0.1300   -0.4990    0.0710   -0.1800   -0.2030   -0.0710   -0.3810
  0.1980    1.0470   -1.4300    0.4950    1.0930    1.8310    0.0270   -0.7130   -1.0140    1.1150    0.0640    1.0580   -0.9590   -1.9750    1.4210   -0.5740   -0.9640   -0.7840    0.1060   -0.5530   -0.5910   -2.3300   -0.7900   -0.0390    0.7400    0.6770    1.0020    0.3150    0.2840    0.4550    1.2080   -0.0930    0.4420    0.3670    0.3060    0.3740    1.5400    1.8020    2.1980    5.5720   27.5900  101.6000  102.5000   18.7200    1.0270    1.1480    1.7460    1.4830    1.8930    1.2330   -0.0360    1.1540    0.2510    0.4990    0.3840    0.8670    0.7830    0.5080    0.9370    1.5320    1.4390    2.0690    0.4460    0.6200    0.2760    0.6090    0.2740    0.3180   -0.3010   -0.2370    0.0110    0.0420   -0.4940   -0.3710   -0.5210   -0.5120   -0.0390   -0.1860   -0.3580   -0.1910   -0.0590
 -0.3680   -0.8580   -0.3760    0.5790    0.9250    1.9200    0.3110    0.5980    0.4220   -0.3840    0.4340    0.8580    1.3030   -0.4220    0.3620    0.1310   -0.2200    0.6500   -1.1670    0.4120    0.6860   -0.0680   -0.7860   -1.5370    2.1570    0.3880   -0.6190    0.5120    0.0830    1.5280    0.7570   -0.0120   -0.2020    0.5790    0.2490    2.0170    0.3120    1.3200    2.2500    2.1440    5.4710   25.0600   92.8000  105.6000   17.5600    0.3630    0.9690    0.8450    2.0870    1.4860    0.8970    1.3780    0.3210    0.6570    0.7770    0.6310    0.5300    0.5360    0.6540    1.1270    1.4090    0.8780    1.1570    0.8740    0.4780    0.6650   -0.3770    0.0990   -0.3070   -0.2140    0.3600    0.3260    0.1820   -0.4980   -0.4440   -0.4480   -0.6220   -0.0600    0.1500   -0.0660   -0.2470
 -0.8590   -0.8900    0.4870   -1.1360   -0.3800    2.2240    0.4290    1.0780   -1.2740   -0.5990   -1.1080   -1.0010    0.7270    1.4000   -0.5980    1.5010    0.8760    0.1010    0.2560    0.1600    0.0320    2.2090    0.6640   -0.3310   -0.4270    1.1980    0.4420    2.0740    1.5590    1.4820    1.7660    0.1310    0.7790    1.3560    0.6960   -0.1230   -0.6960    1.6110    2.8650    1.2220    1.1050    4.4330   23.3400  102.1000   90.3000   13.4300    1.9560    1.1070    1.2030    1.1310    0.3740    1.8800    0.9410    0.3010    1.7270    0.5760    0.5770    0.7990    0.8990    1.3350    1.7760    1.3580    1.5050    0.7370    0.5570    0.2480   -0.1570   -0.1510    0.1330   -0.3520   -0.2120    0.1900   -0.2600   -0.2360   -0.6240    0.0770   -0.1790   -0.1770   -0.2540   -0.2360    0.0020
  1.6370   -1.5480    0.5720    0.6890   -1.2690    0.5090   -0.2530    0.8630   -1.4730    0.1990   -1.1090    1.5280    1.3120   -0.0830   -0.1370    0.2200   -0.1490    3.0960   -0.6170    1.0460    0.7140    0.4370    1.9520   -1.0100    1.3690    0.6910    1.6380    1.5680    0.5580    3.1140    0.8310    1.2970    0.9590    2.0840    1.6110    0.6320    2.3570    0.3100    2.1890    2.5680    0.4510    1.3580    3.7720   29.3100   77.1000   92.8000   13.9700    1.2080    1.3660    1.5270    2.2560    1.1640    0.6250    0.3760    1.1000    1.1260    0.9950    0.2500    1.3170    2.1090    1.9920    1.6790    1.7580    0.8640    0.8030    0.3890    0.1660    0.4440   -0.0660    0.2900   -0.1640   -0.5000   -0.1070   -0.4020   -0.0600   -0.0650   -0.1090   -0.3120   -0.1730   -0.4400   -0.2350
  1.8060    0.1330   -0.1670    1.6320    1.1530   -1.3130    0.2760   -0.3150   -1.3170    1.0740   -0.1450   -0.6290    0.1140    0.3550    1.1640   -0.4100    1.3570    1.4850    0.3520    0.0720    1.3800    0.5960   -0.0560   -1.3380    1.5620    0.4140    1.3130   -1.0600    1.4080    2.0300    1.6090    0.8860    1.2630    0.8620    0.2180    1.6150    0.5560    2.1000    2.2060    2.3060    1.8620    2.6770    1.7470    5.7560   19.6100   96.6000   79.6000   10.0500    1.8510    1.6430    2.1970    1.8080    0.5830    0.7900    0.6800    1.2280    1.1700    0.4900    1.0700    2.1540    1.2580    2.0950    1.1100    1.3200    1.0310    0.1010   -0.2280    0.2180   -0.3380    0.3930   -0.2190   -0.5340   -0.3800   -0.1590   -0.1610   -0.3810   -0.3830   -0.1750    0.3450   -0.8250    0.0870
  0.4960   -0.7230    0.6080    0.3300    0.4830    0.3390   -0.3880   -0.6580   -0.2670   -0.0740   -0.4160   -1.1230    0.6820    0.3430    1.8650    0.1290    1.3950    0.8820    1.0880    1.4150    0.9580    0.9530    1.3060    0.1610    0.7160    0.1800    0.3580    0.8460    1.8410    1.9220    3.0740    1.4490    1.8050    1.6770    1.6130    0.8730    1.5520    2.9260    2.6250    2.2840    1.1200    2.2040    0.5980    1.4420    3.5570   19.5800   85.4000   69.4000   13.8400    1.4700    1.7370    1.8650    0.5930    1.1730    0.9590    1.4500    1.4330    1.5190    1.0390    1.2290    1.9730    2.2960    1.6070    1.0210    0.8650    1.1600    0.4820    0.4250   -0.0770    0.1010   -0.0410   -0.2360   -0.4130    0.6570   -0.1730   -0.5660   -0.3790   -0.4580   -0.3580   -0.5670   -0.1550
 -0.3280   -0.2690    0.7050    1.1920    0.2970    0.1130    0.1390    0.7270    1.6830    0.9590   -0.2090   -0.5400   -0.2590   -2.1450    2.6280   -0.1640    1.1510    1.1250    2.0510    1.4400    1.0730    1.4600    2.9920    0.6340   -0.7630    1.8910    0.4290    3.2650    2.1860    1.4990    2.7660    1.9480    2.3290    1.9770    1.7140    1.3990    1.0430    3.8050    3.6320    2.3130    1.1660    1.5390    1.1080    2.4540    0.8100    3.0540   18.4700   77.7000   84.5000   22.1400    1.7710    1.3740    2.3800    1.0170    1.4030    1.1360    1.8240    1.2600    2.3240    2.0520    3.3900    2.9550    2.2530    1.8410    1.3950    1.1120    0.3820    0.7230   -0.6450    0.1390   -0.3120   -0.8910   -0.1680   -0.4380    0.2350   -0.1470    0.0100   -0.1290   -0.2840   -0.2530   -0.3730
 -0.5570   -1.7510   -0.4520   -0.0450    0.2520    0.6500    1.6450   -0.0910    0.2360    2.1710    0.5250    0.2090   -0.1220    2.3360    2.3490    1.3760   -0.9090    0.5590    0.7970    0.8020    2.3520    0.9680    1.6350    1.0700   -0.3570   -1.1660    0.7220   -0.2630    2.3070    1.9460    2.3720    2.4900    0.5330    2.8520    2.6890    1.8010    2.2200    3.9970    3.3290    2.8940    2.8950    1.4880    1.4010    0.9960    1.2810    1.9440    5.2970   20.5000   75.5000   90.4000   14.3000    2.5740    1.9140    2.2210    1.6950    1.4300    1.7380    2.4920    1.8790    2.8060    3.1820    2.9360    3.5490    1.6920    1.9230    0.7640    1.0630    0.6030    0.2150    0.2170    0.0830    0.0020   -0.4780   -0.2970   -0.5220   -0.3900   -0.4330   -0.3940   -0.6190    0.1280   -0.5980
  0.8480   -0.2160    1.2570   -0.1300    0.9100    1.3590    2.1150    1.0400    1.3960    0.1430    2.7620    1.4140    0.9590    1.0370    1.1750    2.3870    1.8560   -0.1830    0.6760    1.0770    3.4300    1.3890    1.9890    1.7070    1.6720   -0.0360    0.9710    3.4710    1.3410    3.2180    2.9350    2.6740    3.3820    2.5360    1.7620    3.3140    2.0630    3.4490    5.4470    3.0490    2.7390    3.5880    2.9310    2.2870    1.9220    1.6270    4.2630    5.5260   20.6600   76.7000   78.2000   13.0900    2.5350    3.0900    1.8510    2.2630    2.9200    2.8770    2.7970    3.0300    3.0430    4.8920    2.9360    3.3110    1.9730    1.3860    0.7220    0.7790    0.0750    0.3190   -0.2590   -0.2650   -0.1200    0.0320    0.3710    0.0580   -0.2670   -0.0430    0.1880   -0.0030    0.0990
  1.5220   -0.1810    0.0470   -0.0890    2.2650    2.3190    0.6560   -0.3500   -0.9180    0.4250    0.8560    0.8400    2.9160    0.7020    1.4290    0.7440    1.9720    1.1130    2.6980    1.4210    1.8670    2.8250    1.2000    2.6850    4.0250    2.5780    0.4540    4.1650    3.6220    3.7270    2.3870    3.0250    1.6300    3.9650    1.9910    3.1910    7.4500    6.5930    7.5030    7.5130    4.3150    4.5810    4.1420    3.9210    3.8700    4.6700    3.6300    6.2810    7.6370   22.5600   72.5000   86.7000   15.5100    3.9970    3.0730    4.1870    3.0970    3.0120    3.5320    3.7050    4.2880    4.8600    4.2100    3.7750    2.6560    1.7270    0.8940    0.3280    0.5610    0.6070    0.0850   -0.2040   -0.4390   -0.0890   -0.1360   -0.1950    0.2130   -0.2020    0.0710   -0.3140   -0.0950
  1.4910   -0.0380    0.9510    1.7350    1.0360   -0.2600    0.7580   -0.2270    1.2380   -1.2760    0.5270    0.5640    2.7240    0.6120    1.8300    1.7030    1.3270    2.9140    2.5090    3.5540    3.9120    2.3010    1.5480    2.8280    4.6450    3.2780    3.0690    5.9740    5.5160    5.2080    4.5950    5.4020    5.7180    8.2200    6.3720    6.6880    9.4200    8.7490   10.5150   10.2120    6.3410    5.6020    3.6680    4.3910    4.8180    5.8690    5.4790    5.8300    8.1120   10.3460   23.6800   88.7000   75.9000   19.0800    4.1210    4.8550    4.0540    6.4940    5.3950    5.5940    6.2230    6.0020    6.1620    4.6170    3.2780    2.4700    2.4030    1.0470    1.0550    0.2870   -0.0410    0.1660    0.2050   -0.3830   -0.4230   -0.0390    0.2850   -0.0430   -0.2470   -0.1420   -0.3180
  1.4930    2.8750    1.2390    2.1390    2.1100    0.1600    0.7550    1.6160    0.1670    0.7760    1.4100    0.6820    0.8060    2.6020    2.6790    3.7310    0.4640    4.2860    4.5310    3.5820    3.8830    4.4520    3.4880    4.3870    5.0440    4.8520    5.2280    7.7300    6.0670    8.1940    9.1320    8.8100    6.0760    6.7180    8.7460    9.8100   11.7310   14.2060   12.3120   12.5520   10.0880    6.7960    5.6510    6.4760    7.2390    9.5280    8.9890    8.8930   10.2490   10.3160   13.6500   28.0300   90.9000   85.5000   12.0800    6.5320    6.4750    5.6700    8.3990    8.5700    9.7150    9.9190    7.8690    6.9570    5.2160    2.8080    1.9990    1.3300    0.6470   -0.6510    0.3530   -0.1870   -0.6650   -0.4230   -0.1620    0.2950   -0.0730    0.0300   -0.3180    0.3720   -0.1860
  2.9720    0.2670    1.1270    1.1900    2.3930   -0.5610    3.5160    2.4610    2.0690    1.6450    2.2540    3.9290    1.8920    1.7040    1.4650    3.2560    2.8980    6.3520    1.4320    5.3920    5.7450    5.7970    4.3120    3.9820    6.0820    7.0950    8.6790    9.4660    8.0340    9.9790    9.7890   10.7360    6.1410   10.1820   11.6830   12.1830   14.6250   19.9670   17.1210   15.9230   14.9370   10.9590   12.4950    9.0980   11.2950   12.5900   10.9400   14.6170   15.2370   14.9440   15.7290   17.6870   33.4200   90.0000   88.7000   19.0800    9.5650    9.5850   11.1310   12.6940   13.0350   12.7110   11.5890   10.6650    8.0500    6.4850    4.1190    2.1730    1.6400    0.2020    0.6270    0.6610   -0.0720   -0.2180    0.3220   -0.4350   -0.0380   -0.1090    0.1540   -0.2640    0.1930
  2.2750    0.8500    2.7200    2.9620    2.4150    2.0360    3.3240    3.6850    1.0920    1.8640    2.5450    2.5690    2.9790    2.5610    2.3460    3.6280    5.3220    5.6910    5.6190    5.6250    9.0490    6.3180    6.2160    5.1440    9.0900    9.0310   10.6740   13.3360   12.9890   14.3600   16.0210   15.0210   15.6290   15.4620   16.8650   23.2930   21.6220   31.8010   30.9850   23.9750   21.4080   18.7570   18.6430   16.8750   16.5420   17.2670   19.7570   22.5320   23.7950   24.1770   22.6980   18.7820   20.3590   40.6700   91.8000   76.0000   22.9100   16.9680   18.0750   17.2350   23.2270   20.5850   18.0620   16.1710   12.0930    7.5060    4.2800    3.7730    1.9110    0.6480    1.1040   -0.1550    0.0170    0.1560   -0.3140   -0.2440   -0.0440   -0.0250   -0.1160    0.0040    0.0650
  3.0060    1.9450    3.4720    1.6840    3.3140    3.3650    2.2180    1.6210    1.0510    2.7780    2.8490    2.2140    5.4940    3.8970    3.2590    4.7720    5.6150    7.2050    8.0120    8.6470    9.4310   10.2590    9.8110   11.0930   13.3140   15.2710   18.7330   23.2010   24.8250   23.9350   24.0080   29.1710   24.4230   26.1670   32.8340   36.9760   38.0590   49.5970   44.8280   39.4340   36.1470   30.7840   30.1230   26.9650   28.9080   32.2840   32.8550   34.4210   39.1900   40.0720   41.2280   34.5870   30.4650   29.8280   40.3100   91.7000   93.0000   43.0100   31.2990   32.4330   37.2800   35.7070   33.2340   28.3130   22.0500   14.8060    9.0690    6.6170    4.7660    2.2920    0.5930    1.3940    0.1910    0.4330   -0.0560    0.0460    0.1520    0.1700    0.1090    0.2800    0.3390
  6.4320    4.6170    3.9910    5.2940    5.4730    3.6010    5.0680    2.1530    6.2930    5.6780    4.7480    6.5780    5.9930    4.8990    6.9620    7.0530    9.1960    8.6940   13.8440   15.2230   15.6450   15.1700   17.2030   20.4860   19.8060   24.6060   28.5050   32.8680   41.7200   41.5960   40.4620   46.3680   44.4140   46.3860   48.8350   55.8690   71.1460   82.9520   82.7320   73.2780   67.6960   53.6940   49.7290   47.8340   49.7560   55.5730   61.3370   62.7640   73.3090   71.6350   69.7210   62.1000   50.8180   46.3640   44.9130   56.5100  111.4000  123.5000   71.8300   59.1240   67.4910   68.6800   60.2400   51.5030   37.7700   24.4420   20.5220   11.4300    6.4820    4.4690    2.0590    1.3930    1.1470    0.9080    0.2360    0.4220   -0.0100    0.3900    0.1620    0.2090   -0.2650
  8.9890    8.0230   10.6040   10.9800    7.5440    6.6930    8.7640    8.6870    4.8910    8.1000    5.6170    7.8930    9.6760    9.8250   11.8100   12.7430   15.0120   15.8070   19.6860   23.1830   29.5630   27.1350   33.0510   34.2580   37.5700   45.5960   52.3360   64.9700   78.1550   79.0770   66.2120   73.7290   75.2710   85.0860   92.0940  106.4500  132.2420  154.9200  163.4930  135.5470  116.8070   87.4830   82.6580   83.3630   86.2370  101.6800  109.3610  122.4540  132.6230  135.1520  129.0020  104.7450   91.2590   82.5890   77.0520   74.0860   96.8500  162.7000  171.6000  124.0900  123.5370  121.2480  107.6010   95.2300   72.3060   49.1830   33.1440   20.5710   12.5880    8.4500    4.2080    2.9880    2.4460    1.3510    1.3470    0.6640    1.0100    0.7340    0.3070    0.3470    0.3660
 16.0050   15.8180   17.6590   17.1260   16.9540   13.4090   11.0320   13.9030    9.0940   10.1910   13.1060   12.3240   15.8700   17.0890   20.3220   22.3120   26.2120   27.5930   32.6630   38.8440   48.9800   49.1950   55.3380   57.4060   64.4280   76.0970   99.3460  119.3670  133.9610  138.5200  131.1050  137.2250  141.6880  152.9240  177.4360  197.8490  245.2020  282.8230  290.0650  248.2650  200.7090  166.0530  153.8880  157.8390  164.5630  182.9440  203.2610  227.1280  246.2730  250.1150  240.3260  200.8530  166.7430  151.1340  142.2520  149.5900  152.9940  183.3800  265.2000  282.6000  244.9200  234.0920  218.5590  175.3140  137.2860   95.7130   65.6040   39.5100   26.3480   15.4020    9.6830    5.1210    2.8860    3.3410    1.8330    1.2350    1.1090    1.5530    0.8500    0.6780    0.6290
 33.2630   30.2820   29.1400   25.0100   26.0390   25.2570   23.9060   24.1070   19.4140   22.3430   24.0160   25.6980   28.7180   29.2410   34.4040   34.5440   45.8270   53.0800   65.3080   80.7150   87.0900   88.2290   91.7400  104.2830  110.3350  141.9350  172.2720  207.6490  250.2940  253.4100  246.0550  242.9140  247.6350  276.2280  321.3790  359.6140  442.0600  529.3270  548.1520  472.0150  365.7970  311.0640  286.3000  292.0180  300.4820  337.5080  389.2620  418.8580  461.7340  454.6980  435.4930  375.9860  307.5020  280.7690  260.1590  263.5830  283.6480  322.5670  375.1600  461.1000  504.4000  446.7900  407.5100  330.3630  250.6400  175.5460  123.8310   75.6560   49.0100   28.3960   16.1340   10.7200    6.8740    4.3520    3.4930    2.6930    2.4450    1.7300    0.9230    0.9380    1.4200
 51.0230   49.4060   53.9530   38.3620   43.9410   41.7390   39.4760   37.8740   39.1380   31.6980   43.4790   42.1730   47.1110   49.0370   58.9500   61.3800   75.3890   84.8080  111.1070  126.5460  147.1890  150.7450  161.2140  173.2900  200.4060  244.0770  292.3150  361.2860  420.6000  443.6790  426.5440  419.0350  425.9640  469.3410  548.2050  656.2350  763.3350  916.5800  932.7140  787.3510  643.6640  532.9180  486.9210  478.6760  511.9270  582.0850  660.2060  716.9280  773.8070  787.7300  734.9390  629.7110  534.6850  475.0190  431.8160  453.4670  495.4990  537.0880  608.1230  700.1600  820.0000  816.7000  720.2700  567.3140  425.0820  307.5340  201.5890  127.4560   84.5340   48.3200   30.0970   18.6440   12.8500    8.5840    5.3200    4.1950    3.2250    3.5380    3.6240    1.3070    2.9960
 86.0570   81.7430   75.1580   72.7430   71.1180   62.7030   63.6580   58.8500   58.1960   63.3280   62.8190   67.2080   73.2870   74.1600   87.5200   97.1350  119.5690  136.1260  166.5040  192.3950  218.6940  230.6800  238.8770  279.4260  309.7640  384.4170  445.1280  545.5550  656.5950  684.0050  653.5450  635.6060  668.4450  726.2240  843.3420  993.1300 1205.1060 1414.8370 1479.5650 1227.9680  993.3260  823.1270  751.6830  737.0520  796.1250  894.6470 1007.1070 1130.8890 1223.3980 1223.6810 1139.1370 1013.9050  832.1870  718.9390  678.6280  698.1760  751.4630  833.6810  943.9790 1059.7810 1181.1300 1233.3000 1145.8000  893.8600  671.1200  477.8050  318.5900  204.6230  125.2540   74.4040   49.0830   29.0270   18.3660   14.4640    8.8030    7.4960    4.8460    4.6250    4.9250    3.6520    3.9240
123.5300  118.5660  102.5980  103.1560   93.2680   91.4140   84.6840   81.9000   74.6420   79.9250   87.0120   89.7530  105.1340  115.8190  122.2940  125.4950  162.2620  189.9830  236.9400  278.9040  297.0630  315.5750  349.9680  380.6880  449.7800  534.0510  642.5700  775.0030  906.7250  955.2120  917.8740  918.3840  926.5920 1018.8190 1188.2260 1380.7420 1690.4510 2007.7430 2073.2640 1748.2900 1384.0750 1144.5450 1044.9330 1042.1380 1120.4400 1243.4260 1418.4530 1600.9560 1716.2900 1724.9700 1607.9520 1405.8070 1173.2810 1021.5720  952.4240  971.4980 1041.4340 1180.0130 1341.0740 1510.3110 1640.6400 1696.9400 1591.6000 1321.4700  958.3100  677.2940  453.2780  287.2060  175.3190  112.1260   64.3220   39.8600   23.6740   19.8410   13.6210   10.5070    7.3160    7.0660    6.7300    4.7140    6.1200
154.0380  153.1580  144.8680  125.9310  129.6830  115.8120  111.0110  103.8550  106.1060  100.6920  107.5450  123.7320  135.8970  144.1920  157.0010  174.9620  208.5120  248.6890  299.2300  353.4820  397.7620  423.8830  460.7510  493.9190  569.8210  664.9950  812.6990  998.5630 1193.8190 1221.2580 1199.1640 1177.8520 1188.7960 1294.6740 1545.5630 1813.4850 2174.6110 2588.8470 2659.9920 2249.7090 1797.1390 1485.2170 1357.6730 1355.2060 1447.5350 1621.2870 1843.1180 2071.2410 2204.8060 2217.2820 2061.0200 1806.9210 1516.7860 1323.3460 1248.6230 1252.9350 1355.1950 1505.9000 1715.2240 1969.0020 2127.1800 2158.0170 1974.3700 1676.6600 1310.4300  887.4100  594.9600  369.5970  222.6100  138.0730   83.5340   53.0090   32.1530   25.9070   19.2070   10.4350   10.4680   10.3320    9.4110    7.2350    6.9860
175.1960  174.4260  169.2950  152.5260  148.0460  133.8450  125.9140  126.9350  119.1990  123.9300  129.9700  146.1870  154.0660  170.2000  176.9630  203.4660  238.2530  283.7170  344.3260  423.4290  470.1780  496.5620  528.0060  571.2860  661.0970  812.1850  970.7120 1180.4550 1424.9630 1438.1190 1430.4280 1375.3520 1410.2130 1568.4600 1843.9710 2151.9440 2561.0920 3071.4650 3136.5710 2671.8200 2131.6040 1783.5020 1607.3990 1616.9420 1709.0120 1926.8430 2175.3650 2456.5880 2632.5560 2645.9050 2461.0600 2148.9500 1809.4550 1567.0880 1465.6620 1511.8490 1622.3080 1799.5400 2040.3080 2320.9520 2533.4080 2563.3720 2353.2750 1958.5600 1543.2900 1118.8700  723.1700  451.1890  271.1440  159.8590  101.7810   64.3740   41.8430   29.5560   20.5250   11.8960   12.8580   10.5710    9.2920    9.0980   10.3470
214.3840  206.3940  189.6140  170.4220  168.3080  149.1470  141.4770  142.7810  139.5260  140.0250  145.5900  156.2320  172.9760  196.7700  201.1560  228.0330  260.5740  328.2770  387.2560  470.0200  522.6080  559.6550  600.3230  644.0190  743.8810  903.7800 1084.4850 1316.9160 1555.4510 1615.5020 1584.8320 1515.8750 1559.5300 1721.9600 2014.8300 2385.8780 2869.8740 3426.1810 3489.8010 3005.7200 2378.7030 1956.7290 1781.7420 1776.2740 1878.3200 2128.3540 2431.5510 2720.9170 2915.1930 2905.3920 2719.1130 2372.9470 2012.0510 1746.1110 1623.1080 1658.5890 1770.1450 1978.9590 2279.7860 2556.8890 2829.2240 2853.2570 2570.1110 2149.6590 1660.7400 1246.7700  851.0000  513.8200  297.7820  179.8850  108.9890   67.9540   46.2960   30.4710   21.6320   17.0680   15.3070   12.0310   10.8580    9.2090   11.0030
216.7330  208.1070  188.0800  177.3890  169.7170  153.7580  150.5560  145.7290  138.3920  150.2740  157.1560  166.4640  181.5500  195.2350  214.3250  237.4330  281.5090  331.0890  409.4820  492.3840  563.8200  582.3350  624.6640  673.3110  795.0060  943.5650 1133.3320 1382.1510 1641.0030 1720.7980 1641.6070 1590.4060 1636.4210 1818.2970 2137.7700 2468.6990 2981.4310 3594.7820 3674.7560 3097.6190 2522.5400 2082.1490 1858.1540 1855.1410 1980.6240 2219.8590 2519.2750 2867.2280 3042.0290 3051.0480 2860.8720 2476.3770 2109.7960 1831.4700 1689.3200 1731.7880 1861.3260 2091.1160 2374.7950 2698.8360 2964.1020 2983.2110 2701.2340 2234.4200 1705.8460 1241.9100  890.0400  600.6000  321.0600  190.0020  115.1320   73.8210   47.3510   35.7510   24.3420   18.1530   13.9550   13.4150   11.1750   11.8130   11.7130
225.0040  203.7790  183.8340  176.6280  160.6950  155.2170  156.1170  151.0360  148.4400  145.4770  159.8650  165.4590  180.9590  196.5250  213.8320  240.4130  283.2760  336.8240  409.9160  485.4870  552.3040  578.9910  622.0100  665.7750  776.7380  943.4340 1141.4020 1373.8790 1630.9330 1699.8750 1608.0380 1599.0140 1649.0770 1818.2270 2133.6060 2498.3120 2971.4470 3562.6730 3683.3430 3101.1620 2489.7250 2047.8390 1868.2840 1846.7360 2006.6200 2210.1010 2514.5760 2820.2510 3050.1670 3056.0030 2851.0320 2459.8130 2106.1510 1822.1540 1701.3610 1724.2860 1855.5920 2066.9620 2370.7410 2714.8130 2954.2550 2979.9070 2708.2040 2224.9520 1705.4540 1221.1870  834.8300  604.1400  397.7600  199.2400  118.2510   74.2600   48.1750   32.0790   23.2530   15.8800   13.7910   13.6770   11.0780   10.4480    9.9650
212.1790  199.2170  183.5060  177.8040  162.7200  162.5130  147.2930  136.6960  133.4010  148.4750  150.9520  154.9000  174.8270  186.2900  202.5750  228.5510  273.4910  337.1590  393.9980  470.0040  533.0650  557.8170  596.8330  656.4870  742.7640  897.3580 1087.3380 1335.0800 1582.3760 1613.2730 1569.8790 1545.7090 1565.2560 1751.8860 2035.9650 2397.6990 2872.8590 3441.2070 3536.7900 2961.4460 2383.2330 1978.8610 1820.2900 1781.5150 1912.0150 2125.7430 2429.4760 2725.7860 2944.6650 2930.9730 2729.4400 2378.5740 2007.9100 1751.5750 1639.5360 1669.2780 1800.7140 2001.7280 2273.2660 2584.5500 2837.9970 2867.7440 2598.5640 2153.9530 1637.0180 1173.6680  786.9800  510.7800  391.2200  270.5300  125.4000   71.9070   47.0630   33.7170   21.7360   16.0640   13.3200   13.5280   11.1590   10.1370   10.5510
189.1350  183.9170  178.4060  159.1430  156.1500  150.6090  128.8700  129.5780  129.4360  135.7670  142.2810  156.9660  162.6630  174.2590  196.0380  217.5410  257.0330  299.6420  369.1040  444.0570  496.4590  522.8150  578.0010  608.6860  695.5490  845.4770 1013.5370 1272.0590 1463.6720 1517.4170 1481.5020 1454.9540 1452.5780 1617.3400 1912.0240 2262.1660 2691.8420 3232.9840 3324.1600 2805.5080 2259.2730 1862.0700 1681.9440 1653.3340 1787.0930 1984.2330 2250.9140 2572.5140 2744.3200 2735.9380 2557.0520 2231.7080 1901.9230 1642.8280 1531.0500 1550.3480 1661.7260 1863.8070 2117.1780 2414.7290 2648.1050 2703.4350 2445.2350 2025.8660 1535.0240 1094.0060  729.2400  468.2000  308.9500  250.7400  184.4300   82.0100   44.6210   31.2610   20.3790   15.4860   12.5530   11.4510    9.5120    8.5460    9.9600
179.0940  167.5310  158.7340  157.3580  134.2320  128.7110  126.1540  117.8070  120.0620  114.3080  140.5210  139.5230  146.2160  159.8630  184.7870  201.1460  236.8360  282.6710  343.2300  407.3250  469.0380  490.2420  525.1300  564.9880  638.4790  778.3040  948.1890 1158.8030 1381.6600 1394.4570 1343.3050 1348.7230 1376.3780 1508.0660 1767.0410 2092.0110 2482.0040 3015.7740 3053.4580 2597.1930 2082.6370 1715.1390 1564.4050 1542.0130 1666.1400 1829.0370 2079.4780 2366.6060 2523.1470 2548.0910 2370.9560 2076.1620 1729.0930 1516.0220 1422.6390 1441.3440 1563.2080 1732.1050 1956.1860 2238.3890 2440.3670 2474.2960 2250.0870 1880.5150 1416.5710 1004.3860  673.6120  429.2010  271.1060  180.4900  174.8900  127.6000   52.0000   28.0460   17.8540   13.5620   10.4860   10.9100    9.5100    9.2270    7.8830
165.5880  153.1040  146.5140  135.8100  126.4720  118.7290  110.9000  106.0530  112.1430  119.8690  118.2310  130.6000  137.5450  148.9570  163.1610  187.0970  219.4220  256.0940  319.9450  378.5390  419.3360  453.0800  463.7020  513.6320  606.5680  708.6680  877.2860 1065.4110 1252.3420 1282.4680 1251.8440 1225.7640 1259.6120 1422.8320 1634.7260 1941.6520 2319.9660 2751.0810 2840.4340 2400.6510 1916.8720 1605.6360 1438.8690 1418.6380 1537.0770 1706.5710 1952.4240 2178.7640 2354.8610 2342.6400 2208.6430 1898.2090 1613.3980 1396.5070 1299.5420 1326.4930 1428.2200 1599.0000 1815.7740 2053.6960 2255.3510 2298.3300 2074.4380 1732.2030 1310.1780  938.8620  618.2950  393.2010  245.1130  147.6190  108.7800  127.5800  115.5100   39.4200   18.9930   12.5600   10.9590    9.8820    7.8610    7.9420    8.2710
170.0880  154.1230  129.0380  124.0410  113.8230  111.5390  112.2070  100.2370  108.8220  101.1740  115.5560  122.3790  126.4140  139.6220  149.6980  167.3170  205.2290  254.2270  285.3980  352.9920  388.4440  424.2880  437.5720  486.3810  564.7890  678.2590  804.4890  992.1250 1171.4000 1216.8060 1188.1490 1161.8130 1173.7400 1303.5670 1519.7220 1804.0700 2133.4560 2585.9740 2652.4510 2276.8210 1787.9580 1485.1190 1333.9640 1337.1510 1428.4090 1606.6500 1819.4850 2034.4870 2192.3260 2215.7410 2042.1840 1794.4400 1531.8370 1310.2510 1206.0200 1234.2180 1357.8710 1492.9310 1702.4710 1938.2000 2120.6550 2148.5020 1944.7430 1622.6890 1224.9890  875.0900  568.1550  365.2300  225.8260  138.0690   87.5240   70.0800  106.4300   95.3200   34.6100   12.6300   10.9190    9.0770    8.3540    6.0890    8.1840
145.5770  144.7990  140.6230  122.3500  117.3630  109.0430  103.4110  100.8050   95.2300  101.7610  106.4920  114.9970  126.2590  132.7010  138.3050  173.2100  200.4180  237.3410  285.4340  335.7330  374.5780  414.0390  438.7020  471.9900  536.7560  643.5760  766.8340  959.1110 1135.7280 1156.7120 1124.0490 1121.4400 1132.5400 1255.4860 1463.2660 1731.9270 2073.4290 2481.6900 2526.3390 2152.9190 1721.8550 1447.6380 1286.5410 1290.2710 1376.5760 1534.4530 1737.5950 1950.7590 2073.5690 2114.3840 1989.6730 1707.8330 1455.1640 1262.4140 1170.9310 1186.8260 1279.4930 1423.3690 1643.0790 1863.3190 2031.6270 2046.1320 1868.0790 1549.7370 1172.8450  824.5110  550.5170  359.4960  213.1750  136.4620   80.7190   54.3070   49.1700   88.9200   79.2600   22.3700   10.3640    8.2890    7.9920    7.2760    7.4800
140.4440  134.9770  130.4780  110.8760  117.1970  109.9800  101.0120   90.7950   96.2320  106.2820  103.2720  112.4440  128.0450  139.5330  147.4110  161.6580  196.7890  233.7010  285.5900  332.8360  375.8320  400.5930  428.7660  471.3310  531.9040  637.0550  772.1690  946.6880 1109.0060 1145.4000 1117.0580 1113.4790 1129.3160 1246.1040 1452.1790 1707.7840 2025.5930 2441.2390 2532.2650 2118.0990 1706.3250 1413.9970 1280.4210 1292.8980 1361.3230 1519.2910 1727.6230 1931.1970 2066.7110 2096.6540 1955.5690 1694.6010 1433.5720 1233.2590 1165.2460 1176.6740 1271.8220 1414.4410 1612.1940 1832.0410 1997.8580 2022.1020 1845.5440 1521.9060 1159.7990  807.0240  552.6390  359.4130  218.2880  132.6860   78.8200   50.5340   33.6160   38.0400   85.5000   83.5200   25.8200    7.6600    8.6810    6.9180    6.3900
149.0050  135.5720  128.2570  112.1510  118.2360  110.2560  101.4510   96.5010   98.3320  101.7750  104.6250  119.9830  131.1290  132.0380  143.1420  161.6580  198.5000  232.0750  287.6010  339.6250  385.0620  399.9020  435.2070  465.3150  537.5250  649.8810  773.8910  959.5480 1135.3430 1165.5980 1125.0860 1127.4900 1156.3500 1257.7390 1460.2400 1724.6570 2066.2330 2486.9790 2535.2030 2150.4330 1735.3160 1433.5300 1299.4930 1299.2400 1374.1380 1536.0070 1739.6810 1954.2900 2087.7650 2124.6470 1960.9360 1711.1490 1460.8920 1253.1600 1165.8840 1206.2080 1271.9730 1438.7450 1626.6440 1845.2700 2038.5580 2038.0300 1858.6780 1542.3550 1170.0920  834.0740  563.2420  355.9750  212.9140  132.4510   84.1740   50.2580   34.1260   24.5970   35.4600   77.6000   70.7700   20.8300    7.6860    7.1980    7.8980
142.7330  127.6320  134.5430  114.6000  119.4240  100.6530  103.3320  103.5430   96.6440  107.1110  115.9130  126.6410  126.6840  137.8700  144.0840  161.8960  197.0400  240.5400  283.8680  329.6260  383.2920  413.7480  443.4190  472.8830  543.9010  650.6840  807.7420  980.0740 1167.9640 1201.4160 1159.7250 1151.3900 1155.8210 1276.4270 1504.3800 1761.8610 2120.7320 2534.4630 2602.7410 2178.6440 1781.5040 1462.8330 1334.7420 1303.1620 1418.5500 1565.4120 1758.6470 1994.8850 2139.4320 2156.9850 2017.7520 1754.6450 1509.5960 1280.7320 1208.2160 1222.0650 1329.5100 1461.1020 1666.0030 1890.3900 2065.9800 2086.9370 1904.3740 1562.4620 1195.2220  852.8980  573.2780  367.5130  226.9330  139.9520   82.3020   52.3000   33.0660   23.0630   20.4090   29.3400   71.9900   76.3700   18.2400    7.5140    7.4590
155.0630  145.5840  144.4810  126.2160  117.5190  113.6330  112.2540  108.4570  108.3380  105.2760  113.0810  129.5440  138.4700  142.7560  152.7010  177.3320  198.3890  242.3840  283.0750  341.0340  402.3160  424.3510  451.4330  481.0470  554.8570  670.2120  821.1240 1009.4470 1199.7620 1227.5720 1181.2010 1158.5700 1173.3880 1304.0310 1548.9260 1811.3060 2166.2750 2592.8040 2622.1250 2260.4170 1806.1370 1496.5370 1355.5630 1333.5030 1442.3970 1601.3150 1809.6610 2053.7210 2201.8580 2222.0420 2055.3670 1790.9080 1521.4920 1323.9860 1216.3490 1227.0830 1339.5200 1504.2410 1698.1270 1926.5150 2130.4330 2135.2340 1967.3680 1608.8190 1239.9460  860.7310  582.0310  374.3630  228.2020  138.4220   84.8820   51.9190   31.3720   22.7780   16.4780   14.6060   26.3900   80.2300   75.8500   17.2140    7.4080
163.4200  156.4300  141.5910  132.8350  125.1740  114.8860  105.6120  110.2480  108.2180  104.8730  115.4940  125.9010  135.0770  141.5140  150.7880  174.8050  205.3410  254.3400  289.3660  346.9070  414.1270  432.1370  444.2680  482.2160  590.8520  679.7870  826.2620 1011.7310 1217.9540 1251.6060 1185.8490 1169.5200 1193.8820 1331.3750 1572.6640 1821.6410 2175.3010 2627.2560 2685.9350 2272.0570 1836.4890 1536.6400 1385.9470 1343.3050 1434.5040 1613.9770 1829.6380 2068.8180 2194.7900 2221.9410 2090.3530 1809.7520 1531.9260 1328.5210 1252.6940 1268.2990 1371.6880 1504.8180 1719.7010 1959.4070 2137.4590 2158.6420 1976.8720 1620.6150 1247.3620  878.7130  598.1600  380.6150  233.2990  141.4550   86.2240   55.0170   35.4400   22.5870   17.3630   12.6570   13.8050   26.8000   82.7400   62.0700   18.6200
149.3540  148.0160  135.7020  132.4080  124.6700  116.2340  100.7900  103.7570  104.5950  107.3490  116.2240  121.7230  136.0760  138.7870  153.9620  178.5500  201.9360  249.0750  295.5320  359.0250  398.6400  439.7930  456.4390  484.3790  570.8000  683.2890  823.3570 1009.5590 1199.1200 1241.3270 1182.6490 1175.3630 1204.1430 1326.3790 1554.9980 1815.8820 2195.6040 2588.5160 2661.5930 2277.7660 1831.2610 1493.4150 1366.2460 1342.1060 1446.7200 1600.8870 1833.9290 2067.1960 2198.4200 2217.1290 2083.0300 1811.7400 1523.8430 1316.2910 1231.2040 1255.2640 1367.9740 1501.1540 1701.2970 1940.8190 2120.4850 2166.3800 1974.8750 1630.2850 1240.9000  882.5900  589.5590  367.6960  234.7370  142.5200   86.4320   51.5400   33.8120   24.5960   16.5120   12.5960    9.0880   10.9510   27.1400   64.5400   68.6100
151.0360  143.2840  136.6310  119.9560  119.9930  107.3150  103.9890   99.1090   98.7400  104.6530  110.0610  119.6740  127.5080  136.0240  152.2740  167.5860  201.3400  239.5160  298.5530  344.3240  395.2580  406.6060  445.7300  479.3500  563.0270  658.1660  795.8870  980.8460 1159.5330 1210.1680 1146.7390 1133.5930 1166.5740 1281.3850 1516.9820 1786.6240 2124.7110 2520.5590 2592.1370 2215.1510 1785.7190 1478.0090 1316.5680 1316.7580 1405.5160 1566.2420 1795.8560 1982.4410 2142.4890 2176.6680 2028.0940 1786.0230 1491.4950 1292.7270 1186.7760 1236.4410 1309.0220 1484.9500 1691.9030 1886.0360 2071.7550 2086.2310 1913.1860 1596.1050 1204.4570  854.3190  573.9430  362.2180  221.5240  138.8150   82.4970   52.1710   31.9100   23.3960   15.1270   10.2270    9.7740    8.7950   12.0620   19.5600   63.4800
137.5110  138.4050  124.1840  126.7010  103.0390  101.3680  104.9780  101.4750   94.4960   96.7090  101.8230  109.2450  122.9580  127.6480  135.8820  159.3210  188.7050  229.2270  275.6820  339.3660  359.2270  380.7950  420.7670  456.4620  518.1150  642.9480  760.3000  938.1050 1110.8190 1151.3760 1116.2080 1091.7590 1121.0330 1229.1850 1451.8120 1697.6020 2021.1010 2419.9170 2502.9560 2130.7990 1686.9530 1438.6940 1257.5830 1272.3360 1352.6550 1491.4090 1702.9550 1919.6960 2048.3430 2073.3090 1954.1600 1676.8500 1434.4890 1230.1220 1161.3380 1176.6390 1235.2330 1411.6450 1609.8030 1815.6900 1995.3920 2006.4560 1844.0910 1508.8890 1144.0250  818.6200  542.0890  351.8440  212.9680  127.4330   76.6370   48.6020   33.4920   22.5440   15.1520   11.5480   10.8340    9.5290    8.8040    9.5560   22.8300
135.0710  132.4350  119.0360  110.6410  102.3950   97.4080   91.3020   94.4730   89.7700   91.4230  101.1840  106.5350  110.7080  121.6130  131.3380  146.8530  178.2670  214.7290  266.9160  314.7220  332.5800  362.8160  387.2580  428.4370  485.8100  605.3010  718.1080  873.0150 1043.6720 1074.1940 1028.8150 1036.6150 1058.6900 1150.1610 1353.2640 1576.9350 1902.3860 2266.2640 2321.1290 1991.8650 1574.7050 1341.3480 1184.9560 1189.7960 1269.7980 1409.0720 1610.6060 1791.4180 1909.8360 1950.2430 1846.5810 1567.9540 1345.3450 1171.8560 1069.5000 1105.0410 1186.5870 1324.9750 1498.8230 1717.7870 1871.7100 1905.7600 1726.2190 1415.2660 1081.3470  760.5220  515.8220  330.0510  205.6730  123.5080   74.1220   49.5520   27.3640   19.6670   15.0420   11.4230    7.9900    7.7630    6.8780    6.0900    8.9220
132.1740  119.5320  102.6960  101.0570   99.1250   90.8670   81.9240   87.5940   83.7620   83.8600   92.7720   96.9700  103.3560  107.2700  124.6580  140.6160  165.3120  197.0290  231.4700  294.4910  322.5790  332.2460  351.6460  403.9050  465.4620  561.0000  674.9330  815.1760  974.1170 1011.7470  961.9260  948.0800  982.1680 1059.2320 1265.0500 1481.4070 1762.6980 2103.3810 2166.2630 1846.5190 1482.8560 1236.0740 1093.0150 1086.4720 1187.9690 1313.8760 1479.0310 1666.5580 1764.1660 1811.1930 1689.8590 1470.6930 1237.4240 1079.7230 1004.6190 1023.5630 1092.8040 1215.7590 1387.4590 1573.0500 1737.5710 1761.7280 1593.6470 1329.9440 1009.6800  719.9580  468.0130  311.1670  186.3120  113.0030   67.8820   40.4560   28.0170   18.2340   14.1710    8.8980    7.6060    5.9890    8.6900    6.1550    7.2430
120.1490  101.7970  105.4900   91.7300   89.5710   83.5470   75.7190   72.0020   75.0100   82.8880   76.8960   86.4720   91.0320  102.4870  113.6680  127.3990  149.1930  188.1570  212.0510  272.5480  299.2060  311.6010  329.4640  363.0770  415.5740  508.2280  616.6520  756.8350  898.2990  910.1290  880.0590  871.3000  884.4930  984.8670 1151.1600 1363.2140 1630.1020 1939.9420 1987.8520 1711.3260 1350.6310 1120.0940  999.8040  989.9630 1080.8290 1193.0790 1355.7420 1525.2730 1648.4920 1620.2120 1539.7580 1337.4300 1137.7910  982.8070  922.6990  939.0670 1000.9970 1104.2960 1268.4760 1426.7650 1584.4650 1599.7410 1452.6810 1190.9760  922.3170  650.7530  440.2090  283.5170  168.8780  103.6970   62.5430   41.4070   25.1440   17.0480   12.2420    9.0800    6.6260    6.9340    6.1610    5.3900    4.6400
105.4600   95.1310   84.1200   81.4440   77.3420   80.9400   70.8550   68.2290   68.9670   71.7820   76.0480   83.7770   87.8460   97.4790  105.4570  118.7240  142.1440  161.2830  197.5170  234.2300  268.2700  280.1070  297.5640  322.9080  373.6040  463.2690  558.7530  670.7160  805.0260  815.6520  793.6050  788.4370  809.0730  884.2370 1028.8480 1230.5190 1453.6520 1744.3170 1801.1910 1546.1430 1239.5610 1012.2550  918.7790  898.6030  976.4200 1080.3520 1234.5020 1389.5360 1478.4720 1492.6660 1404.2400 1205.3770 1038.6410  900.5880  828.1250  843.9670  918.5180 1003.2410 1160.1180 1318.3930 1435.8920 1465.8560 1329.6700 1102.9950  823.1480  588.4810  398.1430  257.7640  146.2600   97.0430   57.1060   34.4750   22.1360   14.8680    9.9800    7.4190    5.8140    5.8810    5.0480    4.4880    4.2710
 93.8290   77.0860   81.4080   82.7200   71.6090   70.6290   68.2090   62.4990   63.7200   66.0330   63.9410   74.5540   81.7250   80.2560   95.0450  106.0860  120.3710  149.8140  173.7320  215.1060  244.2530  251.3860  271.1900  299.5210  347.7440  419.3250  504.9890  618.1420  723.1950  757.1140  731.7860  721.8050  710.2100  803.7850  933.6840 1108.8780 1306.1050 1577.0120 1635.2330 1395.4590 1113.1850  916.1710  841.9090  801.3580  891.3170  973.1750 1110.7500 1248.8440 1335.3080 1354.8370 1258.6780 1088.4150  928.9410  811.0490  752.2300  747.4220  814.2540  921.4450 1043.8170 1193.0220 1310.5520 1320.2770 1192.7000  995.3530  747.8570  532.3680  360.3900  232.5780  140.7460   83.9640   50.1610   31.6290   21.7180   14.0260   11.0320    8.4940    6.3970    4.7210    4.0510    4.3130    4.7590
 90.7350   76.0930   69.2200   67.2270   66.0150   60.4780   55.3540   57.6570   51.8390   55.2130   54.8600   67.2060   73.3070   79.9590   79.7110   96.3580  111.3700  132.0600  166.6110  190.2600  225.1430  234.1440  249.9120  275.3260  311.4360  369.2360  442.0380  546.9940  648.8710  672.5330  664.9610  644.1820  658.2540  740.4220  851.6770 1001.2080 1181.7070 1444.1190 1494.5940 1248.2030 1003.2170  835.2870  750.3890  741.7840  788.7730  894.8440 1012.8350 1121.4700 1212.0760 1229.5060 1151.2090  998.0840  832.1600  740.8170  681.0060  688.0160  742.8230  819.0920  954.8490 1073.3260 1173.3730 1197.2420 1075.5290  899.8980  696.5010  481.2050  329.2130  208.3760  123.6140   75.8810   49.7110   31.0730   20.4040   12.1850    9.0250    5.6960    5.5250    4.7010    4.1060    4.4670    4.6690
 69.6830   64.2520   63.3760   64.0020   60.5030   53.0360   53.0910   48.0000   52.0260   50.5800   55.4830   60.8310   60.7980   72.3980   73.5630   92.3060  103.9460  128.5100  144.1560  173.7730  201.1460  205.8950  220.1250  251.2610  280.2070  344.1610  405.9280  506.3190  594.5060  624.7220  600.4470  587.7520  607.8290  672.2190  799.0460  910.7090 1097.7550 1279.5950 1368.6170 1147.7500  913.8200  747.8520  696.0200  679.5560  721.0270  807.5010  926.6220 1038.8950 1107.1390 1117.4820 1053.4260  917.5450  762.5040  672.0850  623.5980  631.2950  673.0710  759.2590  869.9520  989.2840 1078.1860 1098.0510  981.1830  818.4830  622.3940  443.0420  289.3690  182.1520  119.9490   69.4910   42.2740   29.0710   16.9480   12.0690    9.0000    5.5050    4.6460    3.9450    4.0720    3.5970    3.5820
 68.7690   64.9950   65.4760   55.9420   54.5500   50.4470   48.1710   48.4610   43.4870   46.8420   51.2440   51.3900   61.4910   62.3630   67.8870   79.5420   95.1730  116.5250  142.2650  167.0940  181.5170  199.8580  211.3550  221.2500  257.4880  318.4500  373.6920  461.2930  552.6910  564.7640  549.5550  546.1770  559.1510  614.4180  723.3800  832.4510 1003.1800 1195.2360 1239.1420 1070.4360  839.7380  701.1090  640.7620  624.1330  660.0250  753.9880  842.4230  943.0030 1037.0100 1033.6430  963.7830  843.4730  710.4680  617.4050  579.5610  593.5720  623.0670  708.5670  808.3890  905.6170 1002.9500  991.7890  912.1510  763.7780  578.0780  410.3580  274.6720  174.1690  108.9610   65.6610   39.0460   23.2640   15.1810   11.0640    8.0500    3.8920    3.5930    4.1980    3.2810    3.4030    4.3080
 63.2620   65.8020   58.0310   50.6520   50.8800   46.9280   49.6830   45.3130   37.9560   48.6530   43.9710   50.4000   50.7880   57.1410   65.1370   74.4710   82.3950  102.9530  129.5190  152.0530  172.4790  184.5170  195.2080  212.0910  235.8400  285.5700  347.7110  433.0290  510.3430  537.1650  507.3000  508.4650  518.3620  564.1530  668.8700  784.4160  946.4860 1116.2480 1155.4210  996.6690  790.4550  661.8800  581.9160  576.3580  627.1470  701.2310  790.0120  896.2570  954.9380  951.8190  911.6810  794.7010  679.8650  578.7480  539.3160  552.6750  585.3050  650.3270  743.7890  851.7420  916.7450  936.3210  866.5180  706.7250  533.4630  386.2980  258.8300  161.5510  100.5520   61.4330   36.7090   24.5620   16.2270   10.4790    7.0100    5.1570    3.9380    3.6280    3.9400    2.9570    3.0230
 63.8770   52.0900   46.8140   52.5930   40.1360   44.9290   45.3400   40.9470   37.9470   41.1410   40.8010   50.4000   48.5770   54.9380   61.8550   67.7420   84.4950   98.2480  117.6840  137.7990  158.4170  169.2100  181.8300  200.1430  233.0010  276.3450  326.2420  394.6600  477.5960  497.9430  478.3110  473.1440  494.0970  532.9650  630.7280  743.9390  885.5230 1064.2700 1118.6020  923.4250  740.9980  612.3570  552.1010  550.2330  586.6320  645.2780  757.5790  851.9350  895.9140  896.6930  847.3950  738.3940  642.2970  557.6100  507.5820  513.6060  554.3730  608.4400  687.1320  797.5290  874.4220  877.8870  809.2200  676.3350  511.3020  362.2630  240.7680  157.5580   93.9030   57.4340   34.6410   22.0140   14.0700    9.5260    6.1700    4.3220    4.9300    3.4640    3.0160    2.9230    3.1650
 56.1560   50.9060   50.9090   48.9010   45.8180   41.5450   39.7960   37.6940   35.8110   42.7020   41.5320   45.5180   47.4940   51.7820   57.9440   66.7860   75.5170   90.5460  122.9790  130.6320  161.1770  162.1850  173.1660  188.3330  214.1740  260.3220  315.0870  379.7890  462.2300  461.4040  457.8120  457.1310  452.0870  507.7060  605.6860  711.2060  826.3850 1001.9620 1024.7440  891.1440  703.3030  577.5460  525.4950  515.2750  552.2100  609.8030  698.7450  790.7140  847.3220  845.4780  805.6030  692.4400  600.1630  515.7950  478.0240  485.6680  520.9260  587.3830  670.4130  741.4440  819.1150  835.7160  764.5840  628.8750  473.2980  339.2070  227.8030  147.1330   90.3750   51.1000   32.0530   19.8690   12.6130    8.3880    5.9230    5.2500    3.6440    3.2050    2.6130    2.7370    2.4630
 48.2910   47.8860   49.6100   43.7680   38.5350   36.6970   40.8100   35.6460   35.0320   36.7630   41.4680   42.0160   47.4240   51.8480   58.1870   62.0730   72.6290   90.0350  112.8600  131.9620  152.8250  155.2550  163.2590  179.2080  207.8510  253.1430  290.0440  362.4900  438.8770  447.2620  436.9790  431.0470  444.1970  467.4510  573.0680  665.8670  786.2250  940.3730  969.2550  836.2090  683.9970  552.8590  501.6630  491.8260  532.0140  580.0570  673.5760  752.4270  795.9520  814.1470  763.9210  664.8280  550.9400  486.0370  455.7730  464.9820  501.6500  555.9290  635.2630  706.0570  787.9950  808.6100  722.0440  603.9430  445.6770  327.8790  218.2830  142.0470   84.1710   50.6860   30.4020   18.4760   12.8490    8.9720    5.7980    4.8570    3.0030    2.7680    2.7710    2.7200    3.1400
 46.8780   51.9710   45.1450   42.9870   38.4890   35.9530   34.2870   36.5420   35.1300   32.6490   38.7030   39.9850   43.9150   47.5190   52.7730   56.9200   69.7370   82.4740   94.8360  120.0570  142.0410  144.9220  159.5320  172.1870  202.9020  234.3860  282.7290  344.6000  398.2170  421.1170  418.2990  408.4890  414.9820  457.7080  548.1430  630.6180  738.5360  883.5380  918.0670  783.9150  622.7730  523.1540  482.9340  462.9510  508.7530  556.9190  630.9410  714.8380  766.8190  785.9670  730.0940  626.2180  527.1360  464.7520  432.4320  439.6720  469.0490  523.4650  591.1830  666.5160  736.9020  751.6070  692.3440  572.4220  423.0530  306.1250  206.3330  133.2100   79.2770   46.7710   30.2510   18.4560   13.1510    7.6200    5.1250    4.4810    2.2150    3.7180    2.0960    2.1370    2.3900
 48.3020   42.4960   42.9520   33.5020   34.8370   35.0660   32.2110   28.9790   35.0030   32.0130   34.7850   37.2590   40.1450   47.0740   49.6300   57.5530   61.5880   78.4320   99.5800  113.7690  132.9910  141.2680  150.7890  160.9370  187.0740  229.8200  267.1140  321.2110  382.8250  396.8750  389.7300  384.2330  392.2270  429.4410  511.6590  591.1890  706.8720  835.9020  879.1730  745.6000  586.2800  487.2170  448.1520  440.4340  472.9690  529.5630  594.2910  662.5750  718.4590  736.0490  683.6560  602.4250  499.4850  446.2910  406.4830  405.1490  441.2710  482.0220  562.6970  637.2360  698.8330  699.6850  644.9590  535.1270  404.7560  286.4370  194.4850  127.3560   75.1480   46.2270   28.6650   17.7690   11.5530    7.5560    5.7690    3.7310    2.3090    2.7860    3.2120    2.7870    2.4180
 35.7970   36.0650   40.4220   37.9430   35.0370   32.4370   32.4270   31.5720   27.2990   31.5870   36.3000   38.1150   40.5420   39.0440   41.6130   53.0470   61.8020   71.6240   93.4090  106.1880  124.4670  126.6560  137.0930  150.2400  174.3410  208.8900  254.1180  295.3780  360.8560  367.2950  365.7760  351.7290  360.3320  400.8380  477.4070  547.4320  650.1430  771.1880  821.7430  695.2810  555.6440  464.9890  424.3320  412.6260  440.4840  488.5700  551.8400  630.2070  670.7220  678.9380  632.8940  567.2310  472.1360  409.1180  375.9180  378.3480  413.6880  462.4810  518.7190  598.8480  642.6710  654.4800  606.5130  494.3120  389.5770  265.0540  174.6200  118.4750   70.4010   44.0760   26.8800   15.9610   10.9230    6.2240    5.0950    4.0430    2.8370    2.5200    2.7430    2.3920    1.1000
 42.8950   36.1230   37.5990   34.7900   31.1840   32.2310   26.7360   28.6680   28.8720   30.2410   29.2370   31.2400   32.6960   37.8530   45.1190   47.9840   58.4610   65.5360   80.6710  101.1890  113.9210  120.6900  131.2540  137.9720  155.9280  195.5310  235.6670  277.1880  331.7900  340.3910  328.1440  330.6160  330.6550  375.4340  434.6980  514.0450  612.4820  728.9170  763.0260  649.6720  518.9100  430.6320  383.2090  384.9530  406.6610  453.4610  521.4150  586.3530  622.1740  630.9200  588.9900  517.1010  428.0780  379.6580  359.0360  355.1640  388.6450  420.2890  478.6470  555.1240  601.6150  622.6750  560.7030  459.3580  354.2990  250.3200  164.3610  109.8030   66.2830   40.7640   25.4570   15.6140   10.3570    5.9010    3.8040    3.7150    2.8430    2.0350    2.8180    2.2440    1.6830
 41.4760   36.5760   33.3070   34.4840   28.6650   28.6840   25.1040   24.2410   26.8730   25.5650   28.6470   28.7610   32.6410   32.5290   38.7370   45.1360   52.4310   63.1630   77.4010   92.3650  104.3120  109.1100  118.7360  129.9170  149.8790  176.7130  216.9520  260.2490  302.8300  315.0680  305.7040  307.6540  306.3490  341.5900  404.4710  475.0510  558.0460  690.4230  711.5540  597.4270  475.1220  399.2800  363.9040  353.8260  385.3840  422.8970  473.4060  537.3100  572.1560  582.4190  564.2500  477.7150  394.9780  353.4150  320.7010  330.2200  356.5530  393.6510  437.9690  510.2810  554.1130  561.5630  512.9050  423.1160  326.3690  231.7950  156.9170   97.9770   59.2650   35.7210   25.1370   15.3970    8.1020    5.1140    4.5790    3.1190    3.1410    2.3250    2.0560    2.6950    2.0030
 34.4810   33.5470   32.7240   33.5060   29.3490   27.2980   21.8940   22.7410   21.8710   23.0520   24.7840   25.8530   33.2680   30.2290   30.6480   40.9100   47.7480   58.4610   67.5010   84.2460   95.1970   97.1200  105.1220  114.8780  132.5280  156.4060  190.9400  231.0830  276.8100  289.3440  279.9680  277.8400  277.2720  300.8180  375.8130  427.8470  526.7050  614.9570  648.5340  545.7860  436.7850  355.4100  327.3140  331.0620  348.0520  381.4310  436.4130  496.1450  529.6710  538.1130  502.5970  439.2690  363.1950  311.9980  285.6990  301.6160  319.0890  358.6290  412.7600  469.9100  503.4740  510.4370  461.0610  392.6350  296.0540  211.9400  139.9470   93.0330   53.5370   35.1870   20.8480   13.5430    9.0400    4.8210    4.2870    2.7500    2.7690    2.2910    1.4690    1.1510    1.7350
 31.1110   32.2020   26.3500   27.1430   24.3770   25.6320   21.2920   20.5080   18.3800   21.5070   19.7340   22.0160   28.1420   25.1480   32.9990   36.6680   43.8530   55.3720   64.7450   80.2740   81.3410   93.9210   99.1010  107.6800  120.7260  148.0380  182.8620  214.9450  260.4010  263.0880  262.0670  257.6330  261.9550  281.8210  333.0010  389.2660  469.1190  562.6840  583.7940  504.8100  393.0730  329.5380  292.5610  295.3940  317.0090  347.1250  395.7170  444.3560  485.9280  490.6680  460.7350  391.2940  332.8850  280.9690  263.1860  277.8620  292.3510  324.8930  371.2200  426.7340  466.8390  479.3470  416.7860  353.1560  270.0010  192.5390  131.7750   84.1040   48.7980   30.4220   18.0680   11.0750    7.7750    5.0890    4.2260    1.8810    1.9750    1.8200    1.5940    1.4130    2.0010
 28.9620   25.5710   27.3990   22.2250   24.7310   23.7290   18.5250   15.9310   21.6190   21.6640   19.5730   23.6060   24.8840   26.7430   30.4140   33.9380   38.0520   48.0010   61.1680   75.0710   76.3980   79.6860   89.5470   99.9270  112.6190  133.3250  158.5430  201.5950  236.9980  247.9420  239.0230  239.0420  234.4650  258.2210  307.5380  368.1070  431.0750  518.0290  510.8350  451.7030  356.0400  295.4430  265.8630  272.0650  281.4830  311.9210  367.3480  402.1010  435.5760  438.8740  423.4750  363.4970  305.6450  270.1110  236.4080  249.3080  266.1090  297.3020  335.8470  390.5260  425.1030  435.4100  394.1340  330.2580  254.8130  178.2420  117.3650   78.1470   44.5880   27.3780   15.2420   10.1200    6.5120    3.3550    3.6970    2.6710    1.6880    1.1350    1.8050    1.4100    1.2220
 27.6170   21.4950   22.1750   18.0790   20.9740   17.5060   19.0720   17.1350   17.7090   16.3510   18.7690   19.7720   20.1000   24.4160   25.9300   30.0320   36.1890   41.7130   47.2250   61.5580   73.5390   73.9090   80.3270   90.4110   98.5380  114.3120  147.5510  177.0710  214.2720  219.6150  213.8460  214.8950  208.6460  235.3310  279.7570  330.4780  375.3090  455.5150  472.1250  411.4510  326.3510  273.0000  240.1810  241.2850  248.2600  279.0220  332.8420  370.8400  397.4850  404.9690  376.2970  326.1210  277.8090  234.1550  222.7200  220.9400  241.9190  266.5570  308.7390  339.6370  386.0420  386.2970  357.0220  291.8160  219.6620  159.9070  104.6280   70.2590   41.2420   22.5160   13.9500    9.7190    5.6180    4.7720    2.2360    1.4830    1.6540    1.2810    1.1800    0.9760    1.7320
 21.6430   19.7780   18.8610   19.1340   17.1530   19.1260   15.6040   15.0430   17.6450   17.5540   16.4890   15.8510   20.3700   20.0180   24.6160   27.7390   33.3520   37.5920   46.5340   59.2990   68.9480   65.6580   70.3570   76.2400   88.3580  105.0630  126.7940  163.1790  193.4390  208.4700  189.6810  190.4360  189.7040  207.8130  248.7140  300.0220  332.2880  422.2250  424.5310  376.0090  299.5020  242.7600  218.0960  224.5120  232.1160  250.2650  293.3530  321.5610  366.8340  363.2840  332.9860  293.4960  247.0250  207.2890  193.6310  204.8850  216.2980  243.9110  274.6700  310.7180  347.5900  343.8230  324.1290  264.4280  198.0990  140.1520   96.5000   60.7260   35.1850   23.3030   14.8790    9.1020    5.5720    3.3680    1.6700    1.5740    1.6700    1.1250    1.0070    1.2380    0.6790
 20.1170   16.5520   17.6160   16.2110   14.0590   17.9050   12.4350   16.2040   15.2630   13.0530   14.2470   14.9940   17.2430   17.7880   23.7890   24.8630   30.2980   34.5260   41.6260   52.2000   58.0080   61.6000   63.5150   69.0110   80.5550  101.0470  122.9010  152.1970  176.1360  185.5820  170.9680  168.3760  182.4120  188.4850  220.0210  270.1590  301.6340  379.9610  387.1800  324.7190  263.8220  215.3830  192.6560  203.8350  208.4610  225.8170  268.6650  288.9390  330.8070  324.5870  310.5020  263.9780  227.0380  194.8450  175.8900  185.5040  195.0260  216.6360  254.9940  281.9890  300.5930  323.4880  287.8930  241.2690  183.0580  127.9880   85.7990   53.9600   32.6240   20.2380   13.1890    6.1650    5.0630    3.0360    1.7620    2.0830    1.7740    0.9270    0.9650    1.3880    0.9020
 20.9380   15.1650   16.7150   14.6920   12.8550   14.3090   10.5450   13.6710   12.8290   11.6810   13.7680   13.8940   14.5850   16.9720   19.3720   22.9680   26.2860   30.8360   38.8240   43.3370   52.5760   52.9300   55.4570   61.6300   75.5290   88.4310  103.3430  131.8290  160.2070  159.3960  158.4560  151.4700  165.5580  176.3630  196.9060  243.1340  281.0700  346.0450  344.8300  295.0020  235.4050  200.7440  173.8260  179.8830  187.6970  207.6310  234.5140  267.3450  287.9660  290.2620  271.9360  237.2920  197.0090  172.8530  164.2370  164.3140  175.6960  195.7250  224.9350  254.6400  277.0250  285.5140  258.7440  210.4210  161.7200  114.6670   80.2030   49.7120   30.4690   17.7350   10.3910    6.0070    4.0320    3.3990    2.0990    1.4660    1.0910    1.0110    1.0800    0.9960    0.8170
 15.9090   15.2860   14.6970   12.0240   12.1240   12.3510    9.9250   11.4080   10.5310    9.4400   10.8090   14.7960   14.6670   16.2930   17.1640   19.2380   25.2030   29.5180   33.4260   39.2190   52.4210   50.4410   55.2780   56.5140   66.6780   77.4260   95.0530  115.1900  144.3570  142.2200  139.2700  135.1960  142.1280  158.0290  179.1670  216.3230  255.2630  305.2350  322.4690  275.8130  217.8050  181.6540  153.3110  160.7070  166.6980  191.9940  210.3870  236.8490  258.1900  261.3080  252.8660  212.8290  183.5180  154.6480  151.1830  147.7630  163.3760  173.5510  198.2620  224.3960  255.6930  256.4980  229.9320  194.7520  147.7630  101.7690   69.0290   44.4850   28.8640   17.1180    9.4970    6.7740    4.0470    2.6360    1.6700    1.3950    0.9020    1.4640    0.9630    0.5200    0.1970
 17.6540   10.4760   16.0170   10.2690   11.2490   11.0970   11.7020   11.1420    7.6370    8.3010    9.7730   15.7280   10.6160   13.7320   16.6960   19.1470   20.0800   26.3230   29.9120   34.3860   42.4760   49.6890   45.6210   51.9090   60.3320   69.9130   82.7980  110.2300  128.7360  123.1330  126.6500  128.5220  129.3810  138.4610  165.9570  191.5300  231.5360  269.3100  283.7600  246.4280  198.9440  165.1550  152.4840  146.1590  152.0750  178.5190  190.2930  213.5830  236.7350  238.6740  223.8650  193.2040  168.6040  145.2730  138.6500  144.0570  145.0440  162.5000  188.8860  215.6940  234.5220  237.2080  214.1940  174.7060  135.6840   98.8670   66.3790   43.3880   25.1070   15.7940    9.2260    6.1890    3.2050    2.9040    1.4430    1.2020    0.6690    0.7280    1.6320    1.3510    0.2880
 13.5620   10.4280   13.0420   10.5290   11.5120   10.8220    9.3910    8.1720    8.2040   10.6980   10.6480   12.0540   13.9300   12.3670   12.5910   14.9290   19.0850   22.6640   27.6640   37.5320   38.2050   44.2020   45.8340   47.6510   53.9910   68.0770   79.2620   90.1410  118.3370  119.6660  115.5910  114.9900  122.0610  126.2920  152.6440  177.9400  212.2390  254.6570  256.9660  226.7580  181.7070  150.2250  128.6050  130.6200  143.2610  158.1970  177.2150  196.1570  214.8460  223.8330  208.0600  176.3150  148.4940  131.6580  123.4890  128.1870  135.3380  149.5240  165.7700  188.9240  204.8080  209.6730  192.4670  158.4350  128.0070   84.8780   61.6080   36.6640   21.7980   13.8340   10.0030    4.6210    2.5750    1.9690    2.2920    1.4890    0.6080    0.8130    1.0430    1.1110    0.1730
 15.1930   13.2830   10.8620    9.7710    9.6440    8.6750    8.1480    7.5790    7.3670   10.9100    9.9460    9.2990   10.9790   10.4220   14.0260   14.8390   16.6530   23.0670   27.5970   31.3620   34.9100   37.5200   34.2710   43.8630   47.7190   61.4900   72.7350   87.8360  111.2610  107.8070  103.6440  103.6620  108.8190  119.8610  142.7600  157.9260  193.2370  229.9280  237.4340  203.8260  164.9280  136.1100  124.4890  119.4110  133.7910  145.1770  164.7000  185.3320  191.6220  204.5290  188.3560  160.0080  136.7850  124.1500  109.0910  114.1200  123.7730  136.5780  158.7860  174.3370  191.8570  193.1360  175.9240  145.1490  115.3070   77.4330   56.8380   33.9130   19.7820   12.8200    8.4690    4.7450    2.6130    1.9730    1.8110    0.7100    0.3830    0.0040    0.7540    0.2920    0.6480
 10.7520   10.0530    7.3120    6.6890    7.8280   10.9410    8.8210   10.1300    6.8700    8.0990    8.4970    9.2760    8.4870   11.0620   11.0680   14.9050   14.5120   21.3040   21.7720   25.9370   34.8770   34.3370   34.6000   40.0160   45.7010   51.9750   65.6360   76.9580  101.3070  102.5070   99.8350   97.2750   99.2550  107.6060  128.4730  155.1060  168.3420  204.4050  217.0140  190.2170  152.1560  125.6140  117.3750  112.5730  116.3190  133.3580  146.9560  167.3750  179.1530  181.1310  174.9830  150.2420  126.8560  110.5380  100.7950  104.9620  110.6860  126.8760  136.8210  160.9550  176.4700  173.1400  160.7140  130.9690  100.0690   71.9820   53.0280   29.9210   20.9350   11.5450    7.9130    6.1080    2.6620    2.6500    1.6800    0.5580    0.2890    0.4470    0.6880    0.3650    0.1690
  9.8520   11.2940    7.8020    7.4580    9.4580    8.4540    7.8360    4.9990    6.5990    7.8990    7.2760    6.7820    9.0830   10.5220    7.0920   11.1250   14.5770   15.5810   23.6970   24.2880   29.7530   32.2340   34.8410   38.1920   42.3140   46.2080   62.9670   70.3100   90.0510   92.2640   85.0670   87.9430   92.9010  102.8450  116.0340  137.8720  154.3030  201.4270  193.8040  172.8700  136.5930  116.1800  107.3530  105.2570  111.9750  122.5710  136.8760  158.4300  170.9070  168.1150  161.9610  138.3000  114.9000  100.8860   87.4940   93.9810  100.0400  121.2500  128.8590  143.5170  164.2790  163.6040  151.4930  122.6960   95.1260   68.5570   47.1410   28.6060   18.7600   10.6140    7.3030    3.6580    2.7530    1.9120    1.0680    0.7190    0.7760    0.8790    0.5500    0.6640    0.8260
 10.1180    9.0680    9.3320    7.0670    8.7030    6.3560    9.1810    7.4040    7.7210    6.1700    5.2080    6.5650    8.4060    7.3200    9.0110   12.3360   13.3870   15.1280   19.2590   22.8020   27.3720   28.8980   29.6840   31.5170   39.4860   45.7260   56.8910   70.4200   79.9880   85.0170   77.3780   80.1400   82.1080   90.5880  107.1500  128.4730  139.1180  183.2600  181.2810  156.9390  125.4700  105.2980   91.7680   95.5670   97.0450  111.8200  125.4230  139.5720  149.4290  151.2680  146.8090  123.5410  105.5880   94.4180   85.6850   90.7930   90.7270  102.5430  120.5270  138.6510  153.6280  147.8710  135.1680  117.6690   89.2270   57.2300   42.2060   27.1780   17.2810    9.5000    4.6320    3.4050    2.7600    1.1000    0.6730    0.6340    0.5550    1.1170    0.3750    0.1100    0.4160
  8.9330    8.6980    5.4380    5.5410    7.1760    4.8680    6.5630    5.8220    4.2840    5.4250    6.1730    7.4270    5.5100    7.9340    8.0270    9.7170   10.1220   15.6060   17.5460   18.3490   23.6290   22.8440   25.7900   35.3070   34.2490   46.8980   49.8930   63.5280   70.4350   77.0580   78.5910   76.6470   74.6250   80.4440   96.0240  112.9790  138.2260  162.3400  170.9880  143.8030  118.9420   94.3560   80.9670   89.8630   92.9570  100.9300  115.2480  127.6990  140.2520  137.5190  136.2610  117.0850   99.1340   81.0530   75.9210   79.9290   87.8770   96.4960  110.0510  122.0820  135.9880  137.5560  130.1810  104.4590   76.3920   58.3740   39.5680   24.6390   13.6250    8.2920    4.5640    3.0830    2.4970    0.5320    0.1550    0.6250    0.6200    0.2190   -0.2320    0.4120    0.7500
  8.0590    6.2460    6.4410    5.1990    4.8140    3.4300    5.5790    4.6690    3.9810    5.8990    2.5130    6.0170    4.5660    7.3840    7.3810    8.7290    9.4340   14.6830   15.8370   18.1870   22.8450   21.8680   23.2470   29.4070   31.5800   32.6360   46.9820   56.1070   64.6590   72.0560   69.5180   68.5070   69.8860   73.9260   88.6910  105.4900  124.9300  145.0400  155.8910  129.4350  107.3780   81.9080   77.2450   77.9720   84.2790   92.9790  105.8360  115.7260  125.2530  127.7650  118.2030  107.7950   88.3460   80.0400   73.7990   69.8720   77.3890   83.3570   97.1000  111.5220  124.5190  127.7550  117.3320   94.9440   72.1910   51.1740   34.1890   21.2700   12.3590    7.8370    4.4660    2.7910    2.2610    0.7780    0.5020    0.3660    0.4060   -0.0750    0.0370    0.4070    0.6710
  7.0340    7.0180    3.7600    4.5530    4.3890    4.4490    5.2470    4.6270    3.4440    5.1310    4.6240    6.0610    6.0950    6.9320    5.6470    6.9940    9.7700   12.5360   16.5450   19.2740   20.3120   21.3620   22.2380   25.4840   27.4900   36.9370   41.2200   49.6450   60.8600   62.4010   59.8740   59.3480   61.4730   68.0550   77.7940   98.0520  107.5400  139.4080  142.4610  118.0180  100.5890   83.3220   70.3940   70.8270   74.5150   85.1070   97.0320  101.6950  113.8950  117.4760  110.4280   97.7000   82.1500   70.4630   61.9150   65.7510   69.9030   79.8540   89.4720  103.2770  113.8710  118.7170  101.8910   84.3060   66.2050   46.6960   29.5660   20.0510   11.0330    6.5000    3.6930    2.3910    1.8480    0.8760    0.5700    0.1160    0.4840    0.0200   -0.4770   -0.0300    0.6200
  6.0330    4.8570    4.4210    4.1700    3.8870    4.0150    3.3490    3.8440    5.3510    4.0130    6.0380    3.1550    7.5850    3.5250    7.9900    7.8510    9.4820   10.2580   14.2730   17.4790   21.1470   17.6500   21.0770   21.5590   22.7470   31.4660   37.8040   43.5920   57.9050   57.7520   56.1270   55.6460   56.3290   61.2420   75.3660   86.0730  105.7000  123.4760  127.4740  110.2960   87.5270   73.5490   65.2790   65.0490   70.0090   74.9530   90.0490   96.7050  103.1680  106.7590  103.6390   84.2980   75.5430   67.8200   58.1870   58.5400   61.8290   70.8930   84.1210   94.4240  101.5620  106.9530   94.6380   78.3280   58.3620   42.6780   26.8290   19.2540   10.6280    6.1740    4.3040    2.8010    2.2450    1.1980    0.6530    0.2350    0.3650    0.7190    0.1280    0.1430   -0.1300
  7.4620    4.5620    5.9480    3.9760    6.2820    4.9580    3.3360    3.4340    3.4660    6.4610    4.2240    4.6870    5.2500    7.0180    4.8820    8.0440    7.9020    9.6190   14.1500   12.8060   15.4920   18.0950   19.9360   21.1340   22.1250   27.6190   35.2370   39.8770   49.8790   50.4510   48.1780   51.0330   49.6330   56.8590   65.1850   78.9840   94.5260  116.6380  112.5270   95.9560   76.2670   66.2660   61.4600   58.4290   64.7710   69.8060   81.1400   85.2690   95.4620   94.2560   89.8030   79.3280   64.1600   57.0630   52.6570   49.2260   54.7490   64.6070   73.1320   84.7020   91.5050   90.1390   81.5620   71.6810   55.7970   38.4660   25.4720   17.1420   10.6660    6.8770    2.6380    1.6820    2.0040    1.0530    0.7390    0.5330    0.2100    0.5450    0.0760   -0.0560    0.2000
  3.6970    2.9150    5.4360    4.2660    5.3080    4.3810    2.1940    2.9330    1.6410    3.2510    1.9920    3.9280    5.1020    4.2160    4.9980    5.9580    7.9240   10.2860   12.5020   12.6460   15.3570   15.2340   15.3440   18.4200   20.0360   24.0750   30.4630   36.8750   45.3070   49.0320   46.4170   47.1530   47.9070   52.7270   57.4700   72.4900   89.7180  101.5570  109.5230   89.2960   70.5490   57.7410   57.0130   51.7550   56.8450   64.8090   68.9050   77.7500   86.9870   86.6040   81.7910   75.3280   59.3400   53.3910   47.6820   47.0380   53.1360   59.1820   66.5950   75.6730   83.4900   85.5600   75.3430   64.9810   49.5370   36.8140   23.2040   14.1110    9.0480    5.5270    2.3810    1.5200    1.2660    1.1390    0.1440    0.5190    0.0310    0.4460    0.1300   -0.2910    0.2020
  1.8940    4.9140    3.6740    3.5860    3.5860    4.0680    2.4700    3.4470    1.9660    4.0590    2.7400    1.5480    3.2890    4.6790    5.0450    3.9600    7.1670    7.8550    8.9930   10.6350   13.1190   12.2330   15.7390   15.4930   22.3770   23.4990   26.0360   32.5690   39.1140   45.1610   41.5210   41.3630   43.0400   43.5090   53.3700   65.3040   79.2100   92.8920   93.3250   83.5840   69.5740   53.8570   49.1990   46.4670   49.7750   58.2680   68.3260   71.6010   77.9900   79.9420   74.6780   67.4110   56.3760   45.9630   45.6220   46.1920   48.4370   54.0250   60.7850   68.8880   76.3030   76.3960   67.6850   60.6480   41.1950   31.0040   20.6650   13.3810    7.8140    4.5910    3.2490    1.5140    1.0620    0.7760   -0.1040    0.1340    0.1850   -0.0940    0.3560    0.1520   -0.1120
  3.4250    2.6650    1.5750    3.3950    2.0090    2.3720    1.2640    3.0310    3.3280    2.7430    0.9550    2.7960    4.8130    1.6450    4.2250    5.0310    4.6520   10.3420    9.2600    9.2080   14.4320   12.3600   13.9850   16.0450   17.8470   18.6400   26.3020   30.5880   34.7380   36.1310   38.1030   37.3320   36.6750   42.7780   50.4390   55.1980   69.8900   85.6190   86.1520   69.5630   57.7590   46.7660   45.7010   45.2810   44.9800   50.1380   60.0430   63.2080   69.5270   68.5990   68.4420   58.2870   52.5370   42.7840   39.2580   38.7490   43.7220   47.3040   56.0970   62.7070   68.7060   71.6940   62.8490   54.3750   40.4720   28.1250   20.2350   10.5740    6.3580    4.3110    3.0550    1.8200    0.6720    0.2630   -0.1760    0.2280    0.0370    0.0070   -0.1890   -0.1230   -0.3950
  3.6150    3.5920    4.0690    2.6970    1.9360    1.7780    3.3340    2.9320    1.0460    1.6360    2.7860    1.3580    5.2130    3.2990    3.8730    4.8550    3.8600    5.8760    6.7120    9.0630   10.8740   11.0090   13.7860   13.9490   16.7280   21.1360   21.6210   27.6030   32.4030   36.0320   32.2860   30.8710   30.9590   37.9900   42.3450   53.7520   61.4980   75.5780   74.2510   64.5890   51.2580   44.6900   40.3890   39.0390   42.9730   45.8280   56.8160   61.4370   63.2100   65.3090   59.4670   54.8000   45.0130   38.1700   36.6070   37.4510   38.5550   41.7000   49.8310   55.9150   59.4210   65.9260   59.1520   46.7920   36.6030   23.9960   15.9360   11.1420    6.0310    3.4480    2.1010    1.1690    1.2090    0.3530   -0.3140    0.4440   -0.1630    0.2650    0.2980    0.0710   -0.1890
  2.7750    4.0940    3.1440    2.2700    2.9120   -0.2390    1.3800    1.9880    0.3420    2.4380    1.9210    1.9690    2.8970    1.5300    2.5760    3.7610    3.3260    3.4220    7.6030    8.9950    9.2540    9.6100   12.0660   11.4990   15.1390   16.4170   18.1810   26.8360   28.1800   27.6220   28.4220   29.3550   27.9410   32.2870   37.1260   47.1270   51.7120   64.7370   69.2730   58.7520   48.4050   37.7400   36.3990   36.0680   37.2460   42.8550   47.5510   50.8320   58.3050   60.8260   56.9210   47.9840   37.7790   33.9440   32.2970   32.5630   32.2100   37.7430   44.2920   50.3900   58.5200   56.3120   53.1050   43.4070   31.6350   23.5030   13.8580    9.3680    5.5230    2.9320    1.6920    1.4020    0.7830    0.1010    0.0700    0.2130   -0.1930   -0.2100   -0.2190    0.0120   -0.1090
  1.5780    2.2160    0.2750    0.2280    0.3040   -0.2490    1.6860    0.0070    2.1910    0.9790    1.4810    2.1620    1.6840    2.2650    2.1410    2.6980    3.1670    4.5760    6.5380    7.1940    9.2370    9.3280    9.8980    9.8130   10.3490   14.9030   16.9100   22.9560   26.4950   27.4360   27.2280   24.5080   27.6810   30.3170   37.5510   39.0490   48.7500   62.7700   61.2670   55.4230   44.8780   37.3560   31.8500   32.0270   32.9430   37.8430   43.4560   46.7630   50.6580   53.0140   49.8870   42.2070   36.1020   33.2890   30.0930   28.2810   30.4800   30.9870   38.9880   47.3880   49.2240   51.3590   49.4910   37.9680   28.1850   20.8570   13.1370    9.4060    4.4570    2.7630    1.6660    1.2130    0.9730    0.5560    0.1100    0.1140   -0.0270   -0.2400   -0.3290    0.3820   -0.2830
  1.7120   -0.2260    2.8000    1.8080    0.9430    1.9100    1.6490    1.5370    0.9260    0.5940    1.1320    1.4490    1.6700    1.7810    2.2150    2.6790    2.1700    4.0090    6.8680    6.2520    6.9690    8.1320    8.3320   11.2610   10.2050   14.7780   16.3150   19.6220   23.2250   22.8820   23.4300   25.4750   22.1260   28.3400   32.6980   36.9160   43.5720   51.4680   55.1780   50.6370   36.1030   31.1920   26.4220   29.7740   31.7710   35.4750   37.2930   40.9800   44.8920   46.0950   45.1160   39.2520   31.4440   27.4260   24.8810   26.5150   30.2110   30.9960   36.0070   39.2090   46.0420   45.5220   39.5040   32.5540   27.3800   17.4670   11.7290    6.9280    5.2060    2.5050    1.5960    1.2300    0.5590    0.6150    0.0100   -0.0810   -0.1330    0.1610    0.0950   -0.0970    0.1170
