# Supplementary material for: Do Spectra Live in the Matrix? A Brief Tutorial on Applications of Factor Analysis to Resolving Spectral Datasets of Mixtures
Source: J Fluoresc. 2021 Aug 6;31(6):1599–616. doi: 10.1007/s10895-021-02753-w (PMC8547214; doi:10.1007/s10895-021-02753-w)
Supplement: Supplementary file 2 — (ZIP 654 KB) [file 10895_2021_2753_MOESM2_ESM.zip › Appendix_D/Pretreated_data/EEM_MAPS/MIX_MAP.txt]

 -1.1280    0.3320   -1.7440   -0.3850    0.9150   -1.0490   -0.0380   -1.4440    1.3010    1.6740    3.4300   -1.7270    1.7600   -4.2000    1.2720    2.5490   -0.3870    2.4140    3.0470    1.4860    2.1110    1.9080    2.6310    1.3740    1.7880    3.4100    2.8890    7.4600   -2.2800   22.3000   19.6000   -5.6100   -0.1980    1.7000    2.5130    2.7660    4.4270    4.4350    4.7770    1.7250    1.2590    1.0990    0.6560    0.6120    0.1610   -0.1150    0.0410    1.1590    1.0090    1.0190    0.8510    0.2380    0.7800    0.2260   -0.5710    0.1510    0.0220    0.3560    0.5490    0.8710    0.0750    0.1990    0.3820   -0.2030   -0.2770    0.0480    0.2640    0.0360    0.1160   -0.6710    0.0420   -0.2050    0.0090   -0.2060    0.0220   -0.0430   -0.6830   -0.1670   -0.6570   -0.0320   -0.1380
 -0.3530    0.2390   -0.1000    2.5040   -0.8490   -1.4520   -0.3210   -0.2690    2.6180    1.5560    3.5670    1.6290    1.2080   -4.4800    0.0080    0.2440    0.9970    0.8720    1.8910    3.2170    3.8610    0.1930    2.7050    1.8030    2.7950    1.9250    4.8310    5.4260    4.3670    9.7300   33.2000   -7.9000   -2.7700    3.9080    2.2580    3.8500    4.1140    3.9470    4.3990    3.4980    2.9770    1.5040    0.7520    0.6470    0.8390    0.2830   -0.0500    0.3760    1.0430    0.8330    0.3600    0.7090    0.1890   -0.0950    0.5540    0.4240   -0.0920    0.1970    0.1630    0.3800    0.3810    0.2760    0.1090    0.3170   -0.4930   -0.4930   -0.3460    0.0270   -0.1600   -0.7110   -0.7260    0.1620   -0.4980   -0.3650   -0.1040   -0.3130   -0.2970   -0.1070   -0.5210   -0.0150   -0.1360
 -0.0780    1.0420   -1.1890   -1.5160    1.5140   -0.9730    1.0940    0.7490    1.4860    1.7200    1.9420    0.0980    2.2200    2.0180   -0.4300    1.1080    1.0210    3.5490    3.5190    6.0310    3.5400    3.2190    3.4060    3.4910    5.1590    4.7760    4.9350    8.6040    6.7110    5.9000    6.8600  -14.4000   -3.4000    1.1300    2.6450    3.7580    5.8890    6.2180    6.2010    5.1070    2.2370    1.9720    1.8780    0.8890    0.5480    0.7140    0.8810    1.8770    0.1100    0.7680    0.7640    0.1410    0.8630    0.4640    0.6630    0.4870    0.2780    0.3050    0.1340   -0.2160    0.4080    0.0420    0.1280   -0.4660   -0.0900   -0.2170   -0.0770   -0.3190    0.0560   -0.1900   -0.3950    0.1720   -0.5390   -0.4010   -0.3630   -0.0740   -0.4860   -0.6500   -0.4360   -0.3020   -0.4030
 -1.5160   -0.0380    0.5820   -1.0860    1.3090    1.1880    3.6200    3.1580    1.3430    3.7180    3.6120    4.4720    5.5690    3.9240    1.3400    5.3800    4.1440    7.5260    5.6300    7.1600    8.3780    6.2290    6.4650    6.8350    8.4990    8.0500    9.7000   13.5800   11.9800    9.4720    6.0100    4.5600   15.3000  -18.1000    2.2700    7.6710    9.1050   12.2600    8.9870    5.9860    3.0480    2.4040    1.3840    0.9210    1.6260    0.8310    1.0530    1.4000    0.5420    1.1420    1.5140    1.0160    0.8790    0.8000    0.0090    0.3500    0.7630    0.0740   -0.0970    0.9210   -0.0110    0.2320    0.4170   -0.2110   -0.1700   -0.2900    0.1130    0.0110   -0.0190   -0.3140   -0.2030   -0.8170   -0.2060   -0.3160   -0.4650   -0.1470   -0.3140   -0.5620    0.1300   -0.5070   -0.2180
  0.4290    2.0770    3.0390    4.7720    5.8960    5.9630    4.0110    5.9730    6.1290    6.7790    9.6010   11.2320   11.7830    8.9810   10.3020   10.6000   16.7920   18.2470   19.4270   22.3170   21.2940   16.2610   13.6860   12.7320   17.5210   22.7670   25.1540   31.2590   29.9160   24.5960   17.2880   11.4100   15.7200   13.3000   11.8000   14.2400   26.8290   28.3590   22.9800   12.5450    4.6850    3.5970    1.3300    1.2380    1.3480    0.8710    1.3080    2.4140    1.2640    1.2200    1.2330    1.0860    1.0460    0.5530    1.0370    0.5280    0.2500   -0.0870    0.3080    0.5160   -0.2900   -0.1200    0.7630    0.1730    0.2240    0.0770    0.0360   -0.8120    0.1820   -0.6630    0.1900    0.2090   -0.6720   -1.0920   -0.4900   -0.3800   -0.4990    0.3290    0.0240   -0.1970   -0.2190
  4.7190    8.7830   10.4510   10.5370   13.6900   15.5320   11.9420   11.2690   19.8710   20.9760   22.3790   30.6630   26.7180   30.0130   20.1820   26.2800   29.8100   42.3060   49.1890   50.6970   50.4950   35.1760   30.6730   31.0410   38.2310   50.6030   63.0820   76.4020   79.6390   60.3140   37.4110   25.8290   23.5100   30.1300   45.7000   24.5000   55.3000   71.1700   56.6470   29.1690   12.1050    7.6330    3.0950    2.0240    1.8880    1.6150    0.9160    1.7280    0.9470    2.0550    0.4100    1.5530    0.4460    0.7260    0.7760    0.4720    0.7900    1.0410    0.4080    0.0280    0.4070    0.4610    0.7140    0.8960   -0.0410    0.1870   -0.4510   -0.9120    0.1860   -0.4780    0.3540    0.2770   -0.1090    0.0700   -0.1250    0.1130   -0.0540   -0.1900   -0.2550    0.6330    0.1940
 14.1280   15.6450   21.5220   26.8760   33.7140   35.1520   28.6990   34.1630   42.1980   49.5140   57.5920   68.6730   66.8270   64.3010   56.5900   59.8490   80.4600  107.1200  120.1400  135.0130  118.6650   94.8150   77.6910   77.0880   92.7880  124.0960  150.0180  178.1380  186.9410  139.2910   85.7140   61.0120   50.3200   63.8900   91.4800   94.9000  153.6000  168.6000  140.1570   69.7120   30.1350   13.5770    6.9290    1.8390    2.2710    2.2660    1.0470    1.4190    0.8590    1.3640    1.4150    0.3280    1.3240    0.9290    0.7080    0.9190    1.0940    0.6290    0.3640    0.6130   -0.2210    0.5190    0.3510    0.2710    0.0530   -0.1770    0.0970   -0.4910   -0.0750   -0.5200   -0.1120    0.1300   -0.1310   -0.0840    0.0150    0.1560    0.0830    0.2600   -0.0240    0.6970    0.6070
 42.4480   44.2410   56.9630   81.5850   88.9940   86.9760   82.1220   88.9850  106.6730  139.4310  160.1060  185.6390  182.8560  172.8230  153.2660  170.5220  206.7490  255.2120  304.2000  361.0260  312.4630  240.5270  197.5410  197.5440  251.4850  323.6050  397.5290  478.9120  485.4580  356.0160  222.8800  157.6620  131.4860  166.9490  228.2600  281.1000  356.1000  435.2000  352.9300  176.2770   71.3600   31.3850   14.6520    6.5670    3.4900    2.7930    2.5310    3.0590    1.9030    2.3390    2.0760    1.4080    0.8030    0.5900    0.9380    1.1570    1.0470    0.5330    0.3460    0.2050   -0.0030    1.0060    0.3600    0.2720    0.7380    0.5280    0.0930   -0.2160    0.8130   -0.1060    1.1740    0.4970    0.7200    0.2120    0.4410    0.2400    0.7420    2.1250    0.6560    1.8970    2.3230
 68.7350   86.7940  109.3820  138.4260  157.2100  156.3050  151.9320  162.2040  196.4000  249.2050  308.1840  347.4520  342.9770  313.4090  299.1530  316.9270  389.2290  494.3540  599.9470  650.3400  575.1070  474.0600  383.1270  377.1600  457.2690  612.2310  737.7480  899.4520  922.4230  669.2660  436.6290  297.5840  261.3190  307.0320  440.3520  534.9200  701.8000  867.1000  648.4000  320.6700  137.9150   61.6450   23.7780   11.1900    5.8850    4.0560    2.7530    3.3030    3.1510    1.8190    1.7210    1.4810    0.8610    1.2310    1.0480   -0.0160    0.6510    0.4090    1.1680    0.1490    0.4070    0.4210    0.5720    0.1600    0.3730    0.1600    0.5650    0.6590    0.8800    0.1500    1.9100    0.6850    1.3280    1.3740    1.1610    1.6350    2.1730    2.2360    2.9520    3.6860    4.7290
 82.7300  107.8810  128.7110  152.3020  179.4300  182.8460  183.6670  180.7650  236.1470  291.0290  364.5890  408.6940  398.7970  346.9530  336.5610  353.2440  446.9790  578.4790  699.1770  772.2500  672.8000  544.3610  436.4770  436.7830  527.2640  701.2240  857.0440 1042.0670 1045.2230  768.1630  491.4020  335.4450  288.4160  350.0220  499.8320  618.7740  818.8200 1015.2100  767.1000  368.0000  159.7000   71.3210   30.2810   13.2290    6.3230    5.9530    4.0950    4.0860    2.7840    1.7670    2.7740    1.3330    1.0740    1.2440    1.7120    1.1330    0.7190    0.3050    0.3100    0.5080    0.2980    0.7190    0.2280    1.1290    1.1520    0.1820    0.4200    0.5950    1.2310    0.8720    1.8650    2.1820    1.9010    1.5940    1.8350    1.9290    2.5100    3.3820    3.3960    3.8690    5.3250
 67.8150   81.7800  107.9470  140.8680  154.4910  146.7520  155.0120  159.6270  190.5350  241.4780  315.0730  348.7410  338.6080  304.9300  290.8010  303.1960  375.8400  477.2470  589.0990  655.2000  585.0610  453.3010  378.2520  373.1560  449.0010  605.1590  728.9190  886.5090  891.7760  652.3670  427.7440  289.8970  251.1160  303.5120  422.0220  518.2250  695.9620  875.6900  670.1100  330.9000  107.8000   55.5500   25.5280   10.6370    6.7250    3.7560    3.2240    4.2850    2.6180    3.2970    2.2520    1.9220    1.8560    0.8890    1.8170    0.9230    1.2620    0.5410    0.2360    1.3490    0.8860    0.9050    0.6630    0.3450    0.5100    0.4030    0.3700    0.6770    1.2270    0.7640    0.7880    1.3420    1.2430    1.7610    1.9710    1.4080    2.2020    3.1520    3.0280    2.6610    3.4280
 56.6050   72.6030   86.9520  118.3560  128.0900  128.9850  127.5770  136.9340  161.0170  194.7800  249.8960  299.9880  283.3600  259.8940  233.9550  258.1000  312.7180  398.4200  471.3310  535.5670  485.7060  374.7600  312.8110  309.6270  371.2150  499.0000  603.3920  729.3450  746.7760  541.1400  335.2900  238.4600  206.9810  239.5300  352.4330  433.7010  566.5270  719.5650  549.2100  268.2500  103.9000   42.1000   13.0800   11.3700    5.4660    3.4590    4.4660    3.3160    3.4220    3.7880    3.6860    3.1090    1.9120    2.0560    1.3680    0.8820    1.1060    0.7050    0.8000    1.1910   -0.0730    0.5320   -0.4180    0.9720    0.3230    0.4840    0.6510    0.5430    0.5070    0.2670    0.4800    1.6750    0.8840    0.8960    1.4510    0.6400    1.4970    1.4940    2.0560    3.1440    2.9420
 45.9910   54.5650   65.5980   90.3750   96.6900  105.7040  104.8490  104.4740  123.8810  161.9340  198.7140  234.7280  217.8110  198.3270  183.1490  196.0030  248.9590  314.3010  378.9710  430.4500  374.1820  288.2970  248.2600  251.2840  289.7870  392.7810  474.0060  582.3450  585.7080  425.9500  270.5200  188.8900  163.2530  196.0090  286.2710  335.7100  447.1750  561.3480  438.1760  211.1420   84.4200   36.2000   -2.9000    4.7200    5.9180    5.0850    5.0950    3.6420    3.6570    3.1770    2.4400    3.4080    2.7700    2.4220    0.7080    0.8590    1.3390   -0.2390    0.9700    1.3420    0.5020    0.5810    0.2700    0.7000    0.1940    0.2220    0.0110    0.7850    0.2660    0.6380    1.0310    1.0010    0.7530    0.4620    0.8550    1.1010    0.9350    1.8160    1.1400    1.9900    2.3950
 36.5220   37.7070   49.4910   63.6470   73.7620   75.9380   72.5750   83.1400  100.1290  115.5540  145.6800  171.7420  165.7460  145.6230  136.0160  149.4870  187.3020  236.4260  273.7580  313.9440  280.6630  212.6330  178.6950  186.5060  222.3700  294.1500  340.2690  424.7940  435.5080  313.9330  211.7780  149.6950  126.3820  148.4630  205.3180  252.2810  324.6530  420.5100  329.2590  160.2240   70.5010   30.1100   14.3000    3.9000    2.4600    4.0880    3.8640    4.2300    4.0060    4.2000    3.3760    4.7370    3.5380    2.8960    1.1570    1.2420    1.4590    0.3370    0.9350    1.0000    0.9020    0.8590    1.4570    0.2460    0.2370    0.1670   -0.3000    0.2840   -0.1020    0.3330    0.5680    1.2020    1.3120    0.2210    0.0910    0.3890    0.3240    1.4400    1.9140    1.7120    1.8610
 26.6470   35.8020   43.9690   52.7910   51.0030   62.1120   58.6140   62.6940   72.7640   92.7130  113.8380  133.6130  144.4620  123.3980  110.7780  121.0550  146.0750  193.1870  237.7100  252.3450  217.9860  175.1620  150.7120  147.1910  179.1520  228.5320  277.0850  343.3420  346.8050  258.1450  169.1110  120.6090  103.5200  120.1050  172.5460  200.1880  265.3530  336.4400  254.1330  123.9490   63.4540   32.3530   14.8400   16.1000   -6.9000    1.4100    4.8440    5.5120    5.6570    5.2710    5.3020    5.2330    4.7240    4.9430    3.0180    2.9710    1.9410    1.2610    1.1590    0.9440    1.1990    1.0980    0.5640    0.6940    0.0890    0.1720    0.3240   -0.1790    0.1120    0.2680   -0.1530    0.7900    0.2490    0.2260    0.1890    0.3090    0.1220    0.4220    1.1720    1.1000    1.9620
 32.2050   29.2170   43.4470   51.8460   55.8760   63.9950   58.0280   61.6440   72.9770   89.4230  111.3910  137.7590  135.6600  114.7120  105.6870  110.8650  137.8790  173.1760  213.1760  229.1020  213.1280  161.6540  146.3190  139.1110  168.4190  212.1120  264.3690  321.6190  325.7000  249.2220  164.5750  115.3980  101.4400  123.8060  165.9720  191.8230  253.2930  305.0700  244.0230  123.8140   56.8780   32.6020   19.9120   17.2200   -0.5000    2.3000    3.2700    7.0360    6.5100    8.0330    7.9350    7.6240    6.8170    4.7510    4.3560    3.1680    2.9320    0.9930    1.6190    1.2420    0.9330    0.6840    1.4020    1.1780    0.1100    0.0630    0.0180    0.5400   -0.0040    0.5040    0.4220    0.1830   -0.1880   -0.0030    1.3940    0.4270    0.3300    0.6490    0.7780    1.1440    1.4450
 34.6730   39.6740   45.7290   62.1610   65.4640   76.2610   72.7130   76.2500   90.4260  102.4270  135.2970  154.4650  151.6180  137.7720  126.5200  136.5640  178.4660  209.1560  260.3510  282.0890  256.8730  196.0400  176.6990  165.8070  201.7170  263.2090  307.9410  396.2880  399.8290  293.7960  189.8680  144.8290  124.7370  145.1510  198.0310  237.7030  305.7390  387.3450  301.2990  157.7460   70.9980   41.6630   24.9660   18.6060   10.6200   20.1000    7.7000    5.0100   11.7880   10.3460   11.8990   11.9280   10.9830    9.1570    7.5220    5.1790    3.0630    1.7450    1.9180    1.7180    1.5420    1.0110    0.8390    1.2220    1.2710    0.3650    0.2160    0.1360    0.0640    0.5880    0.8630    0.9860    0.2870    0.7940    0.9990    0.0440    0.5990    0.7730    1.4230    0.6370    2.3800
 50.8120   59.7450   73.5690   92.6570  108.2250  109.6040  100.9350  109.7720  125.7440  164.7950  192.3780  229.9360  222.6320  201.4000  188.0270  202.5740  245.3370  314.1040  381.5670  428.0820  385.3950  302.0900  255.4650  254.5710  300.0360  387.1010  466.8380  585.9010  596.4350  441.2020  279.5570  209.4620  186.8910  212.6700  275.9020  341.2580  458.3690  559.6090  440.8800  234.6750  112.0130   63.1950   39.8420   23.5900   21.4270   21.8100   20.5000   11.2000   15.7600   16.0840   21.2500   17.8030   16.4680   12.9810   10.6670    7.1310    4.7110    3.8650    2.5090    2.5750    2.2880    1.9480    0.5420    0.8410    0.8850    0.2960   -0.0310    0.0670    0.2970    1.1140    0.2220    0.8540    0.9460    1.4150    1.1210    0.6960    1.2190    1.6500    1.7450    2.0290    2.7350
 69.7820   87.8750  104.9460  129.8520  152.6630  156.6260  151.7270  156.9830  186.5570  238.4910  291.0820  329.2670  326.9320  301.5600  276.6880  290.3200  351.4570  446.4620  557.6200  618.1540  565.3160  448.3420  387.3700  359.6150  427.4680  594.4670  700.7350  847.2450  859.7200  644.8410  436.3090  314.7500  283.5850  327.9140  431.9000  506.0190  674.7270  823.9050  640.3160  340.9770  174.3740   99.7390   68.5070   49.0440   39.0420   31.7040   34.3600   36.9000   34.1000   31.1100   31.1190   31.3870   29.1690   22.2050   18.1550   14.1930    9.6840    7.7060    6.2230    3.0750    2.9230    1.8550    1.7140    1.5210    1.2420    0.5630    0.8290    1.2450    0.1800    0.8770    1.1420    0.6100    1.3040    1.6250    1.2980    1.7700    1.6470    2.3680    2.1290    3.5740    4.0680
 89.4830  100.7500  128.5500  160.7080  182.4360  195.7820  174.8280  199.2850  227.0060  296.1510  355.0910  407.4130  407.5980  378.6440  343.2910  370.3640  454.1200  575.2250  679.1450  763.2490  701.0640  544.9830  466.9980  465.1950  548.2630  713.4920  861.2770 1045.3240 1067.4370  817.2010  557.7530  406.6730  368.2680  404.7160  556.1890  648.5860  831.2110 1025.0220  817.5600  453.6390  231.8430  142.9800  101.2530   76.3670   67.1720   56.2740   53.6570   55.7300   61.7000   63.2000   56.7300   57.9560   51.5170   42.1580   30.7770   25.2190   17.6340   10.6510    9.9410    5.7450    4.1150    2.9520    3.3890    2.1270    1.9630    1.3740    0.9310    1.0480    1.3210    1.4290    1.3310    1.8560    1.8580    1.8130    1.4800    1.7770    2.1030    2.5820    3.2080    4.2590    4.9680
 94.4260  104.2180  136.3290  168.6360  191.2100  200.0700  193.1800  204.0860  244.2640  292.1160  362.5510  430.1110  423.1140  379.6750  361.1590  386.6050  481.0200  608.5940  719.0990  808.8890  729.8700  586.5390  511.8670  505.4660  588.9960  751.1460  922.3520 1114.9520 1126.5170  880.7380  620.4420  472.3070  436.9830  470.3170  605.7890  704.8610  894.5440 1087.6680  901.0650  508.2100  313.1380  210.6170  165.4670  132.8260  114.3760   99.5400   96.5890   92.0660   98.0800  104.3000  108.1000   95.7800   90.4350   77.1110   57.8380   42.5360   33.3540   21.0970   14.9260   10.7960    6.9010    5.0970    5.2900    4.0440    2.2230    1.3270    2.1920    0.9070    0.9110    2.4800    1.5430    2.1070    2.4050    1.7500    2.4520    2.2670    2.2660    2.2780    3.2670    4.0770    5.5160
 94.2300  100.1180  127.9410  161.7000  187.2270  184.8220  176.3470  189.1910  229.3450  286.3340  339.9390  388.0690  375.7940  355.2570  341.0650  388.2290  452.5250  570.5030  684.4510  748.9800  699.7860  582.7170  511.2170  527.7380  604.9130  744.0850  899.2470 1044.2180 1089.0370  866.3970  663.2400  555.7650  520.9840  545.7410  654.1410  732.2230  913.0350 1080.3630  907.6430  580.2140  399.5320  315.3670  262.4320  224.2620  191.8480  173.0360  161.4440  159.4490  162.0670  173.5000  174.7000  170.2000  157.7800  128.6350  100.6330   76.1270   54.0680   35.2390   24.0610   16.0230   10.8860    8.0210    6.2210    4.4970    2.7440    1.9250    1.9800    1.4830    1.8810    1.6600    1.6870    2.0620    2.4500    2.6430    1.7760    2.3070    2.3930    3.1710    3.9960    3.8620    4.4470
 85.5100   96.2700  122.0430  137.4030  158.3280  164.3580  162.8870  174.4760  206.2120  249.5470  306.2590  344.5110  358.9840  329.3760  326.4430  358.0990  430.5950  524.4350  612.1080  686.4480  656.9020  572.0050  546.7270  542.9810  609.3020  733.7550  844.8920 1012.1840 1056.8180  886.3580  738.6950  681.0220  660.6640  644.1100  710.8860  776.4220  920.2900 1049.0090  951.3250  684.9420  536.9540  465.3030  409.8430  353.2090  319.2430  280.1640  253.1950  265.2960  266.6020  288.4960  291.6100  292.9000  256.5000  214.2200  168.9610  126.0530   87.9410   62.6210   36.5900   22.5210   17.8020   12.3580    7.9050    6.2520    3.9520    4.1090    2.9800    2.7050    1.7240    1.6160    1.3340    2.7850    3.2830    2.3520    2.7140    2.7220    2.7410    3.4180    3.4800    4.6980    4.3410
 92.3020  101.5640  115.9100  132.4230  144.0570  147.2110  153.2130  173.4070  201.5200  245.2540  288.4390  317.9820  334.4870  317.9510  337.5880  357.4340  419.0070  511.9710  587.7970  662.5410  638.7620  582.6060  586.0940  606.5520  655.9820  757.6870  859.1130 1012.5100 1082.9970  958.4640  866.5920  857.2200  877.8960  815.1880  831.9160  879.9600  968.1010 1104.4860 1022.6120  842.5820  741.4080  692.6160  613.9580  547.5150  483.8570  428.5780  405.5890  406.8030  411.5790  428.9760  448.3600  439.1300  399.1000  337.3000  259.8900  189.0570  136.8720   90.5120   63.1050   37.7500   26.7850   17.2190   10.7680    9.1700    6.3480    5.0710    3.0780    2.9480    1.5830    1.6600    2.2650    2.5710    2.7520    2.7470    3.3230    2.5630    2.3980    4.3750    3.5130    4.0350    4.6290
 98.2250  106.3160  114.4530  132.9180  148.6000  156.0840  156.1050  168.4420  204.6770  234.4950  291.8470  324.0140  333.4930  343.5160  345.9460  393.4090  437.3540  520.5020  591.3770  666.1940  653.3650  641.8490  681.0220  714.7610  760.6210  821.7890  916.7890 1047.9560 1122.2940 1059.8490 1027.1090 1099.2460 1116.4910 1016.8720  990.0930 1014.4130 1100.8450 1219.7470 1155.7510 1034.1630  989.9370  922.9590  845.5150  754.7180  671.9550  612.0400  565.0600  557.7170  585.6870  606.9140  624.1190  619.8470  543.6100  488.1000  368.9000  267.5300  187.8050  125.9950   85.4610   52.0840   35.3650   24.9710   16.7290   11.7150    8.3210    6.3920    5.0810    3.4650    2.3000    2.9050    1.9040    3.9640    3.8630    3.3140    3.6730    3.0670    2.4830    4.0080    4.5320    4.7020    4.9290
 97.9760  112.8290  123.0160  130.4120  151.9260  158.6770  153.5750  180.6440  205.1280  249.1310  288.1190  331.3410  351.6240  351.3630  373.8420  421.7300  473.3320  548.6360  618.1840  692.4840  719.5090  721.4450  765.5620  842.2290  861.6700  938.6010 1006.5740 1138.1760 1236.6990 1226.3000 1253.7110 1369.4910 1398.9190 1276.0220 1204.0450 1178.9430 1250.0620 1336.3610 1354.4050 1304.1750 1273.1480 1212.1370 1106.7830 1005.0450  878.7320  795.6570  747.3870  725.0720  763.4650  798.6470  830.4280  808.9420  728.5590  620.5300  502.1000  367.6000  253.4700  172.0880  109.4850   70.3650   47.4270   34.1450   24.9320   16.7510   13.0330    7.8400    6.2280    3.4310    3.1800    3.6060    4.5730    4.2650    4.2660    4.2440    4.5130    2.8760    4.0080    4.8600    5.3490    4.8930    4.5970
107.2950  117.5450  124.1070  132.1770  152.3180  168.2950  172.2070  193.6880  225.2600  256.7700  306.0340  345.7250  363.5550  384.3060  432.9550  485.2900  532.9010  599.2730  666.2920  741.6070  792.2410  817.7490  913.6210 1000.3230  973.4140 1035.0010 1138.7830 1247.5410 1378.4450 1391.0450 1464.2480 1623.7610 1682.9730 1519.0870 1438.5740 1386.2160 1432.2890 1526.9770 1582.8980 1558.7240 1537.7970 1507.4040 1378.7630 1236.5850 1092.2180  983.2040  929.9550  929.1010  955.0700  996.3820 1023.6980  999.3670  907.6450  756.1280  582.6800  456.2000  326.0000  216.9100  142.6590   95.3730   67.3600   49.5570   35.0240   27.5330   21.2700   13.1460   10.1750    6.2680    5.4800    6.1700    5.1110    5.0430    5.5740    4.6740    4.1400    3.3900    3.3370    5.3330    5.4380    6.8690    6.2770
124.3070  128.9270  132.9990  142.8170  168.3620  174.9790  188.8260  211.9740  235.4050  293.0920  340.7760  374.6580  415.4990  442.1930  502.9410  537.7830  585.9160  652.8840  737.8940  830.9630  900.7150  915.6800 1019.7430 1123.6960 1123.0360 1178.9060 1274.2450 1417.2680 1530.8500 1597.8760 1698.0620 1896.9480 1944.6140 1765.2660 1635.0650 1583.6290 1601.3560 1761.1220 1801.7120 1787.9480 1778.4460 1753.7040 1628.3590 1440.8040 1273.0360 1152.1930 1083.1270 1091.8040 1099.5390 1170.9150 1202.7710 1171.9300 1058.0580  891.3740  703.7430  525.2900  396.3000  278.7000  178.1900  122.9740   96.0010   70.5900   53.0300   39.6730   30.3800   20.0020   15.0020   10.7000    7.9540    7.1530    6.4900    5.7980    5.2860    6.2880    4.9840    4.7840    5.0320    6.0160    5.6840    7.5150    6.3220
137.4490  138.7230  149.6640  171.4000  191.9880  190.4320  207.7340  239.4770  272.8670  314.8900  360.2950  429.7360  435.3560  481.5050  537.3300  580.7730  643.7020  727.2970  807.6160  923.8330  989.6030 1009.9950 1121.3310 1228.3680 1257.7300 1317.4760 1429.1560 1560.7700 1717.6650 1787.2670 1901.9220 2101.6590 2128.7110 1950.5460 1800.8740 1765.9500 1839.9420 1944.9200 2007.0930 1989.7470 1993.4070 1918.5930 1783.2280 1612.4630 1420.6470 1295.9800 1213.7610 1213.5540 1249.5230 1320.3520 1356.0020 1307.3450 1171.7190  986.0290  782.9420  597.2760  435.9500  333.7000  232.9000  157.7900  134.3370  110.1480   87.3110   69.4800   51.0560   35.1530   23.2940   16.6510   11.3280    9.1770    8.9810    7.5360    7.4950    6.2930    7.4040    5.6220    5.4290    6.3480    6.3650    6.3250    6.9990
150.4350  155.5580  167.9190  185.2460  201.7040  211.8290  220.7220  264.6130  300.3940  342.8210  390.0760  461.8440  469.4200  525.9290  583.8120  634.1820  686.0320  772.8430  888.5330  990.1340 1061.8500 1093.5750 1219.5180 1311.4860 1339.2580 1391.4470 1512.7460 1696.5670 1863.7610 1901.3200 2012.8050 2216.0250 2265.7880 2076.9240 1945.6360 1918.7490 1986.9020 2132.9230 2176.4650 2169.0650 2142.1090 2049.0530 1894.7880 1710.1390 1521.7630 1414.1440 1343.0610 1345.4280 1366.2730 1410.0150 1468.6260 1413.3530 1278.8430 1078.6340  836.0520  652.7900  490.0940  363.3800  295.2000  244.3000  200.9200  176.4920  149.9590  117.9140   87.0860   67.0230   41.0240   30.7700   18.4480   14.4120    9.0710    9.6960    7.6900    8.3270    7.4340    5.9260    6.4950    7.5130    7.8710    8.0230    7.2240
162.2530  168.3920  186.3600  196.7400  208.6590  227.7470  237.0260  277.3370  311.8140  357.2630  415.9960  479.0880  515.5280  556.7010  609.6640  681.0640  734.6870  845.6400  935.1680 1069.3450 1111.8900 1156.2390 1265.5500 1351.0830 1402.6350 1497.3350 1602.7720 1821.3490 2002.6940 2001.4100 2112.6550 2331.3140 2348.2350 2162.5280 2071.0790 2026.2140 2135.7600 2340.6270 2382.2520 2304.3150 2245.9970 2138.3640 1993.8000 1780.9180 1615.1820 1482.1080 1431.7620 1438.2580 1492.6340 1552.8980 1571.0930 1516.1860 1357.4020 1158.9690  924.4590  723.9830  556.9480  447.8670  392.4600  360.8000  346.7000  301.1900  262.4100  211.0630  161.2400  113.4460   75.8910   50.0860   30.6300   20.4760   16.5040   12.5800   11.7350   10.2980    8.2190    6.9980    7.1590    8.5530    6.7790    8.7120    8.4390
169.6930  183.9860  193.0130  217.4820  216.5510  239.5590  260.1460  296.9740  320.5980  371.0180  432.6290  508.3330  523.5410  564.3270  612.1000  676.5500  757.8090  856.0180  966.8070 1099.2460 1156.0890 1176.9450 1284.1140 1390.8900 1425.7060 1540.9770 1695.9150 1905.4860 2100.8000 2138.6790 2142.7440 2374.0350 2378.8640 2230.6410 2171.3050 2172.1350 2320.9350 2531.1800 2623.3140 2482.3510 2360.4640 2240.2180 2058.0210 1855.0760 1681.0270 1596.9850 1559.6060 1585.1280 1650.7070 1714.4300 1734.2390 1641.3110 1479.0850 1236.7190 1007.1160  823.1670  675.6990  575.1880  518.0230  529.3600  543.5000  511.2000  439.8700  354.8140  268.4820  187.6340  124.9890   84.2260   50.5240   33.9300   23.5970   17.1740   13.9600   13.0240    9.1070    8.0030    8.3500    7.9440    8.0080    7.0390   10.3060
199.4570  195.7630  209.7280  221.5230  229.3680  242.9630  260.0780  282.2500  331.6960  379.9980  439.9390  500.0380  548.1070  565.1700  607.9900  707.9750  764.3690  862.5260  988.9040 1115.2950 1161.9940 1210.7800 1298.2770 1421.7260 1468.2640 1564.2170 1734.0280 1965.2550 2148.3950 2196.3050 2262.0450 2454.6060 2468.2450 2335.5240 2267.7420 2331.1300 2494.1060 2764.8370 2832.5650 2647.9680 2503.3260 2328.2270 2167.2830 1967.8520 1816.3250 1734.1470 1725.1070 1806.8890 1884.3980 1937.6810 1918.1370 1798.9050 1607.1870 1355.5390 1128.1280  942.5760  829.9630  732.7810  723.3790  737.6810  774.4300  773.3000  682.7000  543.5600  413.3200  300.2050  198.7900  126.8230   74.0140   50.0440   32.6030   22.4570   17.6460   14.3040   10.6890    8.0200    9.1660   10.1600    8.9560    9.1660   10.1650
202.4300  204.5660  209.2980  237.9560  239.3580  251.1640  261.6040  290.1500  311.6420  373.9550  424.6920  497.7830  533.7340  558.8190  596.0940  674.1950  770.6620  872.6830  993.0400 1113.6040 1171.0630 1206.3750 1318.7680 1429.7880 1490.5800 1588.8510 1791.4700 2034.0030 2238.3250 2273.8120 2332.0740 2533.8840 2553.2920 2470.8190 2397.2260 2505.7420 2710.4510 3029.7430 3101.2640 2874.2900 2658.0750 2451.5450 2284.9330 2100.1380 1959.4400 1901.4260 1937.4530 2030.9560 2133.2900 2189.9700 2157.9520 2021.8070 1776.2810 1517.5720 1279.6240 1109.5980  985.1340  940.7130  939.0740 1006.3110 1058.6400 1061.9400  943.6000  789.7700  587.6100  406.2940  274.1780  178.2060  107.9190   67.0560   44.4920   29.8300   20.2540   15.2110   14.1210   10.8270    9.7000    9.2890   10.0390    8.8190    9.8310
215.7380  215.4580  229.9680  231.6310  234.5830  262.1120  265.1110  289.2550  317.6060  369.0920  423.5450  462.9320  510.4970  542.5920  616.9010  681.7620  765.0120  857.4890  981.0300 1094.3820 1170.0620 1210.9830 1352.7510 1482.7190 1513.3210 1634.6950 1837.9990 2067.5630 2297.8190 2366.2580 2414.1640 2637.8520 2665.7960 2586.6740 2573.5630 2668.4850 2900.6110 3273.8470 3382.9920 3119.7090 2855.1390 2649.2170 2437.6730 2258.2060 2132.5350 2113.2870 2164.1180 2294.2410 2406.8060 2454.2820 2396.0200 2215.9210 1944.7860 1671.3460 1428.6230 1268.9350 1168.1950 1134.9000 1178.2240 1277.0020 1354.1800 1334.0170 1201.3700 1007.6600  751.9300  521.6100  359.8600  220.7970  138.9100   86.2230   56.0040   37.1590   25.3930   19.6670   14.6470   10.6150   11.8680   11.0920   10.8570   10.1250   12.0770
245.4960  234.8260  243.1950  236.8260  245.7460  260.2450  260.3140  298.2350  315.5990  377.3300  411.3700  454.1870  521.5660  540.2000  614.0630  683.7660  759.5530  844.3170  969.5260 1103.9290 1185.5780 1253.7620 1354.1060 1477.8860 1545.6970 1677.0850 1841.7120 2128.4550 2350.9630 2461.1190 2552.4280 2754.3520 2817.2130 2709.4600 2715.9710 2833.9440 3112.0920 3491.4650 3617.5710 3360.8200 3068.6040 2818.5020 2591.3990 2420.9420 2305.0120 2290.8430 2372.3650 2538.5880 2657.5560 2710.9050 2650.0600 2451.9500 2112.4550 1817.0880 1567.6620 1392.8490 1323.3080 1313.5400 1361.3080 1477.9520 1575.4080 1563.3720 1417.2750 1166.5600  904.2900  631.9700  420.7700  273.3890  157.7440  101.8590   61.0810   39.9340   29.3330   22.2260   17.2150   12.1660   12.2380   13.3310   12.4900   10.0770   12.7870
246.6840  238.0940  249.7140  233.6220  255.5080  274.2470  276.8770  297.8810  320.8260  372.2250  424.7900  460.3320  510.8760  544.3700  610.9560  693.9330  763.9740  854.0770  960.3560 1101.6200 1181.6080 1270.5550 1405.2230 1537.3190 1591.8810 1728.4800 1867.4850 2147.9160 2446.4510 2557.5020 2667.8320 2866.8750 2937.5300 2850.9600 2837.8300 3004.8780 3274.8740 3652.1810 3793.8010 3549.7200 3242.7030 2962.7290 2737.7420 2555.2740 2452.3200 2452.3540 2539.5510 2709.9170 2847.1930 2908.3920 2825.1130 2603.9470 2284.0510 1942.1110 1675.1080 1521.5890 1426.1450 1426.9590 1494.7860 1622.8890 1742.2240 1728.2570 1560.1110 1284.6590  969.0400  724.8700  466.3000  302.7200  172.0820  106.1850   68.3690   45.1040   28.6060   24.4910   18.8920   12.5480   13.3570   12.4810   12.4480   12.4700   12.0330
248.4330  246.1070  250.7800  249.3890  250.4170  266.7580  280.8560  309.9290  321.6920  358.8740  411.2560  465.3640  515.8500  563.0350  634.2250  701.1330  755.0090  864.0890  988.9820 1106.8840 1242.2200 1289.1350 1450.7640 1588.8110 1636.9060 1766.4650 1939.3320 2222.1510 2507.0030 2638.7980 2754.6070 2976.4060 3080.4210 2947.2970 2975.7700 3063.6990 3331.4310 3726.7820 3897.7560 3672.6190 3389.5400 3114.1490 2847.1540 2651.1410 2567.6240 2548.8590 2659.2750 2823.2280 2975.0290 3050.0480 2962.8720 2704.3770 2355.7960 2022.4700 1745.3200 1580.7880 1475.3260 1483.1160 1555.7950 1691.8360 1806.1020 1816.2110 1638.2340 1327.4200 1001.8460  728.4100  500.7400  330.0000  178.8600  111.9020   70.7220   47.6810   32.0210   23.7410   18.5020   14.4730   12.8750   12.8950   12.3250   12.3230   12.3430
249.9040  248.3790  238.6340  247.3280  258.6950  251.9170  274.6170  305.3360  325.8400  359.0770  404.9650  467.5590  527.5590  561.6250  637.0320  697.4130  787.2760  876.2240  977.0160 1128.9870 1213.2040 1318.5910 1515.9100 1622.2750 1699.7380 1780.5340 1985.4020 2244.8790 2506.9330 2662.8750 2834.0380 3083.0140 3175.0770 3041.2270 2998.6060 3133.3120 3410.4470 3803.6730 3965.3430 3756.1620 3442.7250 3215.8390 2943.2840 2752.7360 2640.6200 2592.1010 2707.5760 2886.2510 3019.1670 3108.0030 3027.0320 2768.8130 2453.1510 2070.1540 1775.3610 1596.2860 1500.5920 1482.9620 1569.7410 1706.8130 1807.2550 1807.9070 1621.2040 1336.9520 1003.4540  724.4870  480.6300  343.1400  208.3600  116.9400   74.2810   47.4500   31.4850   23.9790   19.5530   13.6300   13.9810   13.0370   12.6880   12.4180   12.4250
250.4790  240.9170  249.1060  250.8040  233.9200  261.7130  282.6930  301.3960  337.0010  363.8750  408.1520  450.1000  530.2270  573.1900  632.9750  719.5510  791.6910  890.5590 1007.9980 1142.2040 1230.6650 1349.6170 1505.3330 1667.7870 1725.2640 1807.0580 2010.3380 2259.0800 2547.3760 2723.2730 2865.8790 3135.7090 3219.2560 3102.8860 3049.9650 3146.6990 3397.8590 3784.2070 4001.7900 3769.4460 3492.2330 3246.8610 3016.2900 2770.5150 2644.0150 2610.7430 2711.4760 2870.7860 3030.6650 3083.9730 3009.4400 2793.5740 2431.9100 2091.5750 1779.5360 1594.2780 1475.7140 1453.7280 1520.2660 1648.5500 1725.9970 1741.7440 1544.5640 1280.9530  968.1180  685.8680  456.7800  310.8800  215.0200  139.1300   74.8500   44.5370   31.1930   22.2970   17.1960   14.6140   12.9100   11.9980   11.9190   13.1470   12.9710
245.7350  236.6170  242.8060  246.1430  251.0500  259.3090  258.9700  303.7780  349.1360  368.0670  411.0810  457.2660  524.3630  561.9590  630.6380  736.3410  789.6330  882.1420  998.1040 1144.5570 1236.3590 1354.0150 1506.9010 1666.4860 1728.3490 1851.8770 2017.5370 2257.0590 2546.6720 2687.4170 2837.5020 3155.9540 3230.5780 3108.3400 3040.0240 3122.1660 3402.8420 3721.9840 3918.1600 3720.5080 3486.2730 3246.0700 3009.9440 2742.3340 2633.0930 2597.2330 2660.9140 2793.5140 2938.3200 3031.9380 2980.0520 2730.7080 2411.9230 2045.8280 1759.0500 1554.3480 1417.7260 1386.8070 1456.1780 1517.7290 1622.1050 1618.4350 1461.2350 1199.8660  919.4240  644.4060  427.4400  275.3000  176.0500  142.6400  101.4300   46.9600   30.8310   23.0410   16.4090   13.1860   12.3230   13.6410   11.1620   12.0960   12.6800
248.5940  226.6310  226.4340  239.8580  245.5320  251.9110  257.7540  286.3070  329.0620  355.7080  415.6210  461.0230  509.3160  567.8630  641.4870  736.6460  783.8360  886.6710  988.1300 1163.3250 1241.1380 1347.6420 1524.1300 1668.2880 1732.7790 1807.2040 1987.8890 2239.8030 2500.6600 2652.4570 2838.3050 3122.7230 3200.3780 3036.0660 2992.0410 3064.0110 3293.0040 3621.7740 3771.4580 3623.1930 3420.6370 3190.1390 2926.4050 2743.0130 2562.1400 2525.0370 2584.4780 2726.6060 2857.1470 2930.0910 2876.9560 2658.1620 2365.0930 1997.0220 1700.6390 1482.3440 1352.2080 1317.1050 1352.1860 1421.3890 1514.3670 1496.2960 1356.0870 1105.5150  834.0710  590.4860  392.4120  246.8010  154.1060  107.6900  103.5900   57.6000   28.2600   22.2760   17.8840   13.0720   10.7860   13.6100   11.4600   11.2420   11.8620
233.4880  225.5040  220.6140  223.5100  228.2720  233.3290  264.7000  292.9530  327.1430  354.2690  394.6310  452.7000  498.3450  548.2570  610.8610  717.4970  775.3220  877.2940  973.4450 1106.0390 1208.5360 1331.4800 1498.6020 1639.7320 1684.6680 1782.7680 1924.6860 2169.4110 2416.3420 2601.4680 2762.8440 3071.7640 3128.6120 2962.8320 2863.7260 2971.6520 3166.9660 3486.0810 3645.4340 3538.6510 3306.8720 3087.6360 2882.8690 2651.6380 2488.0770 2429.5710 2498.4240 2585.7640 2732.8610 2816.6400 2790.6430 2564.2090 2270.3980 1921.5070 1629.5420 1423.4930 1285.2200 1241.0000 1251.7740 1339.6960 1403.3510 1384.3300 1246.4380 1021.2030  763.4780  544.0620  365.0950  237.6010  145.0130   88.2290   69.3100   68.4800   51.0100   27.7700   17.6030   11.8700   12.0090   11.4820   10.4950    9.6380   10.7720
219.0880  210.9230  207.3380  221.8410  220.5230  235.9390  253.5070  282.3370  318.3220  349.1740  394.2560  425.3790  484.9140  543.0220  618.9980  700.9170  755.4290  835.0270  969.2980 1074.4920 1181.7440 1297.0880 1444.2720 1591.5810 1622.5890 1703.3590 1848.8890 2096.8250 2334.4000 2522.8060 2673.1490 2960.8130 3037.7400 2833.5670 2783.7220 2820.0700 3025.4560 3325.9740 3507.4510 3380.8210 3215.9580 2996.1190 2785.9640 2552.1510 2388.4090 2327.6500 2372.4850 2492.4870 2616.3260 2684.7410 2647.1840 2453.4400 2192.8370 1837.2510 1552.0200 1354.2180 1213.8710 1153.9310 1177.4710 1235.2000 1319.6550 1300.5020 1169.7430  949.0890  724.3890  510.9900  338.8550  219.1300  136.3260   85.9690   55.8240   42.4700   53.7300   46.9200   19.5300   12.2900   11.1990   10.0770   10.7430   10.5130   11.6310
199.6770  204.3990  211.8230  195.0500  206.1630  237.0430  249.5110  275.9050  294.2800  332.4610  375.5920  420.6970  476.2590  517.6010  601.3050  674.7100  711.9180  802.4410  906.3340 1043.4330 1136.3780 1232.4390 1395.8020 1534.9900 1572.8560 1656.2760 1790.2340 2003.9110 2259.7280 2415.7120 2559.0490 2831.4400 2909.5400 2740.4860 2654.2660 2695.9270 2899.4290 3219.6900 3350.3390 3265.9190 3082.8550 2895.6380 2657.5410 2464.2710 2292.5760 2239.4530 2261.5950 2373.7590 2514.5690 2559.3840 2549.6730 2353.8330 2074.1640 1776.4140 1491.9310 1298.8260 1179.4930 1114.3690 1135.0790 1199.3190 1253.6270 1232.1320 1107.0790  918.3370  690.5450  498.6110  332.5170  208.1960  128.9750   79.9320   52.9490   35.5270   33.5500   44.6200   34.5600   13.9400   10.3240   11.1520   10.2080    9.4720   10.5030
195.1440  205.0770  197.5780  200.0760  208.1970  224.9800  230.6120  264.0050  282.8120  333.4820  357.6720  391.8440  459.9450  501.4330  559.8110  644.2580  688.5890  776.7010  876.9900  975.1360 1079.7320 1167.3930 1328.8660 1457.6310 1511.2040 1581.6550 1725.1690 1914.3880 2190.0060 2325.4000 2437.0580 2703.4790 2779.3160 2632.1040 2556.1790 2608.7840 2803.5930 3077.2390 3225.2650 3130.0990 2952.3250 2745.9970 2551.4210 2361.8980 2220.3230 2144.2910 2188.6230 2319.1970 2415.7110 2458.6540 2455.5690 2266.6010 1979.5720 1702.2590 1435.2460 1254.6740 1146.8220 1092.4410 1103.1940 1174.0410 1236.8580 1232.1020 1099.5440  907.6060  692.7990  489.1240  328.1390  204.7130  129.1880   80.2460   48.6400   34.5040   24.4460   24.7300   42.8000   32.2200   14.3000   10.8620   10.1160   10.2120   10.2710
200.4050  196.9720  192.1570  197.0510  196.9360  208.8560  222.7510  243.6010  270.4320  308.6750  341.8250  365.4830  417.0290  467.2380  533.9420  606.4580  643.0000  744.0750  833.3010  943.0250 1064.0620 1116.8020 1252.6070 1357.2150 1424.1250 1503.6810 1648.9910 1824.4480 2099.3430 2202.5980 2322.0860 2595.4900 2617.3500 2485.7390 2452.2400 2514.6570 2696.2330 2974.9790 3130.2030 3013.4330 2836.3160 2630.5300 2441.4930 2257.2400 2120.1380 2086.0070 2143.6810 2245.2900 2342.7650 2406.6470 2351.9360 2188.1490 1940.8920 1647.1600 1401.8840 1231.2080 1118.9730 1085.7450 1104.6440 1201.2700 1244.5580 1256.0300 1112.6780  910.5550  698.8920  487.4740  329.4420  205.3750  130.8140   80.4610   50.1240   33.6880   24.1260   19.1470   22.0900   38.6000   26.2400   13.1200   10.5720   10.0120    9.6050
192.6330  181.8320  179.6430  187.8000  180.8240  193.3530  209.3320  231.5430  255.5540  282.1110  319.6130  352.6410  391.7840  436.6700  512.5840  564.6960  625.9400  686.9400  782.4680  905.5260  981.0920 1062.2480 1202.4190 1299.5830 1334.7010 1420.8840 1559.1420 1744.7740 1986.9640 2100.4160 2220.7250 2447.3900 2516.8210 2405.4270 2377.3800 2444.8610 2613.7320 2935.4630 3048.7410 2940.6440 2738.5040 2550.8330 2352.7420 2163.1620 2061.5500 2018.4120 2081.6470 2190.8850 2312.4320 2349.9850 2318.7520 2145.6450 1877.5960 1607.7320 1369.2160 1214.0650 1111.5100 1094.1020 1120.0030 1209.3900 1267.9800 1265.9370 1141.3740  930.3620  712.4220  492.2980  340.1780  207.0130  132.3330   79.9020   54.2320   33.7300   24.2860   17.3430   14.4190   18.2800   33.8900   32.9600   11.5200   10.2220    8.5810
188.7630  173.4840  177.6810  172.9160  180.6190  190.3330  197.4540  222.0570  240.8380  271.2760  307.7810  341.4440  370.6700  425.2560  471.0010  527.2320  586.6890  650.5840  747.5750  849.8340  954.5160 1018.8510 1131.4330 1253.8470 1299.0570 1374.9120 1488.6240 1664.4470 1907.7620 2005.5720 2145.2010 2378.5700 2442.3880 2303.0310 2266.9260 2365.3060 2533.2750 2833.8040 2963.1250 2845.4170 2666.1370 2435.5370 2249.5630 2127.5030 1981.3970 1956.3150 2022.6610 2139.7210 2252.8580 2314.0420 2286.3670 2090.9080 1845.4920 1569.9860 1334.3490 1197.0830 1100.5200 1104.2410 1125.1270 1218.5150 1288.4330 1295.2340 1162.3680  953.0190  732.2460  502.6310  346.5310  210.4630  135.9020   84.5220   55.1720   38.0290   25.0820   15.9280   15.3180   10.6060   16.5900   36.0300   21.8300   11.2340    9.3450
165.9200  168.1300  176.0910  172.2350  178.0740  180.3860  189.1120  209.8480  237.8180  249.9730  285.7940  327.9010  352.0770  395.9140  438.0880  499.1050  568.1410  626.6400  696.2660  793.8070  902.6270  950.0370 1071.8680 1167.7160 1226.3520 1326.2870 1441.4620 1607.7310 1854.9540 1942.6060 2064.8490 2261.5200 2317.8820 2226.3750 2176.6640 2274.6410 2465.3010 2772.2560 2853.9350 2780.0570 2556.4890 2377.6400 2183.9470 2036.3050 1917.5040 1927.9770 1987.6380 2106.8180 2243.7900 2265.9410 2217.3530 2056.7520 1788.9260 1526.5210 1301.6940 1186.2990 1096.6880 1105.8180 1124.7010 1229.4070 1311.4590 1315.6420 1170.8720  970.2150  730.5620  512.9130  354.5600  213.2150  136.2990   85.8250   52.6540   34.9770   23.6500   17.3970   14.3430    9.7870   11.0950   17.2400   27.7400   24.1800   10.1900
158.1540  161.7160  168.2020  161.5080  159.4700  184.1340  180.5900  191.1570  219.5950  248.0490  270.4240  298.2230  343.5760  365.5870  415.4620  500.3500  531.9360  589.3750  666.8320  759.2250  848.7400  920.8930 1037.5390 1137.0790 1174.8000 1254.0890 1378.7570 1541.5590 1778.1200 1864.3270 1987.6490 2191.3630 2217.1430 2119.3790 2118.9980 2196.8820 2388.6040 2667.5160 2793.5930 2674.7660 2482.2610 2269.4150 2108.2460 1949.1060 1898.7200 1882.8870 1929.9290 2051.1960 2176.4200 2228.1290 2146.0300 1986.7400 1740.8430 1489.2910 1270.2040 1147.2640 1074.9740 1066.1540 1142.2970 1230.8190 1321.4850 1314.3800 1168.8750  962.8850  730.3000  514.5900  353.4590  226.4960  140.3370   82.7000   54.1820   32.0400   22.7520   18.3960   12.9420    9.8160    9.9000   10.6310   13.5000   29.8200   31.1200
157.9360  159.3840  159.9310  152.6560  155.7930  171.5150  168.7890  180.7090  208.5400  235.8530  260.8610  290.8740  326.8080  352.1240  412.0740  476.4860  502.6400  570.4160  649.9530  731.6240  812.3580  886.8060  979.1300 1089.0500 1138.9270 1195.6660 1324.5870 1487.0460 1699.5330 1796.1680 1918.7390 2097.5930 2153.5740 2045.3850 2055.9820 2125.6240 2307.7110 2587.5590 2722.1370 2586.1510 2386.7190 2195.0090 2026.5680 1881.7580 1825.5160 1819.2420 1890.8560 2005.4410 2091.4890 2135.6680 2101.0940 1928.0230 1672.4950 1445.7270 1218.7760 1110.4410 1043.0220 1044.9500 1090.9030 1194.0360 1287.7550 1296.2310 1142.1860  937.3050  707.7570  504.1190  331.8430  212.6180  134.4240   83.6150   50.7870   30.6610   22.3900   17.1260   12.4370    9.9270    7.8760   10.3930    8.3420   12.8400   31.6800
157.9110  153.4050  143.3840  152.6010  157.9390  160.2680  159.9780  181.1750  186.7660  221.5090  254.0230  281.7450  311.2580  350.6480  396.5820  443.3210  477.6050  542.2270  619.8820  687.1660  792.1270  866.8950  960.4670 1052.6620 1104.3150 1137.5480 1268.4000 1420.0050 1614.8190 1724.3760 1845.2080 2002.7590 2085.0330 1980.1850 1975.8120 2041.6020 2202.1010 2488.9170 2607.9560 2472.7990 2290.9530 2145.6940 1951.5830 1832.3360 1745.6550 1740.4090 1814.9550 1895.6960 2015.3430 2063.3090 2023.1600 1852.8500 1605.4890 1398.1220 1179.3380 1064.6390 1011.2330 1005.6450 1051.8030 1148.6900 1221.3920 1222.4560 1088.0910  893.1890  678.3250  482.6200  318.7890  208.4440  126.7680   76.6330   49.6470   32.4820   21.8620   16.1440   11.9420    9.3540    8.7420    8.5020    7.3200    8.1960   14.9600
148.1710  145.6350  139.9360  141.9410  151.7950  146.4680  159.5220  178.3530  192.1700  209.3230  236.9840  282.6350  306.6080  334.0130  378.3380  434.3530  461.7670  527.7290  582.5160  668.2220  747.4800  819.2160  927.4580 1005.6370 1033.0100 1109.7010 1214.1080 1360.5150 1537.6720 1645.1940 1753.8150 1943.6150 1998.6900 1924.1610 1891.2640 1956.9350 2130.3860 2364.2640 2488.1290 2385.8650 2202.7050 2039.3480 1892.9560 1751.7960 1669.7980 1659.0720 1718.6060 1837.4180 1909.8360 1958.2430 1927.5810 1769.9540 1545.3450 1323.8560 1132.5000 1011.0410  946.8870  945.7750 1002.8230 1091.7870 1158.7100 1152.7600 1039.2190  847.5660  642.1470  449.0220  297.8220  194.6510  119.4730   72.9980   48.5020   27.6420   19.7540   15.0770   11.5420    8.3160    7.1670    7.8210    7.1720    7.4430    8.7920
133.4740  135.6320  130.7960  133.9570  130.6250  144.9070  159.7040  161.0340  173.4320  204.4400  231.5020  256.1100  290.7560  316.3700  360.2580  410.5160  453.3120  486.0290  555.4700  655.9910  709.2790  772.9460  895.0460  967.0050  997.4620 1069.8000 1170.0330 1300.1760 1485.0170 1592.7470 1690.7260 1883.4800 1912.4680 1828.2320 1812.0500 1850.4070 2031.6980 2253.3810 2369.2630 2267.5190 2119.8560 1941.0740 1822.0150 1689.4720 1597.9690 1579.8760 1619.0310 1734.5580 1798.1660 1861.1930 1815.8590 1653.6930 1479.4240 1243.7230 1065.6190  953.0630  905.2040  885.8590  932.8590  998.3500 1062.5710 1054.7280  951.3470  792.1440  584.1800  416.7580  275.9130  180.3670  113.0120   67.7730   44.2920   26.2160   17.4870   13.7640   12.1710    7.8640    7.9030    7.0050    7.6820    6.2280    7.0170
138.7490  131.2970  126.8900  128.5900  123.8810  139.8770  153.0990  159.8520  170.8700  186.1180  222.0460  239.1420  275.9420  304.3870  355.6680  401.3990  429.3930  481.1570  533.9510  615.4480  686.2060  742.6010  852.2640  914.8770  948.8740 1017.5280 1087.5520 1243.2350 1410.7990 1518.3290 1586.9590 1769.7000 1827.1930 1734.9670 1701.1600 1771.2140 1891.1020 2115.9420 2203.8520 2111.3260 2006.6310 1840.0940 1710.8040 1596.1630 1542.8290 1484.0790 1530.7420 1649.2730 1695.4920 1768.2120 1719.7580 1590.4300 1380.7910 1179.0070 1010.1990  874.2670  846.3970  827.8960  854.3760  912.9650  977.6650  967.1410  850.5810  724.4760  534.4170  385.9530  254.0090  165.2170   98.0680   64.8370   39.2630   27.4670   15.9540   13.0380   10.5520    6.9810    7.1200    6.4050    5.6590    6.6270    6.3160
123.1600  115.5710  110.0700  112.2040  116.9520  127.2200  136.2450  142.5990  163.6070  179.7420  218.0180  228.8770  258.2160  292.3590  328.7570  373.9240  391.7440  454.4830  495.8170  570.9300  644.3700  712.5070  791.0640  879.7080  887.7040  959.8690 1027.9530 1170.1160 1304.7260 1417.3520 1522.6050 1663.4370 1752.0730 1634.5370 1612.8480 1646.5190 1775.6520 1968.3170 2055.1910 1987.1430 1881.5610 1740.2550 1625.5790 1490.6030 1405.4200 1402.3520 1436.5020 1511.5360 1567.4720 1618.6660 1612.2400 1465.3770 1275.6410 1103.4880  950.0250  819.3670  769.0180  757.3410  770.2180  821.3930  884.0920  883.1560  785.8700  651.5950  493.6480  346.8810  227.9430  150.3640   88.7500   55.6430   37.2960   23.9950   15.5460   12.8480    9.7900    5.9220    6.1190    7.7660    5.2460    5.9290    6.2710
111.6790  110.5760  109.3380  112.2400  106.4190  118.8990  125.5090  136.9990  154.8500  172.3730  190.4110  216.3040  241.3750  268.6760  311.3750  340.9860  379.6710  419.9140  484.0320  531.8060  613.9530  667.9860  744.7900  837.5210  847.6440  913.0250  978.5890 1084.7420 1231.4950 1330.5140 1427.1860 1574.3050 1641.5100 1547.0850 1498.2840 1546.8780 1654.1050 1848.0120 1947.2330 1861.4590 1755.1850 1638.6710 1524.5090 1398.4580 1322.2170 1314.3750 1350.7500 1414.8440 1467.3080 1530.8370 1491.6780 1372.4150 1195.1410 1028.2490  879.0300  761.9220  700.2540  680.9450  706.7170  743.7220  803.2520  797.2770  727.5000  584.7530  448.8570  309.6680  203.8900  135.5780   83.1360   50.9340   31.2710   22.8390   15.5780   10.6160    7.5990    7.1220    5.4660    5.8250    5.5820    5.0160    5.8470
100.1450  100.1730  105.1100  101.1970   97.1550  102.5680  114.5140  122.9770  145.1490  157.0930  182.2800  202.9060  231.6670  258.9090  287.4710  328.4480  356.3700  383.9600  450.3110  499.9600  563.2430  615.7440  704.1120  785.9260  807.2360  848.8360  903.3380 1029.5940 1158.0710 1246.6330 1316.9610 1456.0820 1535.4540 1440.9220 1393.8770 1439.2080 1527.7070 1685.1190 1819.5940 1704.2030 1638.2170 1535.2870 1416.2890 1304.2840 1236.0730 1210.7440 1229.8350 1294.4700 1344.0760 1400.5060 1374.2090 1268.3840 1121.1600  952.5170  807.5060  706.5160  649.7230  629.1920  643.4490  672.8260  726.9730  707.8420  649.4290  527.6980  403.2010  277.1050  186.6130  122.2760   73.4640   46.0010   30.5410   19.5730   14.0640    9.4050    7.7800    5.7200    4.5110    5.1420    5.5470    4.8600    5.6050
 94.0830   88.5320   89.4460   91.8920   93.8930   98.4060  108.1310  117.1000  133.5560  141.6000  164.9630  184.9710  210.5880  236.7980  271.3830  304.3460  337.6460  364.2100  419.6560  467.3730  524.3460  578.0950  658.2250  701.1610  738.2070  772.4610  848.5280  956.9190 1080.5060 1149.1220 1234.6470 1360.0520 1410.2290 1339.1190 1292.7460 1353.6090 1407.7550 1572.5950 1666.6170 1610.7500 1527.3200 1416.1520 1293.0200 1216.5560 1147.2270 1116.9010 1143.1220 1200.8950 1273.1390 1295.4820 1275.4260 1181.1450 1042.3040  908.8850  755.3980  655.8950  604.5710  585.4590  587.2520  624.5840  670.3860  658.4510  601.4830  489.5830  362.1940  263.2420  171.6690  115.0520   70.0190   42.0410   27.1940   18.3410   12.3480    8.1380    8.0160    5.5360    5.2740    5.8470    4.6680    5.8110    5.0030
 86.8590   86.8350   85.9360   90.2520   87.0600   91.3070  106.0010  108.0110  124.8370  136.3920  148.8740  177.4900  193.1510  223.9830  258.4670  287.4420  316.7630  348.2250  366.7650  441.0940  488.0170  535.9580  625.5550  673.6500  688.7880  728.6500  779.6920  885.8930  995.4910 1081.7640 1141.5550 1276.7770 1315.6510 1246.5180 1213.6800 1229.5510 1320.1800 1461.2360 1527.1420 1503.4360 1395.6380 1321.3090 1229.1620 1144.9330 1060.5250 1052.3880 1052.9230 1123.2030 1178.0100 1183.6430 1175.0830 1092.8730  964.0680  823.0050  696.6610  625.0720  551.1670  536.0670  539.9890  585.9170  630.0500  607.0890  549.9510  444.6780  342.4780  239.1580  159.6720  103.4690   62.5810   38.7810   26.3560   15.9740   11.4010    7.3040    5.7310    5.0920    3.9720    4.6770    3.7230    4.3270    4.2780
 79.9420   80.2320   73.2310   75.9620   82.2800   86.3980   92.5930  103.2830  114.5460  129.5730  148.2810  164.8300  183.7080  197.9210  227.8470  259.3610  294.1450  317.6530  356.1190  407.9530  448.5790  506.4170  566.1080  630.8910  651.9400  664.2700  727.9110  817.5290  934.2430  992.3650 1049.7000 1196.6650 1212.4620 1153.0530 1124.1700 1152.9160 1246.6860 1337.2480 1430.4210 1383.7690 1314.0550 1221.2800 1143.7160 1058.2580  985.1470  963.3310  976.6120 1041.0570 1089.9380 1105.1190 1096.6810 1009.7010  891.1650  767.2480  654.5160  583.9750  505.4050  504.3270  512.8890  550.3420  571.7450  563.4210  507.7180  422.0250  319.7630  221.6980  152.3300   94.4110   57.4720   35.2130   22.3390   15.1520   10.8070    6.3180    6.1920    4.5060    4.0320    3.9980    3.5090    4.8620    5.3010
 79.2970   75.5500   74.5640   70.1330   77.1060   79.8190   86.9300   88.1270  105.0370  114.1910  127.2310  147.6000  164.6370  193.9880  215.7850  237.5920  257.7250  287.3980  329.2840  360.6990  423.2170  465.6100  522.7300  572.7430  600.2010  628.8450  661.4420  764.7600  867.4960  934.5430 1002.3110 1093.7440 1130.9970 1072.9650 1043.5280 1076.9390 1145.6230 1260.2700 1311.6020 1285.9250 1227.2980 1146.5570 1070.5010  974.5330  918.1320  891.1780  910.8790  962.4350 1013.0140 1034.3930 1021.1950  942.4940  852.2970  708.5100  612.0820  526.7060  486.1730  467.9400  481.0320  505.4290  540.3220  535.0870  482.2200  397.2350  301.3020  210.5630  143.1680   92.5880   53.0930   33.5340   22.6910   14.3040    9.1100    7.2680    6.2990    3.6160    4.3410    3.7770    2.5630    3.7530    3.4090
 69.6660   73.6760   69.8390   63.3710   72.5280   76.0750   79.6960   88.2440   91.4010  109.8220  121.3320  135.8880  150.6340  173.9120  199.4240  218.2360  243.0470  268.0760  307.1790  341.9320  384.5770  425.7850  485.9660  536.7330  542.4740  581.0220  634.5870  703.9890  794.8300  850.7040  909.7120 1025.2310 1064.4870  983.9060  955.9860  995.8060 1069.9850 1182.9620 1232.7440 1198.0440 1130.4030 1062.0460  985.4950  903.1750  857.7100  855.9030  858.7450  917.6140  943.2220  974.6780  962.3030  891.8400  791.4630  676.6950  564.2240  494.9680  456.4260  439.5830  452.5130  477.1440  520.8150  515.9160  455.9840  378.1750  281.1980  202.0070  134.3030   86.7430   53.2150   31.9400   22.0730   13.8790    9.2930    7.2560    5.6200    3.3080    3.9740    4.2660    3.6140    4.5650    3.0290
 64.8510   61.3760   61.2200   59.4080   65.5150   67.9170   76.2100   78.1460   94.1820  102.7330  110.7780  126.9260  136.0440  150.6880  184.0270  205.0830  225.4490  257.1650  289.1600  317.9620  367.1250  391.3550  454.8590  508.5080  515.0510  537.0430  580.8440  648.5900  726.8770  804.2620  846.4790  945.1470  976.2970  929.7510  899.0680  939.5670 1001.4250 1093.7730 1156.7550 1115.3090 1061.9970  997.5590  923.9630  847.2260  813.2140  786.6570  797.0760  846.2270  898.9520  921.1470  900.0210  831.1280  729.1400  619.7370  538.0730  457.9820  420.1500  412.0290  424.4630  454.3570  499.3950  489.9100  433.3440  356.2430  263.4770  190.6790  128.0830   82.2770   49.0010   32.6460   21.4620   12.7460    8.6790    5.5420    3.9130    3.4090    3.7310    3.4610    3.4220    2.4480    2.7670
 58.4680   58.5610   53.7250   60.3470   59.1090   67.5730   64.1070   77.7620   85.4900   95.9990  104.5330  123.1650  136.0050  150.6190  172.4030  195.0700  209.5570  235.5240  272.8060  298.5570  327.5410  367.2220  427.7320  466.4870  473.8020  499.9860  549.1290  616.1000  683.0170  743.5170  782.5990  885.1890  909.4820  869.7080  845.6430  869.6180  924.8360 1039.2380 1086.3670 1057.6150  984.2730  926.4540  840.7340  787.7510  743.9530  741.5190  741.2410  796.0380  824.6190  864.3670  832.9940  789.0180  688.8360  582.3520  495.2320  430.5720  409.8490  391.7650  395.7830  433.8160  461.4020  452.0070  403.3440  331.4220  261.2530  177.7250  120.0330   77.2900   48.5070   30.2110   18.9410   10.6160    8.1200    5.5300    3.4000    3.9450    3.4530    4.6640    3.3630    3.0910    3.0480
 54.6920   54.2460   56.0820   58.3520   57.5670   62.5360   67.5210   73.6090   77.3130   94.3130   96.6150  113.2790  123.3950  136.9240  158.5900  185.0830  204.4080  211.3920  244.0800  278.5690  298.3910  327.2680  396.2890  423.4370  449.7740  466.5200  501.5140  568.3110  638.3250  702.2750  741.7300  830.3330  878.0270  796.7410  802.6590  804.2890  870.0720  980.9020 1018.1730  977.6000  945.0800  865.9170  793.4520  749.1340  716.8690  682.1630  698.8910  731.3750  775.7590  801.1490  792.7560  733.3250  647.1850  551.1910  455.3830  404.5490  380.2710  366.3220  385.6970  407.5360  422.7330  424.0850  388.0590  318.4270  231.0560  169.4370  114.2850   73.9860   45.6780   27.7870   18.2550   10.6990    8.3810    5.2620    3.6380    2.9080    3.0000    3.0760    2.5090    2.6440    3.0230
 53.2170   48.7050   52.0820   56.8630   52.7270   54.1870   56.7070   68.6720   77.8690   79.4070   92.8100  103.3350  113.0320  132.7340  143.6530  158.5070  185.8520  201.4040  228.3490  265.4880  289.3670  308.4560  362.7930  414.7400  415.6410  441.7900  476.1180  530.0780  610.3560  659.5950  697.0760  765.6290  804.3320  765.2380  747.2070  754.3320  802.7430  907.3880  935.4430  922.2810  876.0440  811.2890  757.5320  686.8260  650.7840  645.9700  667.7400  692.3070  732.7220  747.7380  737.3940  677.8310  607.1360  508.6180  429.7180  388.5480  350.3880  352.2810  357.9190  378.1480  404.1710  404.2800  355.9130  296.2120  217.9770  156.3540  104.6200   69.1750   43.5510   27.3660   15.8500    9.4110    7.4460    3.6120    3.6370    3.0120    3.3840    3.1880    1.6470    2.8450    2.1060
 45.2850   51.7530   49.7690   53.6900   43.4740   51.8310   57.6260   58.4780   71.9320   70.2910   80.8870   90.0700  101.8460  115.7230  141.8590  154.2640  167.5310  184.7460  215.1110  252.6890  268.7210  288.6900  335.5540  383.9720  381.4280  406.6310  440.7670  499.7880  554.0900  607.6910  661.6440  715.3160  740.8550  713.0340  699.3980  707.4450  769.8820  835.0170  873.1260  877.9720  818.3100  755.5320  688.3090  651.7530  616.1610  601.1610  611.8150  642.6530  671.9740  702.5200  695.7900  645.1010  563.7780  485.8580  407.0360  360.4640  329.2450  329.3890  327.6470  353.4240  376.6150  373.3750  335.0030  275.5580  203.0990  146.2200   97.8410   63.2330   38.4430   25.0140   14.7270    9.9640    6.4480    5.0900    3.5360    2.8240    2.1540    1.9100    2.3580    1.8020    1.6210
 44.7760   47.7660   41.9670   45.6940   46.7050   44.7740   52.9140   56.7710   64.5930   70.7550   79.7170   86.6010   97.5410  112.1690  131.3870  146.3560  163.0710  172.2730  205.7710  227.7550  250.7120  285.3100  319.6360  344.5170  365.5790  380.4130  411.3520  465.9490  538.8300  572.8680  603.8040  671.4540  699.0490  658.6900  647.6710  662.0510  714.2460  790.1230  824.0540  816.3270  751.9220  706.0800  663.8040  608.3260  571.0840  557.1970  578.7060  610.3100  630.4560  646.3190  638.8500  602.7150  520.0780  452.0150  373.5010  328.9200  301.4530  303.1510  305.9690  324.4810  334.3130  347.8630  302.0050  253.5160  188.0690  133.9950   92.2770   56.0570   36.2650   21.6410   13.2070    9.5600    6.5130    5.4670    3.6360    3.3790    2.8100    1.7310    2.4140    2.6440    2.0650
 43.7910   37.4470   42.9440   38.0460   42.3690   43.8280   43.9640   51.9610   56.0710   67.0020   77.4640   80.9530   90.8480  107.5890  119.8580  139.0700  146.5080  166.9210  192.8110  216.3560  240.1570  262.8400  297.3220  331.0780  339.6280  349.9060  387.1400  427.6830  487.8100  530.9440  563.5680  624.8400  654.3720  633.3180  602.1130  614.5470  662.3050  732.8570  774.5340  750.6860  718.4850  649.9100  603.6140  563.6620  533.8520  530.5310  536.1130  564.2450  584.1710  613.4130  599.9970  551.4690  490.2950  410.7980  357.1990  310.0160  277.5890  277.5290  280.9600  291.6100  307.0740  314.9370  279.4610  224.2350  169.2540  123.5400   85.1770   54.0630   31.7970   18.4070   13.2080    8.5240    6.7730    3.1830    2.8960    3.4270    2.3760    2.1980    1.7980    1.6650    2.0980
 36.4810   39.0020   34.4700   37.0030   44.6870   41.2220   42.5420   50.3280   55.2100   56.0970   67.2540   74.5960   94.5120   98.6180  114.2890  132.5480  135.5030  157.9920  169.6250  200.1640  221.8410  256.5710  283.7010  300.8800  324.2260  328.6380  350.9620  402.3450  450.9010  495.8880  536.1670  583.2330  599.8550  563.7210  557.6010  579.3660  616.4190  677.9840  718.5940  692.1100  672.5730  614.3380  571.0610  535.4940  494.9090  481.0250  494.5170  525.1560  552.4280  565.2680  563.3350  511.3940  448.5850  391.2690  336.2860  287.2620  259.8510  254.0930  254.1200  267.5340  282.0390  286.2470  258.9860  204.6560  160.8010  115.6390   78.2350   48.3640   27.9980   19.8720   11.6180    6.8260    5.1240    4.1540    2.6990    1.8760    1.3750    1.8040    1.4530    2.1720    2.0470
 34.9120   29.0810   34.1890   32.8350   34.2210   37.6790   41.0150   49.4710   49.4790   55.2940   66.1630   70.2960   82.7440   94.0730  105.3640  124.3280  131.4820  148.0910  161.1380  187.7910  210.8480  226.4960  266.3370  284.1270  296.1190  303.0250  339.2430  378.4950  418.3980  456.7420  506.2230  543.0420  565.3650  537.4210  519.8380  528.9070  574.3750  614.4290  660.9350  647.6030  619.7400  575.4430  540.2630  496.3650  457.9830  459.5210  455.4480  487.4010  507.3760  527.4740  509.0750  473.0970  416.5450  366.7110  305.8080  266.9080  237.8090  236.3020  236.0470  245.3260  260.1030  260.7100  232.6340  191.3580  143.8130  107.3420   71.7650   45.3570   27.2880   17.7580   10.6520    7.7460    4.5780    4.7430    3.2560    2.4090    2.2540    1.4290    1.4130    1.5930    1.7280
 31.9170   31.6550   30.7950   29.5190   33.8240   34.2260   37.3920   42.3650   46.1490   48.7210   59.8490   69.3520   77.1700   83.8960  103.0700  115.4920  117.5790  137.0530  153.0250  169.8580  191.8090  214.2090  243.5570  265.2210  274.8080  281.5120  315.7510  354.8710  376.4720  429.0150  470.3460  516.8950  520.4460  504.5310  490.1570  495.1780  531.2090  580.1150  610.0250  598.4510  571.6510  537.3000  504.5810  468.5850  429.3600  421.3220  421.3420  441.8400  472.6850  491.4690  469.5970  433.4210  388.4090  326.8550  286.4200  241.0400  224.2190  205.8570  207.3390  218.0370  237.9420  230.2970  208.4220  171.1160  137.2620   96.8470   63.8580   40.0990   24.7020   15.7360   10.1700    7.2580    4.5490    3.7320    2.9290    1.6070    1.3170    1.5380    1.4570    1.2760    1.9450
 31.5830   23.1980   28.5810   30.3040   29.2630   27.9960   35.4640   44.2430   43.5550   44.2840   55.9690   64.8010   70.9200   83.2880   90.8860  100.6090  112.4720  130.3720  143.1040  163.2790  184.0080  193.1580  229.8470  253.6800  249.0880  271.6630  297.9940  324.1790  371.7390  399.2700  417.5810  482.3360  497.1040  475.3130  448.0140  453.9220  483.2880  532.7250  561.1310  549.8090  536.2020  496.3600  469.1960  414.8120  400.1160  387.5650  391.1530  406.5610  433.1340  449.5840  432.8860  408.9960  366.0250  314.3890  259.7310  226.2850  192.2980  189.0110  190.9700  199.7180  204.1900  206.9230  190.8290  151.8280  122.1990   81.8920   53.9500   38.4360   21.0950   14.2730    9.1190    6.0130    4.2410    2.3350    1.9140    1.3900    1.7460    1.4690    1.3220    1.1200    1.3840
 31.7670   24.1520   25.2460   26.6010   22.9090   28.4150   28.8250   38.1640   41.7230   46.3030   50.5770   54.0740   65.4830   74.9480   85.4590   95.7230  108.6780  117.7760  133.3460  144.9800  171.7780  185.8500  211.7550  230.5510  238.2050  245.7470  266.2010  299.1970  337.2360  354.1820  390.8680  458.8760  457.2120  425.5850  411.8210  421.4590  445.3340  482.8610  513.6800  499.7190  488.8220  463.8830  431.3560  396.4350  359.0610  351.9170  366.2650  370.0390  389.3070  403.2870  400.2020  375.9780  330.8380  292.6450  237.6900  202.8040  182.4260  176.7360  176.2940  186.5890  186.9930  190.1880  170.8930  144.5690  107.8580   72.5980   52.4990   35.7800   21.6640   12.5880    9.0170    4.2900    3.6620    3.0970    2.2910    1.3960    1.5860    1.4710    1.2840    1.4280    1.7810
 21.4780   26.7850   23.8150   23.3320   23.6350   29.5590   26.8350   36.9410   36.6390   41.7310   48.5280   51.7540   57.9050   64.4620   76.9120   88.2780   95.8960  108.8860  123.2440  139.8970  151.4660  171.4100  199.4870  218.8200  212.9290  228.5410  241.5430  284.6290  314.3070  326.3960  367.1560  415.9700  415.8580  394.9630  375.4060  391.4340  406.6700  446.8450  476.3300  460.2020  443.2050  417.7440  392.1260  366.5830  333.9970  325.6310  335.0140  344.9450  362.6660  365.2620  361.2360  347.0920  306.5090  256.2530  220.0370  187.4140  166.5960  161.7250  161.6350  167.7400  175.7250  172.2140  152.7440  126.3210   96.9600   69.4570   45.0730   28.9720   19.4890   10.2850    6.5440    3.6850    3.1830    2.1520    2.5410    1.6740    1.0930    0.8410    1.4150    0.8640    1.3360
 20.9190   19.7460   21.1570   23.8140   20.0440   26.0210   29.7350   29.9080   35.1410   38.0000   45.9490   46.2560   54.1070   59.1030   74.9040   83.4680   86.8630  100.0180  111.1060  121.0990  140.0610  150.1810  178.0280  200.3640  199.0780  204.8860  222.7130  258.5900  279.0570  298.0200  329.9700  377.2960  390.4280  366.7290  353.1670  351.8230  374.1630  401.3350  438.3690  428.1130  415.8050  397.6540  357.5110  338.8070  304.2980  297.0940  302.5870  306.4490  339.7900  342.3080  347.4660  317.4290  276.2180  236.1480  197.3830  175.4630  151.5760  144.2510  142.1620  156.8960  154.6930  151.2980  138.9320  116.7520   86.3930   58.1590   42.4490   26.1950   17.5740   10.5680    5.5530    4.6680    3.5120    2.7190    2.2150    0.8290    1.1120    1.3770    0.9720    0.8160    0.6770
 20.8440   15.2960   21.2870   21.2290   21.8190   20.9970   23.7920   30.5720   27.3670   36.4210   40.3830   45.0580   52.4560   57.9920   62.8460   74.1170   78.7700   93.2030  106.1220  110.5860  126.5460  143.9190  167.1510  183.6190  189.6620  192.6830  201.0880  226.5300  257.0360  280.4330  308.2500  347.0220  348.1810  332.9610  327.4570  313.3300  343.7360  371.8100  404.4600  397.1280  369.5440  358.5550  333.4840  304.6590  283.2750  272.2190  277.0930  283.3830  301.9350  315.5740  314.7650  282.7040  259.1040  215.1730  179.8500  159.2570  148.5440  132.0000  133.1860  136.6940  144.4220  139.0080  127.3940  104.2060   81.4640   56.9970   39.6090   25.7280   14.8470    9.0070    4.9490    4.2220    2.3900    1.9730    1.7550    1.1340    1.2990    0.8440    1.0220    1.0250    0.8730
 18.0620   14.1180   16.6720   18.3490   17.8020   21.1520   22.3610   26.6410   26.9260   30.0480   37.0380   37.9140   47.3200   51.2270   58.5610   70.7390   72.6350   81.4540   91.5940  105.7620  112.2050  133.7820  156.4440  173.4810  167.5710  176.8770  187.2720  214.9210  238.7370  253.3660  283.4910  314.0900  311.2610  307.6920  303.9440  294.5400  317.5390  336.5570  371.2660  374.1580  341.8070  326.2250  307.2050  283.4200  254.1610  251.4970  257.5150  266.3570  276.1460  287.5330  288.9600  267.0150  238.7940  196.0580  168.1890  145.1870  129.2380  123.9240  119.9700  125.5240  129.3080  132.0730  120.8670   97.1150   73.6270   54.8680   33.3080   21.5440   14.1080    8.9690    6.4930    4.6450    2.1200    2.3660    2.3750    1.5630    1.0200    0.5350    0.8950    0.5860    0.6820
 20.0830   17.3030   16.7720   15.1910   15.4440   16.8550   20.1780   22.9910   25.6250   27.0900   34.2360   34.1190   45.2890   46.2820   52.7760   60.8090   70.2230   76.0970   85.0870   97.5120  112.8500  125.6900  145.7110  152.8630  157.8590  161.2000  169.4150  194.1060  218.3610  246.7070  251.7440  292.8620  297.1190  273.8610  270.1600  270.6260  283.5370  310.2280  340.2340  326.0260  313.4280  307.2100  274.5890  256.2110  233.8910  231.8770  227.5000  235.6320  249.7220  267.6290  266.3560  241.9080  208.1850  178.7500  147.7910  137.2200  115.0730  109.5780  112.8860  118.2370  122.1570  119.0360  106.4240   91.8290   66.9470   48.0030   32.3180   19.9130   11.7720    7.5090    5.1600    2.5010    1.9600    1.2830    0.8760    0.4450    0.3880    0.1680    0.9320    0.7460    0.8370
 16.9820   14.3130   15.2400   16.4350   14.4360   16.3610   19.3060   19.1100   23.8310   24.6930   28.5520   33.5860   37.1970   41.0320   52.8480   56.1850   62.3920   69.1140   81.6720   88.6870   97.5270  105.3670  124.2400  146.1960  142.0210  146.1850  166.0860  182.2480  202.8070  225.4070  234.6350  272.2050  272.3550  261.1060  243.3730  245.3060  255.0420  276.1050  309.2140  298.5170  289.0560  279.3140  247.3750  229.6730  221.5190  206.6580  214.3560  221.0750  223.9530  243.0310  240.5830  217.6420  196.2560  166.7380  138.2950  118.7620  106.5860   98.6060  105.8210  103.4550  110.4700  108.3400   98.5640   82.1490   60.6890   40.6120   25.7080   20.0110    9.8550    7.3900    3.8860    2.6290    1.2070    1.7450    1.0700    0.2930    0.4450    1.5330    0.3990    0.7380    0.9140
 18.6820   11.0940   12.4070   14.0300   16.0580   15.8160   14.8450   19.7060   20.5750   24.2400   28.0600   30.1160   32.7830   37.5920   42.9640   49.8250   57.8470   60.6810   72.1270   78.9280   86.7330   99.8440  117.4910  124.0120  131.6740  134.2280  147.4670  156.6100  180.6410  200.4940  216.8870  244.5230  247.6410  233.9450  231.0340  227.8720  241.1030  261.6270  279.6040  267.4700  260.8930  246.9800  236.2530  210.1570  197.7750  196.7710  195.7760  203.9300  208.5070  218.9150  217.7610  198.8000  180.1000  152.4860  132.1140  114.2110   95.6500   90.5100   95.9390   95.2170  103.9790   98.0040   90.4530   74.3760   58.5760   41.2770   24.5410   17.8560   10.4100    5.7690    3.8330    2.7390    1.3850    0.4830    1.2530    0.7790    0.6050    0.3080    0.9470    0.9000    1.1820
 12.2080   12.8880   14.0320   12.4560   14.2800   13.2800   16.8210   15.9000   19.6860   19.1880   26.2870   27.0280   28.3710   41.2560   38.9310   48.8960   51.6770   55.0380   58.4090   72.6720   81.5120   93.7680  110.5240  112.0570  118.4160  118.0860  133.7410  147.3000  166.7480  187.9170  204.2280  230.9100  230.1680  216.6380  208.0500  216.5730  223.7180  241.8600  255.4810  255.8390  245.3700  230.2980  214.1080  194.2270  178.7550  174.3200  178.3230  191.4720  191.7290  204.2680  195.6090  185.3410  168.8880  144.2680  118.8250  102.7430   92.8270   83.4930   81.3470   84.5310   93.5880   92.5810   80.5380   66.7090   51.6070   35.4400   23.7760   16.5280    9.8610    5.4400    4.2220    1.9630    2.1280    0.6840    0.8120    0.7650    0.6030    0.3740    0.6750    0.1000    0.4050
 12.6430   12.2630    9.7150   11.5520   12.1120   12.7260   14.3550   13.9670   17.3420   20.4670   22.4270   24.0860   26.1420   30.8670   40.2300   44.2670   48.6120   47.2860   54.7460   71.3490   80.5090   83.8340   94.0600  105.6270  107.2690  114.2780  127.4230  136.8480  151.1250  158.3080  191.8310  203.9670  210.8250  198.6540  192.8840  195.6790  201.8260  229.0400  235.3880  232.3030  219.8420  205.7460  203.9070  185.0630  169.0070  163.5300  169.4480  178.0990  178.1520  185.2190  187.4610  165.3850  153.7340  131.6130  110.6710   92.5790   81.1970   78.2160   78.1510   78.2720   82.9080   84.1560   78.5610   60.6490   43.6920   35.6940   19.4680   15.2090    8.2120    4.5510    4.0860    2.3250    1.4890    0.7560    0.6350    0.2670    0.3360    0.0700    0.4770    0.2430    0.6910
 11.7300   12.4050   10.5220   11.7380   12.4500   11.8150   13.2790   15.1170   16.5530   17.9850   19.5570   22.0860   24.1130   30.1200   33.6840   38.6690   40.9440   45.9930   52.7970   63.9770   71.8950   72.9280   89.9270  100.1570  102.4600  102.1460  107.4620  129.2670  140.7090  157.4160  164.0080  199.1270  191.2860  182.9660  172.0010  179.2900  181.7300  207.4400  221.6910  211.6350  207.4780  187.5480  176.8450  165.3920  157.7890  149.0590  147.7360  157.7260  162.2530  172.2650  165.8030  153.1950  143.0960  121.3300  101.0290   86.0220   75.7790   72.5570   71.4800   73.8820   78.9690   74.6150   67.1620   54.2940   40.0210   30.3240   19.9090   13.7800    7.1570    4.8870    3.0740    2.0560    1.3980    0.7210    0.3810    1.1210    0.5050    0.4230    0.5850    0.1500    0.5380
 11.8190    8.6300    9.0950    7.8020    8.8440   10.4940    9.2950   14.6220   14.1870   17.7650   21.6000   21.1830   21.7990   29.9900   33.1000   37.7480   38.8800   42.5360   50.1550   57.3840   61.5320   74.3320   88.3080   95.9540   94.5500  100.0370  104.7900  121.5650  132.3100  144.0410  148.6140  168.0780  179.9830  167.4850  160.5440  166.6920  171.1400  185.7080  197.6610  198.7180  188.6890  182.4020  167.4740  152.3870  148.8450  139.9170  141.3820  144.8950  150.9950  159.7760  159.2280  147.2300  131.8100  111.3130   91.3850   78.2110   69.9930   68.2940   66.0020   68.0670   70.8910   70.9770   61.8110   49.4560   36.2850   26.6260   19.7060   10.7610    7.3480    3.9800    2.7180    1.5320    0.9650    0.8810    0.6720    0.3850    0.2700    0.2330    0.1170   -0.0390    0.4590
  9.6370    6.5810    8.0670    8.0530    8.7590    7.7910    8.5270   11.7080   14.5830   16.2360   16.2780   18.4020   24.6970   24.6460   33.7070   33.1740   32.2920   41.1780   45.1730   47.5690   62.8270   64.3100   70.7970   85.4790   88.2570   86.2460   92.1240  110.9120  119.1450  129.7020  144.0770  157.9460  166.3890  153.2120  153.7260  152.2230  157.9000  172.5760  183.8740  182.8960  178.4670  165.1290  152.1990  141.5690  132.6990  127.6530  126.5590  128.5250  141.0680  148.9590  143.6390  132.1780  118.6430  101.9100   82.9970   71.2000   61.6890   61.0230   59.8310   59.8640   65.2920   66.0730   56.9380   46.2380   33.1420   26.5080   17.9690   10.2240    6.4560    4.3560    2.9520    1.4290    1.2470    0.7180   -0.0020    0.2520    0.3290    0.8790   -0.2350    0.4460    0.3190
  8.0900    5.6740    8.6190    7.2140    8.2730    7.6300    9.1400   10.8570   14.9690   16.1010   16.4410   18.5030   19.8590   23.8230   27.0750   32.0780   31.4580   36.9990   47.2300   46.6160   57.6920   63.4850   68.2460   74.1640   76.5250   85.1490   86.4770   98.9370  107.7490  122.5410  130.2580  154.4330  151.2030  138.2190  132.9150  144.3240  143.7260  158.1380  173.2270  170.7160  162.2870  158.2860  140.1800  128.2290  117.7410  117.8760  119.3200  122.7390  127.1520  133.5460  126.4430  123.2880  117.2300   94.5630   76.0370   64.9360   54.7890   56.0670   48.9420   56.3920   59.6450   56.9190   49.6520   44.9710   33.7370   22.5960   16.2920    8.8760    7.8150    4.1300    2.3420    0.5900    0.6040    1.0940    0.1300    0.3930   -0.1340    0.4800    0.1120    0.3130    0.5140
  7.3870    3.3460    6.7260    6.7830    8.3070    6.9610    8.3930   12.6000    8.9650   12.1650   14.4700   16.3470   19.3240   22.7800   27.5110   29.1980   31.6950   35.2160   37.3520   44.4560   47.8770   57.7340   64.3540   68.4500   74.3560   75.1350   79.2130   92.4350   99.8170  109.9120  120.5470  139.3930  135.4370  129.4870  125.1100  129.6500  132.7380  142.2570  159.0230  155.2460  146.3590  141.8310  133.4630  118.0550  112.6050  105.1390  113.6650  112.0600  117.4370  120.9540  118.5210  113.6780  102.5900   86.1710   70.1220   59.0580   50.8060   49.5920   48.2450   48.8930   52.0000   54.7200   46.7430   38.8410   31.3670   19.8240   12.5240    8.2270    6.1950    3.0060    2.4570    0.8210    1.2590    0.8170    0.7010    0.0550   -0.1120    0.0280    0.1030    0.0820    0.1430
  7.0030    7.1530    6.7340    5.5670    5.6060    6.7370    5.6900    9.5260   11.4940   11.1960   12.8410   12.8140   14.5490   20.8240   23.4560   26.0210   29.7290   31.1520   35.4030   45.9450   46.3790   52.0130   57.3890   65.6730   66.8870   69.6390   75.4260   83.7190   91.1540  100.9910  112.5010  122.3430  124.9300  119.9190  111.0300  121.1640  120.7600  127.6720  143.5850  140.0140  140.7340  134.3170  123.4590  110.6470  104.0350   98.7780  104.0660  106.6510  107.6700  108.5220  109.3680  102.7410   90.9260   75.1730   64.2120   55.1420   45.9970   44.8150   45.5950   44.4680   45.6530   48.6060   47.1050   33.7380   28.3750   18.2540   10.6650    6.3560    4.9080    2.8890    1.5930    1.1000    0.9600    0.4330    0.0410    0.0930    0.2270   -0.0300    0.5490    0.2410    0.3380
  6.4710    3.6630    4.0770    4.4310    4.1700    7.1630    5.7360    8.8190    9.3930   12.7430   13.9640   12.3590   14.6770   14.8840   21.0160   25.4290   26.4410   31.4820   35.7000   39.3980   43.8320   48.3700   50.9350   63.8450   60.3570   64.0300   68.2520   69.4780   90.1080   91.1210  100.0030  114.3820  121.8350  113.5680  104.5290  109.6280  115.1000  119.3890  133.7920  131.5930  123.4390  113.1260  112.1510   99.7210   92.5400   93.6080   90.5530   93.1980  101.5670  105.3990  103.0920   93.8870   84.5070   73.9340   58.4280   50.3690   44.8320   39.1140   41.1470   42.2670   45.3660   41.2140   39.3290   31.5550   24.5520   16.6950   11.8950    6.1300    4.6090    2.5930    2.0380    0.7490    0.2990    0.6430    0.1790    0.1300    0.0730    0.3050    0.0180    0.3580   -0.2440
  5.6590    5.5660    6.2250    6.7870    3.2970    3.6030    6.5740   10.1950    8.9940    8.6570   11.8670   11.7220   14.1500   17.0860   18.8830   22.9020   25.6000   28.3880   30.9310   35.5280   42.2240   39.5190   50.7760   56.4890   59.0180   59.4860   60.9310   71.7930   83.3230   83.6620   96.1360  106.1810  112.5590  105.2100   97.9050   96.8420  106.2780  113.7980  118.3310  121.3490  114.7880  110.6100  100.2690   92.1190   87.0730   84.7780   85.6460   85.1670   89.8700   98.2290   95.3270   82.7800   78.6330   67.9200   54.6570   45.2510   39.2150   38.0800   35.7710   35.0250   39.0810   39.8560   34.4820   27.0520   21.5730   14.7360   11.0560    6.3690    4.1100    1.3770    1.3170    0.7020    0.8840    0.0250   -0.3250    0.2010   -0.2580    0.0060   -0.0180    0.4780    0.0220
  4.3260    1.7550    5.5950    3.4910    5.6170    3.0960    6.7240    8.5070    6.9900   10.9850   10.1920   13.7600   14.7170   14.7320   18.0200   22.1080   21.5970   22.5340   29.0000   32.8050   33.8840   39.2300   47.9860   50.3490   54.7190   54.2770   58.1510   64.7060   75.2400   81.0520   88.0320   96.2550   99.0910   93.2970   95.6360   86.9470   95.8420  100.7770  107.9430  106.6820  102.9450  100.4900   97.1990   83.0280   81.1860   72.8850   73.6010   77.3720   82.0850   82.7260   87.3310   79.1240   73.0490   60.3740   48.6070   42.9730   36.0800   35.6730   32.0320   33.3400   35.1900   35.7420   31.5550   25.9470   17.6450   13.4330    8.4650    5.3540    3.1490    2.0860    1.3800    0.8180    0.8590   -0.3390   -0.2260   -0.2040    0.2380   -0.3630   -0.0850    0.5190    0.0610
  3.8810    5.3250    2.5440    2.0550    4.3370    4.0780    5.6880    3.4140    8.0810    6.7860    9.8360   11.3690   11.4610   14.4700   16.1860   18.3970   18.7740   21.2080   27.3680   30.6680   33.3970   36.4780   42.9280   45.8930   48.0690   48.8330   51.3100   61.4960   68.8350   71.9060   79.5580   89.2880   91.9610   84.9570   84.3810   84.5190   82.0300   95.2600  100.3770  100.9630   96.4780   94.7460   89.3100   82.2770   73.4830   69.6730   73.8360   71.0430   76.2980   81.6740   74.4270   72.2670   64.9620   53.4290   44.5330   38.9210   33.0900   33.6270   31.4980   28.1880   28.6340   31.6890   27.0210   23.0880   16.1050   12.2070    8.1950    5.1260    3.3110    1.0830    1.0160    0.7490    0.3720    0.9990    0.2350    0.1060    0.0520    0.2660   -0.0680    0.2630    0.0650
  1.8700    2.1760    4.4340    2.2740    3.7110    3.9930    4.4240    4.8220    6.6070    6.0510   10.2620    9.7810   12.4340   12.7730   15.4380   18.5210   20.3720   17.8090   24.5400   27.4080   31.4260   32.1010   42.1420   41.8110   44.2850   41.7380   46.0850   53.1020   62.2950   67.2320   74.7800   80.0950   82.0260   81.2700   68.1780   78.1960   76.6020   85.9880   90.9080   86.4770   91.3130   89.6620   81.5320   71.0340   67.1610   65.1450   69.5230   64.4800   70.0920   72.0350   67.7160   65.4920   58.7440   47.6660   44.1610   35.6650   30.1010   28.1560   29.3670   25.2390   27.9720   28.8820   22.5540   19.8040   14.9300   10.5670    7.0260    3.5970    3.2500    0.9990    1.0220    0.8070    0.3440    0.6450   -0.5060   -0.0340   -0.1180   -0.0650    0.2860   -0.1590   -0.0680
