# Supplementary material for: Do Spectra Live in the Matrix? A Brief Tutorial on Applications of Factor Analysis to Resolving Spectral Datasets of Mixtures
Source: J Fluoresc. 2021 Aug 6;31(6):1599–616. doi: 10.1007/s10895-021-02753-w (PMC8547214; doi:10.1007/s10895-021-02753-w)
Supplement: Supplementary file 2 — (ZIP 654 KB) [file 10895_2021_2753_MOESM2_ESM.zip › Appendix_D/Pretreated_data/EEM_MAPS/MIX_Q3_MAP.txt]

 -3.2109   -1.5657   -0.5059   -0.0922   -1.6060    0.9625    1.1727   -2.1288    0.4887   -0.8621    3.3676   -2.8164    0.7580   -5.0540    0.5619    0.6435   -0.1017    1.6605    3.6514    1.5977    0.3523    2.2817    1.4880    0.2668    3.0683    4.1799    3.1686    5.0818    4.8750  -12.1000   -2.6400    0.8090    0.2869    1.0177    2.2289    1.5469    2.7705    3.1214    3.2062    0.5462    1.4051    0.4068   -0.4758    0.2329   -0.3584    0.4218    0.4328    0.7020    0.5590    0.8683    0.7766    0.3559    0.1132    0.7490   -0.8750    0.0926   -0.2032    0.2821    0.0852   -0.3413   -0.2888    0.6216   -0.2368    0.0978   -0.4860    0.1525    0.2128    0.1950    0.5224   -0.7733    0.1825    0.4073    0.1077    0.1576    0.2943   -0.0960   -0.4628   -0.3439   -0.4998    0.2166   -0.7096
 -0.0388   -0.7906    2.1980    1.1469    1.4357   -0.0750   -1.1756   -0.2043    1.0557    1.0403    3.1207   -0.5719    0.4018   -5.4630    0.4719    0.8768    3.3568    2.0199    2.0446    2.4855    2.7967    0.8761    2.1105    0.6444    0.9286    3.1511    3.7281    4.2616    5.9367    0.3960   12.5500  101.0900   -5.8260    2.1823    0.8293    2.5571    3.3121    3.1045    4.2768    2.1746    2.2178    0.3562   -0.2751    0.1053    0.6144    0.3648    0.0217   -0.1287    0.4780    0.2211    0.3207    0.4495   -0.1531   -0.0449    0.3939    0.1371   -0.0158   -0.6539   -0.4502    0.1670    0.3856    0.0024   -0.2690   -0.2313   -0.8337   -0.0702   -0.3847   -0.2363    0.4361   -0.7470   -0.6554    0.4148   -0.0650   -0.1795   -0.1729   -0.0233   -0.4164   -0.1780   -0.1757   -0.0321    0.0109
  1.7542    1.9681    1.9864    0.0316    4.1427   -1.6410    0.7194    1.7696    1.8273    1.6581    2.3497    0.8294    0.8686    1.7708   -2.1590    1.5705    2.3597    2.7399    2.5729    1.8905    3.6039    2.9108    1.6807    3.5692    3.9646    4.4768    4.8256    6.8523    5.6171    3.9150    3.9410  141.7400  -16.8800   -7.4590    2.1404    4.1431    5.6721    5.9138    3.4419    3.0076    1.6847    0.7090   -0.1572    0.7304    0.5457    1.2258    0.1272    0.4912   -0.3306    0.6617    0.6554    0.2099    0.8731    0.4468    0.1118    0.4577    0.0541    0.0433   -0.1194    0.3077    0.3079   -0.0614   -0.3047   -0.1281   -0.3836    0.0782    0.3254   -0.3073    0.1593   -0.0665   -0.0438    0.0118   -0.2818   -0.4824   -0.2991    0.1545   -0.5276   -0.6300   -0.2261   -0.3245   -0.2187
  0.8209    1.3825    3.1830    0.1557    1.9169    2.7632    3.8198    1.2794    2.6538    3.1936    2.4163    5.0297    4.1109    1.4794    2.1370    1.7340    3.0094    7.1723    4.8696    6.1260    8.4456    5.1721    4.7950    4.2176    4.7619    6.4450    8.6890   10.9050   10.8770    7.7352    6.7920   42.4420   -8.4600  -18.6000   -4.4350    6.2109    7.6235    6.6470    8.3327    5.0844    1.5893    0.7643    0.5644    0.5113    1.0727    0.8360    0.7402    0.3490    0.0372    0.9893    0.9833    0.4968    0.2299    0.1687   -0.3059   -0.3195    0.4591   -0.1747    0.3524    0.3948   -0.3020    0.0327   -0.0870    0.1141   -0.3849   -0.0910    0.1239   -0.2943   -0.0823   -0.0141    0.2460   -0.4701    0.0384   -0.0165   -0.1241   -0.2256    0.1620   -0.1930    0.0956   -0.3994    0.0139
  1.0218    2.5811    3.9400    3.8442    4.9538    5.8533    5.4155    5.1287    6.3638    8.2035   10.8311   11.7302    8.3993    9.5031    7.8042    5.8000   14.2282   12.4647   15.2807   18.6787   17.6164   14.5211   11.4626   10.6342   12.7631   18.7147   21.0824   26.5509   29.4116   19.1726   12.7828   13.5070    4.1600   19.6800   19.3100    9.8420   20.9309   22.0689   19.0620    8.2885    3.2947    2.7361    0.7786    0.8321    1.1929    0.2525    0.1629    1.0996    0.0742    0.5019    0.5583    0.1468    0.6164    0.1796    0.9097   -0.1448   -0.1649   -0.4121    0.3643    0.1725   -0.2570   -0.3265    0.4760    0.3825   -0.0554    0.6956    0.2010   -0.4635    0.3330   -0.2403    0.0537   -0.2440   -0.5948   -0.7779   -0.3557   -0.2214   -0.3303    0.0385   -0.0008   -0.3085   -0.0339
  3.2749    8.2703   10.1051    9.3867   13.4590   13.8312   13.0892   13.7499   16.7221   16.9516   23.6129   23.6723   27.6098   21.1593   22.4702   19.3470   28.7950   36.2876   39.1889   48.8677   41.0805   33.3116   30.1013   26.4731   31.2091   43.6653   50.8622   64.2602   68.0249   49.3404   35.1051   23.5829   18.3520   28.4930   41.2200    0.7700   45.8700   61.8420   48.1507   23.2819   11.0695    4.0146    2.4367    1.0260    0.1994    0.7978   -0.2874    0.7005    0.9055    0.1613    0.2055    0.6112    0.2053   -0.0158    0.2282   -0.3115    0.9130    0.7072   -0.0237   -0.0068   -0.0549    0.1119    0.4878    0.6421    0.0651    0.3145   -0.6241   -0.4822    0.1147   -0.0583    0.5199    0.0400   -0.1880   -0.1316   -0.0071   -0.0951    0.0340   -0.5289    0.1429   -0.0754   -0.1332
 14.4898   15.4185   15.5412   18.9266   28.1424   29.7832   27.0739   30.6693   36.8028   40.1694   52.8952   57.2683   56.8217   54.7371   47.6230   50.7979   66.9980   82.8620  101.9740  102.7443   96.4315   83.8295   69.8121   62.7208   81.7348  105.7556  127.1098  151.2418  154.8051  114.6701   73.3514   51.4502   46.6610   56.0900   72.6180   72.6600  108.9500  135.3600  112.5327   55.2472   25.8955   10.6767    4.0302    2.9839    1.0504    1.6222    0.2127    1.1845    0.3986    0.8574    0.4378    0.4255    0.4864    0.4734    0.5348    0.5095    0.3973    0.4399   -0.0670    0.4811   -0.4297   -0.1726    0.3263    0.3488    0.1002   -0.1585    0.2715   -0.1162   -0.3804   -0.4140   -0.3149    0.1482   -0.4376   -0.2672    0.1776    0.0170    0.3153   -0.3723   -0.0313    0.0392   -0.3745
 31.5158   37.1801   47.4633   60.8785   69.2614   75.6906   67.9782   70.5945   88.9703  107.6741  136.9966  156.0029  154.9116  134.3853  124.0226  135.4342  175.7839  221.6432  260.5600  282.5786  261.5893  200.2297  171.7951  171.0084  204.4835  276.7955  328.3819  400.0032  414.8838  301.5976  187.0480  132.0382  117.5446  137.1039  200.4060  233.9400  307.1100  345.8700  293.9230  150.4947   57.0450   26.5645    9.5942    4.6125    2.4698    2.1222    2.0310    1.2751    0.7716    1.0975    1.3424    0.7191    0.2505    0.2756    0.3509    0.8837    0.2893    0.2882   -0.1564    0.2067   -0.5711    0.4328   -0.3316    0.6593    0.0891   -0.4053   -0.0775    0.1322   -0.3192    0.1768    0.1972    0.1798   -0.3947   -0.4476    0.1441   -0.3954    0.0855    0.2462   -0.5724   -0.1317   -0.1069
 54.8195   76.7504   96.9202  111.0386  134.1110  145.1455  130.7752  135.4544  166.5600  199.4655  264.1824  301.1272  289.7847  260.1699  243.3683  256.4897  324.3019  403.7994  503.2217  542.1540  501.1377  381.7760  314.9897  307.0560  390.7859  515.1841  624.6428  747.6572  774.6453  565.3926  358.3019  257.8824  223.6509  258.5752  368.0972  423.4820  592.9500  718.9100  534.7000  266.8670  115.2165   51.3645   21.4148    6.7430    4.2709    2.7326    2.7226    2.0565    2.3316    1.3576    0.5688    0.4813   -0.1756    0.6215    0.9041    0.0352    0.3637    0.2310    0.5803    0.2877    0.8852    0.2007    0.1276    0.1497   -0.2072   -0.4359    0.1827    0.1365   -0.3437   -0.9352    0.7700   -0.1798    0.0489   -0.6030   -0.4255    0.0029   -0.5350   -0.5003   -0.1722    0.0862   -0.0904
 65.5030   82.3191  103.8021  132.7322  148.0830  163.4606  159.6437  161.0415  197.4417  238.7119  309.0579  333.6534  342.7467  303.9383  280.5471  301.8884  374.8969  463.1369  563.8547  652.6350  578.2400  449.0071  369.5447  367.3413  448.8204  599.5964  708.2084  874.3737  889.3453  655.0393  422.7322  283.0995  244.5476  292.6842  429.2552  513.7114  687.4620  832.6310  633.3100  307.8400  122.0900   60.1171   25.5021    9.6949    5.5339    3.5528    3.1288    2.5388    2.0396    1.2913    1.2999    1.2703    1.0058   -0.1645    0.6936    0.6250    0.7592    0.0524   -0.3873    0.1735    0.2943    0.7606    0.0222    0.4923    0.7107   -0.0170   -0.2214    0.0952   -0.1113   -0.4207   -0.1331   -0.1792   -0.3135   -0.3456    0.2058    0.2935   -0.0235    0.1015   -0.0434    0.2532   -0.2124
 60.4085   68.8740   88.3017  116.0448  130.7701  133.9672  130.5232  134.4197  162.1485  198.3658  271.1303  301.3851  302.7688  266.3030  240.1311  266.8056  326.6440  426.2117  498.6289  541.4700  491.0971  388.6411  316.2672  314.1416  386.0311  512.3249  609.2809  750.1299  761.3036  541.9737  346.7384  247.9467  211.7176  256.2432  356.0742  439.1975  580.5582  724.0290  545.7410  269.9600   85.5700   45.4980   20.0838    9.1887    5.3731    1.6454    2.3077    2.2707    1.2708    0.6126    0.4447    1.5811    0.8408    0.8150    0.6173    0.3112    0.8724    0.0579   -0.4144    0.9093    0.4665    0.4616    0.1247   -0.1025   -0.1494   -0.1500   -0.1028    0.5378   -0.0283   -0.2942   -0.5512    0.2184   -0.2518   -0.5388    0.0713    0.3091    0.2630    0.1105   -0.1765   -0.3935   -0.2758
 51.3625   56.7303   72.7982   93.2316  102.7190  110.8635  114.2247  114.3774  136.0287  167.9380  219.5056  257.0068  242.6660  217.3634  197.6505  213.7900  268.1198  335.3220  401.0141  444.4637  418.4866  324.2360  265.3121  257.0797  311.5765  410.2900  507.2312  612.2095  634.3236  453.0140  284.5790  200.2460  180.1991  209.7430  289.2163  351.2911  490.8297  592.9315  461.1510  215.3250   80.4400   31.9600   13.3390    6.6390    4.3857    1.5230    2.9501    2.1230    1.6786    1.1234    1.2972    0.8015    0.9062    0.8070    1.0512    0.3942    0.3752    0.8358    0.5884    0.1118    0.0338   -0.0053   -0.2731    0.3431    0.0741    0.1412    0.5408   -0.0289   -0.1842   -0.4790   -0.2694    0.2525    0.0407   -0.5029    0.1022   -0.1369    0.0818   -0.2614   -0.1112   -0.0818   -0.0331
 39.9621   42.2935   58.7898   73.8855   86.5540   83.4744   85.0639   93.9114  104.2191  137.4974  166.6354  192.3308  189.2021  174.8597  151.4439  165.9433  208.5749  267.3711  322.6381  361.9250  321.3602  251.4167  207.8160  206.9524  250.8957  321.6791  393.5666  472.4595  483.3188  349.7750  230.9520  162.9490  141.9583  169.2899  229.4781  280.7110  374.0625  481.3428  366.9136  176.5562   73.4720   43.5700   -2.4900   -0.8300    2.7350    2.7225    3.2712    2.8530    1.7798    1.0044    0.4733    1.5035    1.2392    1.0509    1.0540    0.4502    0.3445    0.1170    0.5156    0.5523    0.1131    0.2919   -0.2240    0.1599   -0.1578    0.1113    0.0857   -0.0391   -0.0541   -0.1452    0.0016    0.0387   -0.3460   -0.1409   -0.2890   -0.2294    0.1201   -0.1743   -0.2086   -0.1798    0.2188
 32.6182   40.1967   46.0811   58.8777   68.6212   67.3318   68.1785   67.9510   81.8819   96.0894  126.3280  149.1462  133.9606  127.6453  119.7176  135.6357  158.4522  201.8686  230.4138  269.3484  234.6093  187.9963  154.8445  146.5566  183.7170  243.0050  293.2559  357.3934  365.7088  272.2563  174.7858  122.2145  105.6702  127.6693  179.8998  225.6291  286.2583  358.2510  274.4149  137.7464   56.9681   33.4870   17.2700   -3.5000   -2.6010    3.2897    1.8006    2.4159    2.4977    1.1881    0.5863    2.2348    1.3065    0.9925    0.8789    0.3535    0.3119    0.5864    0.2514    0.9082    0.3347    0.3633    0.6117    0.1754    0.0383   -0.0960    0.0213   -0.3766   -0.4085    0.0234    0.8041    0.2867   -0.0946   -0.5211   -0.8335   -0.2063   -0.2032    0.2468    0.1079   -0.1815    0.1984
 26.2987   35.5622   39.3199   48.5681   47.7253   53.7162   54.2554   53.7814   61.8894   79.9863   98.8118  114.7543  117.2382   97.5078   98.1158  101.6005  133.6025  162.4557  180.9110  208.8995  194.1646  154.0382  123.4532  122.8701  142.2172  193.7452  236.5335  284.4862  288.8855  216.1295  140.8821  105.0599   84.3020   96.6155  145.2706  169.9668  224.4983  280.8640  220.5263  107.7939   50.2644   25.6733   12.7770   10.5000  -14.6600   -3.6190    2.6402    1.7155    2.4207    2.2153    2.6444    2.0535    2.5366    1.5253    1.3006    0.8642    0.2207    0.4005    0.6175    0.4120    1.0014    0.4810    0.1509    0.2067   -0.8453    0.0950    0.0445   -0.4250   -0.0337    0.1073   -0.3348    0.2341    0.0424   -0.1716   -0.2996    0.2789   -0.3845    0.0906   -0.1138    0.2024    0.1422
 30.0555   28.3777   39.0267   47.9166   48.2106   48.9805   44.1768   50.1124   66.5107   80.3493   89.5301  111.8449  112.3860   95.8832   92.0957   94.9515  115.0869  149.8336  166.6536  195.8322  177.7008  135.9494  117.2509  115.1721  137.5509  179.9032  228.0259  273.5009  274.6600  198.1242  135.1425  101.9878   86.8440   97.7166  129.6792  159.2253  218.1323  260.7270  207.7953  100.8954   45.7348   25.2162   12.8822   11.1700    2.2500   -8.4300    2.3160    2.2174    3.6239    3.2305    4.4341    2.5246    2.8302    1.9825    1.4645    1.7124    1.3220    0.3286    1.1243    0.0973    0.6853    0.0201    0.2105    0.3760   -0.2270   -0.2653   -0.4294    0.2736   -0.1929    0.4009   -0.3087   -0.1647   -0.4627   -0.3091    0.3178    0.1130    0.0307   -0.4271   -0.0098   -0.4551   -0.2107
 33.2163   34.2454   47.6199   52.1521   60.0624   59.4931   55.3253   58.8850   68.6396   94.3097  114.8767  133.2315  133.9798  113.8092  109.5320  120.9004  147.2926  180.8416  217.0761  232.5279  211.9603  169.1540  143.8889  140.4277  172.4887  227.9099  264.1251  326.2168  320.8719  244.1456  165.6148  115.9719  106.6607  116.0861  160.0941  194.1733  248.8829  324.2895  254.6489  125.0606   56.4828   34.5693   15.9636   11.0756   10.2380   13.3200   18.4200   -1.7640    5.9008    4.4656    5.1699    5.5378    5.5743    4.1657    2.9237    1.8402    2.0509    0.9813    0.8277    0.9904    0.1092    0.1638    0.1340    0.7174    0.1707    0.1218   -0.2939    0.2138   -0.0004    0.3226   -0.0521   -0.1910   -0.3769   -0.0430    0.0159   -0.4281   -0.1096    0.2254    0.1468   -0.9198    0.1832
 45.1122   47.6085   67.8179   71.3147   84.7675   87.3444   82.7885   96.2992  103.0784  145.2945  166.1558  195.5196  196.1252  162.1400  167.3397  166.5414  206.1307  273.4244  318.2537  348.7802  311.7645  249.4890  218.3115  205.6181  249.0396  323.1311  392.4818  465.8711  496.6185  370.3622  241.2927  167.5982  146.3901  166.6870  230.2522  279.6238  364.7159  468.7399  375.6480  182.2425   85.7543   47.0765   26.1772   15.9340   13.2307   10.9250   30.4400    1.6000    7.9480    6.9564    7.5960    7.9693    6.0978    6.3161    4.6447    3.0640    1.9745    1.7848    1.0406    0.9333    0.9502    0.7595    0.1885    0.9125    0.2809    0.6563   -0.0391   -0.2725   -0.2346   -0.1600    0.2031   -0.3369   -0.4341    0.2142   -0.2530   -0.0228   -0.0704   -0.2252   -0.2304   -0.1678    0.2600
 62.2812   71.9685   92.3506  110.0672  133.8493  129.6186  120.4497  131.5013  156.4027  206.9301  245.3802  279.1637  277.2852  248.3460  231.2768  253.2120  296.8827  382.6482  454.9920  507.6094  465.6476  366.1562  314.4170  304.2465  374.4948  485.1337  571.4785  700.2395  704.3620  532.9251  359.5499  245.7450  218.7635  256.9554  346.1800  425.2609  536.7497  693.7255  552.6776  276.4947  126.9014   69.3929   37.7067   25.5974   16.9582   16.4464   21.7440   21.8700   33.0500   14.7550   13.2709   13.9277   11.6689   10.7295    8.1785    6.1333    4.0354    2.5786    2.3612    1.2510    1.0533    0.5721    0.3243    0.9449    0.0268    0.5536   -0.1846    0.1549   -0.5066   -0.3645   -0.2213   -0.4192   -0.2138   -0.5833    0.0016    0.1906    0.2990   -0.1599   -0.0817   -0.1067   -0.3735
 72.8673   87.1250  104.6150  137.0788  151.9196  153.4102  150.9308  165.0435  187.6866  245.7461  290.2101  337.6843  341.6878  300.3284  272.6401  312.0204  362.9920  478.6375  557.7795  643.5039  572.0804  452.2413  389.7478  374.8445  469.1593  596.7912  708.4347  852.1564  889.7807  668.1611  434.5183  314.8603  270.8048  321.4276  439.1079  528.9946  672.0321  857.4242  676.0360  348.8129  174.9173  100.1680   53.6783   38.8417   31.5592   26.7664   28.4707   27.6930   41.6600   27.0300   23.8700   26.3266   22.5677   19.0438   13.9687   11.2569    7.2484    6.3431    3.8991    2.1940    1.3659    1.2350    1.6928    1.0117    1.1624    0.8139    0.1490    0.0925    0.1196   -0.1754   -0.0349   -0.0642   -0.3516   -0.6638   -0.3784   -0.4828   -0.0140   -0.0147   -0.4504   -0.2100    0.0590
 79.1406   93.0098  117.0519  142.6496  161.0610  159.5570  159.8180  168.3046  202.3404  245.1576  315.1061  344.4321  356.7354  319.8125  290.4749  305.3955  389.1220  480.1734  592.9989  662.0779  590.8270  474.1029  416.7237  408.9226  489.8156  607.3006  738.5472  884.8472  922.1687  683.6418  479.4762  345.0977  302.1913  352.9087  466.1879  552.4871  720.9784  895.9348  699.3215  375.2310  199.7518  121.3987   82.5737   62.6686   54.6136   47.6440   45.9379   38.7726   46.7780   45.3200   42.5500   39.2880   41.5505   35.8921   27.0238   19.8996   11.7774    9.4077    5.6136    4.1386    2.5505    1.6651    1.4705    0.9498    0.7853    0.8844    0.3293    0.3704   -0.1714    0.3904   -0.3489   -0.5806    0.0018   -0.4666    0.2113    0.1987    0.1761   -0.3595   -0.1364   -0.0135   -0.0196
 73.1270   86.5798  108.9951  128.1700  142.5797  154.9242  150.3717  146.9601  174.1595  231.5374  288.5029  318.0559  326.3734  297.6527  285.6015  289.3919  357.1475  445.3833  543.9261  612.8780  542.2946  448.0587  383.1287  385.8618  457.3443  585.3435  698.6217  814.0398  864.1407  668.1667  464.6840  371.3215  327.8524  367.1551  460.4851  525.7553  680.5085  837.4993  681.4773  403.1854  234.1452  161.3437  125.8752   98.3582   86.3328   73.2896   70.1184   73.1839   72.9937   78.1000   89.5600   71.2800   71.5480   54.1085   43.2863   34.5697   24.2348   16.5239    9.5771    7.1683    4.3276    3.2866    2.6604    2.0922    0.8696    0.6718    0.1359   -0.1314    0.4577    0.3764   -0.2465   -0.0680    0.0705   -0.4593   -0.0073   -0.2715    0.4533    0.1210   -0.0938   -0.3752    0.1520
 69.6470   75.3030   94.8573  109.9333  126.3808  131.6338  123.1057  134.7536  151.6332  201.3717  247.2249  287.2821  287.0824  252.2436  253.7273  264.9089  312.2645  395.5185  458.3688  529.5828  481.1222  405.9255  365.4497  366.6591  429.2422  522.6305  620.8312  734.2024  768.2998  620.8038  463.5945  399.6042  367.8204  400.9010  453.0946  508.6042  637.7290  760.4099  631.5675  407.6162  298.0894  226.6933  188.1573  158.0099  140.0573  124.7304  119.1645  114.5856  123.0022  126.4956  134.9310  139.4300  116.9000   97.9120   74.0071   59.0883   39.0881   26.5011   15.7810   10.6871    7.3842    4.3528    2.8980    2.6034    0.9441    1.3181    0.5362    0.2300    0.5306    0.3228   -0.3967    0.1619   -0.4349   -0.2669   -0.0464    0.0294    0.1253   -0.1806    0.2110    0.0756   -0.0225
 68.9172   77.7104   90.5110  102.0853  122.8227  115.5821  112.5443  119.8777  143.3420  186.8794  220.1429  243.5602  243.8157  233.1861  236.5168  241.7074  292.0377  347.5381  408.5467  474.0651  440.8582  374.6866  354.3234  363.8872  410.2102  504.6857  561.9143  678.1610  697.1967  608.1604  485.9912  459.3820  443.6756  436.2368  472.9476  513.8360  618.7611  718.8346  617.0732  460.8802  373.2788  315.8776  274.8038  242.4065  206.3327  192.1758  179.5079  173.1733  173.2269  186.8136  188.5460  191.9930  187.7100  150.4400  113.0690   80.4527   57.5492   39.5702   24.2255   14.8060   11.3655    7.1269    5.2328    3.7640    2.8493    1.7841    0.3289    0.8746    0.2493   -0.5558    0.3440   -0.0628   -0.6252    0.0348    0.3145    0.1020   -0.2106    0.2388   -0.1652    0.1550   -0.2586
 59.1575   70.4376   81.6683   88.5198   97.4000   98.6324  110.8155  118.1562  130.9747  156.5845  207.6417  219.3654  226.2623  213.1776  221.1706  246.9099  275.0594  325.9722  374.4347  423.5934  413.5015  363.2839  368.4742  381.0171  416.8531  487.6179  554.3579  649.5516  672.2234  610.5339  544.2199  549.7706  533.1401  502.8592  517.6923  546.4543  629.8295  714.9217  651.5261  533.2793  469.5707  418.2749  374.4065  341.1498  286.8305  265.6240  251.9860  250.8687  254.0657  272.9854  273.9409  255.6517  245.7410  228.8900  173.0900  114.7330   84.4955   54.7145   35.0971   23.7994   17.8485   10.8901    6.5649    6.0245    3.1541    1.9518    1.5839    1.6010    0.6162   -0.1660    0.2536    0.1634   -0.1705    0.0428    0.7227   -0.0214   -0.3292    0.0135   -0.1365   -0.1863    0.0998
 64.3366   69.5819   75.3876   85.3232   95.5086  100.0647  106.4925  110.3584  130.2708  154.7641  187.0509  203.9051  216.8264  216.5693  216.1362  236.4230  267.9552  324.0096  368.2624  401.1824  405.8499  390.6095  419.9382  429.2919  459.9170  507.5311  558.4314  635.5936  670.2689  641.0300  609.6821  639.4401  654.9109  603.1242  583.2495  595.0373  665.0682  738.0971  701.7455  619.8925  583.6628  533.3507  490.2613  436.6495  380.5452  353.5827  328.3657  326.7992  327.5515  355.1217  361.0508  344.4162  318.3849  278.0230  228.3200  159.3900  107.7870   74.0268   48.6735   29.9915   20.6087   13.1515    8.9742    6.4931    4.9173    2.9783    1.9710    1.5294    0.7510    0.0191    0.4511    0.1707   -0.1511    0.0217   -0.2191   -0.1736   -0.0578    0.1205   -0.0212   -0.0435   -0.1736
 65.5245   69.4595   75.6077   87.6247  101.7798  105.1045  102.1977  119.9468  133.0660  153.8870  178.6174  202.2975  219.9505  224.2366  235.3305  262.4890  288.2811  340.9903  366.9512  423.7177  424.9651  419.4639  444.6831  480.6553  504.0154  542.3011  607.3613  674.4951  722.5895  697.1495  696.3728  738.2371  760.6703  709.5957  682.3314  680.1376  726.1179  801.9747  782.5878  726.5964  684.0767  670.4444  609.9393  537.1435  477.4398  424.3644  412.2305  413.8211  404.1870  428.3602  432.6678  433.8037  399.2695  331.5008  263.2580  206.0100  157.8500   95.2310   60.1449   41.3733   27.4940   18.0097   15.9944   10.4403    6.5240    5.1156    3.2275    2.1092    1.8139    0.7901    0.2597    0.1963    0.3179   -0.5094   -0.1472   -0.1529   -0.0489    0.1564    0.2910    0.1496    0.5997
 64.9977   72.7297   83.4589   87.9487  101.9082  105.4869  105.8886  121.2914  138.2155  165.5012  198.2136  221.5438  222.1489  236.7523  250.9351  270.2113  309.7076  344.3224  401.2234  450.2893  466.9765  474.2680  504.0173  525.1656  551.3396  585.3966  659.5695  720.1948  790.6350  771.1636  784.2682  859.9428  875.8754  801.1926  762.2715  762.9919  807.4916  884.9342  872.2832  841.4428  808.8906  756.6744  702.3949  615.6844  556.7396  489.4123  469.0397  469.1844  488.3929  506.9065  509.7481  514.2230  459.0638  383.1514  308.1073  226.0190  194.9600  128.2600   70.2490   51.2214   38.1741   28.1760   20.0450   15.9263   11.0770    7.5582    4.5082    3.4340    1.9827    1.5117    0.9209    0.4524    0.1754    0.4282    0.1276    0.1293   -0.1617   -0.0661   -0.0934    0.0093   -0.5393
 75.2939   77.1253   90.0604  102.3900  113.9368  116.6552  117.8374  134.4147  158.0937  180.8890  208.4145  240.6496  252.7616  259.9355  266.9730  300.7503  345.0122  385.1467  443.5776  486.0263  507.9733  509.4945  546.7641  602.7048  614.3030  654.1236  724.4716  818.9470  893.4315  855.7937  877.9142  963.3249  970.9821  884.4006  842.8614  837.4450  881.3362  968.1120  973.1023  921.2217  883.0477  834.4523  778.6508  682.4093  609.9117  547.6780  532.6371  529.2094  542.9753  560.0872  588.7022  559.8795  506.2909  425.4019  344.9562  250.7136  192.5550  156.2800  100.6000   68.3290   55.9107   41.6728   34.1811   28.5110   17.9296   12.3523    7.3064    6.2151    3.8898    1.7631    1.1306    1.0629    0.9463    0.7354    0.4764    0.0656    0.4025    0.2377    0.0535    0.0444    0.2480
 85.3985   93.3938  107.5609  109.2206  124.2444  132.5219  131.7942  142.5243  165.5434  193.4931  237.5636  260.7084  280.4820  287.6319  314.3632  322.6102  369.0952  415.5373  495.8563  543.8474  557.2350  564.7325  584.0698  631.1346  660.0838  716.6917  778.0206  887.6237  960.4371  943.2520  921.7855 1006.6275 1026.3668  941.3164  910.6996  915.1239  975.2922 1064.4153 1062.0115  988.3715  953.7199  903.3583  825.4668  737.7529  648.5393  595.8584  568.9671  578.6708  588.7003  609.3165  624.4886  599.7883  549.7273  459.7974  368.5472  282.8890  209.0634  161.5380  129.9100  102.2600   81.8320   68.9212   55.8749   45.5854   33.6046   24.3273   13.6594    9.9090    6.2838    3.8602    2.1963    1.4696    0.9623    1.0359    0.1049    0.3377    0.1414    0.4055    0.6770    0.1480   -0.3612
 94.2883   95.1112  113.2060  123.2240  138.1549  138.9117  149.2586  159.7807  187.6754  220.1293  250.8556  282.1468  307.9408  313.1511  332.1404  360.7604  390.7957  458.5940  508.2648  603.4795  626.7790  592.9629  621.8050  664.7913  686.2985  765.2685  855.7492  951.1839 1034.3634 1010.0510  990.9205 1045.0454 1069.8585  991.5808  960.8869  964.2354 1052.7360 1183.7897 1157.8772 1067.9465  984.8967  934.1004  849.0800  767.5098  695.1002  636.5188  599.7382  608.8838  636.3974  663.3878  666.4023  639.2046  574.4422  485.5659  397.4449  302.9513  240.6328  187.4837  159.5860  154.6600  147.3700  118.2490   99.8510   80.4993   59.9140   41.6406   28.4241   17.3686   10.1570    6.7636    4.5584    2.9910    0.8695    0.9248   -0.0426    0.2858    0.5467    0.7084    0.0523   -0.3286   -0.0116
 97.4723  103.9846  113.6343  125.5502  141.1661  152.1949  150.2206  152.2214  185.4778  226.8398  255.6519  290.8763  303.3251  318.7597  329.9200  349.2050  404.3699  480.6798  549.4777  617.8706  629.6979  610.5395  649.1254  684.0790  708.6766  802.1747  876.3065  984.6346 1091.2800 1032.3469 1032.4184 1081.6385 1086.4504 1018.2051  986.9355 1026.5485 1116.0285 1268.2980 1232.6454 1112.8861 1024.1104  958.7398  885.6231  790.5836  725.1297  678.8835  664.6666  653.7408  694.1777  713.5730  712.3629  687.2421  610.1935  524.8909  419.6276  344.6337  276.3589  236.1168  204.9453  202.2360  214.5700  212.1300  166.6870  128.7754  103.5902   71.0674   47.6779   28.1716   16.0084   11.8420    6.7197    4.2014    2.5720    1.6224    0.5297    0.2615    0.8355    0.0739    0.1848   -0.4206    0.6956
101.9127  108.7993  115.5408  126.8753  142.5648  138.1493  158.5858  163.1450  186.4156  226.0278  261.2029  293.1918  318.5277  313.1670  318.3390  375.8325  415.5859  470.7186  556.3344  620.5245  634.8934  617.9580  642.3047  686.8986  715.4904  782.6387  884.2308 1034.8805 1107.0345 1070.9355 1064.6495 1106.2666 1123.8695 1032.0764 1034.2162 1075.5430 1201.4166 1354.2207 1335.7215 1190.3648 1070.9586  984.3497  904.4113  809.7372  752.7575  725.0617  722.9177  744.7779  772.1378  806.4491  792.2507  752.1955  666.1057  562.6929  466.0408  381.4436  322.5493  296.3791  283.5769  292.2591  297.0430  311.3300  276.6800  208.3960  157.5120  113.9455   71.4090   45.2053   27.9694   17.6244   10.7683    5.9807    3.7286    2.2144    1.0099    0.4172    0.4705    0.5270    0.1586    0.2981    0.1225
105.8630  107.0226  119.3878  131.7416  139.5038  147.4404  143.7044  152.1350  178.9762  212.6605  248.8112  294.4913  302.0974  308.8809  324.3334  350.4945  407.8282  455.8513  534.1440  606.3644  622.5693  598.4125  644.0448  674.7668  709.5380  798.2361  886.2170 1006.7033 1122.0575 1071.4932 1082.7814 1126.5724 1146.8212 1078.4009 1084.6486 1135.3162 1269.8961 1406.3173 1387.5904 1261.4190 1139.4825 1041.0995  956.0263  876.8518  805.7840  795.6686  785.7983  819.1516  861.0190  893.3670  876.7472  825.1877  717.9091  615.0292  515.7864  439.0578  385.7774  371.1143  362.8814  381.6421  397.8040  406.0340  391.2600  309.2170  216.4910  152.7834  105.3958   67.4666   40.2409   25.5786   14.7862    9.0620    4.6934    3.3741    1.3381    1.2067    0.8347    0.0427    0.6579    0.2353    0.0911
107.6818  117.3038  120.5248  125.0841  139.5713  140.0932  142.6521  153.7705  171.3866  202.3912  235.5095  264.6852  284.9567  280.0512  314.0211  333.4882  385.7832  447.7079  516.8830  590.3202  597.2682  600.6813  627.9261  681.7909  708.0531  790.9645  887.1989 1004.3193 1095.4009 1085.8838 1066.8804 1141.5372 1181.3756 1113.3414 1132.1193 1184.0335 1329.0721 1478.3317 1481.5912 1325.0799 1211.5529 1107.7387 1006.2403  934.8266  871.5885  873.6157  871.0298  919.2651  963.1866  983.9102  977.2220  894.2131  777.7646  675.6806  567.4853  503.2285  454.4145  442.0900  447.7464  469.6022  496.2980  498.3187  452.4070  393.1260  314.8730  197.7210  131.7060   86.5967   51.3610   30.9103   17.6944   11.1689    6.0243    3.7147    1.8577    0.8145    1.2538    1.1842    0.1187    0.6215    0.3027
107.1956  116.9186  111.5745  133.1086  135.7006  138.6495  141.3454  152.3385  167.6489  199.6330  220.7670  252.5957  270.1526  278.9800  298.4093  321.1026  363.7083  413.1387  497.9786  550.6219  585.0358  590.3382  624.3166  681.4746  697.1667  773.2935  863.5832 1011.1005 1106.5593 1102.7309 1115.0708 1180.9872 1202.7343 1175.0060 1164.5681 1205.5384 1351.5012 1515.9115 1540.0281 1402.3020 1294.8644 1166.8522 1077.0389  996.5362  948.9132  922.3273  949.4015 1032.2468 1050.2116 1077.5955 1053.7660  982.4450  851.7005  738.2968  627.9282  545.0339  510.8388  492.8940  517.9388  544.9472  585.5488  584.1092  534.4025  439.9160  389.2190  258.4570  148.3270   98.1779   62.5984   37.0749   20.6891   12.9634    7.2083    4.4946    2.4595    1.5056    0.6798    0.2781    1.0940    0.5077    0.1677
114.2924  117.7234  106.3354  132.3842  127.1788  134.8317  132.1647  152.0191  161.2586  189.9175  206.5390  238.8152  255.0636  265.2570  298.2316  320.3963  363.3314  403.1647  494.1216  520.7820  563.6688  588.4105  641.6453  680.1509  725.7691  781.8280  850.0335  997.6076 1085.0961 1132.1522 1143.5152 1226.4625 1246.1830 1201.4560 1205.4130 1257.4658 1404.4614 1556.6991 1601.2811 1466.3920 1354.0733 1229.9019 1142.2162 1048.9014  996.7520  985.8894 1017.2061 1078.6087 1137.8123 1163.1312 1116.8243 1053.6417  910.5561  781.9221  675.8188  586.2479  550.8595  541.4549  577.6646  611.6779  650.3464  647.3827  578.5221  486.2249  375.3140  282.9470  183.2600  117.0220   66.6302   40.8635   23.1879   14.1094    6.9276    4.7991    2.5792    1.8418    1.5967    0.0901    0.9828    0.1310    0.0803
106.4163  112.1077  109.9780  122.6179  126.1787  128.8638  133.5616  145.1419  161.5412  184.2514  213.3816  236.0504  239.3150  268.1585  287.8375  313.2763  353.0899  407.1479  468.4202  514.0724  569.5420  587.9485  658.8404  693.9921  736.8966  786.7115  856.4652  985.8661 1114.6033 1123.4778 1173.3677 1252.0466 1285.9631 1225.9267 1230.3470 1287.2689 1425.9741 1599.3602 1623.2316 1540.2809 1392.0940 1282.5639 1188.4694 1080.5551 1055.2864 1030.4449 1073.9025 1125.9508 1179.7319 1206.7528 1189.5592 1101.0147  953.1756  812.6170  705.6520  624.9668  573.0586  572.0276  586.4745  633.6196  686.1122  674.8321  607.4574  500.8620  374.0306  271.3010  201.2440  154.6100   69.7460   39.1122   24.5852   13.7111    8.9941    5.1741    2.7872    1.9663    1.0875    0.6055    0.2645    0.5663    0.1713
115.1544  111.5669  115.9574  131.0608  134.5845  129.3287  130.7987  147.3696  154.3640  179.6647  210.5915  229.3149  246.6649  275.5475  286.7852  307.2643  349.6536  387.8964  452.9476  522.1857  563.1244  595.3501  644.0010  713.1025  729.8118  789.3874  864.1422  971.7669 1110.6263 1147.5625 1180.6418 1315.6154 1325.7847 1272.8497 1260.0666 1293.9432 1431.0917 1592.2403 1650.9773 1543.6782 1439.2975 1316.4229 1219.7124 1128.1096 1080.1820 1058.7111 1109.1336 1144.9761 1219.8837 1242.6033 1206.7352 1116.5943  976.5661  839.5694  710.5971  635.1146  582.9512  582.0582  598.7151  642.6943  673.8805  659.4977  584.3244  499.9472  374.6994  264.8057  181.8530  162.8440   96.4960   44.6840   25.0361   13.4550    7.3775    4.7559    2.4903    1.9790    1.9331    0.2187    0.5678    0.7858   -0.0705
118.2269  118.4787  117.3166  113.6144  127.8320  119.4943  123.9923  142.2956  160.8811  180.5025  202.7872  217.3500  251.4597  263.6090  296.6525  319.6261  355.7801  391.3249  467.3978  517.4244  553.6315  611.1787  670.4663  727.7657  742.4904  796.9638  863.5718  976.9880 1104.0136 1157.8003 1197.5669 1330.3799 1359.9816 1303.5746 1294.5615 1294.2689 1432.4449 1556.8277 1635.4690 1550.0906 1487.7563 1346.5471 1256.8190 1136.8665 1088.3165 1058.2173 1091.1236 1165.4646 1227.4315 1246.6703 1206.1840 1132.3314  987.5010  834.2325  715.6896  636.5058  580.1854  568.8008  576.2926  615.7050  649.2967  651.8184  578.1204  478.2483  364.3198  258.8348  173.1080  117.2280  102.9720   72.7130   28.5400   13.6627    7.8123    5.5407    3.1286    2.0494    1.3060    0.8818    0.6359    0.5377    0.5781
109.6685  117.6487  112.5366  115.5273  120.6850  113.2099  125.3770  139.7158  161.4896  171.4137  206.2591  225.3426  247.3093  268.3549  293.4818  314.3251  356.0063  402.8962  458.2144  518.8127  569.1949  609.0165  670.4911  720.4346  759.0839  787.9647  861.7907  974.5649 1105.3392 1135.9587 1190.1522 1321.6494 1380.2358 1322.9740 1287.5264 1307.7826 1415.4262 1557.6824 1614.7760 1548.1588 1449.9003 1347.6770 1226.5384 1141.8674 1079.5023 1047.5563 1078.5054 1120.1654 1190.0520 1217.6318 1204.6572 1094.4788  998.7153  834.9108  711.8550  636.3828  564.5986  534.9877  547.8958  581.1019  615.3155  608.3785  542.2585  440.5526  331.9264  234.1066  158.8640   97.3800   74.1850   82.1340   49.2430   16.9420    6.6241    3.8661    2.8059    1.0096    0.5173    1.2281    0.5982    0.5096    0.5510
116.8934  106.2241  112.5974  115.9338  122.0852  118.4121  126.6194  136.2077  158.3082  174.4888  210.2531  220.5153  241.0276  259.7493  295.2957  323.4906  359.9796  393.5481  463.7730  515.4575  549.0518  609.8062  671.7430  718.5168  755.0569  779.3244  851.1779  985.0833 1097.3260 1143.2027 1181.0355 1315.2953 1354.0158 1288.6726 1247.6451 1286.6121 1385.6044 1504.4514 1579.0038 1501.8123 1437.2007 1321.7529 1241.9455 1130.5143 1060.5540 1015.2407 1056.9258 1078.2666 1153.8617 1178.8001 1173.6516 1078.8782  945.4023  817.8242  696.8029  596.1784  531.2288  521.5155  508.1046  536.6279  570.0037  565.6256  507.1957  412.4665  308.3281  220.9246  146.3232   92.2011   57.4166   43.9790   63.9090   41.3700    9.1150    4.0166    3.0494    1.5232    0.8126    0.4450    0.6040    0.8252   -0.2088
112.9468  105.8444  106.7354  114.3610  107.6192  123.8419  127.4600  137.3083  149.9373  167.5559  211.1541  218.8600  244.3995  263.1427  287.5371  322.7167  351.2842  399.3834  458.0495  518.7429  559.1896  594.2280  636.7622  706.6052  737.0348  765.1448  843.4546  943.5521 1064.0762 1121.2148 1183.5284 1288.4404 1335.2732 1233.5152 1220.2986 1249.3172 1329.6626 1465.7891 1536.1774 1474.3161 1409.5592 1302.2996 1210.4559 1098.2018 1030.6847  997.0281  996.6664 1051.2404 1103.5471 1123.4040 1116.3073 1036.9299  929.8378  778.6577  662.3962  572.7423  507.8420  486.3000  474.9514  503.9656  532.3861  516.8630  471.9818  379.8233  285.2958  199.7682  140.2445   87.2211   55.0643   32.8909   29.9580   43.6980   33.6310   11.5290    2.2563    0.8740    1.4739    0.1772   -0.1085    0.3848   -0.9548
104.8368  105.1453   97.3318  108.3151  108.8753  121.8729  129.0777  136.3007  156.1042  164.7014  199.2716  222.3669  242.4954  255.3742  290.1178  317.5887  339.3219  395.9997  437.0878  492.6412  530.7184  565.1968  635.3992  683.2391  717.9479  757.9949  820.0779  926.7075 1021.1400 1085.5866 1137.8639 1255.5943 1273.5140 1185.2237 1185.2942 1200.6770 1274.1016 1413.5714 1465.1961 1420.5031 1336.7538 1235.7309 1171.5604 1065.7661  975.4499  957.2150  972.0335 1002.8357 1059.9586 1093.5151 1075.9024 1022.1840  891.7207  745.7761  634.9220  544.3398  484.3581  454.6241  456.0181  478.0200  492.4205  490.6522  432.8173  358.2579  260.7879  187.9290  125.7705   80.9230   50.4386   26.7059   20.5624   21.4370   44.5130   40.2520    9.1410    2.0080    0.9249   -0.0793    0.5413    0.3653    0.2121
100.6047  102.0789   96.3653  104.5550  101.0493  110.9773  119.0121  131.9255  145.6180  158.7871  185.8312  212.9467  227.8649  251.0811  270.2655  313.8310  328.6498  368.4451  429.6674  488.6763  503.1158  545.9829  608.7822  673.7890  701.2416  721.4036  784.1574  895.6021  989.1008 1025.3832 1091.6539 1213.1840 1225.1940 1150.1346 1123.7926 1136.5197 1231.9719 1358.2590 1423.9729 1348.6109 1273.5405 1191.4018 1112.1951 1006.8981  928.6336  915.8983  934.4545  952.3349 1010.1259 1033.0224 1020.3403  983.0163  858.3804  715.9554  613.2241  518.8086  476.2423  439.7059  432.2869  449.8509  472.0897  466.7452  419.8869  343.8107  259.2295  177.7721  121.5187   80.3256   49.2825   27.5382   17.4799   12.3437   16.3610   47.0520   26.4960    4.9270    0.9734    0.8682    0.6708    0.6266   -0.0487
 95.0384   94.2947   96.4958   97.9936  100.7267  110.8480  110.4632  123.1055  137.5032  150.9202  179.2092  201.5584  216.1695  240.7463  255.3021  298.5738  321.9379  347.5011  396.9490  462.1396  499.1052  524.5323  575.6526  646.7941  652.7244  700.3205  749.5859  872.0268  958.5066  995.0400 1050.7638 1156.2269 1187.9476 1110.8144 1077.7969 1109.3624 1191.2523 1311.9629 1366.9915 1324.8089 1228.0575 1138.6967 1064.0631  964.7878  918.3553  885.1201  877.1853  913.4167  974.4821 1006.2194  993.6259  946.9611  812.5292  697.9849  590.3706  507.4414  449.1042  433.3851  430.6134  441.5451  469.8438  470.1122  409.9984  318.3966  249.1789  186.3364  119.5629   79.8943   48.1768   29.7746   17.9850   10.5094    8.4456   13.0830   39.2300   24.3720    8.0900    1.2922    0.6186    0.4962   -0.1339
 89.1355   85.4992   97.5327   86.4961  100.4696   99.3616  109.8461  112.8611  134.4552  139.9025  168.4975  183.3313  209.0819  229.0218  254.8762  281.5938  308.4600  344.0525  383.0911  431.5775  467.8682  501.1822  554.4677  594.2365  626.5375  657.7491  722.8901  824.2928  902.7773  958.1578  993.3946 1091.2390 1110.9850 1067.3129 1042.8640 1075.3227 1127.8563 1273.6769 1323.8233 1255.1763 1174.0476 1096.2830 1015.2423  931.4640  894.6518  839.4077  878.1491  905.7190  932.2415  979.1117  962.3296  895.3639  782.5812  679.9760  572.3724  497.7288  451.3703  428.8195  417.7084  443.1970  465.0138  471.4330  421.8458  344.1905  257.1012  182.3914  123.0262   78.0225   46.5254   27.3461   18.0044    9.9498    6.9006    4.7597   14.6440   32.2000   33.2970    3.8800    0.1212    0.4062    0.1415
 89.2463   85.3352   90.6473   87.8000   98.1164   95.1083  102.8852  104.7873  124.6994  131.5021  167.4543  173.8651  194.0924  207.4970  233.0224  263.4256  287.2740  319.8940  346.5248  408.0386  437.3112  469.0728  525.5609  570.5413  592.9711  633.7724  688.0562  770.3514  872.5604  908.5576  951.3975 1042.1290 1078.5031 1023.0697  986.6180 1030.5471 1090.4052 1235.1093 1257.4151 1200.3084 1124.1544 1048.5163  979.5162  903.4782  854.5050  817.5532  844.0117  875.1735  920.6752  946.4835  924.0272  857.5095  763.5556  647.7052  551.1376  480.1715  434.4610  409.4122  423.4033  455.9290  472.8780  481.5307  430.8114  348.4082  255.9442  179.1878  129.1558   80.9743   48.1163   29.9672   18.5042    9.9590    6.6096    3.9983    4.4349   10.5630   33.7590   22.8470    3.5380    0.4982   -0.1716
 84.8293   76.7124   87.0991   83.7876   89.2309   91.9763   93.8794   99.6427  117.3218  129.6436  156.1991  163.8084  180.0670  196.1016  205.8711  242.7352  271.1979  294.3324  332.6025  380.2674  410.2476  450.4361  494.8763  540.0317  564.2627  597.8032  653.1864  729.4917  816.9382  877.1292  907.2211  991.0270 1028.1268  970.6341  951.2186  982.9366 1058.0025 1175.4844 1232.7375 1170.0587 1082.7507 1009.1907  941.7193  865.4533  817.0367  791.7465  826.1271  863.2931  915.2438  917.1462  909.6037  836.8988  754.4412  640.1846  541.2839  475.8913  441.5720  428.9651  429.2397  452.7665  488.3763  491.2574  438.0048  364.6009  264.6406  185.6141  125.9241   79.8093   50.1522   29.8742   17.9472   11.8069    6.5282    3.3798    3.1468    2.6286    9.6780   21.9630   17.8250    4.6474    0.1445
 75.9120   75.8430   84.0101   81.0785   81.1214   88.9246   88.8932   98.0828  100.4898  115.0903  140.7434  148.1211  176.7647  176.2954  199.9168  230.7255  254.3951  280.7340  308.5226  347.5577  377.8697  418.2707  461.5548  509.6876  537.6872  574.9157  627.2082  685.3041  797.9494  833.1666  858.9339  944.2720  990.9702  931.7125  921.0304  947.0051 1008.9311 1134.8816 1176.6285 1133.7627 1063.2379  969.0040  915.5417  841.4355  786.5544  771.5747  806.6018  840.1998  889.3690  906.1351  892.3883  834.4272  739.2186  616.3731  531.8634  471.8289  425.4568  436.9998  434.9711  456.5477  485.2049  487.1062  439.4592  362.8765  269.3982  190.4943  122.8960   84.2265   49.5289   31.7605   20.3674   10.6247    6.3970    3.6867    2.4903    2.0087    2.5895    7.3150   30.8640   18.2670    1.9390
 76.9394   75.1876   71.6622   76.5988   78.5070   79.4574   87.2190   88.3227   99.4345  115.1039  122.3464  154.8853  156.0936  173.5157  193.8782  219.2050  233.1596  265.5225  293.9652  320.3875  356.3240  396.2623  434.2929  493.2869  516.3800  531.9979  582.0327  672.5149  742.8320  795.9597  840.8139  908.6993  940.9573  898.6169  881.9978  923.4702  968.6644 1098.1676 1144.2523 1099.4426 1022.9871  942.7565  876.5706  819.6166  760.8920  747.9757  777.0219  813.3156  843.9620  880.3419  870.4330  799.9140  707.6273  613.3201  509.6244  448.4904  419.5714  411.5694  428.0267  458.8009  478.4335  483.6180  435.8625  360.9135  273.0900  191.7690  128.0649   79.3856   47.6907   30.4320   17.3242    9.7710    6.4472    4.3796    2.0342    1.9746    2.0170    1.7281    9.5010   23.6940   26.8110
 78.2596   66.5724   72.7041   71.3816   74.9323   72.8465   80.6679   84.6799   99.5540  108.2683  117.3071  136.1214  151.1888  163.1764  182.7714  205.8646  221.7740  242.9276  289.5383  317.0464  332.6838  383.6566  428.0730  466.3550  482.4197  516.1326  570.5457  639.9506  712.7863  754.0848  782.6129  853.9523  886.2314  865.7235  855.0802  877.5864  937.9821 1050.3149 1093.8507 1053.9661  994.5909  915.2099  840.1248  782.0338  751.2676  729.3662  752.6416  790.4851  830.3379  859.4348  844.7034  763.2253  684.8445  573.1997  490.3536  438.5851  406.3242  403.8450  423.0933  444.7396  477.4305  474.5541  430.1046  350.2155  267.9027  185.2809  127.3273   78.7998   47.7964   29.0365   18.8497    9.7841    6.2510    5.0476    2.4747    0.7567    1.3354    1.0563    1.0412    5.5850   25.0480
 69.0021   65.1155   66.9324   69.0411   72.0129   73.4348   80.6158   87.9325   86.5526   97.0999  118.4553  131.6195  144.3138  152.8528  170.5902  191.2631  209.1555  231.8897  267.5902  303.3326  328.8497  353.2345  404.0037  447.2282  471.5465  486.5028  535.7400  610.2055  675.6009  738.1136  768.1288  832.7349  866.3363  819.2035  816.8932  834.3622  896.3111 1011.7087 1051.6516 1011.5789  944.6483  878.0634  816.5413  748.5696  718.4205  690.3499  726.0505  770.9656  801.8773  816.3399  805.2760  736.0350  659.3379  561.2342  478.8718  424.2029  394.1563  383.1095  399.1833  433.6590  462.1312  448.1016  407.2001  335.0779  251.9275  177.0220  121.6879   72.7084   46.2648   29.6663   17.0917   10.2352    6.6392    3.7044    2.1352    1.5288    1.3684    1.0878    0.6004    1.2376    7.7170
 64.1881   61.5585   58.9496   64.6551   71.2245   65.4748   72.0042   81.1483   92.8370  101.3253  113.5024  122.1485  133.8888  139.8543  172.9118  189.7383  206.1437  231.0419  258.3976  283.8842  309.0880  344.5876  392.9138  422.5007  440.9110  467.2711  515.9188  563.8665  630.4392  698.6134  733.1965  819.4765  835.2590  780.7771  772.9904  801.8285  861.5246  960.1904 1001.9419  966.4515  900.5755  845.2828  779.2516  723.2756  672.8778  673.8792  692.3666  732.1598  773.5196  785.4673  768.9391  706.2494  626.2795  532.6416  457.9500  396.7451  384.9457  366.0725  379.6053  404.6657  427.7810  417.4360  385.7409  316.4926  235.6817  168.1442  113.5142   72.0561   43.0803   25.9888   15.2542    9.3882    5.4034    3.5267    2.6022    1.4543    0.6248    0.8334    0.2696    0.0998    1.4552
 62.8514   57.7352   60.3656   64.6227   63.8175   64.8277   68.1744   74.4174   83.1952   93.4540  104.7722  120.7710  125.8416  139.0570  161.4238  182.1076  190.4832  222.7519  248.4070  280.2901  306.3769  328.3406  373.4306  415.3755  434.1582  446.1800  478.7363  548.2936  613.5187  657.8217  720.0986  775.5280  800.9148  755.6552  740.4550  773.8477  828.8678  918.2191  951.1893  915.0709  860.2416  806.4814  730.8165  686.9192  651.5659  632.9636  657.0341  684.9138  721.3826  739.6123  727.9449  678.8623  581.5664  501.1953  419.9809  374.1193  348.9844  338.5349  343.1049  365.5550  401.9281  389.4008  354.0117  290.7384  217.5480  158.8738  102.3243   64.0737   42.3832   24.6333   15.1232    8.4446    4.8657    2.2994    2.0491    1.7439    0.8548    0.7138    0.6791    0.4316    0.7458
 55.5039   51.3667   56.0490   55.3590   63.7491   63.0247   61.1389   72.0272   83.4070   83.5398   97.2206  110.4462  119.7162  134.0057  153.5848  175.5489  183.9523  212.7027  237.1061  261.2028  289.5566  315.3511  347.4004  394.9147  413.0214  428.9808  457.8072  503.1585  587.0789  630.1619  682.4549  743.9700  764.3123  723.5637  719.4760  724.8354  783.1122  861.0362  907.9372  875.5586  806.4941  761.0034  704.2844  657.6793  626.1119  605.9869  609.5162  642.3003  681.7412  718.2332  682.7338  643.1730  568.0701  479.5077  406.8189  353.7037  325.3967  311.2256  332.2236  343.8415  356.5115  357.7151  320.7491  271.2736  196.9387  146.7583   94.0899   60.1287   37.6058   22.0567   15.2013    7.9067    4.5334    2.4348    2.1032    1.5157    0.8506    0.0988    0.4345    0.3830    0.3189
 49.3660   54.3981   50.8070   54.1744   54.6672   57.9820   58.5195   65.4089   74.8577   82.2862   92.8198  110.9947  112.5876  122.4449  145.9627  158.9464  176.1784  191.3213  226.7687  252.2530  278.0770  296.1277  337.2504  378.0988  383.5544  403.0159  438.3483  490.5276  556.6986  592.5872  639.0655  695.6807  727.1803  695.8907  685.1328  667.0709  734.2172  806.7487  843.4101  828.5573  766.9171  724.8805  674.3369  619.8633  587.9620  572.2872  570.4522  606.0896  631.2192  655.4326  629.2640  605.2147  519.6051  456.8368  375.5075  335.1237  308.4098  290.3651  297.7298  312.1323  330.5812  326.8416  289.6370  237.7945  181.9928  134.8291   85.6973   53.1204   33.4960   17.7553    9.9376    6.7375    3.6126    1.9438    1.6670    0.8847    0.7620    0.3308   -0.2364    0.3253    0.0151
 47.4469   51.6836   44.9918   51.5240   51.2709   54.5089   57.8999   63.1789   72.2950   73.1003   88.6121  100.5344  107.2225  121.8136  136.7925  155.5846  164.4781  188.6954  211.7252  240.7066  258.0383  279.0746  326.4090  353.2331  366.4184  382.2975  417.8579  446.7162  508.1445  553.4654  591.5046  668.1355  676.8610  637.2935  621.5124  633.2658  671.0155  748.9132  772.2563  761.1049  714.1035  682.1381  633.4599  568.0038  551.4387  532.1125  538.5250  566.6284  592.7388  605.3207  602.7458  558.5565  493.9551  417.4739  362.2730  305.5742  275.1394  267.7195  269.7987  287.2242  298.2072  293.1047  266.5700  212.7383  162.2827  119.1148   85.5290   52.1358   31.9606   17.7314   10.5701    6.5599    4.5708    1.8056    1.6402    1.5899    0.3522    0.6804   -0.2176    0.1035    0.0004
 46.0195   44.9703   48.6510   49.2467   46.5825   47.9248   60.5954   58.1247   66.0839   76.7223   81.6180   88.5966   96.2137  116.9399  124.2081  144.7328  158.1770  171.6860  200.3621  226.1460  246.0173  260.4684  293.7632  335.0386  336.9696  358.9396  397.9018  435.5534  476.1781  533.0963  558.8571  599.6902  634.0994  599.8142  589.1647  599.8288  621.6777  690.7309  729.8534  702.0233  680.1387  632.0157  591.0179  538.1124  498.7803  481.9184  510.2185  516.0170  554.1836  562.3566  553.8299  508.8224  460.4760  390.2487  323.7766  286.3076  261.4453  249.5012  245.5439  258.8586  272.0103  271.1662  247.4819  196.2078  150.9511  104.9155   73.8143   46.4336   26.2854   16.4191   10.0641    6.1993    4.3004    2.6185    1.0629    1.0367    0.6217    0.2190    0.3145    0.1893    0.1088
 41.5133   36.4492   37.1066   39.0572   42.9343   42.9966   50.4041   53.0600   59.0016   68.3900   75.1893   82.2781   97.6668  107.2778  113.9113  139.9006  153.6106  160.3210  183.9916  214.6003  242.5606  250.1445  272.9375  307.2471  313.2777  331.8271  356.4608  411.9309  442.4566  483.1342  526.4117  576.4572  589.0519  573.8309  541.9206  537.7699  583.5305  646.6545  660.3787  663.9250  621.4520  599.2672  535.5220  495.0116  459.5497  457.5911  464.2342  480.6845  512.7529  516.6302  525.4686  481.7595  424.8344  362.1935  304.2878  267.7845  238.0981  221.0149  227.0072  229.9724  244.6046  244.4561  219.3913  182.4213  135.9934   99.8862   64.1859   42.9372   23.9239   15.4891    9.3954    4.7721    3.0288    2.0479    1.3873    0.4500    0.3868    0.6567    0.2352    0.0669    0.1049
 39.2059   41.7565   38.0046   39.9392   43.0390   46.6347   46.6811   48.7421   59.0407   60.5212   70.4214   76.4490   89.9861  100.7313  109.5337  126.9062  140.7593  151.8575  168.6315  194.9334  220.1287  226.7938  255.4605  281.8450  299.8768  297.2450  333.5012  377.6823  421.2001  440.6404  483.6105  542.8547  555.0161  525.1698  510.3480  511.8061  557.4980  613.5596  625.4562  628.3796  591.2018  542.6399  503.2782  467.3263  445.2775  421.3268  430.0153  449.2233  473.8110  479.0073  474.9913  448.2603  394.9848  340.7355  286.8771  246.1592  213.6837  208.1137  209.2179  222.3287  230.9450  235.6379  201.9161  174.1858  132.6258   87.2838   61.5392   34.8559   23.7571   14.1711    8.6726    5.0444    2.9661    1.2794    1.6243    0.0262   -0.2090    0.0512   -0.1665   -0.1100    0.3939
 39.4392   34.7432   36.4271   36.1552   38.8160   41.1998   41.8963   48.3213   50.1506   52.0603   64.9591   71.2330   82.3288   95.4731  103.1217  112.2871  122.5795  141.7083  158.6609  178.7583  200.2669  216.8787  244.0688  269.1101  273.2340  294.6470  307.8621  348.6719  401.9373  418.1815  451.8700  497.1315  513.9082  474.4583  464.4870  481.0076  515.2546  558.2728  594.9631  563.0459  544.0605  516.8080  475.7876  434.9838  410.7817  399.5041  401.2932  419.4627  440.8318  454.9309  440.9491  416.8711  371.7615  315.2528  256.2676  224.7225  202.1955  195.5797  195.8379  199.8762  215.5195  214.7631  189.3598  159.8475  120.4293   86.0678   58.8930   35.6661   20.1872   13.1053    9.6509    4.4052    2.3907    1.7079    1.0917    1.0033    0.7415    0.2059    0.4821    0.3142   -0.2413
 34.3297   30.8330   31.1874   34.9453   35.3306   36.7009   40.5130   42.8797   43.7907   52.3601   65.0841   66.2900   73.4707   81.7668  100.2135  106.2012  113.3775  132.2378  142.0024  166.7989  177.5587  194.1410  227.1930  253.1573  254.6011  266.3695  290.0562  329.6660  365.0156  398.3073  413.2421  468.2184  467.9967  444.4615  447.9808  439.5329  476.7853  517.8970  545.9622  531.2175  505.8278  476.3127  433.0511  408.6963  379.3552  374.2458  371.6769  379.4285  411.7154  424.1323  409.3145  393.2534  338.2067  292.4210  243.5502  206.5066  191.6203  175.0440  176.5152  197.8719  200.5542  199.7357  182.2420  152.2185  109.2922   78.5893   52.8248   32.1538   19.4323   13.0094    8.1561    4.4364    2.4010    1.9936    0.7503    1.2010    0.2454    0.3523    0.2108    0.4699   -0.1946
 31.8436   29.2846   31.1659   33.7391   30.6248   29.3835   34.6126   39.1364   43.5781   46.8142   53.9652   58.1368   68.1974   81.0832   90.1064  106.3496  100.4317  120.4836  134.8869  153.4052  169.1147  180.1735  209.6226  224.6363  231.1314  247.5942  272.1557  294.2979  343.2530  354.7244  392.6832  433.8541  449.2357  409.9866  399.6146  408.1966  444.5835  485.9582  502.8184  494.5484  480.8433  446.1506  420.3345  382.7025  351.0510  343.0533  341.4495  364.8654  385.1742  394.5558  392.4733  365.6940  321.5493  274.0345  216.5864  197.7448  177.4486  168.0413  167.9543  181.1984  192.0365  184.3476  170.2324  144.7525  103.8178   74.7377   50.4733   32.9163   19.6325   11.6390    7.2043    4.0329    1.7873    1.7251    0.9876    0.9446    0.3544    0.4755    0.4458    0.4064   -0.5056
 27.3131   27.4446   30.8890   26.0388   33.4015   32.7307   33.8350   34.9686   43.1552   48.6963   53.3658   59.7886   65.9284   71.2668   83.4097   86.1813  100.1939  112.3015  126.0260  137.6382  160.8575  172.3005  193.9149  219.1588  217.2861  232.3573  255.7584  267.9390  310.2247  331.3582  364.7269  402.0917  414.4467  386.1561  385.0648  380.2337  410.7675  447.3503  470.7305  464.8399  441.1967  419.2049  379.6393  346.7386  328.0454  319.1027  327.4236  338.0497  360.8272  362.8817  365.0031  344.7608  292.2140  252.3107  203.3103  192.2502  173.1550  164.3019  162.0193  167.7227  178.5845  182.9910  161.7184  133.8973   99.8647   71.4269   49.6813   30.5717   20.2361   10.3086    6.6512    4.0056    2.2469    1.7221   -0.0037    1.1640    0.6303    0.0069    0.2266    0.1996    0.0020
 24.4978   25.5991   27.6035   23.6647   28.3549   31.0683   33.0437   35.3932   35.6170   44.4369   45.8763   51.3715   57.7255   64.8509   72.8133   92.4270   91.6627  109.4864  116.7866  128.6827  140.9851  162.5442  178.9152  207.9057  198.0822  216.8246  233.6019  257.5100  290.8687  314.3787  330.4689  368.2279  392.8002  369.3588  349.3973  351.8898  384.5396  423.0618  442.9037  430.3765  408.9003  377.2194  371.5374  337.2961  302.8383  310.1909  312.5851  321.9118  338.5109  348.6437  335.3134  310.3798  279.2296  235.2072  202.3152  171.6792  159.6239  153.6315  155.6713  160.6976  172.3322  169.0277  156.3584  129.7742   96.7283   67.2075   47.3363   28.1810   19.0267    9.4051    5.9031    4.3216    2.1401    0.5745    0.7686    0.1920    0.1898    0.2984    0.4301    0.1305    0.3907
 27.7272   27.2236   27.9642   31.0612   22.5747   23.5466   31.5601   29.9639   33.7493   34.3053   41.1575   48.8669   56.8945   59.4564   71.0890   76.1113   85.2688   97.3312  109.2080  120.8159  135.0101  154.1648  163.8979  182.3107  183.9614  196.8420  211.8954  235.5421  270.3975  281.8025  299.8730  342.6063  361.1997  347.2651  329.5949  337.4979  360.4292  394.0522  417.1903  397.5600  392.8880  366.1787  337.0872  297.8574  294.4659  279.0293  283.5101  300.7925  311.0849  317.4039  317.8516  300.0375  263.5535  222.5301  185.2513  174.4239  147.8381  140.3342  144.0067  151.2596  163.4463  159.1335  145.3949  117.9097   89.7116   61.9307   43.8635   26.3516   16.9978   10.5627    5.5555    3.4539    2.3913    0.5054    0.7982    0.4574    0.2496    0.6930    0.0887    0.2060   -0.0349
 22.8097   22.5775   20.9162   23.1723   25.0737   26.1617   29.1197   28.7712   31.8059   38.0147   41.7400   41.9685   51.2652   58.6574   66.7583   72.6977   80.2172   90.3344   93.3839  109.0568  122.6437  137.5616  158.2423  170.8440  172.0551  180.0490  206.5398  225.8358  253.2016  267.1345  289.3936  311.1519  331.4352  312.9118  304.0577  310.2952  334.0273  367.1268  386.8073  369.9991  348.0484  340.9479  313.0752  284.6886  267.2524  269.0270  259.0440  279.2777  290.8242  302.9118  292.0634  281.4941  240.2096  202.1498  177.7198  160.8428  143.7568  136.0991  135.7609  144.5628  152.0081  152.9980  134.9143  112.1432   87.1847   59.4194   39.5220   25.0125   15.3541    9.1086    5.1140    3.1041    1.3743    0.6460    0.8671    0.3131    0.7154    0.1801    0.1043    0.3081   -0.5436
 18.3275   22.9623   23.1949   19.3880   22.9954   21.0521   23.5306   27.1928   28.0172   35.8591   35.3957   44.1970   46.7106   56.6653   58.9649   65.8104   75.0041   83.1806   91.0521  101.7379  113.2631  127.4090  147.2294  161.9992  162.8908  165.7041  186.9537  206.6768  234.7590  257.5801  277.7384  298.1076  312.8905  291.5374  282.0978  287.8195  296.1502  345.7987  357.0086  355.2292  326.9110  310.1752  298.1399  265.2283  258.3971  248.5171  238.2565  255.8183  273.4414  272.9320  274.8990  259.8011  237.7058  195.6038  167.5996  146.7804  130.6195  126.3779  124.8317  135.1364  138.4065  137.8325  123.9133  103.8738   79.0389   58.8520   34.8671   22.1533   14.1813    8.2304    5.0707    3.9514    1.4497    1.5964    0.6473    0.2008    0.8072    0.0727    0.6142   -0.0224    0.3270
 20.6846   21.7556   19.9967   21.6994   17.9565   20.8024   26.5494   22.7481   29.5763   32.5515   34.8507   41.4251   42.9511   50.2959   55.3157   62.8916   67.0681   76.5503   85.2381   91.5305  112.5232  124.3010  137.8596  149.6987  154.9969  162.5943  173.9772  201.5839  216.8530  232.5748  254.0144  282.2694  299.0139  269.6490  270.5981  270.4461  285.7906  326.7153  334.8794  325.2697  311.5242  290.3880  274.6644  247.1686  232.6724  221.3067  228.2966  243.7810  256.8416  259.9009  258.9150  244.0665  209.1058  183.1265  154.7111  134.6120  117.0583  120.0761  119.4359  124.0591  128.7143  129.8393  114.0155   94.6876   74.4359   51.2445   32.5987   22.1437   13.3995    7.7881    4.6467    4.2607    2.0882    1.0690    0.3843    0.6210    0.9004    0.4877   -0.1300    0.4653    0.6296
 18.5551   17.6627   18.9974   16.0236   16.6189   17.5038   22.0334   23.9001   25.2281   28.8182   32.9304   37.2293   40.3338   46.1679   47.6738   59.5970   64.6788   72.7331   80.2021   88.2916  102.1327  117.3340  135.4042  147.7358  143.0808  149.7966  154.3740  187.3713  206.0110  217.1184  245.7748  257.8240  273.4392  259.5398  247.6943  254.1417  261.4555  295.3227  321.6674  310.7446  294.3535  266.8110  255.9054  231.1682  225.2272  209.6541  216.8343  218.5195  240.9281  245.3043  247.3967  220.6959  199.1945  174.6078  143.4989  120.3276  109.2079  103.6719  110.3560  108.7310  122.7914  119.0807  105.8971   86.2185   64.4794   46.8240   29.6117   20.0063    9.8627    7.4927    4.1358    3.5553    1.5446    0.8952    0.7445    0.7497    0.5290    0.7208    0.4122    0.3159    0.0697
 18.9521   17.0462   16.7310   19.6373   17.2517   17.7182   19.4712   25.5198   22.8460   31.4037   30.3704   33.0316   37.6192   43.3198   54.6679   57.1128   62.7033   67.6212   78.5875   88.3304   96.0951  111.7681  119.4911  143.1980  140.5886  148.0818  156.8182  164.2795  192.9211  207.9568  224.4637  248.7063  249.6005  234.7931  236.6111  232.8326  253.4409  269.7724  287.1934  282.2110  268.2703  255.5018  238.1671  216.2034  212.1099  203.2375  197.8387  207.2616  216.8408  228.7548  222.7485  205.4534  187.0835  158.7959  135.3346  114.5482  102.7161   95.5023   95.5320  101.1074  109.2629  106.6617   97.4046   81.3716   58.2911   44.7729   27.9325   17.8904   10.8368    5.7262    3.2168    2.1295    1.1933    0.9718    0.7811    0.1169   -0.1522    0.3280    0.6288    0.1329    0.7343
 13.2482   17.2281   15.7799   16.4955   15.1551   17.3539   17.0575   22.1081   26.6129   26.3124   27.3393   34.0536   37.0304   40.9993   41.9504   54.0208   58.9502   64.0601   68.7618   78.9601   90.0928  101.2356  111.8107  128.2497  125.1909  131.0975  142.1773  159.8845  174.6378  185.7362  207.1053  238.8762  234.3715  223.1031  221.4418  223.4177  236.0625  251.0019  261.4985  264.6333  249.8640  236.8273  221.1193  209.2915  194.8313  181.0831  192.1228  189.2211  205.7736  214.6614  204.9025  196.7467  172.1995  145.1421  123.1088  108.9388   95.5099   91.2222   90.8917   97.6986   97.0333   93.2710   85.1074   72.8338   54.4343   36.4262   26.4515   15.7807   10.4538    5.0948    3.6292    2.7230    1.1061    0.8552    0.0124    0.1544    0.6607   -0.0528    0.3842   -0.1664    0.3748
 16.7557   15.3085   18.1935   16.0019   15.4914   17.6526   15.4422   20.2315   22.6489   23.5271   27.0589   29.8862   36.0920   35.9026   43.2070   47.0512   54.8569   57.4683   66.0975   69.0338   76.3099   98.3299  105.0727  116.0231  118.8888  120.2932  134.7061  142.3681  165.6192  175.5065  197.5706  214.7845  220.1806  206.0541  206.5827  205.3858  218.3099  237.6965  249.9275  251.3061  232.7861  230.3600  201.1191  190.7535  182.7960  165.2242  175.6362  178.7440  185.6335  195.2359  194.4367  181.0231  162.7399  134.5705  115.7120   99.5340   88.3209   82.8227   78.9929   86.7907   86.8862   91.7767   75.7242   66.0576   49.1882   34.3577   23.5908   15.7669    9.6742    4.7276    2.7910    2.1069    0.9599    0.3079   -0.1667   -0.0826    0.2576    0.1862   -0.0534   -0.0766    0.4663
 14.6393   14.3648   13.6411   14.3564   14.0803   10.8996   16.6734   21.1853   17.0055   23.3314   26.2249   28.1231   36.3750   35.1968   37.7756   46.2399   53.6592   51.5592   57.3844   72.7869   73.8988   86.3438   94.5917  105.1480  107.5768  113.7693  120.4134  137.3669  152.5229  164.3070  178.8491  196.4896  215.6644  195.3043  192.6754  188.6642  191.1968  212.7875  227.2841  227.2699  216.5322  217.0460  194.2756  176.7932  168.3276  163.7715  164.6283  165.9971  171.6674  179.5024  175.8646  164.4856  151.0275  128.9379  106.8741   91.5335   79.2278   74.9321   74.2570   77.5998   82.3990   79.6553   73.0019   62.4608   44.4089   32.5772   21.2980   12.5526    7.5625    3.9833    2.5459    1.6732    0.9747    0.4395    0.3507    0.3210    0.6368    0.0574    0.3411    0.5488   -0.2359
 15.3247   13.3342   10.4886   11.8181   13.6939   14.1695   13.9475   18.1394   20.6373   20.5373   22.2227   22.0944   26.5603   34.6018   35.0149   44.1753   48.6158   49.5936   56.0806   61.7980   65.1358   83.4250   91.0105  100.5761   99.0655  103.7117  110.6111  128.7367  137.1796  150.0502  165.6948  181.3136  195.2332  179.2035  171.7931  179.9549  182.1274  195.0471  207.2580  212.7309  201.8842  194.5613  175.8716  162.5185  151.0671  151.3087  146.0415  151.7629  158.3077  160.7157  165.7722  155.9558  141.4018  115.2695   95.7590   81.1344   72.4386   66.5496   70.4334   72.4279   73.6823   70.7268   66.6323   52.6559   40.8538   28.9068   19.0749   12.1870    7.8254    4.3198    1.9589    1.4241    0.1487    0.1344    0.8764    0.6666    0.7094    0.5588    0.3931   -0.0204    0.1833
 12.6698   11.1005   12.3015    9.8472   12.4505   12.7999   12.3555   14.6581   16.9879   17.5931   22.8218   22.6944   26.0485   32.8452   33.7792   39.5718   39.8816   46.1746   50.9684   58.5067   66.3826   77.1610   77.5257   88.6820   96.2719   97.2851  101.8473  122.3819  129.7477  145.0156  150.4816  172.1970  174.9038  166.2693  162.0066  161.4874  166.3570  186.7095  204.4130  191.5822  192.1955  174.8184  163.7886  149.5513  140.7967  137.0441  129.7954  137.3395  146.4626  150.7582  154.7096  140.3912  130.9499  103.7583   88.5407   81.3154   65.9656   59.2275   60.3685   64.5540   64.4475   66.0454   59.2584   48.6931   37.7020   24.7437   19.1313   10.7942    5.9069    4.6415    2.5161    1.5204    1.2702    0.8564    0.6776    0.3464   -0.4822   -0.0648    0.2913    0.1073    0.0868
 10.6829   10.2126   10.8737   10.9184   10.1444   11.9051   11.0575   14.2058   13.9591   18.5900   20.3909   21.8466   23.4027   29.4893   29.4914   38.0288   41.3803   41.2498   48.1766   57.6189   64.3871   68.6591   76.4708   87.0004   86.3058   91.8646   97.1543  115.6990  124.1427  128.0820  136.6570  156.7056  165.3408  149.6519  150.9537  147.4953  157.6393  167.3285  173.1059  179.6643  169.6055  160.9294  152.5621  139.4477  133.4078  122.9434  120.4957  127.8639  127.6190  138.8188  137.3826  128.2019  117.3798   98.9328   84.0013   70.9993   60.8236   54.5361   57.1382   58.8356   59.7823   57.5678   55.0352   45.4572   34.8693   21.6559   15.2959    9.5755    6.1514    3.9958    1.8657    1.2019    1.1846    0.5609    0.7761    0.2999    0.3252    0.2458    0.3272    0.1320   -0.2619
  9.3274   10.1226   10.6707    9.8769    8.2909    8.2917    9.0702   10.3262   14.5237   18.1531   18.9863   19.6608   20.0166   23.1902   29.2766   36.3847   33.7170   40.3063   42.6942   44.7946   54.0906   60.0409   72.2761   84.6109   81.4982   82.5613   89.3068   97.7830  112.2096  126.0963  130.8950  147.6042  151.5591  140.3171  140.7927  137.5830  140.6196  155.5410  166.0560  160.5408  158.3784  148.9205  136.2224  126.6949  118.1125  111.8009  113.7323  114.6313  126.2385  127.9914  128.6115  114.6544  106.2044   89.5003   74.0250   63.8227   58.2584   53.1800   52.3746   50.8434   52.9042   53.4788   46.7434   38.2266   31.5124   20.4197   13.4849    8.7168    6.2517    3.4844    2.5674    1.3381    0.8602    0.3824    0.9777    0.3868    0.2084    0.0064    0.2373    0.3992    0.2156
  6.2972    6.5068    8.9832    8.0019    9.4882    9.2922    9.6101   11.1791   12.4616   15.2368   16.9208   19.0434   18.2780   22.8777   26.3141   27.6519   31.5545   35.3244   40.2954   46.3582   49.7355   57.7102   61.0884   71.6791   70.1981   76.5347   78.2592   86.8531   99.6407  114.4426  121.3001  135.9990  140.3071  126.9712  129.8484  122.7840  136.7429  141.2527  151.4426  145.9538  151.4577  138.2875  127.0955  117.9720  106.1971  101.0667  104.0365  104.1727  106.5506  112.8963  120.4960  107.1865   96.0634   84.1938   69.2979   56.9457   49.9418   47.4764   47.3470   47.5864   53.3588   48.4603   42.6437   34.7785   25.9577   18.6058   12.7548    8.6334    5.9738    2.9694    2.2073    0.9729    0.7640    0.8411    0.6942    0.3605    0.2445    0.0084    0.6248    0.2253   -0.1304
  8.3723    9.3433    9.7342    7.7561    9.0634    9.1445    8.1868   10.2291   12.5645   14.8550   15.1006   16.9739   18.8299   20.3262   23.1696   25.2319   30.4733   37.5027   35.6427   40.9712   43.9650   48.1290   59.2421   68.1093   67.8349   70.4600   76.7965   84.5266   88.0471  103.1977  111.5484  122.6882  126.9609  117.9771  116.9960  109.4986  115.9307  130.6208  138.4074  140.4686  129.3808  124.2610  120.1879  107.1421   95.7901   95.8347   95.7100   98.9952  103.0542  105.3219  104.6616   99.3988   90.2635   79.1150   58.8901   56.2820   46.9803   43.3558   44.3646   44.2507   45.4627   45.8996   42.5364   33.7939   26.1277   17.2553   11.5818    7.2773    6.0272    2.8800    2.2153    0.8472    0.3971   -0.1010    0.6231   -0.1465    0.1533   -0.2706    0.0516    0.2616   -0.0493
  7.2682    6.7233    6.6470    7.3005    9.8646    7.1681   11.6756    9.8030    9.9541   12.4513   10.9672   14.7016   19.7997   18.7342   22.0968   26.5665   26.6742   30.4014   34.6462   37.9217   47.3197   46.6937   56.7240   60.5856   58.7031   63.6035   68.1146   73.5828   85.2077   99.7577  106.6385  107.7855  120.3805  109.3466  101.4103  103.7566  108.7162  117.7455  123.8054  125.0687  123.2716  114.7054  109.5325   98.3303   90.7409   88.6238   91.4516   93.2325   96.4883   97.4241   95.5713   89.4062   79.2216   68.3518   57.4345   50.6882   45.1746   40.8136   38.7131   41.3205   42.8770   42.7440   35.9754   31.7459   22.5159   15.0062   10.5248    7.2041    5.0945    2.2385    1.2096    0.9364    0.3482    0.8952    0.3713   -0.5958   -0.3641   -0.0737    0.5078   -0.0705   -0.4939
  9.0432    8.2354    6.0527    8.4570   10.0328    7.3226    6.9215    7.6166   10.5385   12.4920   12.4690   13.2966   17.0153   17.9642   21.4014   24.8725   23.1657   27.7041   30.7807   37.7688   40.4353   39.9384   50.0301   55.3432   56.0714   60.0908   63.8837   68.6510   76.2951   81.9134   96.8657  101.8353  109.5651  102.0895   98.2674   94.6292   99.3333  111.2097  115.0344  118.0070  105.5223  102.0080   97.7283   90.4827   84.2625   77.5781   80.9736   85.4730   87.1177   92.1865   87.3271   83.1200   73.0100   67.1946   53.8954   44.2121   39.5540   37.3150   36.2749   38.4387   40.8869   36.5044   34.3023   29.1956   21.3656   13.9477    9.7121    5.7266    3.9320    2.7044    1.0819    0.8493    0.3123    0.1089    0.3829    0.4881    0.2932   -0.0299    0.2844    0.5645   -0.0019
  4.6588    5.5218    5.1702    5.8326    6.5940    5.1280    8.4461   10.3710   11.5506   12.0768   11.4817   13.5188   14.3631   15.2326   19.6001   23.4726   22.1167   21.6308   25.6779   32.5862   37.8742   37.1178   46.9164   47.2927   47.4976   52.5146   60.8951   67.1900   72.5328   80.4687   85.7908   90.8310   98.1748   93.0018   90.6050   85.0403   96.8998   95.7160  106.3491  108.4429  103.6270   93.5078   88.5388   78.4497   77.7605   73.4320   74.0853   73.5392   83.3419   84.6548   80.1299   74.6951   64.5268   59.3248   50.4475   39.7973   36.1377   35.1873   33.6797   34.6861   33.8708   33.0581   31.7948   24.9059   19.4247   12.3640   11.2646    6.3568    3.2561    1.7140    1.1591    1.0668    0.8577   -0.2091    0.0652    0.1538    0.0944   -0.1685    0.0833   -0.0606   -0.3009
  6.8173    5.9953    5.3805    5.6272    6.6052    4.0596    6.9795    8.0117    9.3352   12.7107    9.9157   13.8266   11.8072   14.7827   14.6960   17.2207   18.9012   22.1196   23.7676   29.2749   33.9699   36.2164   40.5160   46.3297   49.1159   48.6758   51.4753   55.1028   64.8875   72.9488   74.8041   90.9337   91.6175   80.6194   83.7624   77.5269   85.4486   92.0040   97.0268   99.9633   96.5962   91.3106   84.5377   76.7793   74.1177   66.6830   67.1128   69.7789   75.4372   73.0509   79.1971   70.8035   60.3774   56.2143   45.0081   37.6009   33.9067   28.8826   32.3261   28.7002   27.5168   31.8016   26.6891   24.1549   17.3242   12.7264    7.8288    5.8619    3.2855    1.5227    1.2728    0.4638    0.5003   -0.5675    0.0901    0.0083    0.0423   -0.0730   -0.4093   -0.0736    0.1253
  7.6580    4.9395    3.8762    6.2668    4.8640    4.1845    6.2629    7.9607    7.1263    7.6455    9.4447   10.0566   13.2463   14.1730   13.7044   15.5759   18.3444   19.8053   25.4987   26.8527   28.4915   30.7078   36.0447   40.9027   44.7260   42.6006   43.3882   57.7737   57.6699   64.7276   68.8988   78.1097   86.6946   73.8526   76.6911   72.3690   79.3230   83.1240   84.4301   92.4385   86.4858   81.8528   76.5795   72.8012   69.1979   59.5549   64.3396   61.2086   64.7083   69.4515   68.1133   67.1745   57.7856   50.0830   42.5419   35.0542   31.9789   28.5717   28.0320   26.5342   28.1509   27.5905   28.0552   20.8844   14.2261   10.1214    7.2549    4.8070    2.3059    0.7384    1.0102    0.5180    0.1202   -0.3354    0.0004    0.4706    0.1345    0.1149   -0.0892    0.2046    0.0567
  1.8379    5.2470    2.5645    4.5942    5.4834    2.9344    4.6815    8.3602    7.9507    5.4915   10.2080   11.4613   11.5139   12.0050   13.5260   14.6538   18.4780   19.4496   17.4025   25.7794   26.4972   29.5562   35.2808   36.9014   41.6930   39.1407   41.6290   47.6715   54.8910   58.0651   68.3354   76.0358   74.1213   73.0835   63.4684   66.8912   68.3240   75.6488   80.6171   87.8198   78.2679   72.2422   67.9114   65.1657   61.9995   54.2487   58.1502   55.9245   60.2645   60.1736   62.6908   59.8730   54.6710   46.6943   37.3005   33.1891   28.4823   25.2474   23.5592   24.2347   25.8481   27.4487   23.7701   18.6366   14.4785    9.6466    6.2816    3.4851    2.7703    1.1569    0.3703    0.2676   -0.1361   -0.3468    0.0548    0.2026   -0.0327    0.4340   -0.3093   -0.2847   -0.1281
  1.6957    5.0171    3.2994    5.1414    3.8660    4.4833    2.6567    4.9518    6.1583    6.6426    9.8438    8.2282   11.8847    8.8676   13.4877   16.1474   17.5732   19.9718   18.5833   23.6219   26.6697   29.5300   32.6427   34.3079   35.8057   36.5526   38.0244   44.3832   49.2595   55.1622   62.7547   72.7106   68.3479   67.2632   60.1986   61.5453   65.8300   70.7136   73.2214   74.0956   73.8237   67.2019   63.7189   58.2859   57.3189   50.2783   54.5549   57.8675   57.5148   60.2849   59.2929   56.3058   48.6473   41.5310   34.9737   30.6850   25.5849   21.0333   22.2021   22.7654   23.9282   25.3083   20.0178   18.4518   13.8942    9.5998    6.7499    3.8844    1.7928    1.9959    0.8924    0.3085    0.2752   -0.2576   -0.3891   -0.0244    0.0707    0.2136   -0.3010   -0.1773   -0.3771
  4.8883    2.2096    3.7384    2.8434    4.5113    3.9628    3.0330    5.7947    5.1649    6.2771    7.1671    9.8363    9.2609   10.2103   11.3925   12.8708   15.8398   15.3519   20.0730   21.3436   25.5952   26.1475   29.9016   32.8764   35.6125   32.2369   39.6807   41.1017   48.2939   49.5251   53.8238   62.3763   62.0933   60.7209   55.9765   57.7264   61.5086   63.2418   66.1897   64.4476   63.3857   60.8146   61.0280   54.9319   49.5551   50.1836   47.3220   48.4929   54.0872   54.9306   53.2273   47.6668   44.2830   41.8743   34.5937   26.4686   22.3379   20.0467   20.8232   20.7132   23.8255   21.8459   18.3522   16.6211   12.0697    8.8046    6.1552    3.5562    2.3136    1.6299    0.4865    0.5585    0.1185   -0.1572   -0.1367   -0.0903    0.1154    0.3677   -0.1262   -0.1615    0.1143
  2.8306    2.6653    3.4050    3.3988    3.8307    3.3865    5.8180    5.1530    3.4475    6.4545    6.3810    6.4977    8.4854    9.9630   11.8911   11.4768   15.9065   13.6866   16.7012   18.5126   21.0547   22.2894   32.4294   30.9770   32.7306   31.8705   38.4023   39.3525   46.9287   47.8132   51.8017   58.9423   58.6207   57.2957   51.5610   50.7950   53.0718   57.1827   62.9153   64.8306   65.8149   56.3241   54.2593   49.6605   48.5855   47.7329   45.9615   46.3160   45.6907   47.7594   47.9131   49.3058   43.3990   36.3331   30.1992   24.9658   20.8446   17.3352   19.1485   18.9513   18.5440   18.9270   17.1833   16.2491   10.4407    7.7964    5.8894    2.6591    2.2433    1.2702    0.8129    0.3576    0.8315    0.2582   -0.2012   -0.1023    0.1464   -0.2221    0.0321   -0.2719    0.1496
  2.2766    4.8456    2.0560    2.2083    2.4215    4.3811    4.2762    4.9846    5.6624    5.3786    5.2361    5.6454    5.9709   11.7994   10.7706   11.3871   13.7079   13.0252   13.2043   17.7645   19.3579   23.4123   27.8689   27.9503   29.8667   28.6559   34.5686   35.3669   42.3954   42.6201   45.3411   56.5873   57.5630   49.1109   49.2630   49.4904   49.4760   55.4592   52.4235   54.9754   57.5774   57.8587   47.7749   46.2817   43.3985   40.2438   40.7126   43.8461   43.2870   45.7042   47.4248   43.3251   38.2776   35.4043   26.7672   23.1762   18.8487   18.1045   13.8845   18.2608   17.4523   19.5846   13.8705   14.4318    9.5585    7.4594    5.0045    2.3161    1.9809    0.2461    0.2676    0.5722    0.2168    0.4393   -0.6610    0.1340    0.1145   -0.1691    0.1820    0.4640   -0.0292
  2.5730    1.3187    2.0392    0.5989    1.2395    3.1235    0.9275    4.6389    5.9803    5.5513    6.3424    7.3789    6.9077    9.7724    7.1786   10.0009   11.8251   12.7552   15.0600   15.4788   20.1412   19.0800   21.9075   25.7425   27.1837   30.0900   31.1352   31.2458   36.5488   40.6161   45.3233   50.1002   50.8285   50.6448   44.7519   43.3108   44.7400   49.2079   54.4312   54.3123   46.9229   50.6186   46.1361   43.7931   38.5050   37.9718   38.3003   37.6818   43.0837   42.8889   42.6712   38.9817   35.7877   30.8184   25.4828   21.2489   17.1282   17.0604   14.2537   15.2697   16.2436   16.0204   15.6479   11.6095    7.4052    6.8765    4.3715    1.8684    2.2274    0.4234    0.4547   -0.0487   -0.1678    0.1161   -0.2138    0.3527    0.1167    0.0214    0.0407    0.0727   -0.3080
  0.7616    1.9654    1.1639    2.9632    1.6543    2.0027    4.3980    4.6135    4.3294    2.6587    6.3217    5.7602    6.6100    9.0216    6.7733   10.5312   10.3840   10.9438   10.8661   15.1318   16.2324   18.3619   22.4906   24.1929   23.8568   25.1406   27.3071   30.1733   32.0023   37.3862   42.3506   44.5491   46.0949   43.1310   41.1105   45.1602   43.4558   48.3478   52.5841   50.2939   44.4668   46.0410   40.2559   40.6479   37.2603   34.1808   37.4966   34.1337   36.3880   40.8169   38.8047   37.9870   32.4213   28.1260   22.1497   17.1571   17.0865   15.9530   14.4301   13.8465   14.7711   14.8526   13.2532   10.0622    8.3103    5.3516    3.3806    2.2962    1.9814    0.2321    0.1758    0.2610    0.3714   -0.0934   -0.0968    0.5617   -0.3183   -0.2659    0.1105   -0.0670   -0.1335
  1.4055    1.2982    0.1908    3.5957    1.2450    1.5039    2.7449    3.3468    2.1840    5.0085    5.2912    5.0790    5.7607    7.3062    6.6520    8.7218    8.4097    9.9354   10.9640   13.5825   15.7814   17.1990   21.4196   21.4989   22.5139   21.7357   26.5301   29.3896   33.1850   33.6352   35.9552   40.4935   42.6201   39.5187   36.1696   41.0767   36.8382   41.7747   46.2073   48.4402   41.7495   41.6190   40.0489   39.2868   33.3706   30.7705   31.4111   34.1032   35.3115   37.5506   31.6991   33.6914   30.3089   24.9174   20.2047   16.7553   13.4390   14.1083   14.3222   12.9570   14.4910   13.6012   11.6795    9.7427    6.5015    5.0093    2.2598    1.4988    1.2351    0.2205    0.4701    0.4128    0.4599   -0.3302   -0.4301    0.0094    0.1741   -0.6089    0.0473    0.2604    0.1069
  2.4844    2.0210    1.9107    0.7725    0.6906    1.9048    3.0049    1.8169    3.6824    4.1279    5.6356    4.3369    4.2921    6.4840    7.9456    9.0477    8.7954    8.2008   12.1848   12.8668   15.9037   14.7168   18.5048   20.6103   20.8049   20.2173   22.9740   25.0846   29.5745   30.2186   36.4438   36.4438   40.4231   38.8467   34.8701   38.1979   35.4930   36.6810   42.2547   43.4293   39.6768   39.9026   39.8760   33.1997   28.6633   30.1323   29.5436   27.8363   29.4768   33.0694   31.5977   30.1077   25.9812   22.6879   21.1793   14.8891   13.1800   10.3437   10.8818   10.6978    9.9624   10.9119    8.4221    8.9948    6.2285    4.4907    2.3737    2.2376    0.7366    0.3203    0.1324    0.2059    0.3129    0.5443    0.1725    0.2729   -0.0174    0.0135    0.0109    0.3482    0.0396
  2.0838    0.2264    1.1010    1.3123    1.9519    2.1511    3.1627    1.4038    1.4140    2.0119    5.2232    3.9631    3.5474    5.5213    7.8788    7.9861    7.3362    9.6199   10.8090   10.1068   13.4776   16.4121   17.4152   16.0641   17.7425   18.8088   22.3965   25.9402   24.3315   29.5202   31.4230   33.4185   36.8036   30.1740   30.9398   32.7566   32.9032   35.4498   36.5188   38.4527   36.4863   37.8072   34.5102   29.6854   28.2471   26.0785   27.1283   29.9850   28.0532   30.3445   29.5716   27.7282   26.4374   21.6916   17.8881   13.2185   11.1821   10.8286    8.5307   10.0919    9.4572   10.6052    7.2384    8.2394    6.5100    3.6277    2.5489    1.1725    1.1107    0.4765    0.0733    0.3754    0.6133    0.5587   -0.4948    0.0286   -0.0946    0.1760    0.0339   -0.1607    0.2673
