# Supplementary material for: Do Spectra Live in the Matrix? A Brief Tutorial on Applications of Factor Analysis to Resolving Spectral Datasets of Mixtures
Source: J Fluoresc. 2021 Aug 6;31(6):1599–616. doi: 10.1007/s10895-021-02753-w (PMC8547214; doi:10.1007/s10895-021-02753-w)
Supplement: Supplementary file 2 — (ZIP 654 KB) [file 10895_2021_2753_MOESM2_ESM.zip › Appendix_D/Pretreated_data/EEM_MAPS/MIX_Q7_MAP.txt]

-3.2867   -3.7001   -1.0147   -2.4036   -2.1470   -0.0495   -1.1429   -1.9424    2.2251   -1.4543    4.3908   -4.2342   -2.2260   -5.8020    0.6457    1.1725   -1.3351    1.4785    1.4402    0.8741    0.2599    0.8251    0.3040    2.1874    2.4869    1.6497    1.4298    3.8644    1.2750  -36.8000  -52.2200  -15.7930    0.0087    0.7571    0.8947    1.7967    3.5535    3.6982    1.4806   -0.2184    0.7403    0.3954   -0.0194   -0.5923   -0.8232   -0.4376   -0.3296    0.3940    0.3710    0.3649    0.2538   -0.4213   -0.3114   -0.0160   -1.0030    0.4248   -0.3166    1.1263   -0.1154    0.2271   -0.4514    0.7588   -0.3694   -0.1206   -0.1170    0.0995    0.4134   -0.1140    0.1032   -0.6359    0.3725    0.2239    0.0701    0.0238    0.1849   -0.0140   -0.4654   -0.0217   -0.5184    0.6578   -0.3438
-2.9744   -0.7498   -1.4530    1.6517    0.4251   -0.8060   -0.2848    1.0311    3.4901    1.2789    2.4961   -2.0337   -2.7796  -12.8690   -1.1023    0.1634    0.5384    0.8587    1.9058    2.6745    1.2191   -0.9387    2.4915    0.7292    1.2398    0.8483    1.7163    4.7448    5.2561   -2.4220  -22.6500  -26.6300  -11.5080    0.9009   -0.3691    4.0853    3.5943    2.1775    3.0734    1.6608    1.3844    0.3656    0.0487   -0.3241    0.5882   -0.0636    0.1511   -0.3991    0.2440   -0.3257   -0.2689    0.2005   -0.3163   -0.0697    0.9207    0.0653   -0.6544    0.0873   -0.1026    0.2080    0.0358   -0.3228    0.3240   -0.0239   -0.8101    0.2214   -0.4651   -0.2559    0.1733   -0.3940   -0.7022    0.4454   -0.2050    0.3435   -0.0327   -0.0889   -0.0702    0.1900   -0.3471    0.1937   -0.0413
-0.2764    0.3103    1.3032   -1.3692    1.6141   -2.5650    2.7022    0.6348    1.4749    1.8953    1.6681   -0.0138   -0.2282   -1.4186   -3.6770   -1.2105    2.0651    2.4047    3.4327    3.8675    3.2357    1.7794    1.0041    0.7536    2.4668    2.8214    3.8898    6.2069    6.0783    2.3650   -4.4370  -34.8800  -29.4400  -10.2070    1.6792    2.6503    2.7213    3.9314    3.5577    2.2308    0.8141    0.6510    0.0594    0.5532    0.4241    0.7504    0.2416    0.2806   -0.1678    0.7941    0.2912   -0.0303    0.2013    0.3024    0.7504    0.3431    0.1653    0.2079    0.1538    0.4041    0.4147    0.0448    0.5339   -0.2903   -0.4708   -0.0754    0.4682    0.2851    0.4549    0.3815   -0.5434   -0.2156   -0.2534    0.5158   -0.2923    0.3945   -0.4068   -0.9660   -0.1883   -0.0425   -0.3951
-2.2863   -3.2955    2.3530   -0.9709    1.3607    1.3546    2.4054    2.2022    3.3434    2.5038    0.8549    1.2811    2.2687   -0.4778   -0.7590   -2.1980    1.7102    4.1299    5.9578    5.6730    7.4778    5.2213    2.3670    2.7398    5.4667    5.8810    7.4450    8.9550    7.9550    9.0816    4.2060    1.8360  -17.3800  -25.0000   -9.8750    5.2077    6.1255    8.0970    7.5671    4.2872    2.6319    0.9509    0.1302    0.7829    0.8891    0.7650    0.3306    0.2150    0.0496    0.7849    0.5019    0.5174    0.6547   -0.0459   -0.4917    0.0415    0.6453   -0.0151    0.3452    0.8064   -0.3870    0.0931    0.1920   -0.0887   -0.3537   -0.4720   -0.1183    0.2431    0.1211    0.4057    0.1930   -0.4243   -0.0018   -0.1515   -0.5303   -0.2518   -0.1940   -0.3690    0.3298   -0.3272   -0.0403
-1.1816    1.8863    3.5100    1.7536    4.6464    6.9039    7.2455    4.1561    5.4154    6.7205    8.8913    9.2466    9.4519    5.3973    7.5486    2.1900    9.5706    9.3101   16.5281   13.9521   16.1612    9.3813   10.2258    9.7286    9.9673   13.7301   19.2792   22.9247   23.4328   17.8758   10.7324    7.2110    2.0200   33.4400    1.5300    2.4760   16.3247   20.5887   16.6860    7.7105    2.6291    1.9473    0.5798    0.2023    0.1887    0.3055   -0.2383    0.8118    0.7636   -0.1583    0.2699    0.2174    0.3452   -0.1922    0.3361   -0.5684    0.1583   -0.4843    0.1549   -0.0125   -0.0100   -0.6685    0.1920    0.0595    0.4358    0.2998    0.1730   -0.3015    0.1830   -0.7009    0.0331    0.2130   -0.2784   -0.8427    0.0289    0.0318   -0.5279    0.2835    0.2886   -0.1655   -0.4077
 3.7267    6.7449    6.4433    5.3661   11.9970   11.8596   11.0336   10.5717   13.6643   18.7728   20.0207   19.8609   24.0834   18.8819   13.8066   17.6810   19.6550   25.3508   34.7087   35.9091   36.5515   28.2928   27.0579   26.5573   25.8153   37.8199   44.3526   55.5466   59.5267   41.9832   28.2033   18.0307   15.7060   26.9190   17.4600  -10.0900   25.1800   57.0060   41.0981   18.7177    9.6385    4.4318    2.9221    1.0630    1.0632    0.3894   -0.4312    0.1855    0.6265   -0.1761    0.4555    0.5896    0.6139   -0.3284    0.2386   -0.0335    1.4760    0.3726    0.4039   -0.1434    0.1343    0.5337    0.5124    0.7773   -0.1227    0.1655   -0.6733   -0.3296    0.4151   -0.6249    0.7307    0.4010    0.1060    0.2692    0.0017    0.0067    0.0650   -0.7687   -0.3173    0.0828   -0.2066
10.5134   13.9855   16.2696   17.8478   26.7192   22.9456   21.4537   27.6119   33.7624   37.3502   48.3416   50.0889   54.5811   44.8093   38.9990   44.4657   53.5040   64.9360   80.7620   96.9069   87.8345   72.6785   53.5343   57.5864   70.8384   87.8748  108.9934  129.9494  125.2333   97.1683   58.1862   40.9566   35.9930   46.5300   57.2940   62.2800   80.8500  114.9800   97.6441   46.6676   20.7065   10.0861    4.1656    1.5897    1.5942    1.0646    0.2321    0.9095    0.3388    0.0192    0.3744   -0.6195   -0.3658    1.1682    0.5594    0.8825    0.0639    0.5627    0.4290    0.1773   -0.2901    0.0612   -0.0741    0.1544   -0.2134   -0.0065    0.1025   -0.0746   -0.0402   -1.2710   -0.3167   -0.2804   -0.2058   -0.1866   -0.2052    0.7030    0.1369   -0.2609   -0.1559    0.4536   -0.3175
26.2314   33.6883   40.2939   47.5055   63.6062   59.2798   60.7506   58.9435   71.4349  101.4603  112.6778  137.0307  140.9228  121.3099  111.8358  118.3586  147.3537  181.6056  216.3800  252.1838  227.4419  173.2351  142.5033  139.7372  170.4805  227.2765  265.6877  345.4856  347.1354  245.1608  156.5840  113.1906   93.0318  109.9137  164.9980  196.0200  246.5300  274.9100  250.7090  121.4301   52.2950   22.9135    8.7886    4.1765    2.1664    1.0146    1.5770    0.8283    1.0748    0.8165    1.2572    0.6383   -0.3105    0.7828   -0.2393    0.6311    0.4739    0.9016   -0.6842   -0.1889   -0.9463    0.1444   -0.2238   -0.0551    0.4113   -0.3069    0.2145    0.2406    0.3964   -0.1376   -0.1234    0.2944   -0.3391   -0.6488    0.0003   -0.4402    0.2315   -0.0724   -0.6622    0.2119   -0.1857
56.5085   63.3032   83.4966  100.4638  112.5130  114.8265  104.8616  119.5552  140.5800  172.1865  214.9792  253.5776  247.2001  221.9917  212.3989  219.9151  275.1477  343.2902  427.1711  468.9820  408.7991  328.4080  270.0151  270.6480  332.7197  434.7903  511.6324  645.9676  647.0899  484.6458  296.6477  216.4792  187.8147  218.8616  316.3876  376.5060  491.6500  586.0300  439.5000  214.9610   99.0195   40.6435   19.6684    6.6720    4.9567    2.5308    1.2798    1.6515    1.5958    0.7988    0.2884    0.8929   -0.0688    0.6785    0.5013   -0.6564    0.0491    0.8040    0.0579    0.1941    0.0286   -0.4629    0.0788   -0.2659   -0.0376   -0.8637    0.3461    0.1245   -0.0811   -0.9106    0.4760   -0.1644   -0.1943   -0.3810   -0.8105    0.2077   -0.3210   -0.4169    0.3124    0.1126   -0.0052
56.5390   73.3853   89.3343  109.0926  131.7890  131.8898  128.2971  129.2945  163.7311  207.5777  251.2957  300.6722  291.9461  265.1089  239.7193  258.9772  329.2327  403.7527  486.4101  540.7050  475.1200  384.8993  305.3801  312.7579  369.4332  493.3412  605.8372  741.5871  753.7899  561.1919  355.2926  248.9085  218.3108  249.1086  361.8016  432.9862  576.7460  699.3730  503.5300  225.5200  100.4700   49.5893   19.2843    7.4047    4.2597    2.9824    1.4534    2.1154    1.8828    1.3489    0.3007    0.2719    0.4954   -0.1855    0.6038    0.9360    0.5166   -0.5138   -0.2189    0.1675    0.1979   -0.0142    0.2346    0.6889    0.3491    0.1380    0.0678    0.4986   -0.1839   -0.3791   -0.4423    0.3444   -0.0175   -0.0618   -0.2206    0.3015    0.2115    0.0545    0.3518    0.4556   -0.6592
58.1655   65.9020   76.0811   96.7984  113.1283  110.5976  107.4456  116.2051  139.4755  180.7414  217.7449  253.1733  251.4904  225.4490  202.1913  224.2248  278.7520  354.6411  403.9887  457.2100  409.7693  323.4213  268.9976  268.5128  320.6913  433.7567  523.1047  638.0717  646.1588  481.3871  306.8272  208.6461  182.3208  219.9056  314.0786  375.7425  499.3506  613.9070  464.9030  204.8800   47.1100   39.5340   17.3054    7.7191    3.4223    2.0662    2.4391    2.6481    0.7134    0.2018    0.1041    0.6423    0.8634    0.0450    0.9379   -0.2654    0.7752    0.3367   -0.2782    0.8099    0.3845    0.2178   -0.1489    0.0565   -0.1852    0.1080   -0.1694   -0.1396   -0.2539   -0.1866   -0.7906   -0.0668   -0.2974   -0.1134   -0.1651    0.3023    0.3510    0.1395    0.0215   -0.1495   -0.2014
46.4075   54.8249   65.5506   85.5628   89.7370   94.1205   92.1101  100.7642  116.1521  138.4540  190.8248  204.0444  209.3780  183.0022  167.6415  187.4700  223.9234  293.3260  329.3803  385.0571  336.3478  269.6880  220.9143  222.3851  269.4995  354.6700  435.0096  517.7385  532.3188  379.3620  248.7570  173.0180  150.3353  172.8690  258.0829  302.1713  411.2351  512.5645  397.1330  179.8750   38.0200   15.8800    5.6170    6.2960    2.5491    0.9830    2.5773    0.8960    0.5148    0.8752    1.7616    1.1075    0.7156    0.6940    0.8266    0.2596    0.8606    0.1574    0.3812    0.0504   -0.2056    0.4801   -0.7473   -0.0017   -0.0487    0.5616    0.0374   -0.5167   -0.5816    0.2370   -0.6672    0.0595    0.0491   -0.4627    0.1766    0.0853    0.2264    0.0018   -0.2606   -0.1104   -0.1433
39.0743   48.7005   51.8734   69.5465   69.3620   79.9352   71.0437   74.7262   84.9353  114.1242  153.5782  163.7364  165.2843  142.9251  136.8337  149.0239  178.3067  227.2113  262.8723  310.3750  266.4166  218.9561  173.5280  173.2892  215.5131  284.2753  342.0878  411.2885  410.3404  302.0250  200.5160  136.0670  114.9689  137.6517  200.8923  239.8130  320.9375  399.0324  317.2888  155.4846   59.6760   25.1100  -25.6700   -1.1000    2.8240    2.7235    2.8196    1.5440    2.0064    0.5612    0.3339    1.2375    1.3246    0.7447    0.2320    0.1176    0.7775   -0.2840    0.4408    0.7959    0.2923   -0.0633   -0.6820   -0.4363   -0.4174   -0.3281   -0.1599    0.0897   -0.0663   -0.1266    0.0478   -0.0009    0.0410   -0.9527   -0.2580   -0.2322    0.2213   -0.1539   -0.1548   -0.2774    0.1934
24.3706   33.6161   35.1813   49.8891   58.4396   57.8194   56.1155   55.2230   71.2777   88.1902  110.4240  127.3546  130.8898  112.0899   97.9208  107.7331  137.2526  173.7538  198.2254  227.5572  201.9019  162.3229  137.6435  127.0578  161.7110  204.3150  259.6297  307.3922  311.4104  230.5029  145.6014  103.8535   89.4866  104.1819  152.6634  177.2253  237.0689  293.5330  230.9267  110.9912   50.8023   21.0210   -6.4900  -24.5000   -4.8930    2.0731    2.5428    2.0277    1.5601    0.7483    1.2649    1.1674    0.6425   -0.2195    0.2847    0.2425    0.3697    0.1672    0.0872    0.7526    0.3031   -0.2801    0.4071   -0.0828   -0.1911   -0.3920    0.4979    0.1572   -0.3765    0.2602    0.0403    0.1041    0.4132   -0.6113   -1.0455   -0.3849   -0.3006    0.1164    0.1997   -0.0255   -0.1978
20.8221   28.2826   29.3717   39.3323   46.2399   44.4846   45.9482   46.3462   53.1202   68.7429   90.2894   99.3369  101.5906   82.3774   78.4714   89.9115  107.7575  139.8931  162.5130  183.4085  159.9218  126.4906  107.3356  107.5283  119.7476  163.8716  203.2305  246.6746  250.1465  189.2985  115.5243   77.6017   74.2160   85.8965  118.1198  141.5244  184.6889  242.7120  188.1129   93.9537   40.0852   18.2439    3.9810  -11.1000  -29.1800   -6.0670    1.7136    1.0265    1.7101    1.5609    1.4582    1.4125    1.3678    1.0989    0.8818    0.1386   -0.1869    0.4095   -0.2995    0.0800    0.6432   -0.0100   -0.0113    0.0021   -0.4239   -0.5990   -0.1635   -0.1400   -0.3151   -0.0651   -0.3974    0.2733   -0.0248   -0.2238   -0.3818    0.1727   -0.4205   -0.3372   -0.3254   -0.3148    0.4546
23.0465   23.2791   30.3961   39.8778   43.7698   49.5415   41.3044   46.8192   52.8781   69.2919   82.3683   96.2767   91.3380   82.8756   78.3031   81.2045   97.3027  123.3488  155.5088  162.7926  150.2464  116.4402  106.5147   95.3943  115.5147  160.4856  185.8397  235.8647  236.9800  172.5286  111.8775   80.1074   69.5320   83.6878  115.5936  140.8299  180.7109  222.3410  183.5399   88.5482   37.7984   20.0146    6.3926    5.5000  -13.6500  -14.3900   -5.4320    1.8382    1.4987    3.1785    2.9813    3.1258    0.9026    1.1245    1.4405    1.0932    0.4480   -0.1592    0.7439    0.3749    0.1119   -0.0027   -0.0435    0.2060   -0.3340   -0.2969    0.0138   -0.0392   -0.3347    1.0387   -0.3451   -0.4481   -0.6181    0.1787    0.4274   -0.0500   -0.1269   -0.3193    0.0796   -0.2993   -0.2211
28.6129   25.5482   35.2917   48.5843   48.6992   52.2773   49.2099   54.1250   62.4568   75.2851   99.3361  113.9645  113.0034  100.9836   96.8560   98.5732  117.7458  149.3128  183.7263  201.2057  185.6349  148.9820  123.1687  119.5691  143.5321  188.7117  226.4933  274.7744  284.1577  207.8448  136.5084   94.8677   84.0681  107.8563  141.5203  165.0139  215.6707  266.1785  213.3487  101.5898   50.0624   22.2019    9.8888    7.7048    1.9040    5.8600  -11.4400   -2.6820    3.8564    3.6698    3.4157    4.2234    3.1099    1.4871    2.0071    1.6916    1.0147   -0.0201    0.4641    0.8702   -0.3954   -0.4016   -0.2350    0.1352    0.8941    0.1194   -0.1647   -0.0636   -0.3112    0.5028   -0.4163    0.0480   -0.1187   -0.3280    0.3197   -0.2533   -0.0838   -0.4478    0.5904   -0.8184    0.3586
40.0626   44.8555   55.6157   62.6701   69.6925   79.0252   69.8155   75.0536   98.6472  110.3935  150.6114  165.2868  158.2116  143.7200  135.2651  146.1762  173.6181  220.7652  259.8271  299.3766  281.3035  213.6870  178.8045  175.9123  209.3468  274.4913  330.2694  406.7113  414.1855  303.5826  198.0641  141.1706  122.0883  148.9210  197.2526  239.7554  312.8097  401.2017  302.7840  152.0775   70.6469   31.2095   19.2776   10.1320    6.0881    7.1950    2.6200  -16.2000    0.5940    5.7992    6.7370    5.2319    3.6084    4.3683    2.2121    2.4560    1.9395   -0.1176    0.9898    0.1419    0.2686    0.3305    0.6565    0.3965    0.1747    0.0119   -0.5793   -0.1545    0.2942   -0.2490    0.0573   -0.1777   -0.1523    0.6796   -0.1650   -0.5454   -0.0352   -0.5236    0.1398   -0.1954   -0.1990
51.1696   60.4655   74.6998   93.6476   97.6219  110.2038  105.0951  112.1379  137.6941  173.0083  200.8766  254.5571  237.8916  201.1180  183.0544  213.9960  259.8341  326.9206  379.6360  436.4202  396.9108  300.3846  266.0110  254.1095  299.1484  402.7671  484.2655  596.2285  604.0460  464.6933  296.8317  207.4350  180.6205  209.3382  280.8400  357.9447  457.4951  586.6665  455.9008  230.9301  103.7562   49.1507   27.9561   16.4042   12.7906    9.8512    9.6420    0.9100   -0.3500    3.1850    7.8347    8.7591    8.3227    7.4475    5.9715    3.2989    2.6412    1.6268    1.5556    1.0300    0.7229   -0.0377    1.2549    0.2747    0.0194    0.4698   -0.1748    0.1417   -0.6278   -0.1705    0.1871   -0.8076   -0.0634   -0.4209    0.2158   -0.2602    0.1360   -0.2187    0.2429   -0.3591   -0.1525
66.4159   69.2450   91.6350  120.0204  127.8868  138.6666  134.1364  136.9605  161.4478  205.3363  247.0483  288.8269  291.4674  255.6972  243.1383  261.8332  320.4360  396.7625  473.5485  549.3137  485.2132  371.5579  319.8474  316.5435  361.8519  497.7896  606.9501  745.5212  750.8681  550.3813  357.0489  258.3349  233.4784  260.2508  358.4457  431.9118  580.6743  713.3286  563.4880  289.0607  131.3659   70.4940   38.7589   27.3311   21.7736   16.5112   17.1481   12.2190   18.4800  -11.5100   13.1300   17.5778   13.3491   10.5654    7.7131    7.7397    3.8902    4.3503    1.5993    1.9150    1.5077    0.6440    1.1354    0.1731    0.6272    0.2987    0.5050    0.4335    0.1318   -0.4242    0.0843   -0.1056   -0.3408   -0.3534    0.1528   -0.1514   -0.3520   -0.0711   -0.3322   -0.1280   -0.1200
67.5098   77.1434   95.8877  112.3768  138.0630  142.8310  136.5940  143.5418  169.8932  204.9408  266.6163  296.2743  299.6782  268.8875  247.7067  267.6765  331.4260  416.1322  503.4987  563.7557  489.9410  391.6307  326.4371  327.8358  394.1548  516.4098  632.5376  753.1376  774.1721  575.6494  385.7446  267.2791  247.6079  274.1921  377.1857  454.6393  591.1472  740.4684  585.1345  317.5730  152.9794   92.5721   58.1071   43.0038   36.2388   28.9220   24.4157   28.2858   29.2640   20.6600   17.9500   18.3440   24.6915   21.2343   13.0254   13.0768    8.4932    5.7751    4.3538    3.3298    1.1135    0.8263    0.7745    0.6624    0.3949   -0.2188    0.4479    0.1972    0.1858    0.0462   -0.0557   -0.2728   -0.0296   -0.4808    0.3029    0.4291    0.3503   -0.0095    0.1328    0.1315   -0.4648
60.1510   75.4134   92.4233  108.8100  127.8851  130.8286  126.4211  123.2983  155.4885  188.3442  252.1307  267.2297  267.9322  250.5441  233.8745  246.2177  295.4925  375.1439  458.8763  502.6740  470.4118  375.7421  314.5521  311.9094  377.7069  471.6605  567.4711  693.8834  705.7481  540.3061  366.5720  288.6345  261.6892  282.2833  361.0733  431.2199  554.4555  688.9719  556.0459  317.0282  175.9716  117.4971   81.0416   68.3206   57.5824   45.2468   46.5572   43.7037   44.9471   49.9000   54.0800   22.8400   39.1940   34.4855   26.6229   20.8651   13.9784   10.1037    6.0293    2.7909    2.6548    2.7208    1.3652    1.2636    0.3608    0.1544    0.1117    0.6338    0.7581    0.1352   -0.1015   -0.0380   -0.1065    0.0121    0.3141   -0.1015    0.2569   -0.0840   -0.0964   -0.3486    0.0970
57.3310   69.8790   84.3559   93.2339  109.8864  105.8854  110.6431  114.2088  138.1756  168.8211  208.9567  238.0243  236.2792  210.1788  202.9959  217.8287  266.0035  330.0855  380.8904  421.5524  407.0626  323.8665  288.1951  284.2153  346.1226  425.1815  511.9096  604.6392  625.5634  488.0954  354.7935  294.3686  277.4332  270.7830  353.1118  402.4686  511.7070  603.7117  503.8525  310.5646  197.7602  156.5739  122.3859   97.4117   89.4059   76.2632   74.3335   72.9148   74.3026   79.4448   80.5730   70.8900   77.1000   64.6760   43.2093   33.2389   23.4223   16.9313    9.8030    7.5773    5.7126    3.3244    2.0800    2.3222    0.6033    0.6323    0.1896    0.3020    0.5908    0.0764   -0.2541    0.0717    0.1333    0.0343    0.1118    0.0922    0.3109   -0.2708    0.1360    0.0828   -0.0335
53.0176   63.4232   75.3530   85.6899   98.6541   96.5243   92.1169  106.4191  120.6860  142.9302  181.5507  207.1166  207.9731  194.2563  185.9744  197.3542  229.0991  290.5723  325.2461  376.2133  353.4506  292.5478  282.7822  276.2576  315.8666  388.2831  452.1169  538.7630  543.6961  444.6532  361.4896  306.4060  300.5348  297.9344  339.7108  397.1880  463.6813  563.9318  469.1956  328.7766  238.7204  194.4008  165.9954  147.5895  129.7841  117.1714  107.8457  109.6139  109.8227  118.3888  123.8180  114.2190  133.4300   91.8200   62.0270   54.5741   37.6136   25.4166   14.7865    9.0580    7.1875    3.7477    2.6004    1.4700    1.4999    1.0563    0.2167    0.8648   -0.0071   -0.4284    0.1170   -0.2474   -0.2696    0.2694   -0.0815    0.2310   -0.3158    0.2764   -0.1536    0.1210   -0.2328
51.9825   50.4408   68.9489   77.6934   85.0400   88.8592   85.7065   96.5646  109.8701  130.1635  152.5311  187.7682  181.8009  163.1008  171.8198  177.1117  214.3702  250.4126  299.4501  335.5922  315.9745  276.6537  276.7786  270.8293  308.5173  361.0757  406.9957  488.4428  515.0822  443.6037  379.6417  365.0198  351.7383  338.2336  364.9909  377.4369  462.1985  532.4711  474.0763  355.8119  295.4381  261.1067  227.6895  200.1134  182.6815  169.7920  155.3380  152.5721  153.0231  164.7282  168.4847  160.4611  155.5030  150.1700  104.3700   72.6390   50.5865   31.9435   20.9893   14.8702    9.2445    6.4833    4.3337    2.2145    2.1273    2.0234    1.1837    0.3040    0.3956   -0.1900    0.7148    0.1842    0.1885   -0.0106    0.4911    0.3328   -0.5176    0.0305    0.0735   -0.3519    0.2664
53.4578   54.7777   64.5808   69.4656   80.1938   78.6601   83.7075   85.9772  108.7564  120.2303  146.0147  161.4333  164.4312  155.0819  164.7246  176.1090  206.1016  242.6568  265.9192  311.1792  307.9317  284.5385  289.9906  282.3177  310.5110  356.7913  395.7462  470.4288  493.0087  451.5900  414.1243  406.9383  415.1947  389.3286  404.4585  412.8259  475.3806  527.3693  492.7265  416.6275  365.8924  339.8781  299.6179  258.6585  234.4716  210.4341  204.9231  196.1536  202.6245  210.0711  218.9964  207.7646  188.1367  168.5090  162.4600  102.9700   74.3210   46.9144   31.2305   17.3145   12.4621    9.0245    6.4526    4.1313    3.0959    1.7389    1.0950    0.8382    0.2000   -0.2707    0.3973    0.1031    0.0427    0.2681   -0.3913   -0.2838   -0.3184    0.0415   -0.2066   -0.0795   -0.1918
53.8035   52.2585   60.1291   68.3501   78.6234   82.5635   83.7391   84.2044  100.3780  121.3210  142.4842  154.3425  167.9415  164.4978  169.2815  179.4870  205.2413  233.0249  280.9696  305.7391  303.6133  294.0937  304.5073  312.2199  348.4182  378.0013  420.0179  483.5033  513.4785  482.4585  457.5224  478.7893  488.3649  456.1131  441.0462  453.7808  493.0757  565.9701  531.8674  477.2412  434.1361  409.7252  369.5919  333.0605  298.9834  257.8852  248.5815  248.5613  249.9210  260.6166  268.4074  266.7771  234.9185  198.1464  163.4140  136.6300  128.6500   63.6130   43.6367   23.4139   15.7120   13.5351    8.0972    6.8989    4.2280    2.9238    2.0085    0.7636    0.9937    0.7723    0.0581    0.1769    0.1297   -0.7742   -0.4296   -0.1247   -0.0917    0.2232    0.1520    0.1108    0.1321
51.8491   60.6451   58.7787   76.6421   83.3506   82.0827   85.9138   96.5262  105.5365  129.5196  150.2888  168.4154  172.5487  166.6709  179.5233  197.3679  220.5908  250.5992  288.9822  316.8419  317.3995  314.3440  317.1659  351.8048  372.2468  399.5778  446.7185  508.9484  547.0050  514.4388  507.0806  543.1324  566.9982  515.7458  500.2845  493.8177  540.1628  597.0586  583.9256  528.7324  501.7798  470.8152  417.7667  389.9452  339.1468  310.0509  281.7651  290.5452  298.1007  305.3895  318.1023  312.3090  282.8754  231.9062  185.1359  146.5770  155.1800  101.9800   50.0270   32.6562   24.2503   17.7680   13.8450    9.8729    7.3840    4.0916    2.5586    1.9890    1.6371    0.9751    0.5657    0.5392    0.0042    0.3996    0.0568    0.4039   -0.1461   -0.1843   -0.0722    0.3319   -0.2849
57.6937   62.2999   69.2432   74.8100   87.4544   83.2716  105.8442  104.3901  112.1471  138.7870  163.8535  182.9768  188.9728  189.5965  194.2590  213.8049  235.3326  274.0461  318.2008  341.5129  358.2139  340.1935  355.3303  389.0784  404.0490  454.7188  498.0028  569.8010  586.3645  581.6471  555.4986  603.6567  615.5243  569.4098  546.0362  543.4350  604.8246  651.2960  648.5209  588.0711  550.8291  525.1709  479.8964  424.0019  387.5411  347.2740  328.4893  323.1202  339.1799  350.1576  363.1026  341.9485  316.2347  260.6477  202.3846  155.7888  119.8650  123.7400   91.3000   43.9070   30.5081   26.1724   20.7313   16.1730   11.5768   10.7509    4.9512    3.8373    1.3294    0.7023    0.5218    1.1087    0.4169    0.4872    0.8862    0.3738    0.1555    0.0371   -0.0105    0.5362   -0.2170
58.4855   69.7854   77.1847   85.0698   94.6652  100.2077   98.3386  106.7469  118.2422  144.0373  177.2388  193.2372  209.4060  213.0377  215.8656  231.2666  260.3216  297.9259  339.9029  380.3742  397.4050  389.9475  387.2734  419.7318  443.8354  485.3811  541.3698  611.8371  664.9893  625.5160  607.5465  647.8325  640.1244  616.9012  602.4268  592.7737  658.5726  733.3999  699.2045  632.2845  600.0417  558.2689  501.5244  464.5807  406.5919  357.5872  360.1793  352.3564  360.0549  370.1195  385.2138  365.8589  336.0959  279.9242  220.4376  173.3870  128.5022  103.0540   96.5300   62.5800   53.0860   39.4996   35.5367   27.9082   20.0318   12.4059    8.5652    6.1210    3.9774    2.1616    1.3199    0.4388    0.1569    0.5277    0.5917   -0.1239   -0.1678    0.2135    0.8050    0.4330   -0.2706
68.5689   69.6896   86.2880   91.8220  102.9467  101.4411  107.2238  110.5681  138.1982  155.3619  200.4748  216.9644  229.8664  223.1513  227.4932  248.6532  279.1131  329.6020  385.7584  438.1485  431.3570  417.4107  423.4150  451.3079  472.5255  528.8355  594.0036  670.8537  744.3022  682.9330  645.5515  668.1082  673.6055  635.1864  637.5027  641.0782  707.3880  793.1151  769.1276  674.5095  617.0961  575.2732  529.9400  464.2934  416.9366  384.4404  371.7906  376.7354  397.4242  390.3674  409.0209  390.1418  353.5226  299.7597  239.7167  183.5879  151.5024  112.4171  104.1380  100.9800   86.7100   69.3670   60.7330   45.3719   33.9120   22.6598   17.2803   11.7438    7.0210    4.5818    2.6672    1.5590    0.4795    0.6444   -0.2218   -0.0416    0.1311    0.5812   -0.3461   -0.0008   -0.2438
65.9009   77.9918   86.8669   95.0066  111.0963  117.3667  105.8698  122.8162  140.9374  168.9834  202.2977  235.3629  247.8933  223.4251  237.1600  262.9150  293.4917  347.5034  396.1191  449.4198  444.2157  421.7285  434.6482  452.0570  491.9178  554.9701  620.7895  715.1318  754.2400  711.4827  671.4672  681.0455  689.1232  650.7333  663.3965  689.8755  758.5155  866.6340  826.8082  721.7563  645.8032  586.3834  544.9273  485.2988  446.3351  403.3805  388.2878  404.3664  420.6191  436.8590  440.7107  420.9043  368.2105  313.8347  256.0508  205.9671  169.8787  142.5744  130.3899  124.5880  128.5100  134.6900  102.5210   80.8582   59.0266   40.4242   24.2257   17.2928    9.4772    6.1860    3.4771    1.5362    1.8440    1.0892    0.1941    0.1415    0.3035    0.5887    0.1434   -0.1958    0.4538
75.6441   75.0819   88.5764  101.0799  103.7584  113.9219  109.3014  117.6350  148.6548  169.3874  197.1307  226.5994  228.8691  220.9610  231.3370  252.2475  298.2197  333.3038  395.0952  460.1835  452.1922  427.0140  436.8601  453.3438  494.1432  564.0821  626.2364  710.8315  771.1135  719.2965  666.4585  699.7878  695.0185  671.9812  682.3646  713.7690  795.3378  906.6881  877.5345  759.5584  670.9238  601.5951  556.3679  507.0076  468.9225  446.0911  427.8391  442.1557  466.3174  484.6853  481.6781  454.9765  402.8431  339.3007  285.3664  222.8788  201.4219  176.4753  165.7727  164.4153  169.8690  205.4900  168.0400  121.9680   88.5860   63.4365   40.1070   27.9899   15.4602    8.4042    5.8889    4.0671    2.5958    0.3272    0.4757    0.2166    0.0645    0.6250   -0.2282    0.0593   -0.0005
77.5590   79.7958   85.9774   96.2328  112.5954  112.6932  109.0052  119.0050  137.9446  159.5715  201.0496  210.4079  222.1242  210.4047  228.3122  240.4935  279.1606  328.7879  382.3520  430.9852  438.7819  407.4875  427.9984  450.3244  476.4540  543.8063  605.5110  706.0039  769.6225  725.5556  682.4962  715.6492  710.9796  699.7647  690.5938  738.0646  819.5863  937.9659  912.0432  788.7770  704.8975  643.5085  582.0129  530.2794  488.8720  479.8538  474.3889  492.8428  521.5770  524.5610  526.5376  494.9491  430.5653  370.4436  306.2112  260.7774  229.0642  211.7169  210.9962  222.1043  230.0320  237.8220  228.4800  190.6110  124.7530   84.6522   58.7314   34.7078   20.1347   11.7438    7.9736    4.8430    2.8912    1.4003    0.6523    0.8341    0.4411    0.1331    0.4227    0.0169    0.2523
72.9994   76.1154   90.1184   95.8703  104.4479  100.6556  101.0343  120.9015  124.7478  150.6896  184.3385  194.6916  196.4761  206.5696  222.0613  238.3406  263.8256  310.8457  362.1890  402.6966  411.0806  396.9779  423.5763  437.3347  467.6173  525.9035  583.2987  667.4319  746.8647  728.0354  692.3132  724.3076  728.8348  701.8762  707.5319  774.8305  838.4943  940.2011  941.8896  825.4217  750.8807  667.1821  622.2749  561.0678  537.7955  518.6731  523.8534  544.6133  576.9478  585.9666  590.0260  540.6973  478.9218  400.7498  349.2099  307.1155  270.4535  259.7700  258.8912  279.5026  290.2340  296.8221  269.2810  244.5580  176.0590  116.5430   80.8180   48.0461   29.2230   18.0249    9.6952    6.1007    2.6699    2.2491    1.1691    0.0135    0.3834    0.8606    0.4031    0.4925    0.0061
76.6348   81.3738   86.4635   95.4438  102.1098   94.6685  100.3082  106.5455  114.5487  142.4390  160.2610  190.8131  187.5258  191.2400  210.2019  223.6758  246.9189  294.4821  335.7838  388.0077  388.3514  396.0906  415.4378  440.6518  462.9061  510.2105  574.5256  655.3915  716.9519  720.2547  695.0564  745.2576  741.7769  716.9980  730.6623  773.9272  835.7196  966.2045  956.4423  855.1660  775.6852  707.5526  648.0187  592.9246  558.4156  563.8959  579.9745  598.6644  629.3228  643.4765  630.5780  590.6350  511.5915  442.3144  369.5606  333.9037  307.1004  296.6020  302.5004  330.8376  338.0304  346.8836  304.9575  254.6280  220.4770  157.2310   97.3410   55.7957   34.1172   21.0967   13.2753    7.2792    5.1699    2.1528    0.8745    1.6578   -0.2186   -0.4607    0.5010    0.5911    0.0491
74.9792   70.2822   74.5082   85.5586   98.2704   99.6011   96.9501  108.3953  115.0238  133.0025  152.8370  173.1816  182.4388  186.9310  195.2828  224.8229  239.1462  276.9401  310.2528  349.2060  374.7904  378.2215  407.2899  438.2147  466.5453  491.0240  565.1305  639.6908  716.7863  709.0526  710.8816  753.9375  780.3890  732.5480  756.4790  790.1414  850.1362  965.4353  995.2413  892.2360  825.2139  738.2477  684.0646  632.9562  593.1160  594.3602  615.5163  646.4921  672.8509  692.4096  675.8469  623.6311  551.3663  469.7443  412.0404  362.2657  330.5885  318.3467  339.1218  360.3557  378.5912  382.8341  339.9443  282.6567  215.1620  184.2010  136.0800   69.5160   38.3466   21.9205   13.0257    7.8792    4.0248    3.0053    1.2516    1.8714    0.7291    0.1063    0.8414    0.0360   -0.3391
71.0829   75.6991   80.4540   79.5557   87.2421   88.6454   94.6328  104.4677  114.0396  130.8062  150.0328  163.7232  177.5450  179.6055  194.1625  218.1629  234.4517  270.6657  299.2966  336.1492  362.3860  366.2755  419.2932  433.7543  448.8778  489.5045  547.6316  638.2963  706.2039  708.8374  711.1891  789.0278  788.9473  742.9861  766.8010  793.7087  858.1603  988.9166  986.1828  923.3047  849.2020  774.1937  714.6002  653.9833  622.9112  613.7167  641.7575  667.9964  710.8377  729.3624  697.9336  652.0901  572.5348  491.6110  417.8160  374.4244  346.5238  333.1508  345.3335  366.2868  398.5326  400.4743  356.5042  293.9460  215.6998  162.9830  152.9520   88.6300   43.4780   23.8326   13.1416    7.4283    4.3873    2.7523    1.6946    1.0349    1.0465    0.4505    0.2535    0.3619    0.0109
77.2752   79.5027   81.9342   91.6364   88.5435   88.2221   91.3021   98.1368  103.1120  121.7401  137.5445  158.9267  166.2767  168.1925  188.6916  209.4669  233.8088  267.9412  292.1108  338.3831  355.1652  352.2683  404.1830  445.6575  455.3594  505.6942  545.8226  616.1427  700.9129  710.3375  733.7494  799.8182  816.1001  771.0951  774.8878  796.2056  884.2811  973.6749 1007.2459  950.9106  867.6425  801.2907  718.3692  679.2568  638.4060  631.6313  654.3488  685.4263  713.7171  746.9039  724.8416  664.6569  593.9963  508.2002  434.2693  390.0718  340.1696  344.6506  361.3633  378.3569  399.1315  386.1791  356.8652  290.9376  211.6902  156.7431  118.0990   89.9520   81.6680   26.9320   14.4563    7.1180    5.4325    3.1347    2.3069    1.5460    1.6343    0.9681   -0.0346    0.3154    0.0415
78.2327   70.6621   74.6478   75.6352   82.1960   92.5469   80.6409   95.2548  105.5413  119.1575  131.3576  157.5500  166.9251  173.4470  186.8075  208.3763  233.5583  263.4567  288.7974  338.0652  353.5645  362.8021  413.5329  444.2231  469.0432  501.6754  541.8394  615.1040  690.1888  723.3549  750.3427  802.0217  825.9328  800.4518  781.0545  796.2087  877.5167  978.6691  994.1270  949.2798  877.7029  817.6193  752.1770  676.7695  654.3195  649.8659  631.8188  695.2218  717.9645  730.8649  731.6720  676.0462  598.4830  512.6475  422.0968  381.2614  343.9282  338.3464  331.0458  359.2150  381.3961  374.7672  340.6332  278.3389  209.4234  151.2684   99.9640   73.2240   94.4760   55.9790   20.4000    8.2321    5.6579    3.3961    1.2118    1.5982    0.6830    0.4364    0.1227    0.2421    0.4943
73.9755   71.6621   72.5078   81.7459   76.2650   93.2317   87.2210   97.6914  108.5968  126.6071  134.0153  145.2958  157.9019  166.8467  183.3694  225.6933  232.7529  262.5046  294.3352  334.8241  346.5667  376.8195  418.6713  455.6318  468.0537  487.4401  550.7981  611.7767  686.3736  710.1421  738.9526  819.7402  827.9514  791.3420  780.3312  792.5158  859.8946  960.7792  997.0080  947.4604  880.2549  814.2910  760.3272  691.7342  653.7209  629.6029  639.8882  687.7682  710.8160  723.9194  710.8676  667.1204  586.3999  510.5764  416.8650  374.5524  335.4438  317.3491  315.5314  345.1477  364.1365  354.9655  317.5055  255.0258  191.7312  145.0078   95.7120   61.4500   51.4450   64.2220   39.2690   16.0360    5.0123    2.6833    1.3667    0.5878    0.3489    1.1213    0.6176   -0.0102    0.5550
71.9922   71.9503   67.4942   82.1654   74.8216   88.7443   87.8102   87.2591  107.4006  116.1504  138.1173  152.6999  165.5508  173.2219  185.6131  207.9798  232.3668  262.7023  291.8590  324.7225  351.5794  378.9346  401.2690  459.1744  462.9127  502.8652  549.5557  612.8439  675.8580  714.2941  744.8965  802.1399  835.9914  782.1858  759.5533  779.5143  840.9052  941.9062  957.0954  929.3509  867.2281  823.0807  737.0265  690.5169  650.3820  612.5481  630.2214  665.2878  689.9911  716.5183  692.0428  647.3106  571.2209  501.7286  410.3307  357.8472  318.4704  292.0365  301.2418  320.8057  330.4771  328.7848  294.3131  244.6695  175.5423  127.9018   88.6556   55.5013   36.0678   32.0070   44.9470   42.8100    9.7050    2.7658    1.7812    0.9836    0.6798    0.5770    0.2730   -0.1644   -0.1764
66.8844   70.8652   69.9382   75.8430   82.0836   75.3777   82.4500   92.4489  102.7259  118.3297  133.9003  150.0800  150.8085  165.3141  184.6893  210.3561  236.8086  259.6622  289.6585  318.1507  339.9968  363.9240  412.2826  454.1516  447.3684  478.6984  527.7918  607.6343  653.0446  699.5084  701.3972  779.6932  811.2956  768.8816  736.6438  753.4476  805.7558  899.9053  915.9642  897.9463  839.5336  791.2268  736.7297  673.6294  640.0001  607.7423  610.1512  634.8932  662.1193  690.8320  667.9359  633.4717  555.4174  472.7591  397.5046  348.3409  302.2860  287.8000  282.8062  294.9048  303.4563  301.8290  271.1694  221.2639  170.9314  116.5806   80.5435   50.7213   31.4769   19.8847   19.7640   52.6340   42.8730    8.9870    1.9169    0.7730    0.3457    0.1826    0.2715   -0.0636   -0.7034
62.6244   66.3099   78.8994   71.8333   77.6699   84.0207   82.2091   91.2481  102.8686  115.1562  128.0028  148.9427  152.2582  166.6786  182.8574  207.9321  225.4077  252.0451  290.8674  315.0396  336.8672  358.1144  395.5536  433.7553  446.1657  471.6667  523.7557  584.3725  640.2200  693.7478  694.7937  764.2569  793.2620  731.6371  719.1386  733.1910  800.2928  880.1662  893.7863  861.4673  821.1454  773.6547  700.7532  643.8963  598.6317  582.0450  589.0305  614.1331  631.7238  654.4633  651.9392  610.7720  528.2881  458.7263  387.1260  324.4834  286.0323  266.0103  272.5123  278.4600  291.1515  279.6526  257.9659  208.4957  149.6857  112.8070   74.8715   47.8590   29.4638   17.8497   11.7592   18.7910   53.8790   45.2160    5.2430    1.5090    0.0567    0.1241    0.4479    0.1939   -0.0957
61.4901   64.0987   68.0799   69.8550   73.3819   74.2559   79.6043   90.4765   99.5940  116.0393  133.2096  142.9461  152.8767  158.5413  184.2865  193.5730  214.8134  256.3533  277.3342  311.0629  339.4914  350.9707  385.1426  404.6870  428.6128  460.9588  496.0042  574.7843  619.8464  641.1256  680.7637  739.6720  755.5020  707.4318  690.7458  702.8051  760.2577  853.7970  872.8407  838.3947  782.7115  736.0294  666.5033  606.6523  562.0488  564.1889  562.6735  578.0867  612.9397  627.8992  623.4749  579.3829  515.4132  437.7382  365.6103  317.2738  270.5409  262.6797  249.8027  264.6147  278.9151  269.6716  252.9027  198.3581  147.1985  112.4943   69.9021   47.8248   27.4475   16.5806    9.9417    7.9771   16.2930   51.0160   21.8680    4.9810    0.5012    0.8986   -0.1626    0.5218   -0.2251
64.0072   59.1801   66.1914   64.8388   69.9661   75.1540   76.8856   81.5365   92.3256  108.8966  126.3836  137.4872  143.1185  153.6729  179.5843  178.6054  206.0357  239.8013  266.3670  287.4468  325.0516  329.2109  372.2258  390.5203  409.0652  446.8515  485.9197  538.6044  597.6078  619.6200  640.2754  705.7227  738.6108  688.7352  672.0327  676.9192  728.8709  828.0107  834.4445  805.6287  742.2225  700.8961  646.0473  582.9674  541.2199  535.4783  542.9099  551.3561  590.8243  609.1502  592.0397  561.0813  506.6436  420.9367  355.5198  302.1762  267.1686  240.3733  249.9522  261.2533  271.1154  270.2326  236.7072  194.6778  145.7387  112.5612   69.5207   46.4269   27.4044   15.4218   10.0350    6.1202    5.3588   16.2790   38.4900   24.1760    6.5600    0.6326    0.1838    0.5026   -0.5377
62.6865   56.5536   60.2841   62.1963   67.6668   68.7328   72.8263   80.8913   88.7216   96.3075  120.3425  132.9279  133.6877  145.9894  162.6446  172.5654  197.9800  225.4075  241.8713  283.2825  302.4806  315.5426  345.3891  374.8795  392.6625  420.6853  453.8883  505.6824  571.2459  579.8774  614.6118  681.6370  686.4550  643.4607  656.5120  660.7541  699.4029  782.5727  808.9639  770.4629  724.0108  660.7890  617.9409  559.1120  525.0794  504.8091  517.4853  536.8770  567.6945  581.6411  571.3168  539.4937  467.1596  407.7080  347.0492  296.1704  263.5649  253.2685  254.8372  265.4510  269.2254  267.0390  242.3814  197.2615  153.0196  107.4262   69.7446   44.4775   24.5582   18.5763   11.2752    5.3304    4.0778    3.0951   12.6620   36.5000   28.5510    5.9900   -0.3454    0.1626    0.2585
55.3129   51.7516   53.1559   58.4500   63.3612   64.0289   70.8916   71.1559   87.0502   87.6543  102.7369  120.5133  125.4092  137.0510  146.5992  168.4848  184.7420  208.0020  228.2384  268.8638  287.7496  290.2224  328.7447  347.2579  366.1113  399.6492  430.9846  492.4062  537.9532  574.4408  573.8425  636.9070  653.1673  601.3551  594.2940  622.1193  681.4516  760.0019  771.4633  733.9372  680.1552  634.1829  592.4646  547.3106  505.7150  498.3356  498.5411  527.8505  557.6616  564.5805  559.6776  512.2385  460.0748  395.9516  333.4808  295.3845  267.6630  255.1326  260.9039  265.0070  276.2740  280.0181  244.2862  206.5006  152.8886  110.5674   73.6214   44.1469   27.4829   18.3076    9.7986    5.6380    3.8738    2.8469    3.9517   11.1890   37.1970   28.4610    2.8340    0.2916   -0.1348
58.6119   50.0092   54.0453   59.8408   62.8947   68.1629   60.8602   63.3941   75.0694   83.5388   98.8353  112.2372  123.5610  128.1928  131.1113  153.1416  175.8157  189.9292  219.8575  251.5342  265.6108  270.1063  306.4629  334.5011  340.6741  379.2856  400.1112  464.2811  517.6906  536.4436  566.2613  613.4410  622.6044  597.6403  576.9038  597.2978  651.2575  724.6452  742.8625  718.1421  651.1781  605.1981  561.1319  516.0539  492.0161  486.4095  494.7593  510.6373  544.1154  549.5546  537.4771  507.4804  452.9396  382.2818  321.6537  282.3079  256.1760  250.6133  252.4651  270.5695  292.2629  280.5042  254.5784  206.3647  158.2298  109.1803   74.4603   46.7719   29.2226   17.1986   10.1776    5.5187    2.7836    2.2024    2.5384    2.4118   11.7640   35.5290   21.6550    4.3242    0.0075
52.6360   50.8490   53.7683   56.1755   57.9862   60.8018   57.8556   63.1824   70.4634   82.7649   90.5222  104.4613  115.8401  119.0582  124.7744  138.3665  163.5033  174.0220  199.9358  226.3591  247.0551  255.5381  295.9284  312.8308  324.5576  358.8731  373.2006  425.8503  483.8402  520.1878  531.0037  581.3760  585.1466  572.3875  565.1632  569.4333  626.7913  703.6328  722.6155  691.7741  621.2357  603.1320  533.5311  510.1965  480.0552  477.1701  483.9294  498.9634  534.7270  537.4233  521.7589  500.5776  439.1038  371.4773  315.3022  277.3887  260.6944  249.1634  245.8113  278.3291  294.8967  290.9346  255.7336  199.4995  160.9706  109.2569   77.1680   50.2695   27.9287   17.6115   11.8042    7.4631    4.3590    2.3211    1.5729    1.2161    2.4865   10.6650   27.7120   23.2610    3.5470
45.9102   44.8308   54.1226   48.2604   52.4310   54.1242   54.2070   62.0841   65.5935   72.6837   81.8212   88.6199  111.6288  114.7731  124.9106  135.4150  149.9068  169.4175  192.4316  207.9125  228.3920  252.0009  278.1007  293.2027  308.0400  326.5157  368.0841  418.5267  466.0560  486.0251  495.8437  551.6719  578.3859  541.3927  535.9974  553.4466  596.3852  672.2708  686.2709  652.2958  611.2393  556.8395  528.0198  491.8378  461.5360  456.0531  465.1077  487.4548  527.7460  526.4677  512.3390  474.0620  422.5959  356.5783  316.4652  267.9432  250.9662  243.2002  248.1861  262.6647  284.8305  282.0940  255.9375  209.9705  157.5700  114.1270   77.2267   46.8348   32.4381   18.3960   10.4186    5.0830    3.6156    3.2828    1.8066    1.0428    0.8480    2.0283    7.1630   33.8220   25.8030
43.9268   49.7292   47.3603   45.9628   52.0309   46.7895   50.0357   55.0117   63.3020   67.2489   83.5293   85.5562  102.7504  110.0812  116.4662  131.6218  142.4420  160.8508  181.2089  199.0912  217.3354  238.0578  263.3590  286.3650  291.3051  314.8658  348.2631  386.7598  437.8929  473.0184  481.4607  537.3709  545.1462  509.8005  512.0766  528.8112  573.0243  637.1267  660.7781  646.2963  581.9347  549.8117  506.7384  465.0854  450.9708  443.3146  454.5128  476.3733  510.1357  512.6684  508.3222  467.1299  401.9435  351.0451  295.7088  261.9733  241.6286  237.7350  247.7739  268.0468  281.0815  279.3003  242.9418  208.8365  156.7941  107.9047   75.0359   49.0534   29.0812   17.5195   10.4951    6.4413    3.4470    2.8538    1.7851    0.1281    1.2432    1.2249    1.0836    9.7050   29.9140
44.6943   44.4165   49.4392   46.5113   47.2707   45.8284   50.1214   53.3375   60.7858   68.6517   73.4799   79.4585   89.5354   96.1624  108.5066  122.1473  136.8565  148.8151  170.8066  192.4658  208.7951  219.2135  253.6771  272.4606  282.5095  304.2124  322.9200  373.3065  423.7647  436.5888  465.5704  517.8867  523.3429  501.6405  502.7556  512.7826  543.5313  625.9921  627.2428  616.8387  568.0389  509.6022  492.1579  457.9368  442.4515  424.1317  429.6415  466.1048  476.7459  494.1017  480.3080  445.7050  391.2357  332.2586  277.6394  254.6307  235.9029  230.1385  237.8439  245.6970  268.5096  261.1928  230.6183  190.9557  147.2325  105.7260   70.1757   46.0172   27.5484   16.1729    8.6101    6.3336    5.0166    2.9562    1.6696    0.7174    0.5142    1.1154    0.3112    1.7348    9.1610
38.2523   41.6055   44.9368   46.1033   40.8935   45.6384   45.9386   49.9089   56.6010   67.1599   71.9692   77.8555   88.1204   87.2369  102.2594  109.0089  130.2971  145.5677  159.1608  182.5086  202.6040  208.7308  246.8254  259.4281  274.6130  284.7113  312.6404  355.2695  396.1736  406.9522  448.6595  487.3995  488.5970  468.2093  464.7432  479.8155  540.4018  588.0432  598.5677  590.7245  544.3165  507.6524  478.6428  434.5348  421.0374  401.8936  410.8878  430.9434  470.1868  472.0159  459.2553  427.4402  381.6485  315.8128  276.9500  239.1533  216.7631  219.3675  213.3699  224.4231  248.3230  243.8880  211.9847  182.2458  136.0511   94.2586   66.9286   43.5363   24.5949   15.2004   10.1486    4.9746    3.7872    2.4111    2.4526    1.3679    0.5704    0.1292    0.3348    0.5164    1.3316
39.2962   35.8616   42.3948   41.0741   35.9325   42.3791   39.8352   50.3242   51.6216   65.7220   68.5126   76.5130   88.0928   86.1910   99.7554  107.0908  127.3256  136.2977  156.9810  179.7883  189.3727  205.4298  229.2998  256.6165  261.9506  272.9400  289.7429  328.5288  382.6221  401.0711  432.1438  463.3240  476.9084  449.4016  448.4650  459.2291  485.0074  543.6953  566.0419  563.2747  518.0128  487.1962  461.4195  420.8136  390.9597  385.7388  404.0403  405.8254  425.5158  443.1509  444.5167  407.1009  353.9512  303.0399  264.1047  211.6319  199.9452  202.3867  202.4967  213.5650  234.0423  231.5464  202.3411  172.5272  128.8840   93.7054   66.0869   37.7471   22.5556   14.4139    8.4466    4.2188    3.3781    1.3802    0.7373    0.9767    0.4004   -0.1346    0.4373    0.4398    0.7874
33.1637   36.9761   35.0870   41.5070   37.0353   39.6801   41.5487   41.7976   47.1110   62.1134   58.2098   78.1946   82.9146   83.7231   91.9784  109.1487  116.9709  132.2941  148.6163  168.1124  179.1578  199.9513  217.7732  242.9901  242.9162  258.3864  281.3176  312.2055  355.8387  371.9277  403.0467  442.2100  456.4509  439.0571  428.6080  442.5782  469.1326  513.6246  549.1076  532.5238  494.1203  455.2222  431.1452  390.3119  372.2777  362.9027  378.1646  382.5549  409.8396  429.2756  414.8854  381.4590  330.3283  292.8091  252.5587  210.9771  191.9961  186.4848  187.3188  202.2945  216.5045  208.1633  189.4853  155.5688  120.0821   85.5889   55.6117   35.0321   20.6614   10.9661    8.3099    5.1181    2.5902    1.0164    1.2926    0.2371    0.1718   -0.2346    0.1335   -0.0460    0.0877
38.8480   38.9923   35.5110   38.0752   33.9776   40.4860   42.7885   44.4987   49.9291   54.8046   60.1834   74.0501   75.5508   75.3867   87.9841   97.9912  105.7472  118.4979  138.3721  161.1990  174.3910  181.5691  210.2232  231.8804  232.8552  252.8097  265.4389  295.9508  334.9438  356.1576  370.6865  415.5681  446.7949  417.6981  404.7024  408.4747  448.4476  493.4121  513.3483  487.1859  470.5293  439.5315  414.6527  383.5839  353.2460  344.5576  344.9526  365.5968  385.0136  387.8658  390.9120  357.5901  311.3333  270.0344  226.2725  194.3371  176.7934  171.4133  176.0534  186.0109  195.1596  190.8128  169.5710  140.7935  106.2824   75.3753   50.1259   32.7532   19.2080   11.7399    5.2458    4.0295    1.8368    1.3174    1.3470   -0.2529    0.4640    0.1494   -0.3002    0.3819    0.3293
33.3927   36.9588   34.0594   34.9520   33.9747   35.0287   37.3017   38.1387   42.0650   45.9349   56.8943   67.0152   69.9675   73.3988   84.5975   96.2918  105.3923  109.3582  128.2116  147.0078  159.6089  179.0518  200.4470  218.4573  224.2672  241.5425  250.3957  274.7646  321.2435  339.6682  349.7418  404.6965  407.0630  395.1105  371.8692  394.2414  408.9365  457.1156  478.8029  466.9967  438.4405  412.8723  382.4617  358.6954  324.8821  322.0875  323.5750  334.7972  355.6004  355.9881  360.4814  339.7395  297.5833  255.8237  216.6590  182.3786  167.6102  161.2685  157.4621  165.5286  173.4176  172.8601  157.6100  130.8089   96.2641   67.7484   47.0170   30.2514   16.7398   10.1762    5.8383    4.0077    2.4024    1.1118    1.0446    0.6997    0.2516    0.7622   -0.6258    0.3275    0.5482
33.9185   36.7749   26.9030   29.1961   33.2875   32.7284   34.8082   34.6001   40.2937   42.8309   55.9840   55.6978   56.2471   77.3517   82.5023   93.5524   94.5010  112.0380  126.3643  138.4180  149.0659  166.0172  188.8656  202.1638  216.8368  221.5468  240.0294  260.8722  288.9923  312.5229  338.7493  386.1066  388.7902  362.5986  338.1401  353.9704  387.9191  430.9547  437.0722  429.8639  411.4821  379.7731  352.3757  334.1692  297.8949  294.2672  306.0855  314.7110  323.3988  335.0578  327.4717  307.9992  272.4080  228.9121  197.4178  169.7908  151.3899  147.5196  149.4337  156.1238  159.0849  162.4146  140.6877  117.7274   88.6213   61.7765   43.9069   30.4888   16.7382    9.1533    5.4323    3.9889    3.6052    0.9205    0.3867   -0.1459    0.6041    0.3600    0.3745    0.1119    0.3344
31.2939   26.7836   28.0278   27.1676   31.5369   31.5678   33.0603   34.9400   42.0628   43.8600   51.6519   60.2723   57.1844   67.7274   79.2879   86.2098   93.9298  100.1430  111.9628  127.4549  143.0898  151.5435  174.2625  190.3193  192.5191  206.7593  221.6264  251.3547  273.3578  290.1586  314.9411  361.6676  378.1977  349.0547  326.8698  337.1917  352.5815  385.8735  406.0021  388.8750  385.2160  360.2976  322.7260  304.7228  277.7951  277.9713  281.5586  289.1635  300.7807  313.1266  306.4538  292.3885  252.5952  216.4105  182.3674  160.6635  138.1523  133.3267  134.1176  139.3492  149.5418  144.3663  125.8079  106.8979   81.5622   60.1946   37.8197   28.9276   14.2437    8.9753    4.2892    2.6683    1.9654    0.6397    0.9749    0.0520   -0.1826    0.1281   -0.2744   -0.0713    0.5207
24.5597   27.8495   28.2218   27.6436   25.1870   27.3301   30.4213   34.6043   37.6981   38.9596   44.9362   52.8570   61.5463   60.0079   66.5471   78.9446   82.4619   99.5225  106.3645  124.2122  131.3521  145.6654  157.3715  180.0350  190.8544  188.0350  206.3196  224.3609  254.8183  275.6932  294.2215  317.7101  332.0463  324.0734  299.3840  311.0163  320.3340  352.6068  376.0846  366.5668  344.1294  333.1017  314.7106  279.5129  253.2825  256.8044  256.5999  270.1639  281.3130  293.7359  286.5079  273.4349  232.1184  202.0965  168.7093  149.0336  131.6171  124.5071  125.3757  130.2521  138.2350  138.3357  117.0463   99.2014   77.1314   54.4154   37.1436   24.9997   13.4093    7.2373    4.8958    2.9982    1.4353   -0.0598    0.5859   -0.2064   -0.4470    0.0196   -0.5435   -0.1400    0.0097
22.9636   23.3156   20.5593   25.5416   25.5080   26.2534   25.0329   25.3379   34.1398   38.2449   43.1553   44.9290   54.4304   56.2373   64.2411   70.4193   73.2785   91.8489   97.0947  121.6689  118.6427  135.2021  146.6904  167.8483  165.1220  172.8010  198.2643  211.9577  244.7259  256.2145  270.6100  300.0645  315.2006  293.2689  280.5210  289.8908  315.4918  339.2224  353.4473  336.9997  332.6715  310.6640  284.7308  257.6354  248.3511  234.5503  231.6556  250.5741  263.4194  273.1547  276.2853  248.8113  221.4545  193.5624  156.3708  138.1175  125.6765  115.7851  115.0357  119.9446  124.6685  125.3473  110.1434   88.8625   70.0719   48.5374   34.7790   21.7363   11.2476    7.4079    5.1617    2.4086    0.8841    0.4907    0.2461    0.3659   -0.2855   -0.1263    0.3993   -0.1724   -0.2169
21.0351   23.0190   21.0342   22.6699   24.3498   22.8747   26.2790   29.9151   34.5081   33.2783   40.4903   42.1900   47.2781   51.9644   60.2605   67.5396   73.7125   80.6074   90.9392  104.6987  115.3421  127.4030  137.3190  148.9859  156.7013  160.2185  179.1846  202.5780  221.1548  245.9359  250.7043  278.3672  289.8961  279.3545  260.6864  266.5207  284.5099  316.8510  328.1826  322.2025  307.9874  286.2241  266.0513  235.4229  234.0016  225.7814  219.5727  237.9155  248.1182  251.7109  251.7535  237.5722  206.9261  172.8430  152.7866  126.4078  115.1149  106.4520  107.8816  108.3577  113.5186  117.9331  102.4860   88.6155   68.3026   43.9119   33.9984   20.4354   11.6409    8.3442    4.8163    2.8802    0.8670    0.6348    0.7739    0.2860    0.2662    0.2449   -0.1286    0.0027   -0.1888
16.2088   22.7318   20.8797   20.8253   21.5384   20.5705   20.3458   27.7312   26.8123   28.6886   35.5016   37.6044   49.2442   53.4956   57.2712   65.3568   68.9311   74.1988   85.2627   96.6416  105.1901  114.6505  131.7358  141.3429  139.0462  153.1386  169.5931  178.9157  220.3990  222.0652  235.8256  258.5003  265.4331  251.9478  243.0718  246.1778  269.0805  287.3506  307.3672  297.1572  286.0239  260.1598  244.7135  230.8575  209.1330  199.6539  210.3585  217.0682  226.8786  240.7114  242.4139  219.0020  190.4219  164.7135  138.1112  121.7984  109.6938  101.7579  103.8369  103.0072  110.0795  108.5108  100.2292   84.0975   60.7374   41.0091   31.7539   19.2829   10.4975    6.8340    4.1689    3.4507    1.1889    0.4993    1.0748    0.5898   -0.0668    0.4235    0.4634    0.7332   -0.2858
20.7473   16.8018   20.5470   20.5404   19.1745   22.8781   20.0850   26.2938   25.4016   28.9729   36.1214   35.9638   44.5272   49.1544   49.8251   57.4279   63.0237   70.5245   81.0580   87.0006   93.1625  104.8915  122.9267  131.6604  134.6563  143.0859  153.7872  167.4370  194.6201  208.0506  222.0227  240.0811  244.6461  232.8663  231.0584  232.2671  243.0525  272.7049  290.1815  275.7017  273.1961  252.7967  229.8919  205.1638  198.1082  194.6941  199.7188  201.1951  214.7776  223.2511  213.4673  201.7264  182.5620  154.2581  128.7849  116.3866  101.7650   94.2777   93.3219   99.7541  105.2635  106.0530   95.0672   78.2259   59.9201   40.3327   26.8379   17.3911   11.5363    6.8058    2.6626    2.8078    1.8347    0.9953    0.6699    1.0650    0.0999    0.0907    0.2778    0.4078   -0.0010
14.5074   17.9753   15.9905   18.5001   19.3767   17.3289   20.3371   23.5156   21.3110   25.4527   30.6229   35.5045   39.8765   44.8247   48.1239   51.9510   57.7641   57.8612   73.9778   79.5941   84.7233   95.9686  114.6816  121.2431  131.2426  132.7018  141.0477  161.0300  177.1721  188.1021  207.5087  225.3057  235.1366  217.5604  210.7059  215.4334  230.4468  249.0094  262.1771  255.5995  245.1549  231.7502  213.8442  200.1863  184.2089  176.4347  184.2733  188.8594  205.5947  203.6971  201.9522  190.6034  165.2168  140.3176  125.1816  107.0936   93.0637   91.3245   89.4379   96.2908  104.7926  100.6691   84.9072   71.0786   55.8089   39.4025   26.8829   15.9230   10.4761    4.7853    4.1123    2.2258    1.3733    0.2025    0.3978    0.6370    0.2984    0.2102    0.4043    0.1895    0.4921
16.2476   17.1788   18.3086   16.7196   17.6201   18.3378   17.0383   20.1037   23.1519   23.0699   28.0225   33.5827   33.6935   42.2212   45.6170   51.0979   54.9204   57.3596   66.7240   74.6797   74.7283   85.9984  100.5157  112.8581  112.6362  122.2860  132.7582  147.9043  172.0425  179.9575  197.5590  206.6529  211.4451  214.9133  207.6667  200.0157  222.7436  235.4526  251.0249  245.0800  229.0040  209.8021  206.9576  189.7042  167.7597  160.3619  174.4483  177.0275  185.4367  192.2137  186.7428  181.3625  156.1905  131.9083  115.1879   99.1737   89.7023   81.5286   86.7561   88.8168   95.4829   95.8905   82.9767   67.3051   53.6828   35.9781   24.2605   16.4528   11.3774    5.3781    2.7985    1.7107    2.0729    0.5002    0.3496    0.3672    0.1238   -0.1310    0.0351    0.2910    0.1983
16.2751   11.4525   15.8346   18.3409   13.4671   17.6311   20.7651   17.8596   19.2897   23.5301   28.2600   26.6655   29.1316   34.8642   39.3189   45.6091   51.4076   56.9452   58.8737   67.7844   77.7771   83.3828   91.7309  103.5520  112.6833  109.0670  117.1834  139.3514  153.3928  158.6135  172.5288  197.9977  203.2416  191.4594  191.0591  193.1216  202.1959  219.4044  236.4359  225.1353  214.4572  204.5657  188.3616  180.9138  162.2892  155.3410  162.5520  167.0191  178.0286  180.5594  183.0022  164.1203  145.1568  128.1134  105.2234   94.4024   83.3944   81.0353   78.6047   80.9824   89.1223   89.4840   80.0769   65.1156   46.8701   32.7102   22.3860   13.3475    8.3413    6.1428    2.7640    1.6463    0.9399    1.1260    0.1293    0.5903    0.5942   -0.1427   -0.0791   -0.0197   -0.4278
15.5925   13.7209   12.4067   14.0940   13.5282   14.8343   19.6098   15.9524   20.4776   20.6853   25.1631   26.7110   31.8598   32.2599   35.8367   43.1332   47.0003   52.6298   54.5443   64.8057   75.2673   71.9370   89.4002   96.3036  102.3164  104.3503  117.2271  125.3544  145.0970  153.0583  162.6272  183.8908  193.1615  184.2442  180.9974  177.2685  190.3866  203.9621  213.8738  213.0436  207.0130  192.4616  175.5017  165.5789  151.6693  147.6293  154.1395  151.4489  165.9762  166.5560  168.5170  157.1013  133.5614  120.3954   99.3268   87.3532   75.6885   73.2857   74.6811   78.3712   84.0395   78.2875   72.9339   59.1954   45.3387   33.9860   21.1693   13.4439    6.6609    5.4552    3.3181    2.1702    0.7391    0.4752    0.5619    0.2934    0.4946    0.0031   -0.0754   -0.2782   -0.1720
14.4818   14.3648   16.1461   14.2502   15.2495   16.0592   14.5502   15.8423   17.2029   20.1745   24.0081   26.7233   31.4213   32.5197   35.8931   41.4628   42.7023   48.9949   57.4823   58.5815   70.4456   68.6630   80.4668   93.8521  101.1327   93.4569  108.2276  116.4537  139.4990  153.3884  159.1352  173.5002  187.4437  168.0670  167.8523  171.3363  178.1798  195.9999  199.7302  201.3551  201.0286  179.0040  158.0852  154.0538  143.1492  139.0261  143.9778  144.4230  153.8128  157.9647  156.7450  150.8695  125.7614  112.3495   92.6013   85.4360   72.3189   70.8263   66.6997   74.0853   76.1469   77.5119   67.3765   55.2708   41.3197   30.3235   17.5221   14.3771    6.7315    4.4523    3.2891    2.4871    0.5036    0.9150    0.3799    0.7460    0.6892    0.0881   -0.3230    0.6709    0.3978
12.1433   12.2741   11.3842   11.3388   11.4387   13.0254   16.0622   14.3383   17.9523   16.9606   22.7932   27.0119   26.1054   25.3057   33.6354   40.5510   41.3704   41.8273   52.6543   57.2928   66.5341   67.1320   82.3786   89.0914   86.4664   88.0878  103.1420  108.7479  122.2130  133.5672  151.6884  163.6920  165.7736  155.1834  151.4569  154.2311  161.5565  182.2541  188.5342  184.2618  185.3905  165.4130  154.1882  146.8806  133.3776  131.0003  122.5769  133.6685  144.0423  145.4869  142.3961  134.5497  120.7935  100.9274   86.2187   74.6108   68.1557   63.0577   63.8080   65.1030   67.6062   71.1081   60.7293   50.7555   37.2102   27.1320   17.8111   12.8029    6.8571    3.1851    3.1784    2.2149    0.8678    0.5766    1.2085    0.7411    0.4730    0.3424    0.4606    0.3027    0.4191
13.0143   10.4046    8.5630   11.2859   13.1211   13.2206   13.1296   14.0934   16.9780   19.7371   20.1332   21.4928   26.5636   27.3634   28.4657   33.9024   35.9839   43.6896   47.0225   55.5732   54.4933   62.8523   76.3413   83.1840   81.6838   84.7194   94.3206  102.5485  117.2613  129.9944  138.2571  148.1529  160.8915  147.5373  135.8313  143.9658  150.1847  163.4492  172.4922  175.0130  165.7649  161.5294  143.3793  136.0222  130.9117  121.4625  121.6821  123.7728  135.0664  138.7284  133.2755  130.1722  115.6805   95.2797   78.7018   68.5506   60.7863   60.1809   59.2260   61.6342   61.5207   61.2411   55.4518   46.5528   36.6713   22.4107   16.4175   10.0332    6.0384    3.2226    2.5024    1.3565    0.9149    0.1844    0.4003   -0.0433    0.2634   -0.0970    0.0514    0.1047    0.4889
 8.4606   10.7923   15.3117   10.5965   12.7433   10.4137   12.8025   15.0123   16.9107   16.0992   18.1819   21.0488   22.9032   23.8719   25.3532   30.3164   35.9566   42.6483   44.6694   55.1183   56.4824   58.6148   71.1381   81.8551   80.3847   82.1825   85.0259   97.7935  109.0174  116.4246  128.1699  134.8446  153.9845  131.1673  125.5494  131.2391  144.7375  153.6477  167.1255  162.4939  157.8120  147.7959  134.7319  130.5445  116.7279  107.7073  112.2724  119.2613  126.0688  130.4362  125.2575  121.1461  101.6085   93.1843   76.9104   62.7104   56.5917   53.3626   53.6511   54.3438   56.5439   57.3230   48.6742   42.0854   31.5369   21.3346   14.3745   10.9081    5.8204    4.5264    1.7946    1.6700    0.4673    0.9176    0.3312   -0.0628    0.5741   -0.2064   -0.0344   -0.1232    0.1834
10.3631    9.0755   12.9205   12.0577   11.1262   10.3158   11.0626   10.9745   13.8287   12.4593   18.0687   21.2646   22.6660   23.6058   26.3210   29.6096   32.2627   38.5689   43.2025   45.9154   49.3117   54.3517   64.4641   71.6973   69.2704   73.9456   77.9763   89.6423  101.9136  107.0895  117.0198  131.7635  132.3498  128.6003  127.3341  125.2014  130.2117  146.3595  152.7325  154.2163  144.1563  137.8800  124.5953  117.3905  109.6680  107.1286  100.1246  110.6520  112.7305  116.2697  115.6161  109.0273   96.2417   87.3315   73.2260   57.2720   53.2947   50.7041   46.2407   49.9981   54.7046   47.6061   47.5286   38.6908   29.1106   19.9491   11.8564    9.4627    5.6676    2.8118    2.2010    1.7857   -0.0143    0.4097    0.2899   -0.2138    0.0608   -0.0544    0.3538   -0.2068    0.3319
 8.6919    5.3344    8.7113   11.1212    8.4049    9.9768   11.9922   12.1099   11.8265   13.9662   17.3567   16.8273   20.5150   22.6644   25.6548   28.0517   30.5136   34.6136   38.2752   43.2827   44.8604   52.1354   60.7811   63.2840   68.6044   70.8119   75.5422   85.8227   92.0507  103.4810  105.4853  126.4968  123.4852  122.4869  112.1982  119.2486  115.9144  138.4125  134.9903  142.1917  127.9926  124.3180  116.4348  108.7556   99.3508  103.0845   97.0689  103.5693  101.4342  110.1392  110.5218   96.8648   93.2025   78.6557   63.0403   55.0705   46.7174   43.9143   44.2810   47.7434   46.8670   45.8399   40.7477   30.7964   25.9987   18.9376   11.9940    7.0068    5.1265    3.0589    1.9637    1.3056    0.9411   -0.2685    0.6641   -0.1490    0.2974   -0.0648    0.5663    0.2224   -0.1647
 9.0401    4.1756    7.8428    8.2143    6.1907    8.1555   10.6025   10.3402   11.1359   12.4659   16.4141   16.6852   19.6549   19.8794   23.2867   26.7899   28.9114   30.2088   33.2998   39.2740   42.7714   47.1850   54.7915   64.1063   61.9365   66.6811   65.5813   79.1061   87.1068   93.6666   97.1084  117.2888  115.7756  112.8405  111.8373  104.7467  108.7142  128.8193  128.8140  130.9547  122.0086  118.6179  109.5028   99.4855   92.5893   90.8121   89.4645   93.9207   98.6091   98.2431   97.5726   97.0514   83.2694   72.8085   54.8570   52.4652   42.7038   39.4568   40.3122   40.8157   44.3009   40.5044   37.9909   29.8097   21.3554   17.5344   11.7567    9.1730    4.6062    2.9274    0.9817    1.2083    0.7621   -0.0928    1.6132    0.4748    0.6782    0.5924    0.3313    0.0618    0.4419
 6.7714    7.8775    8.5425    5.0666    6.8285    8.8017    7.1995   11.1023    8.7857    9.3473   13.7694   16.2452   17.7055   20.2416   24.7736   21.5994   24.6228   28.4018   30.2072   39.4061   38.7058   46.2530   52.8031   57.1560   58.1777   58.0333   62.4359   72.9177   83.4491   82.9648   92.2028  104.9510  106.5954  103.8819  100.0078  101.2942  103.6310  111.1385  123.8790  115.5426  112.4765  109.0672   98.9138   89.1979   86.7761   80.7703   78.8982   86.7585   89.1958   92.4306   89.8668   83.5496   79.7917   63.6389   51.2881   45.4482   39.2148   36.0525   37.0155   35.0020   38.0025   36.9182   33.5072   29.5773   18.2860   15.4471   11.1679    6.9446    3.7347    2.3825    1.5713    1.4622    1.4666    0.6272    1.1028    0.6642    0.0914   -0.4044    0.4349   -0.0751   -0.1246
 5.9507    6.1948    4.4421    5.5152    4.9212    6.0153    4.6755    9.7714    9.3253   12.2800   12.5547   14.0278   14.7141   18.7319   21.7162   20.5504   23.2149   23.3434   31.0778   32.3987   37.5193   45.0353   47.1164   54.4332   54.5514   57.7618   61.5669   64.9570   75.4841   78.0160   85.8910   95.5548   97.7064   95.4877   94.2871   87.0399   94.6219  104.1155  111.7797  109.1669  105.9065  101.0802   92.4443   83.6791   79.5374   73.6422   75.7631   80.3537   80.9270   81.1804   75.9758   72.3077   68.2734   59.8724   47.3779   42.4219   35.8588   34.7563   34.0106   32.1248   33.8409   34.0474   30.5416   22.1276   18.9919   13.6097    8.8847    5.2885    4.3002    2.7604    1.2391    1.3267    0.5838   -0.1343   -0.0387    0.2427   -0.0944    0.5844    0.4776   -0.0170    0.0083
 7.1652    4.7568    5.4601    5.0427    4.4597    8.1691    6.8406    6.7906    6.5321    9.8673   12.4929   12.7864   14.2278   13.2866   21.2878   19.7601   22.4410   22.7529   26.7286   28.3018   33.4198   39.2947   45.9663   47.8047   45.3706   51.2579   52.6244   57.1190   65.0168   72.5229   79.6950   86.0586   82.3453   84.2193   82.3541   79.4690   82.6068   92.4630  101.0480   95.6364   99.6472   92.2815   85.5992   76.7867   72.3375   68.7947   67.4109   73.0379   77.1555   74.5262   76.1245   69.7652   62.0552   52.0049   45.2650   39.5041   35.3372   30.1400   27.9318   29.5222   32.7486   29.5804   28.7522   21.7878   17.4392   12.6751    7.6877    5.3294    2.9741    3.1642    1.2592    0.5253    0.4926    0.7952    0.1851    0.2534    0.1382    0.0522    0.4689    0.5176    0.0408
 5.3566    3.7584    6.4356    6.2987    4.5316    6.8006    7.4783    7.5183    9.6128   13.9144   11.7064   14.3522   14.2040   10.6691   13.9003   18.6177   20.9735   21.2852   22.7282   28.7106   31.9265   33.4566   38.5372   42.5653   43.1223   48.8901   47.9236   56.7173   62.5281   61.5258   72.5783   82.7870   87.9593   79.1796   74.1172   77.2720   76.0107   81.7941   89.4158   87.3154   87.9991   85.1625   78.2365   73.3060   64.6993   60.2861   61.5695   60.1741   67.9598   69.2529   70.0380   65.4695   59.0722   49.6354   41.7557   36.6231   32.4194   31.2312   27.5110   28.1312   30.7604   27.0849   24.8171   20.9155   15.7791   11.2014    7.1204    5.3262    3.6234    1.7552    1.2779    0.7427    0.1360    1.5503    0.9286   -0.3365   -0.2755   -0.1448    0.2034   -0.1021   -0.3642
 6.6259    4.6609    3.5806    5.2733    4.1512    4.8985    4.2484    6.0343    5.0165   10.9650   12.2698   10.1237   12.9217   12.1446   16.5068   17.5277   19.2839   22.1841   24.3341   26.9696   33.8250   29.4470   36.4443   38.5919   40.6667   40.3000   47.1595   55.3078   55.8893   59.7991   64.2672   78.8306   79.8247   73.8693   69.7380   68.6438   68.1281   80.0064   80.4942   81.3738   81.3564   76.7730   71.3357   66.3343   59.0883   58.1101   60.0100   59.8016   61.9286   64.7077   65.7128   59.3404   50.6605   43.5150   34.4483   33.9460   26.6149   26.0914   26.5418   27.3581   26.2241   26.7368   23.5412   19.4637   15.4891    9.1399    7.4484    5.0959    2.9716    1.8770    1.2409    0.1126    0.1163    0.1560    0.3403   -0.1495   -0.3591   -0.1528    0.2308   -0.2832    0.0751
 4.0916    4.8869    6.1200    4.7225    3.9718    7.0683    7.1618    7.8750    2.4853    6.7329    7.4206    8.5228    9.1651   11.2086   14.2544   14.5395   15.1486   18.5662   20.4146   22.1211   26.0351   28.1371   31.1820   36.5948   36.9673   38.3305   41.5918   45.7324   55.7791   54.9191   61.9555   67.9265   73.8715   70.1678   60.0949   59.6478   63.9746   72.4965   72.4482   77.1421   71.2328   75.4182   61.6875   60.8149   61.2547   55.6954   50.4828   56.6675   58.1589   59.1803   60.9679   55.1846   48.4928   41.4894   34.0935   30.1806   29.2518   24.2288   25.0573   22.9115   25.2910   24.6720   20.2082   17.2897   13.9197    9.6146    7.0944    5.2413    2.8215    2.5475    0.6048    0.3192    0.1576    0.4116    0.8049   -0.6174   -0.9103   -0.3681    0.4254    0.0785   -0.2827
 5.2726    5.1272    4.3831    6.2810    4.7364    4.0438    5.4155    4.5048    6.7085    6.4110    9.0170    8.0098    8.5599   11.9286   12.1662   12.6775   14.6131   16.7803   18.3081   24.3004   22.9099   28.0372   30.4883   33.3256   33.3562   34.7664   36.6371   44.5930   45.3233   49.3422   57.0931   61.1399   64.5733   60.9285   57.7442   58.0236   57.3539   65.6251   70.5152   71.3410   65.9709   64.2540   62.0089   54.7641   52.5975   50.7823   51.2288   52.4290   54.7991   53.9795   52.2393   50.6200   47.9300   35.9918   29.3682   29.4343   25.3120   21.7650   21.2667   22.9221   21.4727   21.5752   19.4909   16.1648   15.0148    7.8871    6.2923    2.9708    2.2570    1.5652    0.8477    0.6689   -0.0221   -0.0863    0.1687   -0.1227    0.1636   -0.3787    0.1312    0.4425    0.7203
 3.9754    4.9954    4.6006    5.0498    5.3100    3.6380    5.6893    6.8020    5.7618    5.3804    8.5911    8.3804    8.3773    8.9258   11.7083   12.9658   12.4261   16.4864   15.3857   19.2846   20.6086   26.0974   28.9912   29.7041   32.5908   30.1718   36.5633   38.3200   40.2724   47.9321   55.4964   61.1130   59.1784   58.5194   51.2050   48.5349   55.7834   62.1780   60.4053   64.2707   61.3410   57.9774   55.1104   51.5851   46.2215   45.1360   43.5199   47.3436   47.4677   50.4284   49.7117   48.6133   41.8244   33.7684   30.4825   26.1959   22.4991   19.7359   18.8351   20.7163   21.5164   20.6523   17.9784   13.6797   12.1001    7.3330    5.3958    3.6314    2.0713    0.8130    0.5043    0.1754    0.9271    0.4567    0.0656    0.2224   -0.2468   -0.4945   -0.0721   -0.1628   -0.2457
 4.2689    2.8319    3.3445    3.8216    3.6906    2.4648    3.1605    5.7231    4.6636    5.5011    5.4611    7.6668    7.1236   11.3341   12.5280   12.9281   12.4496   12.5668   17.8008   17.3467   20.6117   23.8312   24.8480   26.0651   28.3297   26.7314   32.9999   38.8224   38.9925   41.2904   49.8103   53.9471   56.1925   47.5002   47.0492   49.0927   50.0538   55.7420   59.1044   58.1739   56.6046   56.9598   48.9491   44.4319   45.4591   41.0190   43.5824   44.1587   42.5976   44.2747   43.5693   44.8005   36.6142   31.9269   26.7823   24.1847   19.5961   16.4958   17.3963   17.7666   18.7144   19.7328   16.0053   13.2967   10.3886    7.6942    4.3164    3.1447    1.8255    1.4081    0.3764    0.2554    0.7139   -0.7585   -0.0887    0.3479   -0.1071   -0.1460   -0.4149   -0.0148    0.1989
 3.0130    3.1955    2.3706    4.1774    3.3150    4.6945    4.7887    4.1821    4.7279    6.4145    4.8111    9.0778    6.2159    9.2790    7.7552   11.8397   10.6152   14.0599   14.2821   15.9041   20.3645   22.9474   23.2601   24.9241   27.4180   24.0098   28.1606   35.0371   32.8017   40.1508   47.4804   51.6651   51.8418   44.9258   45.8813   43.9970   46.2790   52.6920   52.5983   54.8355   53.3714   50.7124   45.2685   42.6196   40.7557   35.5567   38.2468   40.3838   42.1989   42.0745   42.1639   41.3835   35.9248   30.2190   23.5377   20.6986   18.0987   16.5111   15.1060   15.6586   17.5947   18.6815   13.9416   11.2052    9.3563    5.3762    4.6617    2.3090    1.3537    0.6372    0.9536    0.1340   -0.2584   -0.2252    0.2682    0.1628   -0.0825    0.0587   -0.2756    0.0668    0.0871
 1.6297    4.5630    2.0225    1.4046    4.1372    2.7472    2.4705    4.5206    4.8941    5.2785    3.9860    7.3689    6.0037    8.7950    7.8160    9.3354    8.8340   12.7268   13.6575   16.3002   16.4076   19.6746   23.8964   21.1762   22.3290   22.4381   26.2370   30.1145   32.9030   36.9033   42.5082   46.0114   45.8479   42.8305   42.0672   42.4096   46.1620   49.0004   51.6393   50.0934   49.0057   43.5826   41.4662   37.6331   37.4885   35.9221   35.1866   33.4335   37.5535   37.2588   37.5864   36.5490   31.3730   27.5769   22.0615   17.9353   17.4909   15.5342   15.8036   15.5201   15.7723   16.1121   13.4083   10.2378    6.8095    6.0868    3.6018    2.5373    2.3159    0.7117    0.7019   -0.4022    0.4277   -0.0304    0.2914   -0.0282   -0.4651   -0.0990   -0.6549   -0.3591   -0.5993
-0.0249    3.2963    2.8422    4.2482    4.6200    5.6809    2.9601    4.4144    4.4009    5.2428    6.3744    5.0276    9.1031    4.6128    7.6361   10.9142    8.9156   11.4894   12.1039   14.4577   14.9451   15.6400   18.9741   21.0957   23.4831   20.3058   27.4952   27.5856   29.9585   32.1826   35.9601   42.5698   44.5457   42.7556   37.6238   42.8399   38.5100   46.3288   47.5262   45.1048   43.2371   46.5477   37.0587   36.4997   32.1887   31.2789   31.9767   31.7025   33.3984   35.6967   36.0907   35.0114   27.9359   23.4030   22.8071   17.4050   16.2167   14.5239   14.0943   14.5682   13.9106   15.1589   10.9574   10.5194    7.9186    6.5194    3.5767    2.6142    1.7234    0.8197    0.6162    0.5015    0.4186    0.1742   -0.5203    0.0448   -0.0689    0.3308   -0.5200    0.2061   -0.5443
 3.6449    2.2808    3.7112    2.0672    2.8409    3.9084    3.2030    3.8971    4.0677    4.0513    2.8353    5.6489    4.5497    5.1349    5.3275    7.4534    8.7334    9.2977   12.4290   13.7688   13.3616   16.6925   16.9528   19.0612   20.5275   21.0227   25.0681   25.4711   28.2737   30.8533   31.8654   41.6929   39.8139   36.2947   34.0895   35.4212   36.7838   40.1594   43.4251   40.8608   40.6531   42.4718   31.1740   35.3277   30.8233   29.4288   27.5460   31.0907   31.1876   31.9798   34.8659   32.0844   26.1290   23.9869   21.4071   17.2038   14.4357   11.6761   11.2156   11.5156   13.8465   12.3497   11.6826    9.3713    7.2521    4.4108    3.4816    1.6026    1.2308    1.4417   -0.1595   -0.3255    0.4445    0.1544    0.1609    0.5461   -0.1308   -0.3379   -0.6806   -0.4045    0.1749
 3.9858   -0.5881    1.6730    2.6064    2.9641    1.7285    2.0330    3.7960    1.4915    2.5325    2.4940    5.1191    6.5202    5.2320    6.2473    7.2094   10.3095    8.0998   11.2996   11.1458   11.5001   13.5802   16.4102   20.8110   18.2298   18.7315   19.5809   25.1075   23.3521   27.3656   32.4311   31.7309   33.5181   33.3131   31.0530   32.8750   34.4294   36.4641   41.5099   35.9998   38.5567   35.7803   33.9519   30.7415   30.1165   26.6407   27.1545   27.6980   29.0081   31.0502   30.0673   27.9514   23.7270   23.2873   17.1336   14.3714   12.4418   10.5516   11.2155   11.1379   10.3720   12.4410   10.3739    8.1103    6.6891    4.1142    3.4562    1.1573    1.1859    1.0906    0.5117   -0.0142    0.7475    0.1666    0.1764    0.1311    0.0732   -0.0133   -0.3907   -0.1507    0.1328
 1.0008    2.4618    0.4310    4.0999    2.5305    3.1603    0.5156    2.0738    2.2592    3.5608    4.6483    1.6042    3.8607    5.9152    5.7698    7.1573    7.3217    8.0586    8.4469   12.7235    9.6257   14.0009   17.5187   17.7649   17.1461   18.9897   18.5138   22.9827   23.5282   29.3883   30.2413   27.8359   34.1890   27.8947   29.5090   29.2832   31.8880   31.9636   34.5305   32.6782   36.2642   33.9121   30.7667   31.1611   27.1455   23.7154   24.7158   28.3263   28.2810   28.3486   27.4984   25.5633   25.6208   21.9769   17.5776   12.7146   11.7021   10.5635   10.0735   10.0564    9.6409   10.2318    9.1315    8.3584    3.8565    3.5402    2.0415    1.4643    0.9437   -0.5317    0.1328    0.1466    0.2714    0.2509   -0.6810    0.4590    0.2815   -0.6623    0.4550    0.5150    0.4094
-0.2140    1.2971    2.4456    1.4127    0.9025    1.8205    0.2065    1.8977    3.1449    3.9769    2.9632    3.8517    4.5941    4.0912    6.5978    6.7667    7.4633    7.3106    9.6400    7.8134   10.7296   13.3500   13.7725   16.9375   14.3671   18.6000   20.1516   20.1214   22.4504   22.9563   25.3739   28.6266   32.7455   29.3684   27.0677   24.5864   27.2600   30.8957   33.3996   30.9709   32.3207   32.2338   28.2463   25.9673   25.1650   22.0394   23.3649   23.5594   22.8371   25.9287   24.3596   22.8911   20.0291   18.5172   15.7624   11.0387   11.9706    9.2432    9.5571    9.6751    8.8888    9.0942    8.6577    6.5785    3.9726    3.3885    2.7405    0.8952    1.2362    0.0002    0.5041   -0.1411    0.3396    0.3893   -0.3584    0.0961   -0.1029    0.3582    0.2801   -0.1019   -0.2950
 2.0308    2.5292    0.1387    1.6966    2.5939    1.1931    2.1450    3.4265    2.8922    2.6581    2.3691    4.4426    4.8200    3.8258    5.3919    6.0396    4.9820    7.3354    8.6463    7.3834   10.9692   11.2177   12.3198   14.6807   15.5744   14.1898   14.6793   19.1639   20.5909   21.6846   24.5998   26.8853   32.0267   24.5530   28.6815   24.4166   26.1814   30.0974   29.6303   29.5837   29.9744   30.8530   26.0497   22.9357   22.5349   20.8964   20.9078   22.3471   20.8740   24.0527   22.9201   20.8110   19.8579   16.6680   13.9051   11.4493   10.2595    8.4490    7.8423    7.1265    8.2053    7.7038    8.3626    6.6296    3.6549    2.3828    1.7608    1.6646    0.6282   -0.2287   -0.0826   -0.0480    0.4832    0.1948   -0.6594    0.1581    0.0301   -0.5237   -0.0635   -0.3100   -0.2265
 0.5725    0.9376    2.2194    0.8691    2.3560    0.6447    1.2697    3.1504    1.3110    4.6025    2.2456    3.7750    4.0901    3.7826    4.8430    5.4224    4.1901    6.2532    6.7860    9.0275    9.9062   10.8070   14.8068   13.4287   13.8737   13.7631   16.9283   19.1668   20.9150   20.8216   21.4716   24.5005   28.8583   27.7721   23.4168   21.2161   25.8306   28.0301   26.3159   26.5766   28.4485   28.1470   24.9487   21.8944   22.2598   20.5315   19.9613   20.5056   19.2345   23.1098   21.6753   20.5462   17.4687   16.3442   11.6701   10.4499    9.6470    8.2989    8.4536    7.1930    7.4240    6.6706    7.6255    6.4031    3.6945    2.3599    1.8504    1.2884    0.6423    0.1745   -0.1687    0.5774    0.3417    0.1414   -0.4423    0.2362    0.3953   -0.5477    0.0409    0.1382    0.1157
 2.0212    1.2100   -0.3009   -0.2515    1.4548   -0.1176    1.9967   -0.4823    2.1422    3.6567    2.4928    3.0917    2.6973    3.3930    4.2328    5.5631    6.3182    2.7814    7.8184    8.4244    9.7071    8.6374    9.8484   11.7649   11.4167   13.7559   14.1420   15.6718   16.7135   19.1138   22.7054   21.3154   24.1273   23.3361   20.1283   20.2257   21.0090   23.4130   25.0101   26.5619   25.5744   23.4758   23.3580   22.3251   16.8439   20.0809   19.4988   18.1029   19.3144   20.0102   20.1591   18.5091   15.2596   14.2357   12.2819    7.9783    8.6750    7.7801    6.8004    7.4934    5.5612    6.3977    6.4073    5.7474    3.5315    2.0471    1.9481    1.0598   -0.0862   -0.3261   -0.0598   -0.0663    0.3267    0.6479    0.3655    0.5217    0.2298   -0.6525   -0.3523    0.1396    0.0598
 1.1174   -0.6998    0.4810   -0.4661    2.7237    1.8033    2.2401    1.2194    1.1680    0.5247    1.6556    2.9333    4.5552    4.1479    5.5644    4.9123    6.2706    4.6217    6.5960    7.0784    8.9608    9.4543    9.1316   12.3203   10.5375   11.3004   13.6995   16.6466   18.6545   18.1966   20.7290   20.3455   23.6588   19.9520   22.1534   18.8178   20.6156   21.6834   23.2604   24.4441   22.1329   23.9476   17.8766   18.9382   16.9493   16.9855   14.9689   18.3150   18.3656   19.4235   17.6128   18.6606   14.8542   14.1328    9.9523    8.0695    6.4643    5.6408    5.6171    5.1367    6.2826    6.2616    5.8632    4.8182    3.8110    2.4201    2.1767    0.5145    0.6091    0.2605   -0.0881   -0.1038    0.1009    0.6251   -0.5774    0.2428   -0.3568    0.5140    0.0747    0.1309    0.6449
