# Supplementary material for: Do Spectra Live in the Matrix? A Brief Tutorial on Applications of Factor Analysis to Resolving Spectral Datasets of Mixtures
Source: J Fluoresc. 2021 Aug 6;31(6):1599–616. doi: 10.1007/s10895-021-02753-w (PMC8547214; doi:10.1007/s10895-021-02753-w)
Supplement: Supplementary file 2 — (ZIP 654 KB) [file 10895_2021_2753_MOESM2_ESM.zip › Appendix_D/Pretreated_data/EX_spectra.txt]

300.0000  192.7476   88.4225  165.9461  126.5148
300.2000  194.9961   88.1923  164.0762  125.9844
300.4000  197.2657   87.9499  162.2448  125.5047
300.6000  199.6221   87.7029  160.4825  125.0934
300.8000  202.1131   87.4558  158.8023  124.7653
301.0000  204.7547   87.2269  157.1630  124.4896
301.2000  207.5310   87.0494  155.5210  124.2462
301.4000  210.4405   86.9540  153.8586  124.0115
301.6000  213.5416   86.9419  152.2156  123.7734
301.8000  216.8671   86.9960  150.6556  123.5532
302.0000  220.4418   87.0803  149.2217  123.4123
302.2000  224.3062   87.1540  147.8992  123.3844
302.4000  228.5135   87.1766  146.6485  123.4510
302.6000  233.0554   87.1466  145.4675  123.5614
302.8000  237.9127   87.0862  144.3703  123.6554
303.0000  243.0873   86.9880  143.3457  123.7264
303.2000  248.5932   86.8444  142.3919  123.7909
303.4000  254.4107   86.6631  141.5022  123.8872
303.6000  260.4994   86.4661  140.6312  124.0499
303.8000  266.7922   86.2906  139.7210  124.2904
304.0000  273.2239   86.1670  138.7325  124.6401
304.2000  279.7671   86.1514  137.6359  125.1666
304.4000  286.3868   86.2609  136.4518  125.9006
304.6000  293.0757   86.5059  135.2179  126.8546
304.8000  299.8722   86.8700  134.0001  128.0114
305.0000  306.8214   87.2992  132.8675  129.3336
305.2000  313.9331   87.7488  131.8848  130.7820
305.4000  321.1744   88.2113  131.1005  132.2848
305.6000  328.4232   88.7000  130.5191  133.7595
305.8000  335.5315   89.2297  130.0966  135.1372
306.0000  342.3933   89.8198  129.7479  136.4053
306.2000  348.9109   90.4905  129.4214  137.5413
306.4000  355.0357   91.2439  129.0663  138.5342
306.6000  360.8103   92.0592  128.6546  139.4367
306.8000  366.3264   92.9125  128.1525  140.2925
307.0000  371.6871   93.7958  127.5385  141.1329
307.2000  377.0093   94.6888  126.8257  141.9468
307.4000  382.3622   95.5442  126.0077  142.7355
307.6000  387.7813   96.3197  125.0772  143.5116
307.8000  393.2509   96.9848  124.0160  144.2825
308.0000  398.7252   97.5373  122.8381  145.0769
308.2000  404.0620   98.0172  121.5825  145.9180
308.4000  409.1295   98.5002  120.3068  146.8189
308.6000  413.8451   99.0438  119.0786  147.7784
308.8000  418.1057   99.6981  117.9728  148.8049
309.0000  421.7980  100.5061  117.0121  149.8698
309.2000  424.8022  101.4587  116.2152  150.9364
309.4000  427.0659  102.5412  115.5802  152.0174
309.6000  428.6191  103.7346  115.0801  153.1566
309.8000  429.5175  105.0245  114.6521  154.3832
310.0000  429.8756  106.3966  114.2189  155.7273
310.2000  429.7511  107.8539  113.7138  157.2229
310.4000  429.1970  109.3703  113.0993  158.8665
310.6000  428.2064  110.9554  112.3748  160.6335
310.8000  426.7653  112.6312  111.5834  162.5204
311.0000  424.8658  114.3951  110.7742  164.5098
311.2000  422.6216  116.1993  110.0119  166.6029
311.4000  420.2353  118.0117  109.3334  168.7925
311.6000  417.9396  119.8293  108.7226  171.0770
311.8000  415.9599  121.7024  108.1704  173.4728
312.0000  414.4533  123.6656  107.6505  176.0200
312.2000  413.4839  125.7359  107.1129  178.7274
312.4000  413.0420  127.9048  106.5220  181.6088
312.6000  413.0347  130.1975  105.8852  184.6922
312.8000  413.3551  132.6273  105.2312  187.9961
313.0000  413.9200  135.1602  104.5902  191.4983
313.2000  414.7506  137.7443  103.9654  195.1926
313.4000  415.8629  140.3295  103.3478  199.1088
313.6000  417.2695  142.8606  102.7101  203.2499
313.8000  419.0346  145.3121  102.0521  207.6000
314.0000  421.2396  147.7002  101.3844  212.1408
314.2000  423.9553  150.0589  100.7342  216.8703
314.4000  427.2845  152.4326  100.1344  221.7886
314.6000  431.3398  154.8302   99.6069  226.8834
314.8000  436.1991  157.2324   99.1841  232.0829
315.0000  441.9033  159.6523   98.8719  237.2961
315.2000  448.5057  162.0923   98.6879  242.4515
315.4000  455.9860  164.5691   98.6658  247.4981
315.6000  464.3060  167.0685   98.8369  252.4018
315.8000  473.4482  169.5623   99.2168  257.1563
316.0000  483.3607  171.9929   99.7897  261.8226
316.2000  493.9395  174.3043  100.5269  266.4870
316.4000  505.1005  176.4562  101.3635  271.2264
316.6000  516.7567  178.4398  102.2115  276.1083
316.8000  528.8240  180.2659  102.9790  281.1729
317.0000  541.2374  181.9917  103.5874  286.4261
317.2000  553.9227  183.6926  103.9960  291.8236
317.4000  566.8408  185.4277  104.2338  297.3188
317.6000  579.9838  187.2152  104.3634  302.8565
317.8000  593.3644  189.0538  104.4521  308.3775
318.0000  607.0063  190.9577  104.5473  313.8071
318.2000  621.0119  192.9463  104.6831  319.0780
318.4000  635.4436  195.0164  104.8319  324.1603
318.6000  650.3060  197.1802  104.9460  329.0619
318.8000  665.5291  199.4423  105.0266  333.7815
319.0000  680.9896  201.8197  105.0811  338.3127
319.2000  696.5742  204.3224  105.1603  342.6632
319.4000  712.2644  206.9348  105.3345  346.8794
319.6000  728.1013  209.6423  105.6364  351.0059
319.8000  744.0479  212.4461  106.0815  355.0957
320.0000  760.0193  215.3688  106.6760  359.1415
320.2000  775.9148  218.4520  107.4059  363.1370
320.4000  791.5586  221.7496  108.2211  367.1010
320.6000  806.8463  225.2738  109.0650  371.0253
320.8000  821.7277  228.9805  109.9199  374.8732
321.0000  836.1895  232.7934  110.7704  378.6038
321.2000  850.1972  236.6591  111.5920  382.1588
321.4000  863.7101  240.5413  112.3845  385.5227
321.6000  876.7053  244.4141  113.1710  388.6735
321.8000  889.1630  248.2675  113.9726  391.6072
322.0000  900.9831  252.0796  114.8264  394.3880
322.2000  912.0236  255.8366  115.7596  397.0642
322.4000  922.0885  259.5326  116.7981  399.6461
322.6000  931.0109  263.1611  117.9102  402.0653
322.8000  938.6437  266.7436  119.0759  404.3120
323.0000  944.8410  270.3131  120.2881  406.4550
323.2000  949.5137  273.9479  121.5459  408.6119
323.4000  952.5855  277.6700  122.8340  410.8862
323.6000  954.0114  281.4875  124.1158  413.2991
323.8000  953.7960  285.3746  125.3591  415.8400
324.0000  951.9655  289.2961  126.5273  418.4419
324.2000  948.6517  293.2205  127.5979  421.0574
324.4000  944.0005  297.0997  128.5613  423.6511
324.6000  938.0786  300.9150  129.4133  426.2243
324.8000  930.9659  304.7035  130.1681  428.8255
325.0000  922.7146  308.5238  130.8571  431.4685
325.2000  913.4589  312.4962  131.5258  434.1699
325.4000  903.3406  316.7143  132.2198  436.9462
325.6000  892.4854  321.2022  132.9841  439.8872
325.8000  881.0783  325.9271  133.8442  443.1281
326.0000  869.4197  330.8305  134.7800  446.7905
326.2000  857.8342  335.8867  135.7734  450.9546
326.4000  846.6156  341.1391  136.8365  455.6784
326.6000  835.9865  346.6106  138.0034  460.9738
326.8000  826.0987  352.3039  139.2888  466.8147
327.0000  817.0220  358.2491  140.6849  473.1988
327.2000  808.8137  364.4904  142.1775  480.1174
327.4000  801.5081  371.0521  143.7822  487.5746
327.6000  795.1370  377.8681  145.4906  495.5374
327.8000  789.7316  384.8412  147.2961  504.0085
328.0000  785.2896  391.8684  149.1655  512.9987
328.2000  781.8360  398.9236  151.0595  522.4995
328.4000  779.4346  406.0117  152.9368  532.5000
328.6000  778.1308  413.1202  154.7563  542.9335
328.8000  777.8815  420.2070  156.5077  553.7712
329.0000  778.6574  427.2310  158.2332  565.0989
329.2000  780.5063  434.1497  160.0139  576.9764
329.4000  783.5417  440.9036  161.9342  589.4117
329.6000  787.8423  447.4151  164.0213  602.4221
329.8000  793.4439  453.6328  166.2513  615.9535
330.0000  800.3878  459.5310  168.6055  629.9216
330.2000  808.7785  465.1098  171.1073  644.2219
330.4000  818.6605  470.3769  173.8078  658.7936
330.6000  830.0444  475.3105  176.7333  673.5893
330.8000  842.9172  479.8938  179.8633  688.5281
331.0000  857.2544  484.1280  183.1342  703.5744
331.2000  873.0190  488.0846  186.4606  718.6743
331.4000  890.1623  491.8273  189.7758  733.8481
331.6000  908.6766  495.4176  193.0415  749.1157
331.8000  928.6209  498.9487  196.2512  764.4747
332.0000  949.9900  502.4225  199.4452  779.7981
332.2000  972.6679  505.7605  202.6980  794.8966
332.4000  996.4643  508.9060  206.0428  809.6416
332.6000 1021.1092  511.7693  209.5144  823.9999
332.8000 1046.3367  514.4119  213.1660  838.0596
333.0000 1071.9685  516.9713  217.0963  851.8863
333.2000 1097.8731  519.6037  221.3337  865.4826
333.4000 1123.9810  522.4769  225.8424  878.8308
333.6000 1150.2790  525.7377  230.5115  891.8936
333.8000 1176.7357  529.4921  235.2165  904.5706
334.0000 1203.2718  533.7631  239.8342  916.7896
334.2000 1229.7748  538.4120  244.3006  928.5087
334.4000 1256.1282  543.3364  248.6164  939.6961
334.6000 1282.2898  548.4858  252.8458  950.3033
334.8000 1308.2123  553.7553  257.0801  960.2500
335.0000 1333.9601  559.0602  261.4351  969.4355
335.2000 1359.7190  564.3153  265.9747  977.8119
335.4000 1385.6171  569.5066  270.7173  985.3925
335.6000 1411.5937  574.6610  275.6533  992.2760
335.8000 1437.5373  579.8520  280.7584  998.5112
336.0000 1463.3902  585.1916  286.0345 1004.0710
336.2000 1489.1094  590.8218  291.5200 1008.9840
336.4000 1514.5657  596.8810  297.2838 1013.2232
336.6000 1539.5892  603.4426  303.3720 1016.7356
336.8000 1563.9884  610.4769  309.7507 1019.5497
337.0000 1587.5774  617.9299  316.3217 1021.6888
337.2000 1610.1522  625.7390  322.9794 1023.1314
337.4000 1631.3389  633.8296  329.6132 1023.8157
337.6000 1650.7499  642.1191  336.1604 1023.7232
337.8000 1668.1525  650.5261  342.5956 1022.8649
338.0000 1683.2567  659.0001  348.9754 1021.1551
338.2000 1695.6867  667.5384  355.3221 1018.5725
338.4000 1705.0474  676.1294  361.6081 1015.2427
338.6000 1710.9474  684.7058  367.8126 1011.3135
338.8000 1713.0519  693.1941  373.9482 1006.9417
339.0000 1711.1569  701.5369  379.9567 1002.3876
339.2000 1705.2427  709.6726  385.8223  997.9265
339.4000 1695.3200  717.5457  391.5178  993.7316
339.6000 1681.5005  725.1975  397.0068  989.8837
339.8000 1664.0028  732.6541  402.2699  986.4224
340.0000 1643.2531  739.9539  407.2634  983.3276
340.2000 1619.7232  747.1727  411.8553  980.6366
340.4000 1593.7692  754.3822  415.9821  978.4418
340.6000 1565.7026  761.6635  419.6503  976.7528
340.8000 1535.8448  769.1087  422.9446  975.5721
341.0000 1504.4169  776.8323  425.9719  974.8809
341.2000 1471.7205  784.9212  428.8339  974.6789
341.4000 1438.1425  793.3971  431.6340  974.9657
341.6000 1404.1531  802.2483  434.4926  975.7775
341.8000 1370.2569  811.4556  437.5029  977.1966
342.0000 1336.8572  821.0390  440.6618  979.3518
342.2000 1304.3098  831.0816  443.9333  982.4378
342.4000 1272.9348  841.7301  447.2218  986.6718
342.6000 1242.9956  853.1538  450.4347  992.1683
342.8000 1214.6866  865.4757  453.4740  998.9661
343.0000 1188.0758  878.6880  456.3029 1007.0463
343.2000 1163.2070  892.6936  458.9023 1016.3566
343.4000 1140.1041  907.2819  461.3546 1026.9055
343.6000 1118.8523  922.2169  463.7617 1038.6884
343.8000 1099.4846  937.2490  466.2096 1051.7000
344.0000 1082.0061  952.1527  468.7389 1065.9073
344.2000 1066.3821  966.8256  471.3693 1081.3570
344.4000 1052.5831  981.1988  474.1070 1098.0835
344.6000 1040.6097  995.1989  477.0087 1116.1038
344.8000 1030.4802 1008.7328  480.1540 1135.3392
345.0000 1022.2305 1021.6960  483.5580 1155.6544
345.2000 1015.8924 1033.9733  487.1823 1176.9375
345.4000 1011.4665 1045.4680  491.0144 1199.0929
345.6000 1008.9212 1056.0962  495.0462 1222.1124
345.8000 1008.1853 1065.7169  499.2582 1246.0316
346.0000 1009.1984 1074.2233  503.6498 1270.8536
346.2000 1011.9102 1081.5268  508.2567 1296.5987
346.4000 1016.3720 1087.5624  513.1448 1323.3360
346.6000 1022.7144 1092.2551  518.4186 1351.2123
346.8000 1031.0900 1095.5745  524.1550 1380.3656
347.0000 1041.6910 1097.6339  530.4022 1410.7673
347.2000 1054.6769 1098.6388  537.2065 1442.2155
347.4000 1070.2194 1098.8308  544.5778 1474.3825
347.6000 1088.4979 1098.4187  552.4513 1506.9064
347.8000 1109.5971 1097.5912  560.7660 1539.6430
348.0000 1133.4933 1096.5246  569.5576 1572.6083
348.2000 1160.1766 1095.3518  578.8697 1605.8507
348.4000 1189.5564 1094.1516  588.7543 1639.3848
348.6000 1221.3924 1093.0039  599.2455 1673.1334
348.8000 1255.2667 1092.0458  610.3257 1706.9459
349.0000 1290.6511 1091.3667  621.9098 1740.6106
349.2000 1327.1736 1091.0913  633.8520 1773.9146
349.4000 1364.4868 1091.3133  645.9953 1806.6907
349.6000 1402.3053 1092.0687  658.2094 1838.7752
349.8000 1440.3796 1093.3958  670.4435 1870.0725
350.0000 1478.4438 1095.3195  682.7101 1900.5210
350.2000 1516.1735 1097.8092  695.0443 1930.0117
350.4000 1553.2736 1100.7561  707.4984 1958.4669
350.6000 1589.6346 1104.0997  720.2074 1985.7304
350.8000 1625.2314 1107.8324  733.2976 2011.5746
351.0000 1660.0195 1111.9809  746.8547 2035.7470
351.2000 1694.0076 1116.5638  760.9061 2058.0453
351.4000 1727.2653 1121.5721  775.4153 2078.2823
351.6000 1759.8520 1127.0377  790.3033 2096.4315
351.8000 1792.0950 1132.9657  805.5361 2112.5106
352.0000 1824.4342 1139.3685  821.1074 2126.4585
352.2000 1857.2893 1146.3233  837.0194 2138.1977
352.4000 1891.0847 1153.8446  853.2796 2147.7713
352.6000 1926.1847 1161.8723  869.9307 2155.2842
352.8000 1962.8734 1170.3780  887.0572 2160.8237
353.0000 2001.4048 1179.3800  904.7304 2164.4212
353.2000 2041.8770 1188.9172  922.9262 2166.0535
353.4000 2084.1656 1198.9813  941.6110 2165.7308
353.6000 2127.8661 1209.5180  960.7044 2163.5118
353.8000 2172.2643 1220.5294  980.1750 2159.4787
354.0000 2216.4543 1231.9759 1000.0870 2153.6849
354.2000 2259.4745 1243.8433 1020.5184 2146.0924
354.4000 2300.3197 1256.1861 1041.5391 2136.6870
354.6000 2337.9448 1269.0984 1063.1020 2125.4706
354.8000 2371.4078 1282.6748 1085.0626 2112.4252
355.0000 2399.8534 1296.9121 1107.1881 2097.6249
355.2000 2422.5318 1311.6781 1129.1975 2081.2096
355.4000 2438.6777 1326.7944 1150.7798 2063.3600
355.6000 2447.6805 1342.0935 1171.4935 2044.4027
355.8000 2449.1298 1357.4680 1190.9548 2024.6227
356.0000 2442.9551 1372.8693 1208.9038 2004.3070
356.2000 2429.2209 1388.2075 1225.2346 1983.7717
356.4000 2408.0742 1403.2994 1239.9969 1963.1927
356.6000 2379.6670 1417.9784 1253.2292 1942.6482
356.8000 2344.3234 1432.1276 1265.0033 1922.2104
357.0000 2302.6120 1445.7874 1275.4403 1901.9403
357.2000 2255.3161 1459.0635 1284.6143 1881.9124
357.4000 2203.2445 1472.1262 1292.5041 1862.1084
357.6000 2147.0893 1485.2330 1299.0300 1842.5453
357.8000 2087.4913 1498.5149 1304.0554 1823.2880
358.0000 2025.0748 1512.0187 1307.4765 1804.4240
358.2000 1960.4881 1525.7292 1309.2421 1786.0491
358.4000 1894.4836 1539.6988 1309.4248 1768.2762
358.6000 1827.6893 1553.9659 1308.2258 1751.2033
358.8000 1760.6491 1568.5471 1305.8914 1735.0443
359.0000 1693.8629 1583.4880 1302.6968 1720.0231
359.2000 1627.7029 1598.9554 1298.8726 1706.4085
359.4000 1562.3899 1615.1467 1294.5893 1694.4465
359.6000 1498.2280 1632.3005 1289.9932 1684.3289
359.8000 1435.5190 1650.5646 1285.2324 1676.2721
360.0000 1374.6139 1669.9573 1280.5283 1670.4961
360.2000 1315.9028 1690.4497 1276.0715 1667.1449
360.4000 1259.8011 1711.9141 1271.9754 1666.2746
360.6000 1206.5956 1734.2741 1268.2852 1667.7761
360.8000 1156.4308 1757.6351 1265.0603 1671.5207
361.0000 1109.3167 1782.1895 1262.3278 1677.4738
361.2000 1065.2045 1808.0053 1260.1270 1685.5403
361.4000 1024.0162 1835.0307 1258.5243 1695.6695
361.6000  985.7118 1862.9465 1257.5167 1707.8375
361.8000  950.3120 1891.2488 1256.9645 1722.0210
362.0000  917.7853 1919.3792 1256.7109 1738.2097
362.2000  888.0672 1946.7185 1256.6734 1756.5705
362.4000  861.1032 1972.4883 1256.8887 1777.3321
362.6000  836.8349 1995.9881 1257.4536 1800.6416
362.8000  815.2276 2016.6078 1258.5005 1826.4851
363.0000  796.1953 2033.9179 1260.0660 1854.7658
363.2000  779.6490 2047.6090 1262.1306 1885.2990
363.4000  765.5240 2057.5456 1264.7066 1917.8704
363.6000  753.6926 2063.7164 1267.6772 1952.2654
363.8000  744.0152 2066.1472 1270.9450 1988.3542
364.0000  736.3928 2065.0341 1274.5726 2026.0110
364.2000  730.8163 2060.6301 1278.6769 2065.1131
364.4000  727.3159 2053.2523 1283.4172 2105.5232
364.6000  725.9495 2043.2251 1288.9723 2147.1074
364.8000  726.7959 2030.8362 1295.4665 2189.8235
365.0000  729.9564 2016.2331 1302.9378 2233.7847
365.2000  735.5667 1999.4949 1311.4885 2279.2215
365.4000  743.7866 1980.7483 1321.2358 2326.3865
365.6000  754.7597 1960.2783 1332.2201 2375.4619
365.8000  768.6171 1938.4553 1344.4110 2426.6238
366.0000  785.4306 1915.6962 1357.8070 2479.9088
366.2000  805.2285 1892.4855 1372.4917 2535.2308
366.4000  827.9438 1869.2856 1388.6264 2592.3236
366.6000  853.3868 1846.4576 1406.2957 2650.7700
366.8000  881.2544 1824.2453 1425.5651 2710.0439
367.0000  911.1652 1802.8476 1446.4480 2769.6701
367.2000  942.6784 1782.4146 1468.7796 2829.3178
367.4000  975.3675 1763.0277 1492.4399 2888.8249
367.6000 1008.8137 1744.6926 1517.2665 2947.8848
367.8000 1042.5929 1727.4545 1542.9819 3006.0399
368.0000 1076.3898 1711.4289 1569.3765 3062.8770
368.2000 1109.8671 1696.6028 1596.3548 3118.0478
368.4000 1142.7732 1682.9146 1623.8869 3171.2841
368.6000 1174.8327 1670.2790 1652.0097 3222.3988
368.8000 1205.7763 1658.6689 1680.7155 3271.0208
369.0000 1235.3876 1648.0795 1709.9098 3316.7727
369.2000 1263.5562 1638.4733 1739.4577 3359.3547
369.4000 1290.3737 1629.8471 1769.1990 3398.4612
369.6000 1316.0659 1622.2169 1799.0583 3433.6174
369.8000 1340.9848 1615.6137 1828.9494 3464.4050
370.0000 1365.5906 1610.0606 1858.8385 3490.5751
370.2000 1390.5294 1605.5287 1888.7462 3511.8487
370.4000 1416.5731 1601.9201 1918.7899 3528.1128
370.6000 1444.5364 1599.1267 1949.0455 3539.3635
370.8000 1475.1724 1597.1981 1979.6665 3545.7004
371.0000 1509.1087 1596.2058 2010.9391 3547.2294
371.2000 1546.8272 1596.1696 2043.2095 3544.0003
371.4000 1588.7052 1596.9974 2076.9186 3536.1044
371.6000 1634.8690 1598.5660 2112.4367 3523.6904
371.8000 1685.1882 1600.7365 2149.9890 3507.0268
372.0000 1739.2649 1603.4030 2189.6855 3486.4303
372.2000 1796.3866 1606.5291 2231.4500 3462.1986
372.4000 1855.6295 1610.0947 2275.0460 3434.4948
372.6000 1915.9632 1614.0972 2320.1013 3403.5276
372.8000 1976.2506 1618.5926 2366.1765 3369.4178
373.0000 2035.2728 1623.6152 2412.8634 3332.2894
373.2000 2091.6754 1629.0875 2459.7240 3292.3118
373.4000 2144.1000 1634.9922 2506.3962 3249.8343
373.6000 2191.2726 1641.3745 2552.5771 3205.3061
373.8000 2232.0424 1648.4319 2597.8693 3159.0852
374.0000 2265.3829 1656.3069 2641.8373 3111.2894
374.2000 2290.4882 1664.9933 2684.0416 3062.1126
374.4000 2306.6505 1674.3554 2723.8596 3011.7086
374.6000 2313.2377 1684.1618 2760.5611 2960.0549
374.8000 2309.7380 1694.2340 2793.3524 2907.0964
375.0000 2295.8529 1704.5229 2821.5420 2852.9151
375.2000 2271.5663 1715.0028 2844.5045 2797.5885
375.4000 2237.1507 1725.7059 2861.8177 2741.2816
375.6000 2193.0930 1736.7046 2873.2222 2684.2978
375.8000 2139.9665 1748.1053 2878.5562 2626.9402
376.0000 2078.5761 1759.8609 2877.8664 2569.4840
376.2000 2009.8692 1771.8621 2871.2424 2512.1874
376.4000 1934.8830 1784.0069 2858.7096 2455.3847
376.6000 1854.5510 1796.1844 2840.3020 2399.3202
376.8000 1769.7306 1808.2235 2816.1530 2344.1002
377.0000 1681.3857 1819.9381 2786.6434 2289.8067
377.2000 1590.5392 1831.2055 2752.3444 2236.5932
377.4000 1498.2959 1842.0209 2713.9277 2184.6509
377.6000 1405.6431 1852.4633 2672.0518 2134.1692
377.8000 1313.5840 1862.6238 2627.3298 2085.2379
378.0000 1223.1505 1872.5565 2580.4075 2038.0255
378.2000 1135.2763 1882.2511 2531.9175 1992.6855
378.4000 1050.7497 1891.6268 2482.3976 1949.3405
378.6000  970.1470 1900.4816 2432.1608 1908.1253
378.8000  893.9230 1908.5455 2381.4657 1869.1739
379.0000  822.3913 1915.7833 2330.6410 1832.5633
379.2000  755.7605 1922.3128 2280.0396 1798.2448
379.4000  694.0768 1928.2286 2229.9750 1766.1365
379.6000  637.2707 1933.5834 2180.7136 1736.1372
379.8000  585.1228 1938.3174 2132.4754 1708.2569
380.0000  537.3235 1942.3595 2085.3600 1682.4964
380.2000  493.5465 1945.6607 2039.4505 1658.9735
380.4000  453.4381 1948.1607 1994.8367 1637.8136
380.6000  416.6590 1949.8027 1951.6726 1619.1406
380.8000  382.9047 1950.5306 1910.1889 1603.1158
381.0000  351.9268 1950.2727 1870.5566 1589.8476
381.2000  323.5028 1948.9270 1832.8961 1579.4237
381.4000  297.4157 1946.4461 1797.2702 1571.9689
381.6000  273.4528 1942.8645 1763.6573 1567.5172
381.8000  251.4330 1938.2362 1732.0038 1565.9689
382.0000  231.1854 1932.5458 1702.2165 1567.1960
382.2000  212.5591 1925.8018 1674.2556 1570.9607
382.4000  195.4171 1918.0219 1648.0702 1577.0192
382.6000  179.6263 1909.2240 1623.5781 1585.1423
382.8000  165.0582 1899.4860 1600.7289 1595.1380
383.0000  151.6084 1888.9134 1579.4343 1606.8976
383.2000  139.1840 1877.5944 1559.6246 1620.3231
383.4000  127.6994 1865.5392 1541.2951 1635.3326
383.6000  117.0842 1852.7462 1524.4022 1651.8955
383.8000  107.2797 1839.2036 1508.8895 1669.9401
384.0000   98.2366 1824.8566 1494.7663 1689.3589
384.2000   89.9161 1809.7349 1482.1775 1710.1431
384.4000   82.2833 1793.8393 1471.2860 1732.2670
384.6000   75.2962 1777.1399 1462.2050 1755.7512
384.8000   68.9096 1759.7025 1454.9149 1780.6372
385.0000   63.0661 1741.7186 1449.3259 1806.9332
385.2000   57.7043 1723.3734 1445.3233 1834.6284
385.4000   52.7753 1704.8385 1442.8791 1863.7751
385.6000   48.2355 1686.2380 1441.9926 1894.5109
385.8000   44.0694 1667.6036 1442.6387 1927.0196
386.0000   40.2751 1648.9745 1444.6462 1961.5247
386.2000   36.8498 1630.3541 1447.9443 1998.2631
386.4000   33.7874 1611.6987 1452.4231 2037.3389
386.6000   31.0584 1593.0176 1457.9870 2078.7728
386.8000   28.6142 1574.2506 1464.5653 2122.4725
387.0000   26.4156 1555.4011 1472.0815 2168.0921
387.2000   24.4294 1536.4962 1480.4207 2215.2140
387.4000   22.6277 1517.5788 1489.5402 2263.3485
387.6000   20.9857 1498.6866 1499.3822 2311.9836
387.8000   19.4845 1479.9256 1509.8318 2360.7419
388.0000   18.1150 1461.4486 1520.9194 2409.2243
388.2000   16.8640 1443.5101 1532.6928 2457.1066
388.4000   15.7178 1426.3078 1545.2146 2504.0819
388.6000   14.6656 1409.9896 1558.4870 2549.8469
388.8000   13.7008 1394.5815 1572.5214 2594.0746
389.0000   12.8196 1379.9618 1587.2730 2636.3468
389.2000   12.0218 1365.9458 1602.7399 2676.1815
389.4000   11.3053 1352.3856 1618.9284 2713.1478
389.6000   10.6665 1339.2265 1635.8231 2746.9168
389.8000   10.1001 1326.5548 1653.4440 2777.2103
390.0000    9.5963 1314.4922 1671.8078 2803.7979
390.2000    9.1514 1303.0816 1690.9357 2826.5146
390.4000    8.7577 1292.2885 1710.7864 2845.1772
390.6000    8.4067 1282.0849 1731.3334 2859.6102
390.8000    8.0969 1272.4254 1752.5076 2869.6240
391.0000    7.8228 1263.2432 1774.3472 2875.1430
391.2000    7.5786 1254.5630 1796.8932 2876.1967
391.4000    7.3646 1246.4291 1820.1734 2872.8895
391.6000    7.1778 1238.8551 1844.0713 2865.4598
391.8000    7.0171 1231.8257 1868.3801 2854.1379
392.0000    6.8798 1225.2572 1892.8853 2839.1988
392.2000    6.7616 1219.1216 1917.4181 2820.8204
392.4000    6.6582 1213.4179 1941.9055 2799.1426
392.6000    6.5653 1208.1831 1966.3396 2774.2665
392.8000    6.4793 1203.4779 1990.7080 2746.2564
393.0000    6.3974 1199.3318 2014.9647 2715.1407
393.2000    6.3173 1195.7729 2039.0632 2681.1049
393.4000    6.2378 1192.8151 2062.8911 2644.3931
393.6000    6.1578 1190.5130 2086.3282 2605.2694
393.8000    6.0769 1188.9092 2109.2701 2563.9515
394.0000    5.9949 1187.9841 2131.6991 2520.7219
394.2000    5.9119 1187.7366 2153.6256 2475.7937
394.4000    5.8279 1188.1700 2175.1394 2429.2791
394.6000    5.7431 1189.2649 2196.3316 2381.3047
394.8000    5.6578 1190.9712 2217.1836 2331.9810
395.0000    5.5720 1193.2335 2237.5439 2281.5142
395.2000    5.4859 1196.0213 2257.2305 2230.1529
395.4000    5.3997 1199.2518 2275.9642 2178.1250
395.6000    5.3134 1202.9258 2293.5746 2125.6411
395.8000    5.2271 1207.0157 2309.9056 2072.9435
396.0000    5.1409 1211.3913 2324.7629 2020.2029
396.2000    5.0546 1215.9627 2338.0676 1967.6294
396.4000    4.9684 1220.6082 2349.7190 1915.3745
396.6000    4.8823 1225.2591 2359.6286 1863.5432
396.8000    4.7962 1229.9510 2367.7069 1812.2146
397.0000    4.7101 1234.7625 2373.9053 1761.4389
397.2000    4.6240 1239.7855 2378.3146 1711.2396
397.4000    4.5380 1245.1567 2381.1208 1661.5734
397.6000    4.4520 1250.8777 2382.5572 1612.3899
397.8000    4.3659 1256.8670 2382.7682 1563.6651
398.0000    4.2799 1262.9899 2381.8204 1515.3770
398.2000    4.1939 1269.0667 2379.6385 1467.4560
398.4000    4.1079 1275.0380 2375.9444 1419.8549
398.6000    4.0219 1280.9076 2370.4605 1372.5310
398.8000    3.9358 1286.6706 2363.0039 1325.4864
399.0000    3.8498 1292.2602 2353.5560 1278.7385
399.2000    3.7638 1297.5926 2342.1914 1232.4126
399.4000    3.6778 1302.6311 2329.0073 1186.6210
399.6000    3.5917 1307.2952 2314.0902 1141.4778
399.8000    3.5057 1311.5363 2297.5802 1097.0701
400.0000    3.4197 1315.2600 2279.6691 1053.4655
400.2000    3.3336 1318.3215 2260.5503 1010.6880
400.4000    3.2476 1320.5632 2240.2774  968.7421
400.6000    3.1616 1321.9131 2218.8266  927.6520
400.8000    3.0755 1322.3564 2196.2018  887.4214
401.0000    2.9895 1321.8922 2172.3839  848.0543
401.2000    2.9035 1320.5088 2147.3634  809.5764
401.4000    2.8174 1318.1770 2121.1963  772.0378
401.6000    2.7314 1314.8295 2093.9650  735.4671
401.8000    2.6454 1310.4560 2065.7014  699.9387
402.0000    2.5593 1305.1057 2036.4314  665.5794
402.2000    2.4733 1298.8629 2006.1607  632.4918
402.4000    2.3873 1291.7943 1975.0594  600.7601
402.6000    2.3014 1283.8974 1943.4283  570.4538
402.8000    2.2154 1275.1301 1911.5400  541.5812
403.0000    2.1295 1265.4728 1879.5725  514.1415
403.2000    2.0435 1254.9434 1847.6059  488.0852
403.4000    1.9576 1243.6147 1815.6229  463.3183
403.6000    1.8717 1231.5848 1783.7072  439.7294
403.8000    1.7858 1218.9160 1752.0635  417.1985
404.0000    1.6998 1205.6350 1720.9959  395.6192
404.2000    1.6138 1191.6985 1690.6808  374.9429
404.4000    1.5275 1177.0507 1661.2279  355.1274
404.6000    1.4410 1161.6623 1632.7870  336.1196
404.8000    1.3542 1145.5350 1605.5566  317.8826
405.0000    1.2670 1128.6897 1579.7532  300.3948
405.2000    1.1792 1111.1849 1555.6152  283.6356
405.4000    1.0909 1093.1015 1533.1798  267.6344
405.6000    1.0021 1074.4930 1512.2652  252.4360
405.8000    0.9130 1055.3631 1492.6195  238.0814
406.0000    0.8239 1035.7340 1474.0589  224.5840
406.2000    0.7353 1015.6608 1456.4608  211.9270
406.4000    0.6482  995.2563 1439.8347  200.0708
406.6000    0.5636  974.6283 1424.2745  188.9585
406.8000    0.4833  953.9038 1409.8308  178.5332
407.0000    0.4092  933.1774 1396.5422  168.7257
407.2000    0.3433  912.4780 1384.4442  159.4820
407.4000    0.2879  891.8153 1373.5749  150.7559
407.6000    0.2446  871.1774 1363.9968  142.4800
407.8000    0.2141  850.5768 1355.7747  134.5895
408.0000    0.1954  830.0464 1348.8466  127.0229
408.2000    0.1842  809.5719 1343.1486  119.7601
408.4000    0.1782  789.1024 1338.6135  112.8150
408.6000    0.1750  768.5919 1335.2443  106.2050
408.8000    0.1744  748.0229 1333.0055   99.9536
409.0000    0.1762  727.4103 1331.8698   94.0759
409.2000    0.1781  706.7939 1331.7436   88.5718
409.4000    0.1774  686.2052 1332.5492   83.4193
409.6000    0.1720  665.6836 1334.2875   78.5963
409.8000    0.1601  645.2764 1336.9420   74.0813
410.0000    0.1415  625.0161 1340.5238   69.8507
410.2000    0.1178  604.9331 1345.0587   65.8877
410.4000    0.0917  585.0689 1350.5153   62.1653
410.6000    0.0655  565.5082 1356.8348   58.6452
410.8000    0.0412  546.3124 1364.0012   55.2939
411.0000    0.0211  527.5039 1371.9756   52.0942
411.2000    0.0070  509.0858 1380.6924   49.0384
411.4000    0.0001  491.0736 1390.0599   46.1308
411.6000    0.0000  473.5086 1399.9861   43.3718
411.8000    0.0063  456.4551 1410.3912   40.7647
412.0000    0.0185  439.9368 1421.2093   38.3129
412.2000    0.0363  423.9727 1432.3998   36.0223
412.4000    0.0575  408.5730 1444.0718   33.8981
412.6000    0.0798  393.7159 1456.2997   31.9350
412.8000    0.1002  379.3579 1469.1897   30.1182
413.0000    0.1164  365.4656 1482.8558   28.4306
413.2000    0.1257  352.0067 1497.4015   26.8580
413.4000    0.1275  338.9333 1512.9067   25.3913
413.6000    0.1241  326.1907 1529.4567   24.0266
413.8000    0.1185  313.7415 1547.0523   22.7554
414.0000    0.1125  301.5474 1565.5583   21.5745
414.2000    0.1072  289.5763 1584.8322   20.4810
414.4000    0.1022  277.8189 1604.7737   19.4769
414.6000    0.0988  266.2901 1625.2193   18.5549
414.8000    0.0971  255.0028 1646.0836   17.7013
415.0000    0.0990  244.0038 1667.3301   16.9004
415.2000    0.1052  233.3272 1688.8943   16.1426
415.4000    0.1151  222.9985 1710.7783   15.4222
415.6000    0.1272  213.0049 1732.9601   14.7315
415.8000    0.1407  203.3262 1755.4754   14.0639
416.0000    0.1546  193.9531 1778.4141   13.4195
416.2000    0.1682  184.8976 1801.8703   12.7994
416.4000    0.1824  176.1559 1825.8630   12.1992
416.6000    0.1948  167.7332 1850.3475   11.6127
416.8000    0.2027  159.6068 1875.2151   11.0330
417.0000    0.2038  151.7556 1900.3238   10.4554
417.2000    0.1973  144.1692 1925.4807    9.8800
417.4000    0.1852  136.8624 1950.5598    9.3100
417.6000    0.1712  129.8618 1975.4590    8.7482
417.8000    0.1590  123.1941 2000.0787    8.2006
418.0000    0.1509  116.8545 2024.3231    7.6781
418.2000    0.1483  110.8330 2048.1487    7.1928
418.4000    0.1500  105.1166 2071.5189    6.7531
418.6000    0.1519   99.6827 2094.4675    6.3625
418.8000    0.1509   94.5151 2117.0914    6.0250
419.0000    0.1450   89.5999 2139.4118    5.7432
419.2000    0.1339   84.9172 2161.3613    5.5216
419.4000    0.1198   80.4515 2182.8579    5.3565
419.6000    0.1066   76.1957 2203.7657    5.2379
419.8000    0.0986   72.1472 2223.9252    5.1530
420.0000    0.0987   68.3201 2243.1951    5.0886
420.2000    0.1093   64.7123 2261.4088    5.0347
420.4000    0.1296   61.3120 2278.2497    4.9846
420.6000    0.1555   58.1106 2293.3660    4.9336
420.8000    0.1811   55.0986 2306.4147    4.8793
421.0000    0.2001   52.2603 2317.1589    4.8205
421.2000    0.2096   49.5741 2325.4668    4.7571
421.4000    0.2078   47.0273 2331.2768    4.6895
421.6000    0.1960   44.6094 2334.5117    4.6183
421.8000    0.1764   42.3004 2335.2020    4.5443
422.0000    0.1523   40.0861 2333.3815    4.4684
422.2000    0.1294   37.9503 2329.1534    4.3912
422.4000    0.1126   35.8774 2322.6668    4.3131
422.6000    0.1060   33.8683 2314.0011    4.2346
422.8000    0.1119   31.9289 2303.1160    4.1560
423.0000    0.1309   30.0725 2290.0244    4.0775
423.2000    0.1617   28.3032 2274.7905    3.9991
423.4000    0.2019   26.6231 2257.4314    3.9209
423.6000    0.2479   25.0363 2237.8621    3.8429
423.8000    0.2960   23.5479 2216.0020    3.7650
424.0000    0.3443   22.1552 2191.9071    3.6873
424.2000    0.3910   20.8545 2165.6867    3.6098
424.4000    0.4354   19.6412 2137.4854    3.5322
424.6000    0.4760   18.5049 2107.4274    3.4548
424.8000    0.5098   17.4292 2075.6010    3.3774
425.0000    0.5345   16.4138 2042.1391    3.3000
425.2000    0.5438   15.4586 2007.1962    3.2226
425.4000    0.5366   14.5573 1970.9374    3.1451
425.6000    0.5149   13.6971 1933.5574    3.0677
425.8000    0.4848   12.8678 1895.2457    2.9903
426.0000    0.4529   12.0659 1856.2338    2.9129
426.2000    0.4273   11.2944 1816.7822    2.8354
426.4000    0.4150   10.5547 1777.0199    2.7580
426.6000    0.4187    9.8538 1737.0337    2.6806
426.8000    0.4370    9.1975 1696.8436    2.6031
427.0000    0.4679    8.5869 1656.4224    2.5256
427.2000    0.5081    8.0159 1615.7593    2.4482
427.4000    0.5537    7.4785 1574.7887    2.3707
427.6000    0.6016    6.9672 1533.5033    2.2933
427.8000    0.6491    6.4750 1491.9333    2.2158
428.0000    0.6945    5.9993 1450.1925    2.1384
428.2000    0.7363    5.5386 1408.4493    2.0609
428.4000    0.7741    5.0934 1366.8820    1.9835
428.6000    0.8091    4.6682 1325.6331    1.9061
428.8000    0.8433    4.2637 1284.8011    1.8287
429.0000    0.8743    3.8851 1244.4851    1.7513
429.2000    0.8976    3.5368 1204.7220    1.6740
429.4000    0.9119    3.2182 1165.5120    1.5967
429.6000    0.9190    2.9268 1126.8748    1.5193
429.8000    0.9243    2.6638 1088.8529    1.4420
430.0000    0.9316    2.4298 1051.4851    1.3647
430.2000    0.9425    2.2253 1014.8065    1.2873
430.4000    0.9572    2.0502  978.8157    1.2097
430.6000    0.9778    1.9015  943.4692    1.1320
430.8000    1.0061    1.7701  908.8160    1.0539
431.0000    1.0413    1.6508  874.8797    0.9755
431.2000    1.0822    1.5385  841.6567    0.8965
431.4000    1.1252    1.4270  809.1636    0.8170
431.6000    1.1675    1.3101  777.4190    0.7369
431.8000    1.2057    1.1829  746.4679    0.6563
432.0000    1.2397    1.0449  716.4303    0.5753
432.2000    1.2722    0.8997  687.3803    0.4945
432.4000    1.3051    0.7553  659.3910    0.4146
432.6000    1.3379    0.6186  632.4431    0.3365
432.8000    1.3704    0.4932  606.4332    0.2618
433.0000    1.4030    0.3824  581.1684    0.1923
433.2000    1.4357    0.2874  556.5085    0.1302
433.4000    1.4686    0.2079  532.4216    0.0781
433.6000    1.5026    0.1419  508.9268    0.0381
433.8000    1.5380    0.0897  486.0827    0.0119
434.0000    1.5752    0.0502  463.9443    0.0000
434.2000    1.6153    0.0219  442.5348    0.0002
434.4000    1.6561    0.0062  421.8678    0.0100
434.6000    1.6940    0.0000  401.9358    0.0281
434.8000    1.7268    0.0000  382.7311    0.0568
435.0000    1.7530    0.0036  364.2231    0.0999
435.2000    1.7725    0.0090  346.3659    0.1582
435.4000    1.7861    0.0149  329.0987    0.2275
435.6000    1.7946    0.0203  312.3846    0.3039
435.8000    1.7993    0.0249  296.2144    0.3853
436.0000    1.8012    0.0286  280.6246    0.4700
436.2000    1.8013    0.0313  265.6310    0.5545
436.4000    1.8003    0.0332  251.2582    0.6394
436.6000    1.7988    0.0343  237.5496    0.7269
436.8000    1.7972    0.0349  224.5673    0.8185
437.0000    1.7956    0.0351  212.3813    0.9133
437.2000    1.7943    0.0351  201.0262    1.0087
437.4000    1.7932    0.0349  190.4662    1.1032
437.6000    1.7924    0.0347  180.6064    1.1912
437.8000    1.7919    0.0345  171.3563    1.2708
438.0000    1.7916    0.0342  162.6484    1.3456
438.2000    1.7914    0.0340  154.4418    1.4194
438.4000    1.7913    0.0339  146.7100    1.4986
438.6000    1.7913    0.0338  139.4231    1.5879
438.8000    1.7914    0.0337  132.5586    1.6901
439.0000    1.7914    0.0337  126.0787    1.8061
439.2000    1.7915    0.0336  119.9503    1.9368
439.4000    1.7915    0.0336  114.1199    2.0773
439.6000    1.7916    0.0336  108.5345    2.2236
439.8000    1.7916    0.0336  103.1384    2.3666
440.0000    1.7917    0.0337   97.8842    2.4988
440.2000    1.7917    0.0337   92.7537    2.6190
440.4000    1.7917    0.0337   87.7522    2.7297
440.6000    1.7917    0.0337   82.9014    2.8348
440.8000    1.7917    0.0337   78.2120    2.9337
441.0000    1.7917    0.0337   73.6935    3.0233
441.2000    1.7917    0.0337   69.3554    3.1020
441.4000    1.7917    0.0337   65.2111    3.1671
441.6000    1.7917    0.0337   61.2833    3.2213
441.8000    1.7917    0.0337   57.5914    3.2663
442.0000    1.7917    0.0337   54.1424    3.3011
442.2000    1.7917    0.0337   50.9400    3.3250
442.4000    1.7917    0.0337   47.9762    3.3381
442.6000    1.7917    0.0337   45.2389    3.3435
442.8000    1.7917    0.0337   42.7003    3.3422
443.0000    1.7917    0.0337   40.3358    3.3370
443.2000    1.7917    0.0337   38.1343    3.3302
443.4000    1.7917    0.0337   36.0990    3.3232
443.6000    1.7917    0.0337   34.2204    3.3167
443.8000    1.7917    0.0337   32.4760    3.3114
444.0000    1.7917    0.0337   30.8396    3.3072
444.2000    1.7917    0.0337   29.2956    3.3042
444.4000    1.7917    0.0337   27.8213    3.3022
444.6000    1.7917    0.0337   26.3941    3.3010
444.8000    1.7917    0.0337   25.0168    3.3003
445.0000    1.7917    0.0337   23.6911    3.3002
445.2000    1.7917    0.0337   22.4201    3.3002
445.4000    1.7917    0.0337   21.2017    3.3005
445.6000    1.7917    0.0337   20.0303    3.3008
445.8000    1.7917    0.0337   18.9027    3.3010
446.0000    1.7917    0.0337   17.8236    3.3013
446.2000    1.7917    0.0337   16.8007    3.3015
446.4000    1.7917    0.0337   15.8416    3.3017
446.6000    1.7917    0.0337   14.9454    3.3018
446.8000    1.7917    0.0337   14.0998    3.3019
447.0000    1.7917    0.0337   13.2773    3.3019
447.2000    1.7917    0.0337   12.4539    3.3020
447.4000    1.7917    0.0337   11.6205    3.3020
447.6000    1.7917    0.0337   10.7817    3.3020
447.8000    1.7917    0.0337    9.9470    3.3020
448.0000    1.7917    0.0337    9.1287    3.3019
448.2000    1.7917    0.0337    8.3372    3.3019
448.4000    1.7917    0.0337    7.5765    3.3019
448.6000    1.7917    0.0337    6.8495    3.3019
448.8000    1.7917    0.0337    6.1552    3.3019
449.0000    1.7917    0.0337    5.4971    3.3019
449.2000    1.7917    0.0337    4.8825    3.3019
449.4000    1.7917    0.0337    4.3143    3.3019
449.6000    1.7917    0.0337    3.7868    3.3019
449.8000    1.7917    0.0337    3.2895    3.3019
450.0000    1.7917    0.0337    2.8188    3.3019
450.2000    1.7917    0.0337    2.3791    3.3019
450.4000    1.7917    0.0337    1.9742    3.3019
450.6000    1.7917    0.0337    1.6055    3.3019
450.8000    1.7917    0.0337    1.2761    3.3019
451.0000    1.7917    0.0337    0.9856    3.3019
451.2000    1.7917    0.0337    0.7371    3.3019
451.4000    1.7917    0.0337    0.5347    3.3019
451.6000    1.7917    0.0337    0.3778    3.3019
451.8000    1.7917    0.0337    0.2579    3.3019
452.0000    1.7917    0.0337    0.1657    3.3019
452.2000    1.7917    0.0337    0.0963    3.3019
452.4000    1.7917    0.0337    0.0472    3.3019
452.6000    1.7917    0.0337    0.0166    3.3019
452.8000    1.7917    0.0337    0.0027    3.3019
453.0000    1.7917    0.0337    0.0000    3.3019
453.2000    1.7917    0.0337    0.0042    3.3019
453.4000    1.7917    0.0337    0.0120    3.3019
453.6000    1.7917    0.0337    0.0210    3.3019
453.8000    1.7917    0.0337    0.0297    3.3019
454.0000    1.7917    0.0337    0.0374    3.3019
454.2000    1.7917    0.0337    0.0436    3.3019
454.4000    1.7917    0.0337    0.0483    3.3019
454.6000    1.7917    0.0337    0.0516    3.3019
454.8000    1.7917    0.0337    0.0537    3.3019
455.0000    1.7917    0.0337    0.0549    3.3019
455.2000    1.7917    0.0337    0.0554    3.3019
455.4000    1.7917    0.0337    0.0555    3.3019
455.6000    1.7917    0.0337    0.0553    3.3019
455.8000    1.7917    0.0337    0.0549    3.3019
456.0000    1.7917    0.0337    0.0545    3.3019
456.2000    1.7917    0.0337    0.0542    3.3019
456.4000    1.7917    0.0337    0.0539    3.3019
456.6000    1.7917    0.0337    0.0536    3.3019
456.8000    1.7917    0.0337    0.0534    3.3019
457.0000    1.7917    0.0337    0.0533    3.3019
457.2000    1.7917    0.0337    0.0532    3.3019
457.4000    1.7917    0.0337    0.0532    3.3019
457.6000    1.7917    0.0337    0.0532    3.3019
457.8000    1.7917    0.0337    0.0532    3.3019
458.0000    1.7917    0.0337    0.0532    3.3019
458.2000    1.7917    0.0337    0.0532    3.3019
458.4000    1.7917    0.0337    0.0532    3.3019
458.6000    1.7917    0.0337    0.0532    3.3019
458.8000    1.7917    0.0337    0.0532    3.3019
459.0000    1.7917    0.0337    0.0532    3.3019
459.2000    1.7917    0.0337    0.0532    3.3019
459.4000    1.7917    0.0337    0.0532    3.3019
459.6000    1.7917    0.0337    0.0533    3.3019
459.8000    1.7917    0.0337    0.0533    3.3019
460.0000    1.7917    0.0337    0.0533    3.3019
