# Supplementary material for: Do Spectra Live in the Matrix? A Brief Tutorial on Applications of Factor Analysis to Resolving Spectral Datasets of Mixtures
Source: J Fluoresc. 2021 Aug 6;31(6):1599–616. doi: 10.1007/s10895-021-02753-w (PMC8547214; doi:10.1007/s10895-021-02753-w)
Supplement: Supplementary file 2 — (ZIP 654 KB) [file 10895_2021_2753_MOESM2_ESM.zip › Appendix_D/Pretreated_data/FLU_spectra.txt]

350.0000   12.7653    0.5544    0.0961    0.2498
350.4000   12.7653    0.5544    0.0961    0.2498
350.8000   12.7653    0.5544    0.0961    0.2498
351.2000   12.7653    0.5544    0.0961    0.2498
351.6000   12.7653    0.5544    0.0961    0.2498
352.0000   12.7653    0.5544    0.0961    0.2498
352.4000   12.7653    0.5544    0.0961    0.2498
352.8000   12.7653    0.5544    0.0961    0.2498
353.2000   12.7653    0.5544    0.0961    0.2498
353.6000   12.7652    0.5544    0.0961    0.2498
354.0000   12.7652    0.5544    0.0961    0.2498
354.4000   12.7651    0.5544    0.0961    0.2498
354.8000   12.7649    0.5544    0.0961    0.2498
355.2000   12.7648    0.5544    0.0961    0.2498
355.6000   12.7648    0.5544    0.0962    0.2498
356.0000   12.7650    0.5544    0.0962    0.2498
356.4000   12.7654    0.5543    0.0963    0.2498
356.8000   12.7662    0.5542    0.0964    0.2498
357.2000   12.7676    0.5541    0.0964    0.2499
357.6000   12.7696    0.5540    0.0964    0.2501
358.0000   12.7722    0.5540    0.0963    0.2504
358.4000   12.7750    0.5541    0.0960    0.2509
358.8000   12.7772    0.5544    0.0954    0.2514
359.2000   12.7773    0.5551    0.0943    0.2519
359.6000   12.7732    0.5562    0.0928    0.2521
360.0000   12.7616    0.5578    0.0909    0.2518
360.4000   12.7391    0.5599    0.0889    0.2504
360.8000   12.7023    0.5621    0.0875    0.2472
361.2000   12.6496    0.5639    0.0877    0.2417
361.6000   12.5837    0.5642    0.0913    0.2333
362.0000   12.5149    0.5610    0.1005    0.2221
362.4000   12.4656    0.5520    0.1180    0.2092
362.8000   12.4749    0.5342    0.1458    0.1976
363.2000   12.6019    0.5051    0.1850    0.1931
363.6000   12.9252    0.4632    0.2330    0.2047
364.0000   13.5340    0.4104    0.2813    0.2456
364.4000   14.5072    0.3548    0.3124    0.3316
364.8000   15.9340    0.3006    0.3263    0.4848
365.2000   17.9345    0.2524    0.3285    0.7052
365.6000   20.6244    0.2148    0.3237    0.9828
366.0000   24.1500    0.1905    0.3099    1.2832
366.4000   28.7036    0.1897    0.2920    1.5856
366.8000   34.5051    0.2098    0.2885    1.8796
367.2000   41.7742    0.2522    0.3069    2.1616
367.6000   50.6954    0.3098    0.3355    2.4321
368.0000   61.4121    0.3822    0.3589    2.6935
368.4000   74.1025    0.4617    0.3724    2.9483
368.8000   88.9103    0.5392    0.3844    3.1993
369.2000  105.9970    0.6077    0.4008    3.4481
369.6000  125.5383    0.6617    0.4091    3.6962
370.0000  148.0208    0.6972    0.4177    3.9444
370.4000  174.6040    0.7132    0.4287    4.1930
370.8000  207.0462    0.7148    0.4355    4.4422
371.2000  247.5918    0.7012    0.4330    4.6920
371.6000  298.8633    0.6783    0.4253    4.9422
372.0000  363.6763    0.6462    0.4316    5.1928
372.4000  444.7278    0.6242    0.4630    5.4434
372.8000  544.6400    0.6217    0.5166    5.6940
373.2000  665.2472    0.6351    0.5768    5.9440
373.6000  807.2269    0.6621    0.6278    6.1930
374.0000  969.4761    0.7143    0.6641    6.4404
374.4000 1148.7130    0.7882    0.6877    6.6854
374.8000 1339.5827    0.8860    0.7083    6.9277
375.2000 1534.9821    1.0059    0.7297    7.1671
375.6000 1726.2486    1.1430    0.7503    7.4046
376.0000 1904.3280    1.2919    0.7698    7.6431
376.4000 2060.5772    1.4478    0.7834    7.8879
376.8000 2188.2330    1.6072    0.7919    8.1477
377.2000 2282.7744    1.7677    0.7962    8.4350
377.6000 2342.1640    1.9280    0.7852    8.7652
378.0000 2366.8416    2.0874    0.7555    9.1545
378.4000 2359.6607    2.2459    0.7209    9.6144
378.8000 2325.5769    2.4035    0.6932   10.1424
379.2000 2270.8998    2.5605    0.6867   10.7312
379.6000 2202.0432    2.7170    0.7107   11.4135
380.0000 2124.9544    2.8733    0.7537   12.2270
380.4000 2044.4753    3.0295    0.8006   13.1851
380.8000 1964.0921    3.1857    0.8429   14.3077
381.2000 1885.8042    3.3421    0.8794   15.6308
381.6000 1809.8268    3.4985    0.9096   17.2145
382.0000 1735.6477    3.6552    0.9394   19.1188
382.4000 1662.5566    3.8119    0.9716   21.4104
382.8000 1590.1082    3.9686    0.9968   24.1689
383.2000 1517.3385    4.1251    1.0100   27.4886
383.6000 1443.8056    4.2809    1.0135   31.4482
384.0000 1369.3721    4.4357    1.0132   36.1511
384.4000 1294.3577    4.5889    1.0046   41.7706
384.8000 1219.9126    4.7397    0.9986   48.4918
385.2000 1147.6285    4.8879    1.0023   56.5203
385.6000 1079.1657    5.0335    1.0187   66.0978
386.0000 1015.7356    5.1778    1.0517   77.5565
386.4000  957.9691    5.3239    1.1039   91.2241
386.8000  906.3566    5.4774    1.1660  107.3923
387.2000  861.0970    5.6474    1.2185  126.3989
387.6000  822.1764    5.8461    1.2466  148.7083
388.0000  789.2906    6.0887    1.2577  174.8668
388.4000  762.1454    6.3899    1.2584  205.4726
388.8000  740.7384    6.7584    1.2572  241.1085
389.2000  725.4449    7.1873    1.2722  282.2019
389.6000  717.0529    7.6963    1.3214  328.9661
390.0000  716.2078    8.2976    1.4157  381.3189
390.4000  723.4225    8.9987    1.5634  439.2089
390.8000  739.3740    9.8021    1.7645  502.6271
391.2000  765.1054   10.6872    2.0032  571.8421
391.6000  801.3945   11.6411    2.2625  646.9627
392.0000  848.6823   12.6698    2.5303  727.9471
392.4000  907.4707   13.7974    2.7995  814.9486
392.8000  977.9989   15.0653    3.0662  908.1277
393.2000 1060.2721   16.5335    3.3290 1007.5587
393.6000 1153.5763   18.2795    3.5880 1113.2635
394.0000 1256.7021   20.3688    3.8438 1225.2567
394.4000 1368.1821   22.8765    4.0974 1343.2245
394.8000 1485.9255   25.8470    4.3496 1466.7463
395.2000 1607.2570   29.2944    4.6010 1594.5304
395.6000 1729.3919   33.2299    4.8522 1725.2012
396.0000 1849.4583   37.6499    5.1033 1857.6421
396.4000 1964.2520   42.5751    5.3546 1990.7195
396.8000 2071.1442   48.0439    5.6061 2124.0087
397.2000 2167.7388   54.1068    5.8577 2256.9303
397.6000 2251.7369   60.8385    6.1096 2389.0998
398.0000 2320.8471   68.3298    6.3617 2520.1678
398.4000 2373.1624   76.7509    6.6139 2649.5505
398.8000 2407.9422   86.3070    6.8662 2777.0343
399.2000 2424.9529   97.1245    7.1186 2902.0511
399.6000 2424.9243  109.2621    7.3708 3023.6143
400.0000 2409.5892  122.7268    7.6226 3140.7930
400.4000 2380.1380  137.4711    7.8735 3252.9360
400.8000 2338.2943  153.5693    8.1231 3359.2801
401.2000 2285.7170  171.1956    8.3706 3459.2150
401.6000 2223.6415  190.5765    8.6155 3552.1870
402.0000 2153.5032  211.9162    8.8576 3638.1905
402.4000 2077.0206  235.4984    9.0976 3717.0151
402.8000 1996.6017  261.5243    9.3376 3787.9571
403.2000 1914.2000  289.9077    9.5820 3850.4373
403.6000 1831.4994  320.3562    9.8382 3904.0223
404.0000 1749.6978  352.6527   10.1172 3948.4772
404.4000 1669.5776  386.6551   10.4334 3983.8763
404.8000 1591.5163  422.4027   10.8023 4010.6294
405.2000 1515.5447  460.0979   11.2370 4029.3637
405.6000 1441.8556  499.7530   11.7397 4040.3151
406.0000 1370.7452  541.3741   12.3224 4043.7873
406.4000 1302.4034  584.7428   13.0194 4040.0092
406.8000 1236.8516  629.5787   13.8371 4029.5435
407.2000 1174.1767  675.6984   14.7738 4013.5393
407.6000 1114.4186  722.7290   15.8501 3992.6143
408.0000 1057.6931  770.5584   17.0683 3967.4413
408.4000 1004.0669  819.1382   18.4352 3938.5417
408.8000  953.5506  868.3496   19.9618 3905.5079
409.2000  906.5787  918.1250   21.6205 3867.8624
409.6000  863.4818  968.3717   23.4313 3826.1389
410.0000  824.2031 1019.0718   25.4898 3782.1498
410.4000  788.6635 1070.2977   27.8952 3737.5501
410.8000  756.7651 1121.7164   30.7072 3693.2470
411.2000  728.5198 1172.7527   33.9498 3649.9174
411.6000  704.0143 1222.9541   37.6734 3607.8647
412.0000  683.5642 1272.1130   42.0043 3567.5590
412.4000  667.4590 1319.9653   47.0044 3529.1839
412.8000  655.8788 1366.0634   52.7211 3492.8678
413.2000  648.8000 1409.9520   59.2026 3458.5195
413.6000  645.9983 1451.3527   66.5428 3426.8615
414.0000  647.2221 1490.2290   74.8591 3398.6767
414.4000  652.1338 1526.4300   84.1957 3374.4634
414.8000  660.5003 1559.7161   94.6796 3354.3391
415.2000  672.3031 1589.9088  106.4358 3338.3195
415.6000  687.5382 1617.4498  119.6466 3326.8602
416.0000  705.9306 1642.6162  134.6207 3319.8421
416.4000  727.0660 1665.2868  151.7264 3316.9083
416.8000  750.7233 1685.2407  171.5351 3317.6119
417.2000  776.5372 1702.1951  194.5677 3322.1452
417.6000  803.7560 1716.0771  221.1691 3330.5455
418.0000  831.7881 1726.7480  251.5675 3342.2863
418.4000  860.0524 1734.3601  285.9094 3356.3040
418.8000  888.1907 1739.1257  324.3753 3371.8707
419.2000  915.8908 1741.3438  367.1123 3388.1399
419.6000  942.7719 1741.6699  414.3928 3404.7636
420.0000  968.4586 1740.4343  466.5210 3422.0889
420.4000  992.3901 1737.6733  523.6645 3440.2636
420.8000 1013.7082 1733.6393  585.9419 3459.4155
421.2000 1031.7965 1728.3969  653.5582 3479.1347
421.6000 1046.2470 1721.8788  726.7227 3499.3327
422.0000 1056.8275 1714.1812  805.2263 3519.4611
422.4000 1063.4259 1705.4113  888.6416 3538.9804
422.8000 1065.8249 1695.7727  976.4620 3557.6197
423.2000 1063.7957 1685.7768 1068.2594 3575.0364
423.6000 1057.6320 1675.7098 1163.8091 3591.1748
424.0000 1047.6980 1665.7117 1262.7822 3606.0664
424.4000 1034.0923 1655.5928 1364.9160 3619.5542
424.8000 1016.8835 1645.7674 1470.2893 3631.5819
425.2000  996.4300 1636.4328 1578.5192 3641.8279
425.6000  973.1935 1627.6901 1688.8104 3649.5979
426.0000  947.7146 1619.7927 1800.6143 3654.4762
426.4000  920.3483 1612.8748 1913.0167 3656.1281
426.8000  891.3610 1606.9965 2024.8246 3654.4020
427.2000  861.2081 1602.2319 2134.6810 3649.1120
427.6000  829.9580 1598.6865 2241.8857 3639.6196
428.0000  797.8616 1596.1743 2345.8116 3625.8266
428.4000  765.4079 1594.2935 2446.0321 3608.0074
428.8000  733.1695 1593.3956 2542.2662 3587.0881
429.2000  701.3987 1593.6957 2634.1701 3563.3780
429.6000  670.2513 1595.3324 2721.5286 3537.3245
430.0000  639.9667 1598.2410 2803.7334 3509.1713
430.4000  610.9440 1602.5786 2880.4331 3478.9870
430.8000  583.2953 1608.4766 2951.7244 3446.4071
431.2000  557.0462 1615.8048 3017.7778 3410.8838
431.6000  532.2239 1624.2595 3078.5553 3372.3104
432.0000  508.7867 1633.6222 3133.5449 3331.0404
432.4000  486.5455 1643.9972 3182.4465 3287.6829
432.8000  465.2846 1655.7752 3224.7092 3242.1707
433.2000  444.7509 1669.2086 3260.2757 3194.4615
433.6000  424.8385 1683.8931 3289.0330 3144.6363
434.0000  405.6766 1699.4215 3311.0445 3093.3036
434.4000  387.4153 1715.4728 3326.3011 3040.5975
434.8000  370.2007 1731.7918 3334.8553 2986.5560
435.2000  354.1171 1748.0804 3336.8049 2931.5392
435.6000  339.2300 1764.3520 3331.9901 2875.5076
436.0000  325.5965 1780.5931 3320.6640 2819.4476
436.4000  313.2224 1796.6936 3303.6803 2764.4624
436.8000  302.1014 1812.9130 3281.6467 2711.0786
437.2000  292.2608 1829.7147 3254.9224 2659.1747
437.6000  283.6708 1847.1126 3224.0199 2608.5507
438.0000  276.1799 1864.5120 3189.8511 2558.9711
438.4000  269.7138 1881.2589 3153.4520 2510.4444
438.8000  264.2844 1896.6555 3115.2577 2462.7907
439.2000  259.9669 1910.3922 3075.2599 2416.0476
439.6000  256.6802 1922.2159 3033.6179 2370.3375
440.0000  254.2615 1932.1894 2990.4558 2325.8871
440.4000  252.5729 1940.5971 2945.6350 2283.0852
440.8000  251.6044 1947.6540 2899.3636 2241.9764
441.2000  251.3780 1953.3730 2852.1139 2202.9253
441.6000  251.8738 1957.6282 2804.6377 2166.1009
442.0000  252.8903 1960.5746 2757.9798 2131.1968
442.4000  254.2140 1962.0446 2712.5057 2097.6448
442.8000  255.8558 1961.8850 2668.6093 2065.2858
443.2000  257.9148 1959.9129 2626.4081 2033.8849
443.6000  260.3996 1956.0863 2586.0003 2003.6866
444.0000  263.2936 1950.3153 2547.4084 1974.9993
444.4000  266.3786 1942.7169 2510.8042 1947.2720
444.8000  269.5652 1933.6262 2476.0115 1920.5268
445.2000  272.7880 1923.3017 2442.8112 1894.7514
445.6000  275.8793 1911.9970 2411.3919 1870.1340
446.0000  278.5987 1899.8481 2381.8276 1846.8063
446.4000  280.8120 1886.7723 2354.9040 1824.7230
446.8000  282.4165 1872.5307 2331.1532 1803.9893
447.2000  283.3800 1856.7447 2310.7137 1784.5712
447.6000  283.8153 1839.3120 2293.5118 1766.2897
448.0000  283.7827 1820.3903 2279.4902 1748.9944
448.4000  283.3195 1800.3845 2268.3530 1732.4476
448.8000  282.4693 1779.7661 2260.0338 1716.4629
449.2000  281.1680 1758.6442 2254.3700 1700.7807
449.6000  279.2853 1737.2856 2251.3240 1685.0658
450.0000  276.7536 1715.8670 2250.4931 1669.4191
450.4000  273.4430 1694.8304 2251.3128 1654.3047
450.8000  269.3351 1674.1219 2253.3119 1639.9906
451.2000  264.5521 1653.6853 2256.4590 1626.3291
451.6000  259.2458 1633.5610 2260.8949 1612.7499
452.0000  253.6131 1613.3792 2267.0573 1598.7972
452.4000  247.7741 1593.1140 2275.1174 1583.8605
452.8000  241.7637 1572.8260 2284.9034 1567.5176
453.2000  235.6168 1552.5717 2295.8298 1549.7828
453.6000  229.4060 1532.3673 2307.5798 1531.2893
454.0000  223.0858 1512.4166 2319.6441 1512.5490
454.4000  216.5756 1492.8567 2331.5381 1493.8514
454.8000  209.8508 1473.9120 2342.9324 1475.1781
455.2000  202.9597 1455.3292 2353.8604 1456.5415
455.6000  195.9818 1437.0529 2364.4929 1437.5750
456.0000  189.0169 1419.1819 2374.8098 1418.1350
456.4000  182.2077 1401.7464 2384.5586 1398.4973
456.8000  175.5479 1384.9905 2393.1008 1378.3040
457.2000  168.9623 1369.0397 2400.0292 1357.0726
457.6000  162.4256 1353.4685 2405.1333 1334.9008
458.0000  155.9687 1337.8833 2408.6705 1312.2276
458.4000  149.5495 1322.2661 2410.8931 1289.3891
458.8000  143.2376 1307.0522 2411.4782 1266.6355
459.2000  137.1350 1292.6756 2410.2476 1244.2657
459.6000  131.2425 1279.3548 2406.8616 1222.1688
460.0000  125.5617 1266.8762 2401.3015 1200.0342
460.4000  120.0138 1255.0016 2393.7616 1177.8638
460.8000  114.6145 1243.8189 2384.5528 1155.6861
461.2000  109.4607 1233.5197 2373.8711 1133.3257
461.6000  104.6198 1224.1825 2361.6777 1110.6003
462.0000  100.1488 1215.7124 2347.6767 1087.5310
462.4000   96.0161 1207.8216 2331.7944 1064.2015
462.8000   92.1491 1200.3817 2314.3121 1040.8018
463.2000   88.4907 1193.1473 2294.9895 1017.5281
463.6000   85.0278 1185.8257 2273.7630  994.5417
464.0000   81.7953 1178.3448 2250.6992  972.0257
464.4000   78.8128 1170.5405 2225.8084  950.0089
464.8000   76.1246 1162.6018 2199.1808  928.1050
465.2000   73.7529 1154.4161 2171.2446  906.1803
465.6000   71.6710 1146.2052 2142.0716  884.4784
466.0000   69.8312 1138.3766 2111.7053  863.2677
466.4000   68.1686 1131.2699 2080.2366  842.7393
466.8000   66.6469 1125.0377 2048.0937  822.9265
467.2000   65.2145 1119.4781 2016.0708  804.0056
467.6000   63.9028 1114.2370 1984.8019  786.1758
468.0000   62.7663 1109.1252 1954.3597  769.2647
468.4000   61.7359 1104.0402 1924.0710  753.1494
468.8000   60.7075 1098.7199 1892.9450  737.3826
469.2000   59.6377 1092.9743 1860.4909  721.6647
469.6000   58.5447 1086.5601 1826.8580  706.0240
470.0000   57.4276 1079.2424 1792.4632  690.4289
470.4000   56.3179 1071.1164 1757.8308  674.9498
470.8000   55.2894 1062.1332 1723.2830  659.7733
471.2000   54.4122 1052.4282 1689.1130  644.8414
471.6000   53.7119 1042.2254 1655.2191  630.1583
472.0000   53.2130 1031.8435 1621.9144  615.7766
472.4000   52.8988 1021.6819 1589.3167  601.8907
472.8000   52.7190 1011.8444 1557.3001  588.7002
473.2000   52.6489 1002.2291 1526.0664  576.2210
473.6000   52.6315  992.7037 1495.6103  564.2934
474.0000   52.5970  982.9450 1465.6658  552.7742
474.4000   52.5562  972.8606 1435.9355  541.6857
474.8000   52.5099  962.4916 1406.6180  530.8568
475.2000   52.4231  951.9369 1378.1881  520.0598
475.6000   52.2637  941.4574 1351.1490  509.3791
476.0000   52.0198  930.9508 1325.3916  498.8854
476.4000   51.6498  920.4365 1300.7296  488.6478
476.8000   51.1635  909.9017 1277.0810  478.7292
477.2000   50.5893  899.2012 1254.5114  469.2439
477.6000   50.0031  888.1719 1232.7414  460.2074
478.0000   49.4457  876.8122 1211.4499  451.7576
478.4000   48.9187  865.0558 1190.7251  444.0797
478.8000   48.3864  852.9417 1170.8145  437.0401
479.2000   47.8515  840.4895 1151.8394  430.3887
479.6000   47.2747  827.9201 1133.7866  423.9191
480.0000   46.6037  815.4169 1116.3058  417.3399
480.4000   45.8570  803.1096 1099.3124  410.4132
480.8000   45.0711  791.1066 1083.0850  403.1100
481.2000   44.2662  779.4071 1067.7970  395.6285
481.6000   43.4434  767.9058 1053.5303  388.1984
482.0000   42.5982  756.4783 1040.1602  380.9544
482.4000   41.7453  745.0269 1027.5058  374.0581
482.8000   40.8750  733.5214 1015.2868  367.6205
483.2000   39.9585  722.0520 1003.3001  361.6864
483.6000   39.0079  710.7204  991.2330  356.1779
484.0000   38.0311  699.4698  979.1960  350.7776
484.4000   37.0695  688.2793  967.7591  345.2956
484.8000   36.0809  677.2465  957.1129  339.7039
485.2000   35.0246  666.4256  947.2576  334.0590
485.6000   33.9208  655.7186  938.0312  328.3514
486.0000   32.7811  644.9509  929.2133  322.5346
486.4000   31.6411  634.3121  920.4126  316.5645
486.8000   30.4872  623.9048  911.5012  310.4505
487.2000   29.3525  613.9193  902.3872  304.3066
487.6000   28.2481  604.4033  892.9480  298.2571
488.0000   27.2039  595.4257  883.3112  292.4032
488.4000   26.2103  586.9849  873.4827  286.8312
488.8000   25.2486  578.9122  863.6153  281.5330
489.2000   24.3022  571.0506  853.9567  276.4038
489.6000   23.3802  563.2264  844.6734  271.2537
490.0000   22.5083  555.2183  835.5930  265.9842
490.4000   21.6591  546.9259  826.5569  260.5257
490.8000   20.8325  538.4606  817.2847  254.9327
491.2000   20.0512  530.1962  807.7091  249.2191
491.6000   19.3346  522.3401  797.7142  243.3838
492.0000   18.6943  514.8962  787.2724  237.5734
492.4000   18.1168  507.8525  776.6975  231.8673
492.8000   17.5678  501.3248  766.4464  226.3130
493.2000   17.0423  495.3640  756.6497  221.0129
493.6000   16.5272  489.7660  747.1410  216.0193
494.0000   16.0016  484.3307  737.6896  211.3678
494.4000   15.4827  478.8718  727.9339  207.0093
494.8000   14.9875  473.2906  717.4773  202.8963
495.2000   14.5011  467.5233  706.4318  199.0063
495.6000   14.0149  461.6037  695.1547  195.1891
496.0000   13.5298  455.5344  683.8965  191.2659
496.4000   13.0435  449.3506  672.8122  187.2462
496.8000   12.5603  443.1721  661.9914  183.1359
497.2000   12.0966  437.2095  651.3694  178.9810
497.6000   11.6737  431.7383  640.8147  174.7891
498.0000   11.2945  426.7434  630.0899  170.6357
498.4000   10.9293  422.1071  619.1413  166.4524
498.8000   10.5591  417.7985  608.0732  162.3681
499.2000   10.1722  413.8241  597.1441  158.4431
499.6000    9.7734  410.0671  586.5297  154.7760
500.0000    9.4073  406.2364  576.3377  151.3649
500.4000    9.1130  402.0269  566.6417  148.0850
500.8000    8.8981  397.4815  557.1925  144.8148
501.2000    8.7542  392.7268  547.7313  141.5369
501.6000    8.6655  387.9130  538.0852  138.1985
502.0000    8.6094  383.0503  528.3983  134.8393
502.4000    8.5435  378.1268  518.7264  131.5258
502.8000    8.4609  373.1708  509.1093  128.3667
503.2000    8.3613  368.4350  499.5744  125.3230
503.6000    8.2346  363.9842  490.0447  122.2959
504.0000    8.0687  359.8032  480.6397  119.2068
504.4000    7.8639  355.8259  471.3706  116.0014
504.8000    7.6425  352.0703  462.1729  112.7759
505.2000    7.4017  348.3959  453.0109  109.6436
505.6000    7.1679  344.5405  443.8362  106.6935
506.0000    6.9910  340.4292  434.5987  103.9590
506.4000    6.8804  336.0420  425.3237  101.4920
506.8000    6.8162  331.4466  416.0344   99.3580
507.2000    6.7911  326.6058  406.8355   97.5391
507.6000    6.8074  321.5443  397.8926   96.0283
508.0000    6.8634  316.2766  389.3642   94.6890
508.4000    6.9057  311.0211  381.2912   93.2601
508.8000    6.9017  305.9804  373.5840   91.5726
509.2000    6.8562  301.1570  366.2077   89.5763
509.6000    6.7724  296.4759  359.1485   87.3716
510.0000    6.6586  292.1010  352.3046   85.0707
510.4000    6.5212  287.9830  345.5901   82.7948
510.8000    6.3609  284.0017  338.9573   80.6678
511.2000    6.2014  280.0911  332.3108   78.7752
511.6000    6.0484  276.3178  325.6419   77.0982
512.0000    5.9170  272.7247  318.9924   75.5278
512.4000    5.8256  269.2041  312.3907   73.9493
512.8000    5.7631  265.6938  305.8559   72.3306
513.2000    5.7133  262.0489  299.4032   70.7150
513.6000    5.6697  258.1104  293.1264   69.1434
514.0000    5.6291  253.8783  287.0472   67.5404
514.4000    5.5801  249.3901  281.0933   65.8558
514.8000    5.5058  244.6822  275.1968   64.1159
515.2000    5.3910  239.9126  269.2908   62.4455
515.6000    5.2413  235.1894  263.4751   60.9206
516.0000    5.0659  230.6051  257.8501   59.5903
516.4000    4.8836  226.2739  252.6036   58.4372
516.8000    4.7145  222.2153  247.7320   57.3919
517.2000    4.5687  218.4027  243.1634   56.3703
517.6000    4.4689  214.8735  238.7350   55.3186
518.0000    4.4200  211.6095  234.3444   54.2384
518.4000    4.4040  208.4786  230.1381   53.1686
518.8000    4.3981  205.3076  226.1832   52.0795
519.2000    4.3624  202.0969  222.4414   50.9285
519.6000    4.2866  198.8151  218.7720   49.7445
520.0000    4.1861  195.4525  215.0615   48.5701
520.4000    4.0733  192.1495  211.3343   47.3931
520.8000    3.9335  189.0199  207.4801   46.2287
521.2000    3.7579  186.0668  203.5888   45.1242
521.6000    3.5479  183.2204  199.7806   44.1045
522.0000    3.3158  180.4009  196.1379   43.1648
522.4000    3.0959  177.5059  192.7064   42.2772
522.8000    2.9073  174.5017  189.4902   41.4075
523.2000    2.7484  171.3497  186.4141   40.5247
523.6000    2.6148  168.0835  183.3713   39.6413
524.0000    2.5015  164.7680  180.2546   38.7491
524.4000    2.3952  161.4342  177.0791   37.8397
524.8000    2.2888  158.2308  173.8703   36.9377
525.2000    2.2018  155.3420  170.6949   36.0134
525.6000    2.1378  152.8430  167.6282   35.0443
526.0000    2.1013  150.6044  164.6387   34.0385
526.4000    2.0776  148.4747  161.6524   33.0437
526.8000    2.0513  146.3441  158.5786   32.1028
527.2000    2.0075  144.2598  155.4688   31.2684
527.6000    1.9388  142.2101  152.4952   30.5700
528.0000    1.8476  140.1405  149.7436   29.9915
528.4000    1.7404  137.9786  147.3320   29.4745
528.8000    1.6336  135.6644  145.2737   28.9517
529.2000    1.5395  133.2633  143.4910   28.3863
529.6000    1.4676  130.8845  141.7659   27.8077
530.0000    1.4231  128.5909  139.8253   27.1902
530.4000    1.4041  126.3861  137.5830   26.5318
530.8000    1.4011  124.2393  135.0554   25.8503
531.2000    1.4013  122.1577  132.2907   25.2061
531.6000    1.3812  120.1157  129.3842   24.6162
532.0000    1.3312  118.1940  126.5288   24.0843
532.4000    1.2477  116.3841  123.8354   23.5925
532.8000    1.1342  114.6422  121.3893   23.1239
533.2000    1.0108  112.8972  119.2303   22.6561
533.6000    0.9062  111.1457  117.2747   22.1781
534.0000    0.8311  109.4776  115.4398   21.6684
534.4000    0.7801  107.9364  113.6140   21.1216
534.8000    0.7443  106.5020  111.7389   20.5341
535.2000    0.7155  105.1351  109.7642   19.9256
535.6000    0.6964  103.7977  107.6796   19.3537
536.0000    0.6846  102.4216  105.4592   18.8479
536.4000    0.6705  101.0189  103.1205   18.4043
536.8000    0.6548   99.6134  100.7593   17.9933
537.2000    0.6461   98.1899   98.4649   17.5789
537.6000    0.6501   96.7345   96.2508   17.1299
538.0000    0.6708   95.2069   94.1543   16.6269
538.4000    0.7041   93.6369   92.1909   16.0729
538.8000    0.7360   92.1040   90.3510   15.5113
539.2000    0.7530   90.6441   88.6092   14.9648
539.6000    0.7466   89.2392   86.9286   14.4534
540.0000    0.7166   87.8302   85.2964   13.9627
540.4000    0.6670   86.3670   83.7267   13.5033
540.8000    0.6038   84.8811   82.2172   13.0910
541.2000    0.5428   83.4396   80.7226   12.7021
541.6000    0.4970   82.0566   79.1949   12.3326
542.0000    0.4538   80.7577   77.5522   11.9766
542.4000    0.4075   79.5224   75.8078   11.6475
542.8000    0.3612   78.3707   74.0515   11.3454
543.2000    0.3187   77.2961   72.3093   11.0814
543.6000    0.2932   76.2819   70.6174   10.8577
544.0000    0.2989   75.3097   69.0218   10.6487
544.4000    0.3378   74.3507   67.4789   10.4397
544.8000    0.3920   73.3208   65.9421   10.2036
545.2000    0.4351   72.2108   64.4086    9.9329
545.6000    0.4581   71.0715   62.8612    9.6365
546.0000    0.4637   69.9149   61.3054    9.3170
546.4000    0.4548   68.7550   59.7855    8.9926
546.8000    0.4381   67.6286   58.3220    8.6628
547.2000    0.4166   66.5710   56.9494    8.3401
547.6000    0.3819   65.5891   55.6920    8.0403
548.0000    0.3272   64.7044   54.5663    7.7762
548.4000    0.2634   63.9072   53.5575    7.5573
548.8000    0.2044   63.1972   52.6380    7.4018
549.2000    0.1547   62.5426   51.7868    7.3118
549.6000    0.1189   61.9259   51.0322    7.2552
550.0000    0.0921   61.2984   50.3249    7.2126
