# Supplementary material for: Do Spectra Live in the Matrix? A Brief Tutorial on Applications of Factor Analysis to Resolving Spectral Datasets of Mixtures
Source: J Fluoresc. 2021 Aug 6;31(6):1599–616. doi: 10.1007/s10895-021-02753-w (PMC8547214; doi:10.1007/s10895-021-02753-w)
Supplement: Supplementary file 2 — (ZIP 654 KB) [file 10895_2021_2753_MOESM2_ESM.zip › Appendix_D/Pretreated_data/QUENCHING/Q_A.txt]

350.0000    0.1001    0.0996    0.0994    0.1002    0.1029    0.1066
350.2000    0.1001    0.0996    0.0994    0.1002    0.1029    0.1066
350.4000    0.1001    0.0996    0.0994    0.1002    0.1029    0.1066
350.6000    0.1001    0.0996    0.0994    0.1002    0.1029    0.1066
350.8000    0.1001    0.0996    0.0994    0.1002    0.1029    0.1066
351.0000    0.1001    0.0996    0.0994    0.1002    0.1029    0.1066
351.2000    0.1001    0.0996    0.0994    0.1002    0.1029    0.1066
351.4000    0.1001    0.0996    0.0994    0.1002    0.1029    0.1066
351.6000    0.1001    0.0996    0.0994    0.1002    0.1029    0.1066
351.8000    0.1001    0.0996    0.0994    0.1002    0.1029    0.1066
352.0000    0.1001    0.0996    0.0994    0.1002    0.1029    0.1066
352.2000    0.1001    0.0996    0.0994    0.1002    0.1029    0.1066
352.4000    0.1001    0.0996    0.0994    0.1002    0.1029    0.1066
352.6000    0.1001    0.0996    0.0994    0.1002    0.1029    0.1066
352.8000    0.1001    0.0996    0.0994    0.1002    0.1029    0.1066
353.0000    0.1001    0.0996    0.0994    0.1002    0.1029    0.1066
353.2000    0.1001    0.0996    0.0994    0.1002    0.1029    0.1066
353.4000    0.1001    0.0996    0.0994    0.1002    0.1029    0.1066
353.6000    0.1001    0.0996    0.0994    0.1002    0.1029    0.1066
353.8000    0.1001    0.0996    0.0994    0.1002    0.1029    0.1066
354.0000    0.1001    0.0996    0.0994    0.1002    0.1029    0.1066
354.2000    0.1001    0.0996    0.0994    0.1002    0.1029    0.1066
354.4000    0.1001    0.0996    0.0994    0.1002    0.1029    0.1066
354.6000    0.1001    0.0996    0.0994    0.1002    0.1029    0.1066
354.8000    0.1001    0.0996    0.0994    0.1002    0.1029    0.1066
355.0000    0.1001    0.0996    0.0994    0.1002    0.1029    0.1066
355.2000    0.1001    0.0996    0.0994    0.1002    0.1029    0.1066
355.4000    0.1001    0.0996    0.0994    0.1002    0.1029    0.1066
355.6000    0.1001    0.0996    0.0994    0.1002    0.1029    0.1066
355.8000    0.1001    0.0996    0.0994    0.1002    0.1029    0.1066
356.0000    0.1001    0.0996    0.0994    0.1002    0.1029    0.1066
356.2000    0.1001    0.0996    0.0994    0.1002    0.1029    0.1066
356.4000    0.1001    0.0996    0.0994    0.1002    0.1029    0.1066
356.6000    0.1001    0.0996    0.0994    0.1002    0.1029    0.1066
356.8000    0.1001    0.0996    0.0994    0.1002    0.1029    0.1066
357.0000    0.1001    0.0996    0.0994    0.1002    0.1029    0.1066
357.2000    0.1001    0.0996    0.0994    0.1002    0.1029    0.1066
357.4000    0.1001    0.0996    0.0994    0.1002    0.1029    0.1066
357.6000    0.1001    0.0996    0.0994    0.1002    0.1029    0.1066
357.8000    0.1001    0.0996    0.0994    0.1002    0.1029    0.1066
358.0000    0.1001    0.0996    0.0994    0.1002    0.1029    0.1066
358.2000    0.1001    0.0996    0.0994    0.1002    0.1029    0.1066
358.4000    0.1001    0.0996    0.0994    0.1002    0.1029    0.1066
358.6000    0.1001    0.0996    0.0994    0.1002    0.1029    0.1066
358.8000    0.1001    0.0996    0.0994    0.1002    0.1029    0.1066
359.0000    0.1001    0.0996    0.0994    0.1002    0.1029    0.1066
359.2000    0.1001    0.0996    0.0994    0.1002    0.1029    0.1066
359.4000    0.1001    0.0996    0.0994    0.1002    0.1029    0.1066
359.6000    0.1001    0.0996    0.0994    0.1002    0.1029    0.1066
359.8000    0.1001    0.0996    0.0994    0.1002    0.1029    0.1066
360.0000    0.1001    0.0996    0.0994    0.1002    0.1029    0.1066
360.2000    0.1001    0.0996    0.0994    0.1002    0.1029    0.1066
360.4000    0.1001    0.0996    0.0994    0.1002    0.1029    0.1066
360.6000    0.1001    0.0996    0.0994    0.1002    0.1029    0.1066
360.8000    0.1001    0.0996    0.0994    0.1002    0.1029    0.1066
361.0000    0.1001    0.0996    0.0994    0.1002    0.1029    0.1066
361.2000    0.1001    0.0996    0.0994    0.1002    0.1029    0.1066
361.4000    0.1001    0.0996    0.0994    0.1002    0.1029    0.1066
361.6000    0.1001    0.0996    0.0994    0.1002    0.1029    0.1066
361.8000    0.1001    0.0996    0.0994    0.1002    0.1029    0.1066
362.0000    0.2742    0.2729    0.2724    0.2746    0.2820    0.2921
362.2000    0.8653    0.8611    0.8594    0.8665    0.8898    0.9217
362.4000    0.7596    0.7559    0.7545    0.7607    0.7811    0.8091
362.6000    1.3829    1.3762    1.3735    1.3849    1.4221    1.4731
362.8000    1.4656    1.4584    1.4556    1.4677    1.5071    1.5611
363.0000    1.9150    1.9057    1.9020    1.9178    1.9693    2.0398
363.2000    2.3267    2.3154    2.3110    2.3301    2.3927    2.4784
363.4000    2.5489    2.5365    2.5316    2.5526    2.6211    2.7151
363.6000    3.4546    3.4378    3.4312    3.4596    3.5525    3.6799
363.8000    3.6946    3.6766    3.6696    3.6999    3.7993    3.9354
364.0000    4.1413    4.1211    4.1133    4.1473    4.2586    4.4113
364.2000    5.1424    5.1174    5.1076    5.1498    5.2881    5.4777
364.4000    6.1347    6.1048    6.0932    6.1435    6.3085    6.5346
364.6000    7.1400    7.1052    7.0916    7.1503    7.3423    7.6054
364.8000    7.9156    7.8771    7.8620    7.9270    8.1399    8.4317
365.0000    8.8870    8.8438    8.8269    8.8999    9.1389    9.4664
365.2000   10.0422    9.9933    9.9742   10.0567   10.3267   10.6969
365.4000   11.2714   11.2166   11.1951   11.2877   11.5908   12.0063
365.6000   12.8563   12.7938   12.7693   12.8749   13.2206   13.6945
365.8000   14.9907   14.9177   14.8891   15.0123   15.4154   15.9680
366.0000   16.8250   16.7431   16.7110   16.8492   17.3017   17.9218
366.2000   19.2059   19.1125   19.0759   19.2336   19.7502   20.4581
366.4000   21.3694   21.2654   21.2247   21.4002   21.9749   22.7626
366.6000   24.0233   23.9064   23.8606   24.0579   24.7040   25.5895
366.8000   27.3152   27.1823   27.1302   27.3546   28.0892   29.0960
367.0000   31.1857   31.0339   30.9745   31.2307   32.0693   33.2188
367.2000   35.3359   35.1640   35.0966   35.3869   36.3372   37.6396
367.4000   41.3394   41.1382   41.0594   41.3990   42.5107   44.0345
367.6000   47.2815   47.0514   46.9612   47.3496   48.6212   50.3639
367.8000   53.1677   52.9090   52.8077   53.2444   54.6743   56.6340
368.0000   59.5462   59.2565   59.1430   59.6321   61.2335   63.4283
368.2000   66.3347   66.0119   65.8854   66.4303   68.2143   70.6593
368.4000   74.4123   74.0502   73.9084   74.5196   76.5208   79.2636
368.6000   82.8327   82.4296   82.2717   82.9522   85.1798   88.2329
368.8000   93.7772   93.3208   93.1420   93.9124   96.4344   99.8909
369.0000  106.0150  105.4991  105.2970  106.1678  109.0189  112.9265
369.2000  117.3797  116.8085  116.5847  117.5489  120.7057  125.0322
369.4000  129.4045  128.7748  128.5281  129.5911  133.0713  137.8410
369.6000  142.6924  141.9981  141.7261  142.8982  146.7357  151.9952
369.8000  155.8131  155.0549  154.7578  156.0378  160.2281  165.9712
370.0000  169.3187  168.4948  168.1720  169.5629  174.1165  180.3573
370.2000  185.8680  184.9636  184.6092  186.1360  191.1347  197.9856
370.4000  201.3630  200.3831  199.9992  201.6533  207.0687  214.4907
370.6000  220.0642  218.9933  218.5738  220.3815  226.2998  234.4111
370.8000  238.8969  237.7344  237.2790  239.2414  245.6662  254.4716
371.0000  260.9630  259.6931  259.1956  261.3393  268.3575  277.9763
371.2000  285.8514  284.4604  283.9154  286.2636  293.9511  304.4872
371.4000  311.3846  309.8693  309.2757  311.8336  320.2078  331.6850
371.6000  338.9451  337.2957  336.6496  339.4339  348.5493  361.0424
371.8000  371.1326  369.3266  368.6191  371.6678  381.6488  395.3283
372.0000  409.0842  407.0935  406.3137  409.6741  420.6758  435.7542
372.2000  451.8012  449.6027  448.7414  452.4527  464.6032  481.2561
372.4000  494.0978  491.6934  490.7515  494.8103  508.0983  526.3101
372.6000  543.6371  540.9916  539.9553  544.4210  559.0412  579.0791
372.8000  600.3984  597.4768  596.3322  601.2642  617.4110  639.5409
373.0000  661.2698  658.0519  656.7913  662.2233  680.0071  704.3808
373.2000  727.9654  724.4230  723.0352  729.0151  748.5926  775.4246
373.4000  803.1680  799.2596  797.7285  804.3261  825.9261  855.5299
373.6000  887.4912  883.1725  881.4806  888.7710  912.6387  945.3506
373.8000  979.1837  974.4187  972.5521  980.5956 1006.9292 1043.0208
374.0000 1078.5844 1073.3357 1071.2796 1080.1397 1109.1465 1148.9018
374.2000 1183.6700 1177.9100 1175.6535 1185.3769 1217.2098 1260.8385
374.4000 1290.3980 1284.1186 1281.6587 1292.2587 1326.9619 1374.5245
374.6000 1401.1564 1394.3381 1391.6670 1403.1769 1440.8588 1492.5038
374.8000 1517.2934 1509.9099 1507.0174 1519.4813 1560.2865 1616.2121
375.0000 1640.3458 1632.3636 1629.2365 1642.7112 1686.8257 1747.2869
375.2000 1767.1691 1758.5697 1755.2008 1769.7173 1817.2426 1882.3784
375.4000 1888.8760 1879.6843 1876.0835 1891.5997 1942.3981 2012.0198
375.6000 2012.8220 2003.0272 1999.1900 2015.7245 2069.8561 2144.0464
375.8000 2132.7282 2122.3498 2118.2841 2135.8035 2193.1599 2271.7697
376.0000 2244.8244 2233.9006 2229.6212 2248.0614 2308.4324 2391.1740
376.2000 2350.1156 2338.6794 2334.1993 2353.5044 2416.7071 2503.3296
376.4000 2445.6860 2433.7847 2429.1224 2449.2126 2514.9855 2605.1306
376.6000 2537.6697 2525.3208 2520.4832 2541.3290 2609.5756 2703.1111
376.8000 2613.8336 2601.1140 2596.1312 2617.6026 2687.8976 2784.2404
377.0000 2678.8984 2665.8623 2660.7554 2682.7613 2754.8061 2853.5471
377.2000 2737.9302 2724.6069 2719.3874 2741.8783 2815.5106 2916.4275
377.4000 2781.9805 2768.4428 2763.1394 2785.9921 2860.8090 2963.3496
377.6000 2814.6954 2800.9985 2795.6327 2818.7541 2894.4509 2998.1973
377.8000 2834.4917 2820.6984 2815.2949 2838.5789 2914.8081 3019.2842
378.0000 2841.6798 2827.8515 2822.4343 2845.7774 2922.1999 3026.9409
378.2000 2848.5217 2834.6602 2829.2299 2852.6292 2929.2357 3034.2289
378.4000 2835.0749 2821.2788 2815.8742 2839.1630 2915.4079 3019.9055
378.6000 2813.6567 2799.9648 2794.6010 2817.7140 2893.3828 2997.0909
378.8000 2786.9540 2773.3920 2768.0791 2790.9727 2865.9234 2968.6473
379.0000 2752.5930 2739.1983 2733.9509 2756.5622 2830.5888 2932.0462
379.2000 2717.5373 2704.3131 2699.1326 2721.4559 2794.5398 2894.7050
379.4000 2675.5657 2662.5458 2657.4453 2679.4238 2751.3790 2849.9972
379.6000 2627.1832 2614.3987 2609.3904 2630.9715 2701.6255 2798.4604
379.8000 2580.3298 2567.7733 2562.8543 2584.0505 2653.4444 2748.5524
380.0000 2525.2586 2512.9701 2508.1561 2528.9000 2596.8128 2689.8909
380.2000 2471.0208 2458.9963 2454.2856 2474.5840 2541.0382 2632.1171
380.4000 2417.5660 2405.8015 2401.1928 2421.0520 2486.0687 2575.1773
380.6000 2366.8496 2355.3320 2350.8200 2370.2626 2433.9153 2521.1546
380.8000 2318.8105 2307.5266 2303.1062 2322.1541 2384.5149 2469.9835
381.0000 2276.3456 2265.2684 2260.9289 2279.6281 2340.8468 2424.7502
381.2000 2234.0981 2223.2265 2218.9675 2237.3196 2297.4022 2379.7484
381.4000 2192.9479 2182.2765 2178.0960 2196.1101 2255.0860 2335.9155
381.6000 2154.6454 2144.1604 2140.0529 2157.7524 2215.6982 2295.1159
381.8000 2110.1866 2099.9179 2095.8952 2113.2294 2169.9796 2247.7586
382.0000 2071.6519 2061.5707 2057.6215 2074.6391 2130.3530 2206.7116
382.2000 2030.4246 2020.5441 2016.6734 2033.3524 2087.9575 2162.7965
382.4000 1989.3495 1979.6689 1975.8765 1992.2181 2045.7185 2119.0436
382.6000 1950.5947 1941.1027 1937.3842 1953.4074 2005.8656 2077.7622
382.8000 1913.3739 1904.0630 1900.4154 1916.1329 1967.5901 2038.1148
383.0000 1875.5858 1866.4587 1862.8832 1878.2903 1928.7312 1997.8631
383.2000 1836.5671 1827.6299 1824.1288 1839.2154 1888.6069 1956.3007
383.4000 1790.6575 1781.9438 1778.5302 1793.2396 1841.3965 1907.3981
383.6000 1745.4484 1736.9546 1733.6272 1747.9653 1794.9063 1859.2415
383.8000 1702.7023 1694.4165 1691.1706 1705.1575 1750.9490 1813.7086
384.0000 1659.8963 1651.8188 1648.6545 1662.2898 1706.9301 1768.1119
384.2000 1614.5657 1606.7089 1603.6310 1616.8939 1660.3151 1719.8261
384.4000 1567.8913 1560.2615 1557.2726 1570.1521 1612.3181 1670.1087
384.6000 1519.4186 1512.0248 1509.1283 1521.6096 1562.4720 1618.4760
384.8000 1474.2977 1467.1234 1464.3129 1476.4236 1516.0725 1570.4134
385.0000 1430.5515 1423.5902 1420.8630 1432.6144 1471.0868 1523.8153
385.2000 1382.9252 1376.1956 1373.5593 1384.9194 1422.1110 1473.0840
385.4000 1337.3688 1330.8609 1328.3114 1339.2973 1375.2637 1424.5576
385.6000 1293.9104 1287.6139 1285.1473 1295.7762 1330.5739 1378.2659
385.8000 1253.5621 1247.4620 1245.0722 1255.3697 1289.0823 1335.2871
386.0000 1214.4516 1208.5418 1206.2266 1216.2028 1248.8636 1293.6268
386.2000 1176.3020 1170.5779 1168.3354 1177.9982 1209.6330 1252.9901
386.4000 1141.2700 1135.7164 1133.5407 1142.9157 1173.6084 1215.6743
386.6000 1109.7096 1104.3095 1102.1940 1111.3098 1141.1537 1182.0563
386.8000 1080.5455 1075.2873 1073.2274 1082.1036 1111.1632 1150.9908
387.0000 1049.9186 1044.8095 1042.8080 1051.4326 1079.6685 1118.3673
387.2000 1022.9244 1017.9466 1015.9966 1024.3994 1051.9094 1089.6132
387.4000  997.8463  992.9906  991.0883  999.2852 1026.1207 1062.9001
387.6000  977.1927  972.4375  970.5746  978.6018 1004.8819 1040.9001
387.8000  959.0717  954.4046  952.5763  960.4546  986.2473 1021.5976
388.0000  939.7469  935.1739  933.3824  941.1020  966.3750 1001.0130
388.2000  923.3634  918.8701  917.1099  924.6949  949.5273  983.5614
388.4000  908.5338  904.1127  902.3807  909.8439  934.2775  967.7650
388.6000  895.6121  891.2538  889.5465  896.9035  920.9896  954.0008
388.8000  883.8153  879.5145  877.8296  885.0897  908.8586  941.4350
389.0000  874.7790  870.5221  868.8544  876.0404  899.5662  931.8095
389.2000  865.2057  860.9955  859.3461  866.4533  889.7217  921.6122
389.4000  861.8187  857.6249  855.9820  863.0614  886.2387  918.0043
389.6000  857.0503  852.8797  851.2459  858.2862  881.3352  912.9251
389.8000  856.1233  851.9572  850.3252  857.3578  880.3819  911.9376
390.0000  857.7283  853.5544  851.9193  858.9651  882.0324  913.6472
390.2000  860.2665  856.0802  854.4402  861.5069  884.6425  916.3509
390.4000  864.7366  860.5286  858.8801  865.9836  889.2393  921.1125
390.6000  869.4712  865.2402  863.5827  870.7250  894.1080  926.1557
390.8000  879.4193  875.1398  873.4634  880.6874  904.3380  936.7523
391.0000  889.6160  885.2870  883.5910  890.8988  914.8236  947.6139
391.2000  908.7830  904.3607  902.6282  910.0935  934.5338  968.0305
391.4000  931.4003  926.8679  925.0923  932.7434  957.7919  992.1222
391.6000  950.1542  945.5306  943.7192  951.5243  977.0772 1012.0988
391.8000  976.1218  971.3718  969.5109  977.5293 1003.7806 1039.7593
392.0000 1002.1811  997.3043  995.3938 1003.6263 1030.5783 1067.5176
392.2000 1033.5094 1028.4801 1026.5099 1034.9997 1062.7943 1100.8883
392.4000 1071.1255 1065.9131 1063.8712 1072.6700 1101.4762 1140.9567
392.6000 1108.1562 1102.7636 1100.6511 1109.7541 1139.5562 1180.4016
392.8000 1149.2504 1143.6579 1141.4670 1150.9076 1181.8149 1224.1749
393.0000 1196.3694 1190.5476 1188.2669 1198.0945 1230.2690 1274.3657
393.2000 1244.5142 1238.4581 1236.0857 1246.3088 1279.7780 1325.6494
393.4000 1294.8258 1288.5249 1286.0565 1296.6929 1331.5152 1379.2410
393.6000 1350.9577 1344.3836 1341.8082 1352.9057 1389.2376 1439.0323
393.8000 1407.5553 1400.7058 1398.0226 1409.5850 1447.4390 1499.3198
394.0000 1471.6974 1464.5358 1461.7302 1473.8196 1513.3986 1567.6436
394.2000 1537.6331 1530.1506 1527.2193 1539.8503 1581.2025 1637.8779
394.4000 1609.8448 1602.0109 1598.9420 1612.1661 1655.4604 1714.7974
394.6000 1686.4191 1678.2126 1674.9977 1688.8509 1734.2044 1796.3639
394.8000 1760.8973 1752.3283 1748.9715 1763.4364 1810.7930 1875.6976
395.0000 1838.4639 1829.5175 1826.0128 1841.1149 1890.5575 1958.3212
395.2000 1915.1926 1905.8728 1902.2218 1917.9543 1969.4603 2040.0521
395.4000 1991.9010 1982.2080 1978.4107 1994.7733 2048.3423 2121.7615
395.6000 2062.4245 2052.3882 2048.4565 2065.3984 2120.8641 2196.8826
395.8000 2141.3424 2130.9222 2126.8400 2144.4302 2202.0182 2280.9456
396.0000 2218.7678 2207.9708 2203.7411 2221.9672 2281.6375 2363.4187
396.2000 2300.1339 2288.9410 2284.5561 2303.4507 2365.3091 2450.0894
396.4000 2369.1848 2357.6558 2353.1394 2372.6011 2436.3166 2523.6420
396.6000 2441.4364 2429.5558 2424.9016 2444.9569 2510.6155 2600.6040
396.8000 2503.6322 2491.4489 2486.6761 2507.2424 2574.5736 2666.8545
397.0000 2571.5155 2559.0019 2554.0997 2575.2236 2644.3804 2739.1635
397.2000 2623.9021 2611.1336 2606.1315 2627.6857 2698.2514 2794.9654
397.4000 2678.6595 2665.6246 2660.5181 2682.5221 2754.5604 2853.2927
397.6000 2724.6224 2711.3638 2706.1697 2728.5512 2801.8256 2902.2520
397.8000 2773.5835 2760.0866 2754.7992 2777.5829 2852.1741 2954.4051
398.0000 2808.0206 2794.3562 2789.0031 2812.0697 2887.5870 2991.0874
398.2000 2845.4250 2831.5785 2826.1542 2849.5281 2926.0513 3030.9303
398.4000 2874.2392 2860.2525 2854.7732 2878.3838 2955.6819 3061.6230
398.6000 2899.0424 2884.9350 2879.4084 2903.2227 2981.1879 3088.0432
398.8000 2917.4022 2903.2055 2897.6439 2921.6091 3000.0680 3107.6000
399.0000 2929.8691 2915.6117 2910.0264 2934.0939 3012.8882 3120.8797
399.2000 2938.6938 2924.3935 2918.7913 2942.9314 3021.9629 3130.2797
399.4000 2941.7603 2927.4451 2921.8370 2946.0023 3025.1163 3133.5461
399.6000 2935.6400 2921.3545 2915.7582 2939.8731 3018.8226 3127.0268
399.8000 2923.6321 2909.4050 2903.8316 2927.8479 3006.4743 3114.2360
400.0000 2917.6937 2903.4955 2897.9334 2921.9009 3000.3677 3107.9104
400.2000 2900.3763 2886.2624 2880.7333 2904.5586 2982.5596 3089.4641
400.4000 2880.7746 2866.7561 2861.2643 2884.9286 2962.4025 3068.5845
400.6000 2853.2846 2839.3999 2833.9605 2857.3990 2934.1335 3039.3023
400.8000 2821.8414 2808.1097 2802.7303 2825.9105 2901.7994 3005.8092
401.0000 2788.7284 2775.1578 2769.8415 2792.7496 2867.7481 2970.5374
401.2000 2757.8491 2744.4288 2739.1714 2761.8259 2835.9939 2937.6450
401.4000 2723.6724 2710.4184 2705.2262 2727.5999 2800.8488 2901.2401
401.6000 2679.5801 2666.5406 2661.4324 2683.4439 2755.5070 2854.2732
401.8000 2639.9952 2627.1484 2622.1157 2643.8020 2714.8005 2812.1077
402.0000 2593.2685 2580.6491 2575.7054 2597.0079 2666.7498 2762.3347
402.2000 2548.9219 2536.5182 2531.6591 2552.5973 2621.1466 2715.0969
402.4000 2499.9382 2487.7729 2483.0072 2503.5430 2570.7749 2662.9197
402.6000 2452.4069 2440.4730 2435.7978 2455.9432 2521.8969 2612.2897
402.8000 2405.6194 2393.9132 2389.3272 2409.0883 2473.7836 2562.4520
403.0000 2352.4470 2340.9995 2336.5149 2355.8392 2419.1045 2505.8130
403.2000 2297.8953 2286.7132 2282.3326 2301.2088 2363.0071 2447.7048
403.4000 2249.7648 2238.8169 2234.5281 2253.0089 2313.5128 2396.4365
403.6000 2202.1693 2191.4530 2187.2549 2205.3447 2264.5686 2345.7380
403.8000 2152.6055 2142.1304 2138.0268 2155.7095 2213.6004 2292.9430
404.0000 2105.8863 2095.6385 2091.6240 2108.9229 2165.5574 2243.1779
404.2000 2056.9131 2046.9037 2042.9825 2059.8791 2115.1965 2191.0120
404.4000 2008.6349 1998.8605 1995.0313 2011.5313 2065.5504 2139.5863
404.6000 1958.3513 1948.8216 1945.0883 1961.1752 2013.8420 2086.0245
404.8000 1916.9699 1907.6415 1903.9870 1919.7341 1971.2880 2041.9452
405.0000 1870.5778 1861.4751 1857.9092 1873.2751 1923.5814 1992.5287
405.2000 1825.0310 1816.1500 1812.6708 1827.6626 1876.7440 1944.0125
405.4000 1779.5814 1770.9215 1767.5290 1782.1475 1830.0065 1895.5998
405.6000 1734.6622 1726.2209 1722.9141 1737.1635 1783.8145 1847.7521
405.8000 1689.3703 1681.1494 1677.9289 1691.8063 1737.2392 1799.5075
406.0000 1649.1499 1641.1247 1637.9809 1651.5279 1695.8792 1756.6649
406.2000 1607.9439 1600.1192 1597.0540 1610.2625 1653.5056 1712.7725
406.4000 1566.5409 1558.9177 1555.9314 1568.7998 1610.9294 1668.6703
406.6000 1527.3783 1519.9457 1517.0340 1529.5808 1570.6572 1626.9546
406.8000 1490.6186 1483.3649 1480.5233 1492.7680 1532.8559 1587.7983
407.0000 1450.0479 1442.9916 1440.2274 1452.1388 1491.1356 1544.5827
407.2000 1411.8838 1405.0133 1402.3217 1413.9197 1451.8901 1503.9305
407.4000 1374.0557 1367.3693 1364.7498 1376.0371 1412.9902 1463.6362
407.6000 1338.2804 1331.7680 1329.2168 1340.2102 1376.2011 1425.5286
407.8000 1302.9929 1296.6522 1294.1683 1304.8718 1339.9137 1387.9405
408.0000 1267.9574 1261.7873 1259.3701 1269.7858 1303.8855 1350.6209
408.2000 1235.4063 1229.3945 1227.0394 1237.1877 1270.4120 1315.9476
408.4000 1206.3627 1200.4923 1198.1926 1208.1023 1240.5455 1285.0106
408.6000 1178.8400 1173.1035 1170.8562 1180.5398 1212.2429 1255.6935
408.8000 1144.4608 1138.8916 1136.7099 1146.1111 1176.8896 1219.0731
409.0000 1115.0278 1109.6019 1107.4762 1116.6357 1146.6226 1187.7212
409.2000 1088.1970 1082.9016 1080.8271 1089.7662 1119.0315 1159.1412
409.4000 1063.1020 1057.9288 1055.9021 1064.6350 1093.2255 1132.4102
409.6000 1036.6278 1031.5833 1029.6072 1038.1226 1066.0011 1104.2099
409.8000 1011.2725 1006.3514 1004.4236 1012.7307 1039.9273 1077.2016
410.0000  986.7078  981.9062  980.0252  988.1306 1014.6665 1051.0354
410.2000  962.3833  957.7001  955.8655  963.7710  989.6528 1025.1251
410.4000  942.5197  937.9332  936.1364  943.8788  969.2264 1003.9665
410.6000  922.8816  918.3907  916.6313  924.2124  949.0318  983.0482
410.8000  902.8952  898.5015  896.7803  904.1971  928.4791  961.7587
411.0000  885.2134  880.9057  879.2182  886.4898  910.2962  942.9242
411.2000  868.9017  864.6734  863.0170  870.1546  893.5224  925.5491
411.4000  851.0085  846.8673  845.2450  852.2357  875.1222  906.4894
411.6000  838.1347  834.0562  832.4584  839.3433  861.8836  892.7763
411.8000  824.6533  820.6403  819.0682  825.8424  848.0202  878.4159
412.0000  813.1166  809.1598  807.6098  814.2891  836.1566  866.1272
412.2000  800.4391  796.5440  795.0181  801.5934  823.1199  852.6232
412.4000  790.2276  786.3821  784.8757  791.3670  812.6190  841.7458
412.6000  782.6739  778.8652  777.3731  783.8024  804.8512  833.6997
412.8000  775.6287  771.8543  770.3757  776.7472  797.6065  826.1953
413.0000  770.2291  766.4810  765.0126  771.3397  792.0538  820.4436
413.2000  766.6497  762.9190  761.4575  767.7552  788.3730  816.6308
413.4000  763.8609  760.1437  758.6876  764.9623  785.5052  813.6602
413.6000  763.2495  759.5354  758.0804  764.3501  784.8765  813.0090
413.8000  762.9673  759.2546  757.8001  764.0675  784.5863  812.7084
414.0000  766.6157  762.8852  761.4238  767.7212  788.3381  816.5946
414.2000  767.7478  764.0118  762.5482  768.8549  789.5022  817.8005
414.4000  772.7114  768.9512  767.4781  773.8256  794.6065  823.0877
414.6000  777.1829  773.4010  771.9194  778.3036  799.2047  827.8508
414.8000  782.0808  778.2750  776.7841  783.2085  804.2414  833.0679
415.0000  789.3392  785.4981  783.9933  790.4774  811.7054  840.7995
415.2000  797.8486  793.9661  792.4451  798.9991  820.4560  849.8637
415.4000  806.7449  802.8191  801.2812  807.9082  829.6043  859.3400
415.6000  816.1386  812.1671  810.6113  817.3155  839.2642  869.3461
415.8000  827.6403  823.6128  822.0350  828.8337  851.0918  881.5976
416.0000  838.6110  834.5302  832.9315  839.8203  862.3734  893.2836
416.2000  852.2518  848.1045  846.4798  853.4807  876.4007  907.8137
416.4000  861.1354  856.9449  855.3033  862.3771  885.5360  917.2764
416.6000  872.3189  868.0740  866.4110  873.5767  897.0364  929.1890
416.8000  890.4526  886.1195  884.4220  891.7366  915.6840  948.5050
417.0000  907.1704  902.7559  901.0265  908.4785  932.8755  966.3127
417.2000  922.5513  918.0620  916.3032  923.8816  948.6922  982.6963
417.4000  939.9884  935.4142  933.6223  941.3439  966.6234 1001.2702
417.6000  956.0997  951.4471  949.6245  957.4784  983.1912 1018.4319
417.8000  972.1582  967.4274  965.5742  973.5600  999.7047 1035.5373
418.0000  990.5053  985.6853  983.7970  991.9336 1018.5717 1055.0805
418.2000 1010.1595 1005.2438 1003.3181 1011.6161 1038.7827 1076.0160
418.4000 1028.8902 1023.8834 1021.9220 1030.3738 1058.0442 1095.9679
418.6000 1046.7658 1041.6720 1039.6765 1048.2752 1076.4263 1115.0088
418.8000 1064.6249 1059.4442 1057.4146 1066.1600 1094.7914 1134.0323
419.0000 1082.0353 1076.7698 1074.7071 1083.5955 1112.6952 1152.5777
419.2000 1095.6800 1090.3482 1088.2595 1097.2600 1126.7266 1167.1120
419.4000 1117.3353 1111.8981 1109.7680 1118.9464 1148.9954 1190.1791
419.6000 1132.3046 1126.7946 1124.6360 1133.9374 1164.3889 1206.1244
419.8000 1150.6553 1145.0560 1142.8624 1152.3145 1183.2596 1225.6714
420.0000 1165.8007 1160.1276 1157.9052 1167.4817 1198.8341 1241.8042
420.2000 1179.2151 1173.4768 1171.2288 1180.9155 1212.6287 1256.0932
420.4000 1191.1629 1185.3664 1183.0957 1192.8805 1224.9150 1268.8199
420.6000 1202.6427 1196.7904 1194.4977 1204.3769 1236.7200 1281.0480
420.8000 1216.7459 1210.8249 1208.5054 1218.5004 1251.2229 1296.0707
421.0000 1226.4137 1220.4457 1218.1078 1228.1822 1261.1647 1306.3688
421.2000 1236.7002 1230.6821 1228.3245 1238.4835 1271.7426 1317.3259
421.4000 1246.4734 1240.4078 1238.0316 1248.2708 1281.7927 1327.7363
421.6000 1253.3269 1247.2279 1244.8387 1255.1342 1288.8404 1335.0366
421.8000 1259.6953 1253.5654 1251.1640 1261.5118 1295.3893 1341.8202
422.0000 1269.2868 1263.1102 1260.6905 1271.1171 1305.2526 1352.0370
422.2000 1273.8341 1267.6353 1265.2069 1275.6709 1309.9287 1356.8807
422.4000 1277.0644 1270.8500 1268.4154 1278.9059 1313.2506 1360.3217
422.6000 1275.7699 1269.5617 1267.1296 1277.6095 1311.9193 1358.9427
422.8000 1276.8805 1270.6669 1268.2327 1278.7217 1313.0614 1360.1257
423.0000 1275.3018 1269.0959 1266.6647 1277.1408 1311.4380 1358.4441
423.2000 1276.4425 1270.2311 1267.7977 1278.2831 1312.6111 1359.6592
423.4000 1274.2998 1268.0988 1265.6695 1276.1373 1310.4076 1357.3768
423.6000 1267.6378 1261.4692 1259.0526 1269.4657 1303.5568 1350.2804
423.8000 1261.7227 1255.5829 1253.1776 1263.5421 1297.4742 1343.9798
424.0000 1256.0709 1249.9586 1247.5641 1257.8821 1291.6622 1337.9595
424.2000 1245.9916 1239.9283 1237.5530 1247.7882 1281.2972 1327.2230
424.4000 1236.7137 1230.6956 1228.3380 1238.4970 1271.7565 1317.3403
424.6000 1224.9501 1218.9892 1216.6540 1226.7164 1259.6595 1304.8098
424.8000 1217.0487 1211.1262 1208.8061 1218.8036 1251.5342 1296.3932
425.0000 1205.5201 1199.6538 1197.3557 1207.2585 1239.6790 1284.1131
425.2000 1191.3222 1185.5250 1183.2539 1193.0401 1225.0788 1268.9896
425.4000 1179.9042 1174.1625 1171.9132 1181.6056 1213.3372 1256.8271
425.6000 1167.3791 1161.6984 1159.4730 1169.0625 1200.4573 1243.4855
425.8000 1154.5964 1148.9779 1146.7768 1156.2613 1187.3124 1229.8694
426.0000 1137.4322 1131.8972 1129.7289 1139.0724 1169.6618 1211.5862
426.2000 1122.6187 1117.1558 1115.0157 1124.2375 1154.4286 1195.8070
426.4000 1105.4139 1100.0347 1097.9274 1107.0078 1136.7362 1177.4805
426.6000 1083.4494 1078.1770 1076.1116 1085.0117 1114.1493 1154.0840
426.8000 1064.6508 1059.4700 1057.4404 1066.1860 1094.8181 1134.0599
427.0000 1046.2177 1041.1266 1039.1321 1047.7264 1075.8627 1114.4251
427.2000 1026.6446 1021.6487 1019.6916 1028.1250 1055.7350 1093.5759
427.4000 1008.7882 1003.8792 1001.9561 1010.2429 1037.3726 1074.5554
427.6000  993.1364  988.3036  986.4103  994.5685 1021.2773 1057.8831
427.8000  974.3908  969.6492  967.7917  975.7959 1002.0006 1037.9155
428.0000  955.3474  950.6985  948.8773  956.7250  982.4176 1017.6306
428.2000  935.4190  930.8671  929.0838  936.7679  961.9245  996.4029
428.4000  917.5294  913.0645  911.3154  918.8525  943.5280  977.3470
428.6000  898.9573  894.5828  892.8691  900.2536  924.4297  957.5642
428.8000  878.2289  873.9552  872.2810  879.4953  903.1139  935.4844
429.0000  859.6362  855.4530  853.8142  860.8758  883.9943  915.6795
429.2000  841.9694  837.8722  836.2671  843.1835  865.8269  896.8609
429.4000  822.3204  818.3188  816.7512  823.5061  845.6212  875.9309
429.6000  802.2036  798.2999  796.7706  803.3603  824.9343  854.5026
429.8000  783.7499  779.9360  778.4419  784.8801  805.9578  834.8459
430.0000  765.7532  762.0268  760.5670  766.8574  787.4511  815.6759
430.2000  747.7786  744.1397  742.7142  748.8569  768.9672  796.5294
430.4000  728.4545  724.9096  723.5209  729.5049  749.0955  775.9455
430.6000  712.9513  709.4819  708.1228  713.9794  733.1531  759.4316
430.8000  696.8474  693.4564  692.1280  697.8522  716.5929  742.2778
431.0000  681.3141  677.9987  676.6999  682.2966  700.6194  725.7319
431.2000  666.3120  663.0696  661.7994  667.2728  685.1922  709.7517
431.4000  651.0575  647.8893  646.6481  651.9963  669.5054  693.5026
431.6000  636.2662  633.1700  631.9570  637.1837  654.2950  677.7471
431.8000  622.3548  619.3263  618.1399  623.2523  639.9895  662.9288
432.0000  608.3923  605.4317  604.2719  609.2696  625.6313  648.0560
432.2000  593.8717  590.9818  589.8497  594.7281  610.6993  632.5887
432.4000  580.0224  577.1999  576.0941  580.8588  596.4575  617.8365
432.6000  566.1428  563.3878  562.3085  566.9591  582.1846  603.0520
432.8000  553.5896  550.8957  549.8404  554.3879  569.2758  589.6804
433.0000  540.9873  538.3547  537.3234  541.7674  556.3164  576.2565
433.2000  527.9696  525.4004  524.3939  528.7309  542.9299  562.3902
433.4000  514.1760  511.6739  510.6937  514.9174  528.7454  547.6973
433.6000  502.3903  499.9455  498.9878  503.1147  516.6257  535.1432
433.8000  491.1241  488.7341  487.7979  491.8323  505.0403  523.1425
434.0000  480.0722  477.7361  476.8209  480.7645  493.6753  511.3702
434.2000  469.1058  466.8230  465.9287  469.7822  482.3981  499.6887
434.4000  458.6181  456.3863  455.5120  459.2794  471.6132  488.5173
434.6000  449.1876  447.0018  446.1455  449.8354  461.9155  478.4721
434.8000  439.1363  436.9994  436.1623  439.7696  451.5794  467.7655
435.0000  429.6484  427.5576  426.7385  430.2679  441.8226  457.6590
435.2000  420.6694  418.6223  417.8204  421.2760  432.5892  448.0946
435.4000  411.4535  409.4513  408.6669  412.0468  423.1122  438.2779
435.6000  403.9185  401.9529  401.1829  404.5009  415.3637  430.2517
435.8000  395.5503  393.6255  392.8714  396.1207  406.7584  421.3379
436.0000  388.5812  386.6903  385.9495  389.1416  399.5918  413.9145
436.2000  379.4775  377.6309  376.9075  380.0247  390.2302  404.2173
436.4000  371.1781  369.3718  368.6642  371.7133  381.6955  395.3767
436.6000  364.3558  362.5827  361.8882  364.8812  374.6800  388.1097
436.8000  359.6538  357.9036  357.2180  360.1724  369.8447  383.1011
437.0000  352.6479  350.9318  350.2596  353.1564  362.6403  375.6385
437.2000  346.6856  344.9986  344.3377  347.1856  356.5091  369.2875
437.4000  341.5379  339.8759  339.2248  342.0304  351.2155  363.8042
437.6000  336.3033  334.6668  334.0257  336.7883  345.8326  358.2284
437.8000  333.6254  332.0019  331.3659  334.1065  343.0788  355.3759
438.0000  329.2825  327.6801  327.0524  329.7573  338.6128  350.7498
438.2000  326.9086  325.3178  324.6946  327.3800  336.1717  348.2212
438.4000  323.5192  321.9449  321.3281  323.9857  332.6862  344.6108
438.6000  318.5299  316.9798  316.3726  318.9892  327.5555  339.2962
438.8000  315.5108  313.9755  313.3740  315.9658  324.4510  336.0803
439.0000  313.4290  311.9038  311.3063  313.8809  322.3101  333.8627
439.2000  313.0461  311.5227  310.9259  313.4975  321.9163  333.4549
439.4000  309.0188  307.5150  306.9259  309.4644  317.7750  329.1650
439.6000  308.6850  307.1829  306.5944  309.1301  317.4317  328.8095
439.8000  304.9533  303.4693  302.8880  305.3930  313.5943  324.8345
440.0000  302.2495  300.7787  300.2025  302.6854  310.8139  321.9545
440.2000  299.4255  297.9684  297.3976  299.8573  307.9098  318.9463
440.4000  298.9811  297.5262  296.9563  299.4123  307.4529  318.4730
440.6000  298.9038  297.4492  296.8794  299.3348  307.3733  318.3906
440.8000  297.1289  295.6830  295.1166  297.5574  305.5482  316.5000
441.0000  297.2296  295.7833  295.2166  297.6582  305.6518  316.6073
441.2000  296.5616  295.1185  294.5531  296.9892  304.9648  315.8957
441.4000  298.0923  296.6417  296.0735  298.5222  306.5389  317.5262
441.6000  299.1476  297.6919  297.1216  299.5790  307.6241  318.6503
441.8000  301.4770  300.0099  299.4352  301.9117  310.0194  321.1315
442.0000  302.4578  300.9860  300.4094  302.8940  311.0281  322.1763
442.2000  304.0320  302.5525  301.9729  304.4704  312.6468  323.8531
442.4000  304.0714  302.5917  302.0121  304.5099  312.6874  323.8951
442.6000  305.6252  304.1379  303.5553  306.0659  314.2852  325.5502
442.8000  305.4170  303.9308  303.3486  305.8574  314.0711  325.3285
443.0000  307.9801  306.4814  305.8943  308.4242  316.7069  328.0587
443.2000  308.7720  307.2694  306.6808  309.2172  317.5212  328.9021
443.4000  310.7553  309.2431  308.6507  311.2034  319.5607  331.0147
443.6000  310.6634  309.1516  308.5594  311.1113  319.4661  330.9168
443.8000  312.4444  310.9240  310.3283  312.8949  321.2976  332.8140
444.0000  313.4703  311.9449  311.3473  313.9223  322.3526  333.9068
444.2000  314.3133  312.7838  312.1846  314.7666  323.2195  334.8048
444.4000  315.0420  313.5089  312.9083  315.4962  323.9688  335.5809
444.6000  317.7009  316.1549  315.5493  318.1590  326.7031  338.4132
444.8000  317.8863  316.3394  315.7334  318.3447  326.8937  338.6106
445.0000  321.2256  319.6624  319.0500  321.6888  330.3276  342.1676
445.2000  322.9950  321.4232  320.8075  323.4607  332.1472  344.0524
445.4000  323.7870  322.2113  321.5941  324.2538  332.9616  344.8960
445.6000  325.5583  323.9741  323.3535  326.0278  334.7832  346.7829
445.8000  328.1412  326.5444  325.9189  328.6144  337.4393  349.5342
446.0000  329.6343  328.0302  327.4018  330.1096  338.9746  351.1246
446.2000  331.8323  330.2175  329.5849  332.3108  341.2349  353.4659
446.4000  332.8373  331.2176  330.5831  333.3172  342.2684  354.5364
446.6000  335.0117  333.3815  332.7429  335.4948  344.5044  356.8526
446.8000  334.9756  333.3455  332.7069  335.4586  344.4672  356.8140
447.0000  336.2122  334.5761  333.9352  336.6970  345.7389  358.1313
447.2000  337.3910  335.7492  335.1060  337.8775  346.9511  359.3869
447.4000  338.0709  336.4258  335.7813  338.5584  347.6503  360.1112
447.6000  337.1750  335.5342  334.8914  337.6612  346.7290  359.1568
447.8000  337.0001  335.3602  334.7177  337.4861  346.5491  358.9706
448.0000  337.1312  335.4907  334.8480  337.6173  346.6840  359.1102
448.2000  337.5103  335.8679  335.2245  337.9970  347.0738  359.5140
448.4000  337.2142  335.5732  334.9304  337.7004  346.7693  359.1986
448.6000  336.8140  335.1750  334.5329  337.2996  346.3577  358.7723
448.8000  335.6717  334.0382  333.3983  336.1557  345.1831  357.5555
449.0000  335.2193  333.5880  332.9490  335.7027  344.7179  357.0736
449.2000  335.3287  333.6969  333.0577  335.8122  344.8304  357.1902
449.4000  335.0299  333.3996  332.7609  335.5130  344.5231  356.8719
449.6000  333.6524  332.0288  331.3927  334.1335  343.1066  355.4046
449.8000  331.9207  330.3055  329.6728  332.3994  341.3258  353.5600
450.0000  330.9878  329.3771  328.7462  331.4651  340.3665  352.5663
450.2000  329.1947  327.5928  326.9652  329.6694  338.5226  350.6563
450.4000  327.7786  326.1835  325.5587  328.2512  337.0663  349.1479
450.6000  324.5994  323.0198  322.4010  325.0674  333.7970  345.7614
450.8000  321.5280  319.9634  319.3505  321.9917  330.6387  342.4898
451.0000  319.7580  318.2020  317.5925  320.2191  328.8185  340.6044
451.2000  318.3088  316.7598  316.1530  318.7678  327.3282  339.0607
451.4000  315.4322  313.8972  313.2959  315.8870  324.3701  335.9965
451.6000  312.1106  310.5918  309.9968  312.5606  320.9543  332.4584
451.8000  308.5995  307.0978  306.5095  309.0445  317.3438  328.7185
452.0000  305.9783  304.4893  303.9060  306.4195  314.6483  325.9263
452.2000  302.1568  300.6864  300.1104  302.5925  310.7185  321.8557
452.4000  298.5479  297.0951  296.5260  298.9784  307.0074  318.0115
452.6000  292.7612  291.3366  290.7785  293.1834  301.0567  311.8476
452.8000  288.7144  287.3095  286.7591  289.1308  296.8953  307.5370
453.0000  285.6680  284.2779  283.7333  286.0799  293.7625  304.2919
453.2000  282.4845  281.1099  280.5713  282.8918  290.4888  300.9008
453.4000  280.0517  278.6889  278.1550  280.4555  287.9871  298.3095
453.6000  275.5229  274.1821  273.6569  275.9202  283.3299  293.4854
453.8000  270.7051  269.3878  268.8717  271.0955  278.3756  288.3535
454.0000  266.9598  265.6607  265.1518  267.3447  274.5242  284.3640
454.2000  262.5239  261.2464  260.7459  262.9025  269.9626  279.6389
454.4000  257.8372  256.5826  256.0910  258.2090  265.1432  274.6467
454.6000  253.9066  252.6711  252.1870  254.2728  261.1012  270.4599
454.8000  249.8682  248.6523  248.1759  250.2285  256.9483  266.1581
455.0000  246.3749  245.1760  244.7063  246.7302  253.3561  262.4372
455.2000  241.8356  240.6588  240.1977  242.1843  248.6881  257.6019
455.4000  237.7627  236.6057  236.1525  238.1056  244.4998  253.2635
455.6000  233.3769  232.2412  231.7963  233.7134  239.9897  248.5917
455.8000  229.5268  228.4098  227.9723  229.8577  236.0305  244.4906
456.0000  224.7927  223.6988  223.2703  225.1168  231.1623  239.4479
456.2000  220.5008  219.4278  219.0075  220.8188  226.7488  234.8762
456.4000  215.8843  214.8337  214.4222  216.1956  222.0014  229.9587
456.6000  212.3271  211.2939  210.8891  212.6333  218.3435  226.1696
456.8000  208.7029  207.6873  207.2894  209.0038  214.6165  222.3091
457.0000  203.1889  202.2001  201.8128  203.4819  208.9463  216.4356
457.2000  199.8961  198.9234  198.5423  200.1843  205.5602  212.9282
457.4000  195.0968  194.1474  193.7755  195.3781  200.6249  207.8160
457.6000  190.6769  189.7491  189.3856  190.9519  196.0798  203.1080
457.8000  187.0718  186.1615  185.8048  187.3416  192.3726  199.2678
458.0000  183.4123  182.5198  182.1702  183.6768  188.6094  195.3698
458.2000  179.0279  178.1568  177.8155  179.2861  184.1008  190.6995
458.4000  174.9568  174.1054  173.7719  175.2091  179.9142  186.3629
458.6000  170.3497  169.5207  169.1960  170.5953  175.1766  181.4555
458.8000  167.2013  166.3876  166.0689  167.4424  171.9390  178.1018
459.0000  162.5078  161.7170  161.4072  162.7421  167.1125  173.1024
459.2000  158.9401  158.1666  157.8637  159.1693  163.4437  169.3021
459.4000  155.0187  154.2643  153.9688  155.2422  159.4112  165.1250
459.6000  151.2371  150.5012  150.2129  151.4552  155.5225  161.0969
459.8000  148.3875  147.6654  147.3825  148.6015  152.5921  158.0615
460.0000  145.5243  144.8161  144.5387  145.7341  149.6478  155.0116
460.2000  143.0478  142.3517  142.0790  143.2541  147.1012  152.3737
460.4000  139.8634  139.1828  138.9162  140.0651  143.8265  148.9817
460.6000  135.9379  135.2764  135.0172  136.1339  139.7897  144.8002
460.8000  132.5288  131.8839  131.6312  132.7199  136.2841  141.1689
461.0000  130.0375  129.4047  129.1568  130.2250  133.7222  138.5152
461.2000  127.0895  126.4710  126.2287  127.2727  130.6906  135.3750
461.4000  123.9301  123.3270  123.0907  124.1088  127.4417  132.0096
461.6000  120.7709  120.1832  119.9530  120.9450  124.1930  128.6445
461.8000  117.8743  117.3007  117.0760  118.0443  121.2143  125.5590
462.0000  115.5914  115.0289  114.8086  115.7581  118.8667  123.1273
462.2000  112.7400  112.1914  111.9764  112.9026  115.9345  120.0900
462.4000  110.5062  109.9684  109.7577  110.6655  113.6374  117.7105
462.6000  107.5757  107.0522  106.8471  107.7308  110.6239  114.5890
462.8000  106.2474  105.7304  105.5278  106.4006  109.2579  113.1741
463.0000  104.5944  104.0854  103.8860  104.7452  107.5581  111.4133
463.2000  102.4904  101.9917  101.7963  102.6382  105.3945  109.1722
463.4000   99.6041   99.1194   98.9295   99.7477  102.4264  106.0977
463.6000   97.8539   97.3778   97.1912   97.9950  100.6267  104.2335
463.8000   95.2017   94.7384   94.5569   95.3390   97.8993  101.4083
464.0000   93.9651   93.5079   93.3287   94.1006   96.6276  100.0911
464.2000   92.4455   91.9957   91.8194   92.5788   95.0650   98.4724
464.4000   90.4438   90.0037   89.8313   90.5743   93.0066   96.3403
464.6000   88.9500   88.5171   88.3476   89.0783   91.4704   94.7490
464.8000   87.2308   86.8064   86.6401   87.3566   89.7026   92.9178
465.0000   85.6016   85.1851   85.0219   85.7251   88.0272   91.1824
465.2000   83.5321   83.1256   82.9664   83.6526   85.8990   88.9779
465.4000   81.5343   81.1375   80.9821   81.6519   83.8446   86.8499
465.6000   80.7030   80.3103   80.1565   80.8194   82.9898   85.9644
465.8000   79.2820   78.8962   78.7451   79.3963   81.5285   84.4507
466.0000   77.7832   77.4047   77.2564   77.8954   79.9872   82.8542
466.2000   77.1415   76.7661   76.6191   77.2528   79.3274   82.1707
466.4000   76.0585   75.6884   75.5434   76.1682   78.2136   81.0171
466.6000   74.5770   74.2141   74.0720   74.6846   76.6902   79.4390
466.8000   72.7336   72.3796   72.2410   72.8384   74.7945   77.4754
467.0000   71.8521   71.5025   71.3655   71.9558   73.8881   76.5365
467.2000   71.3483   71.0011   70.8651   71.4511   73.3699   75.9998
467.4000   69.9623   69.6219   69.4885   70.0632   71.9447   74.5234
467.6000   69.1068   68.7705   68.6387   69.2064   71.0649   73.6121
467.8000   68.3666   68.0339   67.9036   68.4652   70.3038   72.8237
468.0000   67.9344   67.6038   67.4743   68.0324   69.8593   72.3633
468.2000   67.4104   67.0823   66.9538   67.5076   69.3205   71.8051
468.4000   66.2151   65.8929   65.7667   66.3106   68.0914   70.5320
468.6000   65.2866   64.9689   64.8445   65.3808   67.1365   69.5429
468.8000   64.8533   64.5378   64.4141   64.9469   66.6910   69.0814
469.0000   64.1585   63.8463   63.7240   64.2510   65.9764   68.3412
469.2000   63.8561   63.5454   63.4236   63.9482   65.6655   68.0191
469.4000   63.4865   63.1775   63.0565   63.5780   65.2854   67.6254
469.6000   63.0318   62.7251   62.6049   63.1227   64.8179   67.1411
469.8000   62.2696   61.9666   61.8478   62.3594   64.0340   66.3292
470.0000   62.4232   62.1194   62.0004   62.5132   64.1920   66.4928
470.2000   62.2396   61.9368   61.8181   62.3294   64.0032   66.2973
470.4000   61.5133   61.2140   61.0967   61.6020   63.2563   65.5236
470.6000   61.5330   61.2335   61.1162   61.6217   63.2765   65.5446
470.8000   60.3762   60.0824   59.9673   60.4633   62.0870   64.3124
471.0000   60.2776   59.9842   59.8693   60.3645   61.9855   64.2073
471.2000   58.7995   58.5133   58.4012   58.8842   60.4656   62.6328
471.4000   58.3169   58.0331   57.9219   58.4010   59.9693   62.1188
471.6000   58.0059   57.7236   57.6130   58.0895   59.6495   61.7875
471.8000   57.5421   57.2621   57.1524   57.6251   59.1726   61.2935
472.0000   57.2327   56.9542   56.8451   57.3152   58.8544   60.9639
472.2000   57.5054   57.2255   57.1159   57.5883   59.1348   61.2544
472.4000   57.3640   57.0849   56.9755   57.4467   58.9894   61.1038
472.6000   57.7338   57.4529   57.3428   57.8171   59.3697   61.4977
472.8000   57.8211   57.5398   57.4295   57.9045   59.4595   61.5908
473.0000   57.0083   56.7309   56.6222   57.0905   58.6237   60.7249
473.2000   56.9287   56.6517   56.5431   57.0108   58.5418   60.6401
473.4000   56.8821   56.6053   56.4969   56.9641   58.4939   60.5905
473.6000   56.2312   55.9575   55.8503   56.3122   57.8245   59.8971
473.8000   56.3620   56.0877   55.9802   56.4432   57.9590   60.0364
474.0000   55.8429   55.5711   55.4647   55.9234   57.4252   59.4835
474.2000   55.2175   54.9488   54.8436   55.2972   56.7821   58.8174
474.4000   54.9569   54.6894   54.5847   55.0361   56.5141   58.5397
474.6000   54.7690   54.5025   54.3981   54.8480   56.3209   58.3397
474.8000   54.3824   54.1178   54.0141   54.4608   55.9234   57.9278
475.0000   54.3152   54.0509   53.9474   54.3936   55.8543   57.8563
475.2000   54.8260   54.5592   54.4547   54.9051   56.3795   58.4004
475.4000   54.6748   54.4088   54.3045   54.7537   56.2241   58.2393
475.6000   54.3597   54.0952   53.9915   54.4381   55.9000   57.9036
475.8000   53.9317   53.6692   53.5664   54.0094   55.4599   57.4477
476.0000   53.8557   53.5936   53.4910   53.9334   55.3817   57.3668
476.2000   53.5469   53.2864   53.1843   53.6242   55.0642   57.0379
476.4000   53.7218   53.4603   53.3579   53.7992   55.2440   57.2241
476.6000   53.5341   53.2736   53.1715   53.6113   55.0510   57.0242
476.8000   52.8509   52.5938   52.4930   52.9271   54.3485   56.2965
477.0000   52.9353   52.6777   52.5768   53.0116   54.4352   56.3863
477.2000   52.6938   52.4373   52.3369   52.7697   54.1869   56.1291
477.4000   51.9108   51.6582   51.5592   51.9857   53.3817   55.2951
477.6000   52.0347   51.7815   51.6823   52.1097   53.5091   55.4270
477.8000   51.4544   51.2040   51.1059   51.5286   52.9124   54.8089
478.0000   51.8033   51.5512   51.4525   51.8780   53.2712   55.1806
478.2000   51.8503   51.5980   51.4991   51.9250   53.3195   55.2306
478.4000   50.9900   50.7418   50.6446   51.0635   52.4348   54.3142
478.6000   50.5758   50.3296   50.2332   50.6487   52.0088   53.8730
478.8000   50.4996   50.2539   50.1576   50.5724   51.9305   53.7919
479.0000   50.3305   50.0856   49.9896   50.4031   51.7566   53.6118
479.2000   49.8892   49.6464   49.5513   49.9611   51.3028   53.1417
479.4000   49.2439   49.0043   48.9104   49.3149   50.6392   52.4543
479.6000   48.7671   48.5298   48.4369   48.8375   50.1490   51.9465
479.8000   48.5897   48.3532   48.2606   48.6597   49.9665   51.7574
480.0000   47.7557   47.5233   47.4322   47.8245   49.1088   50.8691
480.2000   47.4652   47.2342   47.1437   47.5336   48.8101   50.5597
480.4000   47.6853   47.4533   47.3624   47.7541   49.0365   50.7941
480.6000   47.0914   46.8622   46.7724   47.1593   48.4257   50.1615
480.8000   46.6501   46.4230   46.3341   46.7173   47.9719   49.6914
481.0000   45.7002   45.4778   45.3907   45.7661   46.9951   48.6796
481.2000   44.8100   44.5920   44.5065   44.8746   46.0797   47.7314
481.4000   44.1962   43.9812   43.8969   44.2600   45.4485   47.0776
481.6000   43.8112   43.5980   43.5144   43.8743   45.0526   46.6674
481.8000   43.2990   43.0883   43.0057   43.3614   44.5259   46.1218
482.0000   43.2499   43.0394   42.9570   43.3123   44.4754   46.0695
482.2000   43.3168   43.1060   43.0234   43.3793   44.5442   46.1408
482.4000   42.4473   42.2407   42.1598   42.5085   43.6500   45.2146
482.6000   41.8270   41.6234   41.5437   41.8873   43.0122   44.5538
482.8000   41.1349   40.9347   40.8563   41.1942   42.3005   43.8167
483.0000   40.2811   40.0850   40.0082   40.3391   41.4224   42.9071
483.2000   39.6241   39.4313   39.3558   39.6812   40.7469   42.2074
483.4000   39.0220   38.8321   38.7577   39.0782   40.1277   41.5660
483.6000   37.8859   37.7015   37.6293   37.9405   38.9594   40.3558
483.8000   37.4523   37.2701   37.1987   37.5063   38.5136   39.8940
484.0000   37.3139   37.1323   37.0612   37.3677   38.3712   39.7465
484.2000   36.6028   36.4246   36.3549   36.6555   37.6399   38.9891
484.4000   36.0850   35.9094   35.8406   36.1370   37.1075   38.4375
484.6000   34.8947   34.7249   34.6584   34.9450   35.8835   37.1697
484.8000   33.9865   33.8211   33.7563   34.0355   34.9495   36.2022
485.0000   34.1868   34.0205   33.9553   34.2361   35.1555   36.4156
485.2000   33.4382   33.2755   33.2117   33.4864   34.3857   35.6182
485.4000   32.5688   32.4104   32.3483   32.6158   33.4917   34.6921
485.6000   31.9721   31.8165   31.7556   32.0182   32.8781   34.0565
485.8000   30.7711   30.6214   30.5627   30.8155   31.6430   32.7772
486.0000   30.4561   30.3079   30.2499   30.5000   31.3191   32.4417
486.2000   29.7282   29.5835   29.5268   29.7710   30.5705   31.6663
486.4000   28.8880   28.7475   28.6924   28.9297   29.7066   30.7714
486.6000   28.1690   28.0319   27.9782   28.2096   28.9672   30.0054
486.8000   27.7960   27.6607   27.6077   27.8361   28.5836   29.6081
487.0000   27.5961   27.4619   27.4092   27.6359   28.3781   29.3953
487.2000   27.1622   27.0300   26.9782   27.2014   27.9318   28.9330
487.4000   26.3431   26.2149   26.1647   26.3811   27.0895   28.0605
487.6000   25.4715   25.3476   25.2990   25.5082   26.1932   27.1321
487.8000   25.2157   25.0930   25.0449   25.2520   25.9302   26.8596
488.0000   24.7133   24.5931   24.5460   24.7490   25.4136   26.3245
488.2000   23.8955   23.7792   23.7337   23.9300   24.5726   25.4534
488.4000   23.3283   23.2148   23.1703   23.3620   23.9893   24.8492
488.6000   22.5251   22.4155   22.3726   22.5576   23.1634   23.9937
488.8000   21.9423   21.8355   21.7937   21.9739   22.5640   23.3728
489.0000   20.8890   20.7873   20.7475   20.9191   21.4809   22.2508
489.2000   20.6428   20.5423   20.5030   20.6725   21.2277   21.9885
489.4000   20.4417   20.3423   20.3033   20.4712   21.0210   21.7744
489.6000   19.9475   19.8504   19.8124   19.9763   20.5127   21.2480
489.8000   18.9363   18.8441   18.8080   18.9636   19.4728   20.1708
490.0000   18.0973   18.0093   17.9748   18.1234   18.6101   19.2772
490.2000   17.8914   17.8043   17.7702   17.9172   18.3983   19.0578
490.4000   17.0280   16.9452   16.9127   17.0526   17.5105   18.1382
490.6000   16.6109   16.5300   16.4984   16.6348   17.0816   17.6938
490.8000   15.9168   15.8393   15.8090   15.9397   16.3678   16.9545
491.0000   15.4347   15.3596   15.3302   15.4570   15.8721   16.4410
491.2000   14.6563   14.5850   14.5570   14.6774   15.0716   15.6118
491.4000   14.1896   14.1206   14.0935   14.2101   14.5917   15.1147
491.6000   14.0266   13.9583   13.9316   14.0468   14.4240   14.9410
491.8000   13.2905   13.2259   13.2005   13.3097   13.6671   14.1570
492.0000   12.9493   12.8863   12.8616   12.9680   13.3162   13.7935
492.2000   12.7513   12.6892   12.6649   12.7697   13.1126   13.5826
492.4000   12.4816   12.4209   12.3971   12.4996   12.8353   13.2953
492.6000   12.3576   12.2974   12.2739   12.3754   12.7077   13.1632
492.8000   12.0536   11.9950   11.9720   12.0710   12.3952   12.8395
493.0000   11.4306   11.3750   11.3532   11.4471   11.7545   12.1758
493.2000   11.6194   11.5629   11.5407   11.6362   11.9487   12.3769
493.4000   10.8174   10.7648   10.7442   10.8330   11.1239   11.5227
493.6000   10.1977   10.1481   10.1287   10.2124   10.4867   10.8626
493.8000    9.5237    9.4773    9.4592    9.5374    9.7935   10.1445
494.0000    9.3810    9.3353    9.3175    9.3945    9.6468    9.9926
494.2000    9.0312    8.9872    8.9700    9.0442    9.2871    9.6200
494.4000    8.8805    8.8372    8.8203    8.8933    9.1321    9.4594
494.6000    8.4937    8.4524    8.4362    8.5060    8.7344    9.0475
494.8000    8.3153    8.2748    8.2589    8.3272    8.5509    8.8574
495.0000    7.5837    7.5468    7.5324    7.5947    7.7986    8.0782
495.2000    7.3132    7.2776    7.2637    7.3238    7.5204    7.7900
495.4000    7.4138    7.3777    7.3636    7.4245    7.6238    7.8971
495.6000    6.9871    6.9531    6.9397    6.9971    7.1850    7.4426
495.8000    6.6368    6.6045    6.5918    6.6463    6.8248    7.0694
496.0000    6.3146    6.2839    6.2718    6.3237    6.4935    6.7263
496.2000    6.0683    6.0387    6.0272    6.0770    6.2402    6.4639
496.4000    5.5901    5.5629    5.5523    5.5982    5.7485    5.9546
496.6000    5.3422    5.3162    5.3060    5.3499    5.4936    5.6905
496.8000    5.2180    5.1926    5.1827    5.2256    5.3659    5.5582
497.0000    4.7586    4.7354    4.7264    4.7654    4.8934    5.0688
497.2000    4.7624    4.7392    4.7301    4.7692    4.8973    5.0728
497.4000    4.2024    4.1820    4.1740    4.2085    4.3215    4.4764
497.6000    3.9768    3.9574    3.9498    3.9825    4.0895    4.2360
497.8000    4.0349    4.0152    4.0075    4.0407    4.1492    4.2979
498.0000    3.6899    3.6719    3.6649    3.6952    3.7944    3.9304
498.2000    3.6169    3.5993    3.5924    3.6221    3.7194    3.8527
498.4000    3.5905    3.5730    3.5662    3.5957    3.6922    3.8246
498.6000    3.2081    3.1925    3.1863    3.2127    3.2990    3.4172
498.8000    3.0105    2.9958    2.9901    3.0148    3.0958    3.2067
499.0000    2.5157    2.5035    2.4987    2.5193    2.5870    2.6797
499.2000    2.3141    2.3028    2.2984    2.3174    2.3796    2.4649
499.4000    2.5372    2.5249    2.5200    2.5409    2.6091    2.7026
499.6000    2.2248    2.2140    2.2097    2.2280    2.2878    2.3698
499.8000    2.0486    2.0386    2.0347    2.0515    2.1066    2.1821
500.0000    1.8891    1.8799    1.8763    1.8919    1.9427    2.0123
