# Supplementary material for: Do Spectra Live in the Matrix? A Brief Tutorial on Applications of Factor Analysis to Resolving Spectral Datasets of Mixtures
Source: J Fluoresc. 2021 Aug 6;31(6):1599–616. doi: 10.1007/s10895-021-02753-w (PMC8547214; doi:10.1007/s10895-021-02753-w)
Supplement: Supplementary file 2 — (ZIP 654 KB) [file 10895_2021_2753_MOESM2_ESM.zip › Appendix_D/Pretreated_data/QUENCHING/Q_CNA.txt]

380.0000    1.1376    0.8058    0.6488    0.5597    0.4747    0.4351
380.2000    1.1376    0.8058    0.6488    0.5597    0.4747    0.4351
380.4000    1.1376    0.8058    0.6488    0.5597    0.4747    0.4351
380.6000    1.1376    0.8058    0.6488    0.5597    0.4747    0.4351
380.8000    1.1376    0.8058    0.6488    0.5597    0.4747    0.4351
381.0000    1.1376    0.8058    0.6488    0.5597    0.4747    0.4351
381.2000    1.1376    0.8058    0.6488    0.5597    0.4747    0.4351
381.4000    1.1376    0.8058    0.6488    0.5597    0.4747    0.4351
381.6000    1.1376    0.8058    0.6488    0.5597    0.4747    0.4351
381.8000    1.1376    0.8058    0.6488    0.5597    0.4747    0.4351
382.0000    1.1376    0.8058    0.6488    0.5597    0.4747    0.4351
382.2000    1.1376    0.8058    0.6488    0.5597    0.4747    0.4351
382.4000    1.1376    0.8058    0.6488    0.5597    0.4747    0.4351
382.6000    1.1376    0.8058    0.6488    0.5597    0.4747    0.4351
382.8000    1.1376    0.8058    0.6488    0.5597    0.4747    0.4351
383.0000    1.1376    0.8058    0.6488    0.5597    0.4747    0.4351
383.2000    1.1376    0.8058    0.6488    0.5597    0.4747    0.4351
383.4000    1.1376    0.8058    0.6488    0.5597    0.4747    0.4351
383.6000    1.1376    0.8058    0.6488    0.5597    0.4747    0.4351
383.8000    1.1376    0.8058    0.6488    0.5597    0.4747    0.4351
384.0000    1.1376    0.8058    0.6488    0.5597    0.4747    0.4351
384.2000    1.1376    0.8058    0.6488    0.5597    0.4747    0.4351
384.4000    1.1376    0.8058    0.6488    0.5597    0.4747    0.4351
384.6000    1.1376    0.8058    0.6488    0.5597    0.4747    0.4351
384.8000    1.1376    0.8058    0.6488    0.5597    0.4747    0.4351
385.0000    1.1376    0.8058    0.6488    0.5597    0.4747    0.4351
385.2000    1.1376    0.8058    0.6488    0.5597    0.4747    0.4351
385.4000    1.1376    0.8058    0.6488    0.5597    0.4747    0.4351
385.6000    1.1376    0.8058    0.6488    0.5597    0.4747    0.4351
385.8000    1.1376    0.8058    0.6488    0.5597    0.4747    0.4351
386.0000    1.1376    0.8058    0.6488    0.5597    0.4747    0.4351
386.2000    1.1376    0.8058    0.6488    0.5597    0.4747    0.4351
386.4000    1.1376    0.8058    0.6488    0.5597    0.4747    0.4351
386.6000    1.1376    0.8058    0.6488    0.5597    0.4747    0.4351
386.8000    1.1376    0.8058    0.6488    0.5597    0.4747    0.4351
387.0000    0.8478    0.6005    0.4835    0.4171    0.3538    0.3242
387.2000    0.3587    0.2540    0.2045    0.1765    0.1497    0.1372
387.4000    0.1717    0.1216    0.0979    0.0845    0.0717    0.0657
387.6000    0.2818    0.1996    0.1607    0.1387    0.1176    0.1078
387.8000    0.6605    0.4679    0.3767    0.3250    0.2756    0.2526
388.0000    0.8184    0.5796    0.4667    0.4026    0.3415    0.3130
388.2000    0.8565    0.6066    0.4884    0.4214    0.3574    0.3275
388.4000    0.8489    0.6013    0.4841    0.4177    0.3543    0.3246
388.6000    1.4400    1.0200    0.8212    0.7085    0.6009    0.5507
388.8000    1.5598    1.1048    0.8895    0.7674    0.6509    0.5965
389.0000    1.4745    1.0444    0.8409    0.7254    0.6153    0.5639
389.2000    2.0305    1.4382    1.1580    0.9990    0.8473    0.7765
389.4000    2.2014    1.5592    1.2554    1.0830    0.9186    0.8418
389.6000    2.8054    1.9870    1.5999    1.3802    1.1707    1.0728
389.8000    3.5724    2.5303    2.0373    1.7575    1.4907    1.3661
390.0000    3.9589    2.8041    2.2577    1.9477    1.6521    1.5140
390.2000    4.3099    3.0526    2.4579    2.1204    1.7985    1.6482
390.4000    4.5128    3.1964    2.5736    2.2202    1.8832    1.7258
390.6000    4.9922    3.5359    2.8470    2.4561    2.0832    1.9091
390.8000    5.5685    3.9441    3.1756    2.7396    2.3237    2.1295
391.0000    5.9479    4.2128    3.3920    2.9263    2.4821    2.2746
391.2000    6.7433    4.7762    3.8456    3.3176    2.8140    2.5787
391.4000    7.4942    5.3081    4.2738    3.6870    3.1273    2.8659
391.6000    7.9609    5.6387    4.5400    3.9166    3.3221    3.0444
391.8000    8.3667    5.9261    4.7714    4.1163    3.4914    3.1996
392.0000    9.1742    6.4980    5.2319    4.5135    3.8284    3.5084
392.2000    9.5211    6.7437    5.4298    4.6842    3.9732    3.6410
392.4000   10.3182    7.3083    5.8843    5.0764    4.3058    3.9458
392.6000   10.9827    7.7789    6.2633    5.4033    4.5831    4.1999
392.8000   12.3376    8.7386    7.0359    6.0699    5.1485    4.7181
393.0000   13.6339    9.6568    7.7752    6.7076    5.6894    5.2138
393.2000   14.6229   10.3573    8.3392    7.1942    6.1021    5.5920
393.4000   15.7679   11.1683    8.9922    7.7575    6.5799    6.0299
393.6000   17.0875   12.1029    9.7447    8.4067    7.1306    6.5345
393.8000   18.1170   12.8321   10.3319    8.9132    7.5602    6.9282
394.0000   19.6341   13.9066   11.1970    9.6596    8.1933    7.5084
394.2000   20.8957   14.8003   11.9166   10.2803    8.7198    7.9908
394.4000   22.8890   16.2121   13.0533   11.2610    9.5516    8.7531
394.6000   25.4565   18.0306   14.5175   12.5241   10.6230    9.7350
394.8000   27.0133   19.1333   15.4053   13.2901   11.2726   10.3303
395.0000   28.9558   20.5092   16.5131   14.2457   12.0833   11.0731
395.2000   30.5631   21.6476   17.4297   15.0365   12.7540   11.6878
395.4000   33.3465   23.6190   19.0171   16.4059   13.9155   12.7522
395.6000   35.6578   25.2561   20.3352   17.5430   14.8800   13.6361
395.8000   38.5873   27.3310   22.0058   18.9842   16.1024   14.7564
396.0000   40.4814   28.6726   23.0860   19.9161   16.8929   15.4807
396.2000   43.0146   30.4668   24.5306   21.1624   17.9500   16.4494
396.4000   46.0299   32.6025   26.2502   22.6459   19.2082   17.6025
396.6000   48.9652   34.6816   27.9242   24.0900   20.4331   18.7250
396.8000   53.7282   38.0552   30.6405   26.4333   22.4208   20.5465
397.0000   57.7294   40.8892   32.9223   28.4018   24.0905   22.0766
397.2000   61.7379   43.7284   35.2083   30.3739   25.7632   23.6095
397.4000   66.1584   46.8594   37.7292   32.5487   27.6079   25.3000
397.6000   70.7659   50.1229   40.3568   34.8155   29.5306   27.0620
397.8000   74.5036   52.7702   42.4884   36.6544   31.0903   28.4913
398.0000   79.1581   56.0670   45.1428   38.9443   33.0326   30.2713
398.2000   84.9886   60.1967   48.4679   41.8128   35.4657   32.5009
398.4000   91.1211   64.5402   51.9651   44.8299   38.0248   34.8461
398.6000   97.1691   68.8240   55.4142   47.8054   40.5486   37.1589
398.8000  103.5105   73.3155   59.0306   50.9253   43.1949   39.5840
399.0000  110.7102   78.4150   63.1365   54.4674   46.1993   42.3372
399.2000  118.4186   83.8748   67.5325   58.2598   49.4160   45.2851
399.4000  125.4727   88.8712   71.5554   61.7303   52.3597   47.9827
399.6000  134.1405   95.0105   76.4985   65.9947   55.9767   51.2973
399.8000  143.6965  101.7789   81.9482   70.6961   59.9645   54.9517
400.0000  151.9657  107.6360   86.6640   74.7644   63.4152   58.1140
400.2000  161.2192  114.1901   91.9411   79.3169   67.2767   61.6527
400.4000  171.4219  121.4166   97.7596   84.3364   71.5343   65.5543
400.6000  180.6948  127.9845  103.0478   88.8985   75.4038   69.1004
400.8000  191.0862  135.3446  108.9739   94.0109   79.7402   73.0743
401.0000  200.7982  142.2236  114.5125   98.7890   83.7930   76.7883
401.2000  212.9968  150.8637  121.4692  104.7905   88.8834   81.4532
401.4000  226.6445  160.5303  129.2523  111.5050   94.5786   86.6723
401.6000  240.5855  170.4045  137.2026  118.3636  100.3962   92.0035
401.8000  254.1419  180.0064  144.9337  125.0331  106.0533   97.1877
402.0000  269.9435  191.1985  153.9451  132.8072  112.6473  103.2305
402.2000  284.9873  201.8539  162.5244  140.2085  118.9250  108.9834
402.4000  298.0366  211.0966  169.9662  146.6285  124.3705  113.9737
402.6000  314.5242  222.7746  179.3689  154.7401  131.2508  120.2788
402.8000  333.1561  235.9714  189.9944  163.9067  139.0259  127.4039
403.0000  351.1412  248.7101  200.2511  172.7550  146.5310  134.2817
403.2000  371.7630  263.3164  212.0114  182.9006  155.1365  142.1678
403.4000  392.0070  277.6550  223.5563  192.8602  163.5843  149.9094
403.6000  411.1018  291.1797  234.4458  202.2545  171.5525  157.2115
403.8000  431.1288  305.3646  245.8669  212.1075  179.9098  164.8702
404.0000  454.4124  321.8561  259.1452  223.5625  189.6260  173.7742
404.2000  476.9609  337.8271  272.0043  234.6560  199.0355  182.3971
404.4000  499.5058  353.7954  284.8614  245.7477  208.4435  191.0186
404.6000  523.8367  371.0287  298.7370  257.7180  218.5968  200.3231
404.8000  551.6700  390.7428  314.6099  271.4115  230.2116  210.9670
405.0000  578.0690  409.4410  329.6649  284.3994  241.2279  221.0623
405.2000  600.6570  425.4399  342.5466  295.5122  250.6538  229.7003
405.4000  627.2188  444.2534  357.6944  308.5801  261.7381  239.8580
405.6000  654.9993  463.9300  373.5372  322.2476  273.3308  250.4816
405.8000  681.8486  482.9471  388.8490  335.4570  284.5350  260.7492
406.0000  711.1253  503.6835  405.5451  349.8606  296.7522  271.9451
406.2000  741.4215  525.1421  422.8227  364.7658  309.3948  283.5308
406.4000  769.6525  545.1379  438.9224  378.6549  321.1756  294.3268
406.6000  797.0939  564.5744  454.5719  392.1556  332.6269  304.8208
406.8000  825.9120  584.9859  471.0064  406.3335  344.6526  315.8412
407.0000  857.8257  607.5901  489.2064  422.0345  357.9702  328.0455
407.2000  891.7071  631.5880  508.5284  438.7035  372.1089  341.0023
407.4000  924.4270  654.7632  527.1882  454.8011  385.7629  353.5149
407.6000  954.5491  676.0984  544.3664  469.6207  398.3328  365.0340
407.8000  986.6283  698.8198  562.6607  485.4030  411.7194  377.3016
408.0000 1019.9192  722.3995  581.6461  501.7815  425.6117  390.0325
408.2000 1051.0355  744.4389  599.3913  517.0902  438.5965  401.9319
408.4000 1084.6499  768.2477  618.5612  533.6279  452.6238  414.7865
408.6000 1116.0495  790.4877  636.4679  549.0759  465.7268  426.7942
408.8000 1148.9915  813.8202  655.2543  565.2827  479.4735  439.3917
409.0000 1185.3291  839.5578  675.9771  583.1602  494.6372  453.2878
409.2000 1217.5621  862.3881  694.3591  599.0182  508.0880  465.6142
409.4000 1251.7696  886.6170  713.8672  615.8477  522.3627  478.6956
409.6000 1288.7301  912.7958  734.9453  634.0316  537.7864  492.8299
409.8000 1323.3143  937.2914  754.6682  651.0463  552.2183  506.0554
410.0000 1358.8335  962.4494  774.9243  668.5212  567.0405  519.6385
410.2000 1395.0519  988.1025  795.5792  686.3399  582.1544  533.4890
410.4000 1429.0529 1012.1851  814.9695  703.0678  596.3430  546.4914
410.6000 1465.3314 1037.8808  835.6586  720.9161  611.4820  560.3649
410.8000 1501.4897 1063.4914  856.2792  738.7054  626.5708  574.1924
411.0000 1538.7893 1089.9104  877.5507  757.0561  642.1359  588.4563
411.2000 1574.4703 1115.1830  897.8991  774.6105  657.0256  602.1013
411.4000 1608.4963 1139.2833  917.3036  791.3507  671.2246  615.1133
411.6000 1645.6511 1165.5997  938.4925  809.6302  686.7293  629.3219
411.8000 1686.3040 1194.3937  961.6763  829.6306  703.6937  644.8682
412.0000 1719.0115 1217.5602  980.3290  845.7221  717.3426  657.3760
412.2000 1755.6681 1243.5237 1001.2337  863.7565  732.6393  671.3940
412.4000 1788.8672 1267.0383 1020.1667  880.0898  746.4933  684.0899
412.6000 1822.1456 1290.6091 1039.1449  896.4622  760.3803  696.8160
412.8000 1853.9454 1313.1326 1057.2799  912.1071  773.6504  708.9768
413.0000 1886.1382 1335.9345 1075.6390  927.9454  787.0844  721.2878
413.2000 1910.5575 1353.2304 1089.5650  939.9592  797.2746  730.6261
413.4000 1940.5319 1374.4611 1106.6590  954.7061  809.7829  742.0888
413.6000 1968.4174 1394.2121 1122.5618  968.4252  821.4195  752.7526
413.8000 1993.6470 1412.0820 1136.9499  980.8377  831.9478  762.4008
414.0000 2022.9736 1432.8538 1153.6744  995.2659  844.1858  773.6157
414.2000 2050.2807 1452.1951 1169.2473 1008.7005  855.5810  784.0584
414.4000 2074.9299 1469.6539 1183.3044 1020.8274  865.8671  793.4846
414.6000 2100.6386 1487.8631 1197.9657 1033.4756  876.5953  803.3160
414.8000 2123.1361 1503.7979 1210.7957 1044.5440  885.9835  811.9194
415.0000 2141.3314 1516.6855 1221.1723 1053.4958  893.5764  818.8775
415.2000 2161.2133 1530.7676 1232.5106 1063.2773  901.8731  826.4807
415.4000 2185.1106 1547.6939 1246.1390 1075.0343  911.8454  835.6194
415.6000 2204.8482 1561.6738 1257.3950 1084.7448  920.0819  843.1673
415.8000 2225.4579 1576.2715 1269.1485 1094.8844  928.6823  851.0488
416.0000 2244.8106 1589.9788 1280.1850 1104.4056  936.7582  858.4495
416.2000 2262.1818 1602.2827 1290.0916 1112.9519  944.0072  865.0925
416.4000 2275.3288 1611.5946 1297.5892 1119.4200  949.4934  870.1202
416.6000 2293.6058 1624.5401 1308.0123 1128.4120  957.1204  877.1096
416.8000 2311.4766 1637.1978 1318.2038 1137.2041  964.5779  883.9436
417.0000 2321.5955 1644.3649 1323.9744 1142.1824  968.8005  887.8132
417.2000 2333.9696 1653.1294 1331.0312 1148.2702  973.9642  892.5453
417.4000 2346.4396 1661.9618 1338.1427 1154.4052  979.1679  897.3140
417.6000 2347.8305 1662.9469 1338.9359 1155.0895  979.7484  897.8459
417.8000 2357.4367 1669.7509 1344.4142 1159.8156  983.7570  901.5195
418.0000 2360.5460 1671.9532 1346.1874 1161.3453  985.0545  902.7085
418.2000 2369.1578 1678.0529 1351.0986 1165.5822  988.6482  906.0018
418.4000 2373.9676 1681.4596 1353.8415 1167.9485  990.6553  907.8411
418.6000 2376.2172 1683.0530 1355.1245 1169.0553  991.5941  908.7014
418.8000 2385.3424 1689.5163 1360.3284 1173.5447  995.4020  912.1910
419.0000 2391.9055 1694.1648 1364.0713 1176.7736  998.1408  914.7008
419.2000 2394.4687 1695.9803 1365.5330 1178.0347  999.2104  915.6811
419.4000 2399.0451 1699.2217 1368.1429 1180.2862 1001.1202  917.4311
419.6000 2402.8496 1701.9164 1370.3126 1182.1579 1002.7078  918.8860
419.8000 2403.4923 1702.3717 1370.6791 1182.4741 1002.9760  919.1318
420.0000 2400.6363 1700.3488 1369.0503 1181.0690 1001.7842  918.0396
420.2000 2400.5736 1700.3044 1369.0146 1181.0382 1001.7580  918.0157
420.4000 2391.3508 1693.7720 1363.7550 1176.5007  997.9094  914.4887
420.6000 2387.6959 1691.1832 1361.6706 1174.7026  996.3842  913.0910
420.8000 2383.3981 1688.1391 1359.2196 1172.5881  994.5907  911.4475
421.0000 2384.5547 1688.9584 1359.8792 1173.1572  995.0733  911.8898
421.2000 2380.7188 1686.2414 1357.6917 1171.2700  993.4726  910.4229
421.4000 2375.4157 1682.4853 1354.6674 1168.6609  991.2596  908.3949
421.6000 2373.0198 1680.7882 1353.3010 1167.4822  990.2598  907.4787
421.8000 2365.5497 1675.4973 1349.0409 1163.8070  987.1426  904.6220
422.0000 2355.8242 1668.6088 1343.4946 1159.0223  983.0841  900.9028
422.2000 2348.8257 1663.6518 1339.5034 1155.5791  980.1636  898.2265
422.4000 2345.6198 1661.3811 1337.6752 1154.0019  978.8258  897.0005
422.6000 2343.2059 1659.6714 1336.2986 1152.8143  977.8185  896.0774
422.8000 2332.9355 1652.3969 1330.4415 1147.7614  973.5327  892.1498
423.0000 2328.6595 1649.3683 1328.0029 1145.6577  971.7483  890.5146
423.2000 2315.2842 1639.8947 1320.3752 1139.0774  966.1668  885.3997
423.4000 2315.2153 1639.8458 1320.3359 1139.0434  966.1380  885.3733
423.6000 2306.8884 1633.9480 1315.5872 1134.9468  962.6632  882.1890
423.8000 2300.5185 1629.4363 1311.9545 1131.8129  960.0051  879.7531
424.0000 2291.8657 1623.3076 1307.0199 1127.5559  956.3943  876.4441
424.2000 2282.2254 1616.4794 1301.5222 1122.8130  952.3714  872.7575
424.4000 2266.9427 1605.6549 1292.8067 1115.2942  945.9939  866.9132
424.6000 2260.1506 1600.8441 1288.9333 1111.9526  943.1596  864.3158
424.8000 2250.5356 1594.0338 1283.4499 1107.2222  939.1472  860.6388
425.0000 2244.9840 1590.1017 1280.2840 1104.4909  936.8306  858.5159
425.2000 2240.6403 1587.0251 1277.8068 1102.3539  935.0179  856.8547
425.4000 2232.3390 1581.1453 1273.0727 1098.2698  931.5538  853.6802
425.6000 2229.9522 1579.4548 1271.7115 1097.0955  930.5578  852.7674
425.8000 2224.2596 1575.4228 1268.4651 1094.2949  928.1823  850.5905
426.0000 2223.1615 1574.6450 1267.8389 1093.7547  927.7240  850.1706
426.2000 2218.8519 1571.5925 1265.3811 1091.6344  925.9256  848.5225
426.4000 2212.0381 1566.7664 1261.4954 1088.2822  923.0823  845.9169
426.6000 2210.3906 1565.5995 1260.5558 1087.4716  922.3948  845.2868
426.8000 2204.0660 1561.1198 1256.9490 1084.3600  919.7555  842.8682
427.0000 2198.6016 1557.2494 1253.8327 1081.6716  917.4752  840.7785
427.2000 2194.1255 1554.0791 1251.2801 1079.4695  915.6074  839.0668
427.4000 2191.5655 1552.2658 1249.8201 1078.2100  914.5390  838.0878
427.6000 2187.2623 1549.2180 1247.3661 1076.0929  912.7433  836.4422
427.8000 2185.8055 1548.1861 1246.5352 1075.3762  912.1354  835.8851
428.0000 2188.6524 1550.2025 1248.1588 1076.7768  913.3234  836.9738
428.2000 2185.0193 1547.6292 1246.0869 1074.9894  911.8073  835.5844
428.4000 2190.1631 1551.2725 1249.0203 1077.5201  913.9538  837.5515
428.6000 2189.2141 1550.6004 1248.4791 1077.0532  913.5578  837.1886
428.8000 2187.1442 1549.1343 1247.2987 1076.0348  912.6941  836.3971
429.0000 2187.0818 1549.0901 1247.2631 1076.0041  912.6680  836.3732
429.2000 2189.1147 1550.5300 1248.4224 1077.0043  913.5163  837.1506
429.4000 2192.2959 1552.7832 1250.2367 1078.5694  914.8439  838.3671
429.6000 2192.9257 1553.2293 1250.5958 1078.8792  915.1067  838.6080
429.8000 2189.3619 1550.7050 1248.5634 1077.1259  913.6195  837.2451
430.0000 2195.8945 1555.3320 1252.2888 1080.3398  916.3455  839.7433
430.2000 2199.2724 1557.7246 1254.2152 1082.0017  917.7551  841.0350
430.4000 2201.5743 1559.3550 1255.5280 1083.1341  918.7157  841.9153
430.6000 2201.6729 1559.4248 1255.5842 1083.1827  918.7569  841.9530
430.8000 2206.6864 1562.9758 1258.4433 1085.6492  920.8490  843.8703
431.0000 2212.9318 1567.3994 1262.0050 1088.7218  923.4552  846.2586
431.2000 2216.4446 1569.8875 1264.0083 1090.4501  924.9211  847.6019
431.4000 2225.0248 1575.9648 1268.9015 1094.6714  928.5016  850.8831
431.6000 2236.5663 1584.1395 1275.4835 1100.3496  933.3179  855.2968
431.8000 2243.5050 1589.0541 1279.4405 1103.7633  936.2134  857.9503
432.0000 2250.9603 1594.3346 1283.6921 1107.4312  939.3245  860.8013
432.2000 2257.3025 1598.8267 1287.3090 1110.5514  941.9711  863.2266
432.4000 2261.0300 1601.4669 1289.4348 1112.3853  943.5265  864.6521
432.6000 2270.8988 1608.4569 1295.0628 1117.2405  947.6448  868.4261
432.8000 2284.3315 1617.9711 1302.7233 1123.8492  953.2502  873.5629
433.0000 2287.7491 1620.3918 1304.6723 1125.5306  954.6764  874.8699
433.2000 2302.2801 1630.6840 1312.9591 1132.6796  960.7402  880.4267
433.4000 2314.6490 1639.4448 1320.0130 1138.7648  965.9017  885.1568
433.6000 2318.6673 1642.2909 1322.3046 1140.7418  967.5786  886.6935
433.8000 2330.8378 1650.9111 1329.2452 1146.7294  972.6573  891.3476
434.0000 2337.9571 1655.9537 1333.3052 1150.2320  975.6282  894.0702
434.2000 2348.4896 1663.4138 1339.3118 1155.4138  980.0234  898.0980
434.4000 2360.3014 1671.7800 1346.0479 1161.2250  984.9525  902.6150
434.6000 2369.4517 1678.2610 1351.2662 1165.7268  988.7709  906.1142
434.8000 2379.3525 1685.2736 1356.9125 1170.5978  992.9024  909.9004
435.0000 2389.3739 1692.3717 1362.6275 1175.5281  997.0844  913.7327
435.2000 2401.2077 1700.7535 1369.3762 1181.3501 1002.0226  918.2582
435.4000 2414.4485 1710.1318 1376.9272 1187.8644 1007.5480  923.3216
435.6000 2425.6866 1718.0917 1383.3362 1193.3933 1012.2377  927.6193
435.8000 2440.5017 1728.5851 1391.7850 1200.6820 1018.4200  933.2848
436.0000 2451.3174 1736.2458 1397.9531 1206.0032 1022.9334  937.4209
436.2000 2462.8305 1744.4004 1404.5189 1211.6674 1027.7378  941.8237
436.4000 2474.9846 1753.0090 1411.4502 1217.6470 1032.8097  946.4715
436.6000 2491.2430 1764.5247 1420.7221 1225.6458 1039.5943  952.6890
436.8000 2503.2354 1773.0188 1427.5612 1231.5459 1044.5987  957.2751
437.0000 2514.4166 1780.9384 1433.9377 1237.0469 1049.2647  961.5510
437.2000 2520.0470 1784.9263 1437.1486 1239.8169 1051.6142  963.7041
437.4000 2536.7812 1796.7790 1446.6919 1248.0498 1058.5974  970.1035
437.6000 2547.2281 1804.1784 1452.6497 1253.1895 1062.9569  974.0986
437.8000 2551.9910 1807.5519 1455.3659 1255.5327 1064.9444  975.9200
438.0000 2561.4969 1814.2849 1460.7870 1260.2095 1068.9112  979.5552
438.2000 2579.2154 1826.8348 1470.8916 1268.9267 1076.3051  986.3310
438.4000 2586.3942 1831.9194 1474.9855 1272.4585 1079.3008  989.0763
438.6000 2602.7501 1843.5042 1484.3131 1280.5053 1086.1262  995.3310
438.8000 2614.1388 1851.5706 1490.8079 1286.1083 1090.8786  999.6862
439.0000 2622.0495 1857.1737 1495.3193 1290.0002 1094.1798 1002.7114
439.2000 2627.8441 1861.2780 1498.6239 1292.8511 1096.5979 1004.9273
439.4000 2633.6855 1865.4154 1501.9551 1295.7249 1099.0355 1007.1612
439.6000 2644.9429 1873.3889 1508.3751 1301.2634 1103.7332 1011.4662
439.8000 2657.4965 1882.2805 1515.5342 1307.4395 1108.9718 1016.2669
440.0000 2664.3448 1887.1311 1519.4397 1310.8088 1111.8296 1018.8858
440.2000 2675.8163 1895.2563 1525.9818 1316.4525 1116.6166 1023.2726
440.4000 2675.3091 1894.8970 1525.6925 1316.2030 1116.4050 1023.0787
440.6000 2684.6489 1901.5124 1531.0189 1320.7980 1120.3025 1026.6504
440.8000 2687.2202 1903.3336 1532.4853 1322.0630 1121.3755 1027.6337
441.0000 2687.1497 1903.2836 1532.4451 1322.0284 1121.3461 1027.6067
441.2000 2687.6034 1903.6050 1532.7038 1322.2516 1121.5354 1027.7802
441.4000 2693.2575 1907.6097 1535.9282 1325.0333 1123.8948 1029.9424
441.6000 2701.9638 1913.7763 1540.8933 1329.3166 1127.5280 1033.2718
441.8000 2709.9002 1919.3976 1545.4193 1333.2212 1130.8398 1036.3068
442.0000 2709.8152 1919.3374 1545.3709 1333.1793 1130.8043 1036.2743
442.2000 2708.4763 1918.3890 1544.6073 1332.5206 1130.2456 1035.7623
442.4000 2708.1423 1918.1525 1544.4169 1332.3563 1130.1063 1035.6346
442.6000 2711.1176 1920.2599 1546.1136 1333.8201 1131.3479 1036.7724
442.8000 2715.2858 1923.2122 1548.4907 1335.8708 1133.0872 1038.3664
443.0000 2717.6446 1924.8829 1549.8359 1337.0313 1134.0716 1039.2684
443.2000 2711.7870 1920.7340 1546.4954 1334.1495 1131.6272 1037.0284
443.4000 2708.4489 1918.3696 1544.5917 1332.5071 1130.2342 1035.7518
443.6000 2703.2308 1914.6737 1541.6159 1329.9400 1128.0567 1033.7564
443.8000 2699.9397 1912.3426 1539.7390 1328.3208 1126.6833 1032.4978
444.0000 2693.2620 1907.6129 1535.9308 1325.0355 1123.8967 1029.9441
444.2000 2686.3239 1902.6987 1531.9741 1321.6220 1121.0014 1027.2909
444.4000 2682.9781 1900.3289 1530.0660 1319.9760 1119.6052 1026.0114
444.6000 2678.0615 1896.8465 1527.2621 1317.5571 1117.5535 1024.1312
444.8000 2669.9368 1891.0919 1522.6288 1313.5599 1114.1631 1021.0242
445.0000 2656.9588 1881.8996 1515.2276 1307.1750 1108.7474 1016.0612
445.2000 2654.6543 1880.2674 1513.9134 1306.0412 1107.7858 1015.1800
445.4000 2648.7273 1876.0694 1510.5333 1303.1252 1105.3124 1012.9134
445.6000 2647.4301 1875.1506 1509.7935 1302.4870 1104.7711 1012.4173
445.8000 2635.3568 1866.5991 1502.9082 1296.5472 1099.7329 1007.8003
446.0000 2629.7031 1862.5947 1499.6841 1293.7657 1097.3736 1005.6383
446.2000 2616.9779 1853.5816 1492.4270 1287.5051 1092.0634 1000.7719
446.4000 2610.1877 1848.7722 1488.5547 1284.1645 1089.2299  998.1753
446.6000 2598.1771 1840.2652 1481.7052 1278.2555 1084.2179  993.5822
446.8000 2587.5613 1832.7460 1475.6511 1273.0327 1079.7879  989.5226
447.0000 2573.1066 1822.5079 1467.4078 1265.9212 1073.7559  983.9949
447.2000 2560.5071 1813.5838 1460.2225 1259.7225 1068.4982  979.1767
447.4000 2551.0190 1806.8635 1454.8115 1255.0545 1064.5388  975.5482
447.6000 2543.3898 1801.4598 1450.4607 1251.3011 1061.3551  972.6307
447.8000 2535.9902 1796.2187 1446.2408 1247.6606 1058.2673  969.8010
448.0000 2522.0701 1786.3592 1438.3024 1240.8122 1052.4584  964.4778
448.2000 2513.3991 1780.2177 1433.3575 1236.5463 1048.8400  961.1619
448.4000 2498.6254 1769.7535 1424.9322 1229.2778 1042.6750  955.5121
448.6000 2483.8248 1759.2705 1416.4916 1221.9962 1036.4987  949.8522
448.8000 2472.0006 1750.8954 1409.7484 1216.1789 1031.5644  945.3304
449.0000 2452.2430 1736.9014 1398.4810 1206.4586 1023.3196  937.7748
449.2000 2434.5517 1724.3707 1388.3918 1197.7547 1015.9370  931.0094
449.4000 2419.5953 1713.7773 1379.8624 1190.3965 1009.6958  925.2899
449.6000 2404.7348 1703.2517 1371.3877 1183.0854 1003.4945  919.6070
449.8000 2394.7180 1696.1569 1365.6752 1178.1573  999.3145  915.7764
450.0000 2382.3508 1687.3973 1358.6224 1172.0729  994.1537  911.0470
450.2000 2370.0691 1678.6983 1351.6183 1166.0305  989.0285  906.3503
450.4000 2347.8822 1662.9835 1338.9654 1155.1149  979.7699  897.8657
450.6000 2336.8829 1655.1928 1332.6926 1149.7035  975.1799  893.6594
450.8000 2321.2424 1644.1148 1323.7731 1142.0087  968.6531  887.6782
451.0000 2304.6746 1632.3800 1314.3247 1133.8576  961.7394  881.3424
451.2000 2289.1737 1621.4008 1305.4847 1126.2314  955.2709  875.4146
451.4000 2274.4718 1610.9876 1297.1004 1118.9984  949.1358  869.7924
451.6000 2257.9581 1599.2911 1287.6829 1110.8739  942.2446  863.4773
451.8000 2242.7125 1588.4928 1278.9885 1103.3734  935.8827  857.6472
452.0000 2225.3065 1576.1643 1269.0621 1094.8100  928.6192  850.9909
452.2000 2213.6770 1567.9272 1262.4300 1089.0884  923.7661  846.5436
452.4000 2201.3750 1559.2139 1255.4143 1083.0361  918.6326  841.8391
452.6000 2187.0490 1549.0668 1247.2444 1075.9880  912.6543  836.3606
452.8000 2171.5882 1538.1161 1238.4273 1068.3816  906.2025  830.4482
453.0000 2158.5671 1528.8934 1231.0016 1061.9754  900.7689  825.4687
453.2000 2149.0052 1522.1208 1225.5485 1057.2711  896.7786  821.8121
453.4000 2133.4219 1511.0833 1216.6616 1049.6044  890.2758  815.8528
453.6000 2119.2043 1501.0131 1208.5535 1042.6097  884.3428  810.4158
453.8000 2102.1247 1488.9157 1198.8132 1034.2068  877.2155  803.8843
454.0000 2087.7223 1478.7147 1190.5997 1027.1211  871.2053  798.3766
454.2000 2076.8784 1471.0340 1184.4156 1021.7861  866.6802  794.2297
454.4000 2062.7648 1461.0375 1176.3668 1014.8424  860.7906  788.8325
454.6000 2051.2363 1452.8720 1169.7923 1009.1706  855.9798  784.4238
454.8000 2038.8059 1444.0676 1162.7034 1003.0551  850.7926  779.6702
455.0000 2020.9439 1431.4161 1152.5169  994.2673  843.3387  772.8395
455.2000 2009.8380 1423.5499 1146.1834  988.8034  838.7043  768.5925
455.4000 1995.3240 1413.2698 1137.9062  981.6628  832.6476  763.0421
455.6000 1983.6083 1404.9716 1131.2249  975.8989  827.7586  758.5618
455.8000 1973.3967 1397.7389 1125.4014  970.8750  823.4973  754.6568
456.0000 1958.7601 1387.3719 1117.0543  963.6740  817.3895  749.0595
456.2000 1946.2624 1378.5199 1109.9271  957.5254  812.1742  744.2802
456.4000 1931.3821 1367.9803 1101.4410  950.2045  805.9646  738.5897
456.6000 1918.8325 1359.0915 1094.2842  944.0304  800.7277  733.7906
456.8000 1905.2945 1349.5027 1086.5636  937.3699  795.0783  728.6134
457.0000 1891.4473 1339.6949 1078.6668  930.5574  789.2999  723.3181
457.2000 1880.0358 1331.6122 1072.1589  924.9431  784.5379  718.9541
457.4000 1871.6162 1325.6487 1067.3574  920.8008  781.0244  715.7344
457.6000 1863.3128 1319.7675 1062.6220  916.7157  777.5594  712.5590
457.8000 1850.1180 1310.4217 1055.0972  910.2241  772.0532  707.5131
458.0000 1843.3274 1305.6120 1051.2246  906.8832  769.2195  704.9163
458.2000 1832.2941 1297.7972 1044.9325  901.4551  764.6153  700.6970
458.4000 1821.5355 1290.1769 1038.7970  896.1620  760.1257  696.5827
458.6000 1810.2297 1282.1692 1032.3495  890.5998  755.4078  692.2592
458.8000 1800.9284 1275.5812 1027.0451  886.0237  751.5264  688.7023
459.0000 1794.8473 1271.2740 1023.5771  883.0319  748.9888  686.3768
459.2000 1785.4975 1264.6516 1018.2450  878.4320  745.0871  682.8012
459.4000 1777.0080 1258.6386 1013.4036  874.2553  741.5445  679.5548
459.6000 1766.2050 1250.9869 1007.2428  868.9404  737.0363  675.4235
459.8000 1754.5717 1242.7471 1000.6085  863.2171  732.1818  670.9748
460.0000 1744.5758 1235.6671  994.9079  858.2993  728.0105  667.1522
460.2000 1735.6247 1229.3271  989.8032  853.8955  724.2752  663.7291
460.4000 1730.0175 1225.3556  986.6055  851.1369  721.9353  661.5849
460.6000 1722.9337 1220.3382  982.5657  847.6518  718.9793  658.8759
460.8000 1714.5008 1214.3652  977.7565  843.5029  715.4602  655.6510
461.0000 1703.4685 1206.5512  971.4650  838.0752  710.8564  651.4321
461.2000 1700.6885 1204.5821  969.8796  836.7075  709.6963  650.3690
461.4000 1696.6281 1201.7062  967.5640  834.7099  708.0020  648.8163
461.6000 1691.4241 1198.0202  964.5962  832.1496  705.8303  646.8262
461.8000 1685.8214 1194.0519  961.4011  829.3932  703.4923  644.6836
462.0000 1678.6356 1188.9623  957.3031  825.8579  700.4937  641.9357
462.2000 1671.1811 1183.6823  953.0519  822.1904  697.3829  639.0849
462.4000 1660.5458 1176.1495  946.9868  816.9581  692.9448  635.0179
462.6000 1653.5474 1171.1926  942.9957  813.5150  690.0244  632.3416
462.8000 1652.7109 1170.6000  942.5186  813.1034  689.6753  632.0217
463.0000 1647.1434 1166.6567  939.3436  810.3643  687.3520  629.8926
463.2000 1643.9668 1164.4067  937.5320  808.8015  686.0264  628.6778
463.4000 1640.4749 1161.9334  935.5406  807.0835  684.5692  627.3424
463.6000 1634.7875 1157.9050  932.2971  804.2854  682.1959  625.1675
463.8000 1629.1766 1153.9309  929.0973  801.5250  679.8545  623.0218
464.0000 1621.5185 1148.5068  924.7300  797.7574  676.6588  620.0932
464.2000 1616.2621 1144.7837  921.7323  795.1713  674.4653  618.0831
464.4000 1611.8870 1141.6848  919.2373  793.0188  672.6395  616.4100
464.6000 1604.9114 1136.7441  915.2592  789.5870  669.7286  613.7424
464.8000 1601.1417 1134.0741  913.1094  787.7324  668.1555  612.3008
465.0000 1598.3769 1132.1158  911.5327  786.3721  667.0018  611.2435
465.2000 1595.4967 1130.0757  909.8901  784.9551  665.7999  610.1421
465.4000 1591.0903 1126.9547  907.3772  782.7872  663.9611  608.4570
465.6000 1587.9491 1124.7299  905.5859  781.2418  662.6503  607.2558
465.8000 1579.7677 1118.9351  900.9201  777.2167  659.2362  604.1271
466.0000 1576.9976 1116.9730  899.3404  775.8539  658.0802  603.0678
466.2000 1569.8277 1111.8946  895.2515  772.3264  655.0882  600.3259
466.4000 1565.7725 1109.0223  892.9388  770.3313  653.3960  598.7751
466.6000 1558.8705 1104.1338  889.0027  766.9357  650.5158  596.1357
466.8000 1560.5309 1105.3098  889.9496  767.7525  651.2086  596.7706
467.0000 1552.7095 1099.7700  885.4892  763.9046  647.9448  593.7796
467.2000 1551.1237 1098.6468  884.5848  763.1244  647.2831  593.1732
467.4000 1544.2666 1093.7899  880.6743  759.7508  644.4216  590.5509
467.6000 1543.3821 1093.1635  880.1699  759.3157  644.0525  590.2127
467.8000 1544.8549 1094.2066  881.0098  760.0402  644.6671  590.7759
468.0000 1537.1262 1088.7324  876.6022  756.2379  641.4419  587.8203
468.2000 1529.4617 1083.3038  872.2313  752.4671  638.2435  584.8893
468.4000 1525.3315 1080.3783  869.8759  750.4351  636.5200  583.3098
468.6000 1520.4669 1076.9328  867.1016  748.0418  634.4900  581.4495
468.8000 1514.2562 1072.5338  863.5598  744.9862  631.8982  579.0745
469.0000 1506.6323 1067.1339  859.2120  741.2354  628.7168  576.1590
469.2000 1497.5340 1060.6897  854.0234  736.7593  624.9201  572.6797
469.4000 1488.6496 1054.3969  848.9567  732.3883  621.2126  569.2821
469.6000 1486.3856 1052.7933  847.6655  731.2744  620.2679  568.4163
469.8000 1480.9426 1048.9381  844.5615  728.5966  617.9965  566.3349
470.0000 1480.5373 1048.6510  844.3303  728.3972  617.8274  566.1799
470.2000 1472.3357 1042.8419  839.6531  724.3621  614.4049  563.0434
470.4000 1471.2301 1042.0589  839.0226  723.8182  613.9435  562.6207
470.6000 1466.9501 1039.0273  836.5817  721.7125  612.1574  560.9839
470.8000 1459.1348 1033.4919  832.1248  717.8676  608.8961  557.9952
471.0000 1456.3888 1031.5469  830.5588  716.5166  607.7502  556.9451
471.2000 1446.8974 1024.8242  825.1460  711.8470  603.7895  553.3155
471.4000 1445.2951 1023.6893  824.2322  711.0587  603.1208  552.7027
471.6000 1437.5095 1018.1749  819.7922  707.2283  599.8719  549.7254
471.8000 1428.1210 1011.5251  814.4380  702.6093  595.9541  546.1351
472.0000 1426.6470 1010.4811  813.5975  701.8842  595.3390  545.5714
472.2000 1417.6297 1004.0942  808.4550  697.4478  591.5761  542.1230
472.4000 1411.2710  999.5904  804.8287  694.3194  588.9226  539.6914
472.6000 1405.9435  995.8170  801.7905  691.6984  586.6994  537.6541
472.8000 1402.7666  993.5668  799.9788  690.1354  585.3737  536.4392
473.0000 1399.4108  991.1899  798.0650  688.4844  583.9733  535.1559
473.2000 1391.9635  985.9150  793.8179  684.8205  580.8656  532.3079
473.4000 1388.7057  983.6076  791.9600  683.2177  579.5061  531.0621
473.6000 1380.6649  977.9123  787.3745  679.2618  576.1507  527.9871
473.8000 1373.6663  972.9553  783.3833  675.8186  573.2302  525.3108
474.0000 1366.0946  967.5924  779.0653  672.0935  570.0705  522.4153
474.2000 1356.1601  960.5558  773.3997  667.2059  565.9248  518.6161
474.4000 1346.3204  953.5864  767.7883  662.3649  561.8187  514.8533
474.6000 1338.7081  948.1948  763.4471  658.6198  558.6421  511.9422
474.8000 1333.3650  944.4102  760.4000  655.9911  556.4125  509.8989
475.0000 1325.2070  938.6320  755.7476  651.9775  553.0081  506.7792
475.2000 1317.0241  932.8362  751.0810  647.9517  549.5934  503.6500
475.4000 1312.2029  929.4213  748.3315  645.5797  547.5815  501.8062
475.6000 1302.8878  922.8236  743.0193  640.9969  543.6944  498.2440
475.8000 1291.1390  914.5020  736.3191  635.2167  538.7916  493.7511
476.0000 1284.3268  909.6770  732.4342  631.8652  535.9489  491.1460
476.2000 1277.4771  904.8254  728.5279  628.4953  533.0905  488.5266
476.4000 1268.0857  898.1735  723.1721  623.8749  529.1714  484.9351
476.6000 1257.8837  890.9475  717.3540  618.8557  524.9141  481.0337
476.8000 1251.3464  886.3172  713.6259  615.6395  522.1861  478.5338
477.0000 1244.3049  881.3298  709.6102  612.1752  519.2477  475.8410
477.2000 1235.9497  875.4119  704.8454  608.0646  515.7611  472.6459
477.4000 1227.9514  869.7468  700.2841  604.1296  512.4234  469.5872
477.6000 1220.5916  864.5339  696.0868  600.5087  509.3522  466.7727
477.8000 1214.5659  860.2659  692.6504  597.5441  506.8376  464.4684
478.0000 1202.7414  851.8907  685.9071  591.7267  501.9033  459.9465
478.2000 1196.7015  847.6128  682.4627  588.7552  499.3829  457.6368
478.4000 1184.8698  839.2325  675.7152  582.9342  494.4455  453.1121
478.6000 1180.3938  836.0622  673.1626  580.7321  492.5777  451.4005
478.8000 1175.5766  832.6502  670.4154  578.3621  490.5674  449.5583
479.0000 1166.4482  826.1846  665.2096  573.8711  486.7582  446.0675
479.2000 1157.4280  819.7957  660.0655  569.4334  482.9941  442.6180
479.4000 1148.0522  813.1549  654.7186  564.8206  479.0815  439.0325
479.6000 1139.9033  807.3831  650.0714  560.8115  475.6810  435.9163
479.8000 1131.3523  801.3265  645.1949  556.6046  472.1127  432.6462
480.0000 1123.4729  795.7456  640.7014  552.7281  468.8246  429.6331
480.2000 1114.8016  789.6038  635.7563  548.4619  465.2061  426.3170
480.4000 1109.9337  786.1559  632.9802  546.0670  463.1747  424.4555
480.6000 1102.8622  781.1472  628.9474  542.5880  460.2238  421.7512
480.8000 1091.4257  773.0469  622.4253  536.9614  455.4513  417.3777
481.0000 1084.2950  767.9962  618.3587  533.4532  452.4757  414.6508
481.2000 1073.3559  760.2482  612.1203  528.0714  447.9108  410.4675
481.4000 1065.7452  754.8576  607.7801  524.3271  444.7349  407.5571
481.6000 1060.0858  750.8491  604.5526  521.5428  442.3732  405.3928
481.8000 1052.3585  745.3759  600.1458  517.7411  439.1486  402.4378
482.0000 1046.1427  740.9733  596.6010  514.6830  436.5548  400.0608
482.2000 1034.5355  732.7521  589.9816  508.9725  431.7111  395.6220
482.4000 1028.0066  728.1277  586.2582  505.7604  428.9866  393.1253
482.6000 1019.2350  721.9149  581.2559  501.4449  425.3262  389.7709
482.8000 1011.6328  716.5303  576.9205  497.7048  422.1538  386.8637
483.0000 1003.7788  710.9674  572.4415  493.8408  418.8763  383.8602
483.2000  995.3803  705.0188  567.6519  489.7088  415.3716  380.6485
483.4000  985.1002  697.7375  561.7893  484.6512  411.0818  376.7172
483.6000  976.4657  691.6217  556.8651  480.4032  407.4786  373.4152
483.8000  971.4145  688.0440  553.9845  477.9181  405.3707  371.4836
484.0000  962.1708  681.4968  548.7130  473.3704  401.5133  367.9487
484.2000  956.8384  677.7199  545.6720  470.7469  399.2881  365.9095
484.4000  947.1777  670.8773  540.1626  465.9940  395.2567  362.2151
484.6000  940.1496  665.8994  536.1545  462.5363  392.3239  359.5274
484.8000  936.7006  663.4565  534.1876  460.8395  390.8846  358.2085
485.0000  929.0646  658.0480  529.8330  457.0828  387.6982  355.2884
485.2000  920.8279  652.2140  525.1357  453.0304  384.2610  352.1385
485.4000  911.9620  645.9343  520.0795  448.6686  380.5612  348.7481
485.6000  906.4989  642.0649  516.9640  445.9808  378.2815  346.6589
485.8000  899.5096  637.1144  512.9781  442.5422  375.3649  343.9861
486.0000  891.3491  631.3344  508.3243  438.5274  371.9595  340.8654
486.2000  882.9311  625.3720  503.5236  434.3859  368.4466  337.6462
486.4000  873.3195  618.5642  498.0423  429.6572  364.4357  333.9706
486.6000  867.1014  614.1600  494.4962  426.5980  361.8409  331.5927
486.8000  859.6264  608.8655  490.2333  422.9204  358.7216  328.7341
487.0000  853.6244  604.6144  486.8104  419.9675  356.2170  326.4389
487.2000  845.2344  598.6718  482.0257  415.8398  352.7158  323.2304
487.4000  838.4624  593.8753  478.1638  412.5081  349.8899  320.6407
487.6000  833.9555  590.6831  475.5935  410.2908  348.0092  318.9172
487.8000  827.1507  585.8633  471.7129  406.9430  345.1695  316.3150
488.0000  821.4111  581.7980  468.4396  404.1192  342.7744  314.1200
488.2000  813.5813  576.2522  463.9744  400.2671  339.5070  311.1258
488.4000  808.6063  572.7285  461.1372  397.8195  337.4310  309.2233
488.6000  804.2274  569.6269  458.6400  395.6651  335.6036  307.5487
488.8000  797.7800  565.0603  454.9631  392.4931  332.9132  305.0832
489.0000  792.5375  561.3471  451.9734  389.9139  330.7254  303.0783
489.2000  786.3022  556.9307  448.4175  386.8463  328.1235  300.6939
489.4000  776.8553  550.2396  443.0301  382.1986  324.1813  297.0812
489.6000  771.7672  546.6357  440.1284  379.6953  322.0580  295.1355
489.8000  766.2757  542.7461  436.9966  376.9936  319.7664  293.0354
490.0000  760.3921  538.5788  433.6413  374.0990  317.3112  290.7855
490.2000  754.0086  534.0574  430.0009  370.9584  314.6474  288.3443
490.4000  749.2453  530.6836  427.2845  368.6150  312.6597  286.5228
490.6000  746.2842  528.5863  425.5958  367.1581  311.4240  285.3904
490.8000  743.3547  526.5113  423.9251  365.7169  310.2015  284.2701
491.0000  734.0044  519.8886  418.5927  361.1167  306.2996  280.6944
491.2000  727.0418  514.9571  414.6221  357.6912  303.3941  278.0318
491.4000  722.3810  511.6559  411.9641  355.3982  301.4492  276.2494
491.6000  715.7814  506.9814  408.2004  352.1513  298.6952  273.7256
491.8000  712.3967  504.5841  406.2702  350.4861  297.2827  272.4313
492.0000  702.7553  497.7551  400.7718  345.7427  293.2594  268.7442
492.2000  701.8582  497.1197  400.2602  345.3013  292.8850  268.4012
492.4000  696.4453  493.2858  397.1733  342.6383  290.6262  266.3312
492.6000  691.2602  489.6133  394.2163  340.0873  288.4625  264.3483
492.8000  685.9687  485.8654  391.1986  337.4840  286.2543  262.3248
493.0000  681.7103  482.8492  388.7702  335.3890  284.4773  260.6963
493.2000  678.1541  480.3303  386.7421  333.6394  282.9933  259.3364
493.4000  674.4585  477.7128  384.6345  331.8212  281.4512  257.9231
493.6000  671.5295  475.6382  382.9642  330.3802  280.2289  256.8030
493.8000  665.1398  471.1124  379.3202  327.2366  277.5625  254.3595
494.0000  660.8174  468.0510  376.8552  325.1100  275.7587  252.7066
494.2000  658.8990  466.6921  375.7612  324.1662  274.9582  251.9729
494.4000  653.1063  462.5892  372.4577  321.3163  272.5409  249.7577
494.6000  651.9251  461.7526  371.7841  320.7352  272.0480  249.3060
494.8000  647.9405  458.9304  369.5117  318.7749  270.3852  247.7823
495.0000  641.8502  454.6167  366.0385  315.7785  267.8437  245.4532
495.2000  634.9208  449.7086  362.0867  312.3694  264.9521  242.8033
495.4000  630.9800  446.9174  359.8394  310.4306  263.3076  241.2963
495.6000  626.7346  443.9104  357.4183  308.3419  261.5360  239.6728
495.8000  622.7130  441.0619  355.1248  306.3634  259.8578  238.1349
496.0000  616.7596  436.8452  351.7296  303.4344  257.3734  235.8582
496.2000  612.2514  433.6521  349.1587  301.2164  255.4921  234.1342
496.4000  612.4017  433.7586  349.2444  301.2904  255.5549  234.1917
496.6000  609.5372  431.7296  347.6108  299.8811  254.3595  233.0962
496.8000  603.1790  427.2262  343.9848  296.7530  251.7063  230.6648
497.0000  597.6856  423.3353  340.8520  294.0504  249.4139  228.5640
497.2000  592.7795  419.8603  338.0541  291.6366  247.3665  226.6878
497.4000  589.6544  417.6468  336.2719  290.0992  246.0625  225.4928
497.6000  586.2254  415.2181  334.3164  288.4122  244.6315  224.1815
497.8000  585.1721  414.4720  333.7157  287.8939  244.1920  223.7787
498.0000  582.0357  412.2506  331.9271  286.3509  242.8832  222.5793
498.2000  579.3972  410.3817  330.4224  285.0528  241.7821  221.5703
498.4000  573.9018  406.4894  327.2884  282.3491  239.4889  219.4687
498.6000  570.5764  404.1340  325.3920  280.7131  238.1012  218.1970
498.8000  566.4080  401.1816  323.0148  278.6624  236.3618  216.6030
499.0000  563.4349  399.0758  321.3193  277.1996  235.1211  215.4660
499.2000  559.5162  396.3002  319.0845  275.2717  233.4858  213.9675
499.4000  556.4357  394.1183  317.3277  273.7562  232.2003  212.7894
499.6000  553.3953  391.9649  315.5939  272.2604  230.9316  211.6267
499.8000  551.6524  390.7304  314.5999  271.4029  230.2042  210.9602
500.0000  547.2584  387.6182  312.0941  269.2411  228.3706  209.2799
500.2000  545.9104  386.6634  311.3253  268.5779  227.8081  208.7644
500.4000  545.0622  386.0626  310.8416  268.1606  227.4542  208.4400
500.6000  540.6377  382.9287  308.3183  265.9838  225.6078  206.7480
500.8000  536.0831  379.7028  305.7209  263.7431  223.7072  205.0063
501.0000  533.6312  377.9661  304.3226  262.5367  222.6840  204.0686
501.2000  530.0461  375.4268  302.2781  260.7730  221.1879  202.6977
501.4000  527.1308  373.3619  300.6155  259.3387  219.9714  201.5828
501.6000  524.7358  371.6656  299.2497  258.1604  218.9719  200.6669
501.8000  522.4945  370.0781  297.9715  257.0577  218.0367  199.8098
502.0000  520.4641  368.6399  296.8136  256.0588  217.1894  199.0333
502.2000  517.8658  366.7996  295.3318  254.7805  216.1051  198.0397
502.4000  512.9378  363.3092  292.5215  252.3560  214.0487  196.1552
502.6000  510.7044  361.7273  291.2478  251.2572  213.1167  195.3011
502.8000  508.7777  360.3626  290.1490  250.3093  212.3127  194.5643
503.0000  506.4906  358.7427  288.8447  249.1841  211.3582  193.6897
503.2000  502.4875  355.9073  286.5618  247.2146  209.6877  192.1588
503.4000  501.6244  355.2960  286.0696  246.7900  209.3276  191.8288
503.6000  496.4379  351.6225  283.1118  244.2383  207.1633  189.8454
503.8000  493.1323  349.2811  281.2266  242.6120  205.7838  188.5812
504.0000  490.3009  347.2756  279.6119  241.2190  204.6023  187.4985
504.2000  488.8254  346.2306  278.7705  240.4931  203.9866  186.9342
504.4000  484.3000  343.0253  276.1897  238.2667  202.0981  185.2036
504.6000  483.7688  342.6490  275.8868  238.0054  201.8764  185.0005
504.8000  479.7997  339.8377  273.6232  236.0526  200.2201  183.4827
505.0000  477.8571  338.4618  272.5154  235.0969  199.4095  182.7398
505.2000  474.5575  336.1247  270.6337  233.4736  198.0326  181.4780
505.4000  472.9557  334.9902  269.7202  232.6855  197.3642  180.8654
505.6000  469.3205  332.4154  267.6471  230.8971  195.8472  179.4753
505.8000  463.0299  327.9599  264.0597  227.8022  193.2221  177.0697
506.0000  459.2687  325.2958  261.9147  225.9518  191.6526  175.6313
506.2000  456.8580  323.5883  260.5399  224.7657  190.6466  174.7094
506.4000  453.9319  321.5158  258.8712  223.3262  189.4255  173.5904
506.6000  450.7709  319.2769  257.0685  221.7710  188.1064  172.3816
506.8000  447.0051  316.6096  254.9209  219.9183  186.5350  170.9415
507.0000  443.4543  314.0947  252.8960  218.1714  185.0532  169.5836
507.2000  442.3458  313.3095  252.2638  217.6260  184.5907  169.1597
507.4000  437.4688  309.8552  249.4825  215.2266  182.5555  167.2947
507.6000  433.6111  307.1228  247.2826  213.3287  180.9457  165.8195
507.8000  432.7293  306.4982  246.7797  212.8949  180.5777  165.4822
508.0000  429.2620  304.0424  244.8023  211.1890  179.1308  164.1563
508.2000  426.6909  302.2213  243.3360  209.9241  178.0579  163.1731
508.4000  422.6406  299.3524  241.0262  207.9314  176.3677  161.6241
508.6000  419.2444  296.9470  239.0894  206.2606  174.9505  160.3254
508.8000  416.7657  295.1914  237.6758  205.0411  173.9161  159.3775
509.0000  412.9286  292.4735  235.4876  203.1533  172.3149  157.9101
509.2000  409.5050  290.0487  233.5351  201.4689  170.8862  156.6009
509.4000  407.3172  288.4991  232.2875  200.3926  169.9733  155.7643
509.6000  402.7854  285.2893  229.7031  198.1630  168.0821  154.0312
509.8000  402.8335  285.3233  229.7305  198.1867  168.1022  154.0496
510.0000  398.8864  282.5276  227.4795  196.2448  166.4551  152.5402
510.2000  396.9915  281.1855  226.3989  195.3125  165.6643  151.8156
510.4000  397.0809  281.2487  226.4498  195.3565  165.7016  151.8497
510.6000  393.5645  278.7581  224.4445  193.6265  164.2342  150.5050
510.8000  391.4766  277.2793  223.2538  192.5993  163.3630  149.7066
511.0000  387.9442  274.7774  221.2393  190.8614  161.8889  148.3557
511.2000  386.5202  273.7688  220.4273  190.1609  161.2947  147.8112
511.4000  382.7750  271.1160  218.2914  188.3183  159.7318  146.3789
511.6000  377.7812  267.5790  215.4435  185.8614  157.6479  144.4692
511.8000  374.6596  265.3680  213.6633  184.3256  156.3452  143.2755
512.0000  373.5498  264.5819  213.0304  183.7796  155.8821  142.8511
512.2000  369.5373  261.7399  210.7421  181.8056  154.2077  141.3167
512.4000  366.2269  259.3952  208.8543  180.1769  152.8263  140.0507
512.6000  362.2794  256.5992  206.6030  178.2348  151.1790  138.5411
512.8000  359.8308  254.8649  205.2066  177.0302  150.1572  137.6048
513.0000  356.8997  252.7888  203.5351  175.5881  148.9340  136.4838
513.2000  353.1399  250.1258  201.3909  173.7384  147.3651  135.0461
513.4000  348.6504  246.9459  198.8306  171.5296  145.4916  133.3292
513.6000  345.9698  245.0472  197.3019  170.2108  144.3730  132.3041
513.8000  344.4074  243.9406  196.4109  169.4421  143.7210  131.7066
514.0000  342.6560  242.7002  195.4121  168.5805  142.9902  131.0369
514.2000  338.9019  240.0411  193.2712  166.7335  141.4236  129.6012
514.4000  336.0593  238.0278  191.6501  165.3350  140.2374  128.5142
514.6000  333.2672  236.0501  190.0577  163.9613  139.0722  127.4464
514.8000  328.7899  232.8789  187.5044  161.7586  137.2038  125.7342
515.0000  326.4815  231.2439  186.1880  160.6229  136.2406  124.8515
515.2000  323.2515  228.9561  184.3459  159.0338  134.8927  123.6163
515.4000  322.0595  228.1118  183.6662  158.4474  134.3953  123.1604
515.6000  320.7620  227.1928  182.9262  157.8090  133.8538  122.6642
515.8000  317.8196  225.1087  181.2482  156.3614  132.6259  121.5390
516.0000  315.1112  223.1904  179.7037  155.0290  131.4957  120.5033
516.2000  313.6510  222.1562  178.8709  154.3106  130.8864  119.9449
516.4000  311.5984  220.7023  177.7003  153.3007  130.0298  119.1599
516.6000  308.8742  218.7728  176.1468  151.9604  128.8930  118.1182
516.8000  306.0758  216.7907  174.5509  150.5837  127.7253  117.0480
517.0000  304.1538  215.4293  173.4548  149.6381  126.9232  116.3130
517.2000  299.1539  211.8880  170.6034  147.1782  124.8368  114.4010
517.4000  297.2223  210.5199  169.5019  146.2279  124.0307  113.6623
517.6000  294.5945  208.6586  168.0032  144.9351  122.9341  112.6574
517.8000  292.6380  207.2728  166.8875  143.9725  122.1177  111.9092
518.0000  290.0961  205.4724  165.4379  142.7220  121.0569  110.9371
518.2000  288.0285  204.0080  164.2588  141.7047  120.1941  110.1465
518.4000  287.1399  203.3786  163.7520  141.2676  119.8233  109.8066
518.6000  284.2929  201.3621  162.1284  139.8669  118.6353  108.7179
518.8000  279.7470  198.1422  159.5359  137.6304  116.7383  106.9795
519.0000  276.9852  196.1861  157.9609  136.2716  115.5858  105.9233
519.2000  273.3232  193.5923  155.8725  134.4700  114.0576  104.5229
519.4000  270.9639  191.9213  154.5271  133.3093  113.0731  103.6207
519.6000  269.4184  190.8266  153.6457  132.5489  112.4282  103.0297
519.8000  267.2447  189.2870  152.4060  131.4795  111.5211  102.1984
520.0000  264.5780  187.3982  150.8852  130.1675  110.4082  101.1786
520.2000  263.6552  186.7446  150.3590  129.7135  110.0232  100.8257
520.4000  259.3271  183.6791  147.8908  127.5842  108.2171   99.1706
520.6000  257.1428  182.1319  146.6451  126.5095  107.3056   98.3353
520.8000  254.4299  180.2104  145.0979  125.1748  106.1735   97.2978
521.0000  255.3865  180.8880  145.6435  125.6455  106.5727   97.6637
521.2000  251.5246  178.1526  143.4411  123.7455  104.9611   96.1868
521.4000  249.5030  176.7207  142.2882  122.7509  104.1175   95.4137
521.6000  247.5878  175.3642  141.1960  121.8087  103.3183   94.6813
521.8000  244.7089  173.3251  139.5541  120.3923  102.1169   93.5804
522.0000  243.6703  172.5894  138.9619  119.8813  101.6835   93.1832
522.2000  240.3764  170.2564  137.0834  118.2608  100.3089   91.9236
522.4000  237.3069  168.0823  135.3329  116.7506   99.0280   90.7497
522.6000  232.7552  164.8584  132.7371  114.5113   97.1286   89.0091
522.8000  231.7074  164.1162  132.1396  113.9958   96.6914   88.6084
523.0000  230.1275  162.9972  131.2386  113.2185   96.0321   88.0042
523.2000  229.6901  162.6874  130.9892  113.0033   95.8496   87.8370
523.4000  227.4775  161.1202  129.7273  111.9148   94.9262   86.9908
523.6000  224.9032  159.2969  128.2593  110.6483   93.8520   86.0064
523.8000  222.1008  157.3119  126.6611  109.2695   92.6825   84.9347
524.0000  219.2916  155.3222  125.0590  107.8874   91.5102   83.8604
524.2000  218.7975  154.9722  124.7772  107.6443   91.3041   83.6715
524.4000  217.8373  154.2922  124.2297  107.1720   90.9034   83.3043
524.6000  217.1332  153.7935  123.8281  106.8256   90.6096   83.0350
524.8000  214.0330  151.5976  122.0601  105.3003   89.3158   81.8495
525.0000  212.1646  150.2743  120.9946  104.3811   88.5362   81.1350
525.2000  210.0871  148.8028  119.8098  103.3590   87.6692   80.3405
525.4000  208.5479  147.7126  118.9320  102.6017   87.0269   79.7519
525.6000  206.6112  146.3409  117.8276  101.6489   86.2188   79.0113
525.8000  203.3985  144.0653  115.9954  100.0683   84.8781   77.7827
526.0000  202.6566  143.5398  115.5723   99.7033   84.5685   77.4989
526.2000  200.8662  142.2717  114.5513   98.8225   83.8214   76.8143
526.4000  200.0627  141.7026  114.0930   98.4272   83.4860   76.5070
526.6000  198.2103  140.3906  113.0367   97.5158   82.7131   75.7986
526.8000  196.4112  139.1162  112.0106   96.6307   81.9623   75.1106
527.0000  194.7747  137.9572  111.0774   95.8256   81.2794   74.4848
527.2000  192.5443  136.3774  109.8054   94.7283   80.3486   73.6319
527.4000  190.2581  134.7580  108.5016   93.6035   79.3946   72.7576
527.6000  189.4047  134.1537  108.0150   93.1837   79.0385   72.4312
527.8000  187.6958  132.9432  107.0404   92.3429   78.3254   71.7777
528.0000  185.8991  131.6706  106.0157   91.4589   77.5756   71.0906
528.2000  184.0609  130.3687  104.9675   90.5546   76.8085   70.3877
528.4000  181.5607  128.5978  103.5416   89.3245   75.7652   69.4316
528.6000  180.8210  128.0739  103.1198   88.9606   75.4565   69.1487
528.8000  177.3938  125.6464  101.1653   87.2745   74.0263   67.8381
529.0000  178.0589  126.1175  101.5446   87.6017   74.3039   68.0924
529.2000  176.6714  125.1347  100.7533   86.9191   73.7249   67.5618
529.4000  176.0893  124.7224  100.4213   86.6327   73.4819   67.3392
529.6000  174.4730  123.5776   99.4996   85.8375   72.8075   66.7211
529.8000  172.5842  122.2398   98.4224   84.9082   72.0193   65.9988
530.0000  169.7602  120.2396   96.8119   83.5189   70.8408   64.9189
530.2000  167.6845  118.7694   95.6282   82.4977   69.9747   64.1251
530.4000  167.0019  118.2859   95.2389   82.1618   69.6898   63.8640
530.6000  164.8000  116.7264   93.9832   81.0786   68.7710   63.0220
530.8000  163.8946  116.0850   93.4668   80.6331   68.3931   62.6758
531.0000  161.2793  114.2327   91.9754   79.3465   67.3018   61.6757
531.2000  159.8598  113.2272   91.1659   78.6481   66.7094   61.1328
531.4000  159.6427  113.0734   91.0420   78.5413   66.6188   61.0498
531.6000  158.6936  112.4012   90.5008   78.0743   66.2227   60.6868
531.8000  158.1693  112.0298   90.2018   77.8164   66.0039   60.4863
532.0000  157.7328  111.7207   89.9529   77.6016   65.8218   60.3194
532.2000  156.1013  110.5651   89.0224   76.7990   65.1410   59.6955
532.4000  154.9283  109.7343   88.3535   76.2219   64.6515   59.2469
532.6000  154.0708  109.1270   87.8645   75.8000   64.2937   58.9190
532.8000  152.6221  108.1008   87.0383   75.0873   63.6891   58.3650
533.0000  151.0649  106.9979   86.1503   74.3212   63.0393   57.7695
533.2000  150.9110  106.8889   86.0625   74.2454   62.9751   57.7107
533.4000  149.5295  105.9104   85.2747   73.5658   62.3986   57.1824
533.6000  148.3910  105.1040   84.6254   73.0057   61.9235   56.7470
533.8000  146.4701  103.7434   83.5299   72.0606   61.1219   56.0124
534.0000  145.5866  103.1176   83.0261   71.6259   60.7532   55.6745
534.2000  143.9398  101.9512   82.0869   70.8157   60.0660   55.0447
534.4000  141.2557  100.0501   80.5562   69.4952   58.9459   54.0183
534.6000  141.2148  100.0212   80.5329   69.4751   58.9289   54.0027
534.8000  139.9093   99.0965   79.7884   68.8328   58.3841   53.5034
535.0000  139.3383   98.6920   79.4627   68.5519   58.1458   53.2851
535.2000  139.2211   98.6090   79.3959   68.4942   58.0969   53.2402
535.4000  137.0847   97.0958   78.1776   67.4432   57.2054   52.4233
535.6000  136.5069   96.6866   77.8481   67.1589   56.9643   52.2023
535.8000  134.1019   94.9831   76.4765   65.9757   55.9606   51.2826
536.0000  132.9895   94.1952   75.8421   65.4284   55.4964   50.8572
536.2000  131.8248   93.3703   75.1779   64.8554   55.0104   50.4118
536.4000  130.1159   92.1599   74.2033   64.0146   54.2973   49.7583
536.6000  128.7128   91.1661   73.4031   63.3243   53.7118   49.2217
536.8000  128.2312   90.8250   73.1285   63.0874   53.5108   49.0375
537.0000  128.7781   91.2124   73.4404   63.3565   53.7390   49.2467
537.2000  126.6064   89.6742   72.2019   62.2880   52.8328   48.4162
537.4000  126.3680   89.5053   72.0659   62.1707   52.7333   48.3250
537.6000  125.7240   89.0491   71.6987   61.8539   52.4645   48.0788
537.8000  124.1403   87.9274   70.7955   61.0747   51.8037   47.4731
538.0000  123.7884   87.6782   70.5948   60.9016   51.6568   47.3385
538.2000  121.4696   86.0358   69.2725   59.7608   50.6892   46.4518
538.4000  120.4942   85.3449   68.7162   59.2809   50.2822   46.0788
538.6000  120.0798   85.0514   68.4799   59.0770   50.1092   45.9203
538.8000  118.9179   84.2285   67.8173   58.5054   49.6244   45.4760
539.0000  118.1355   83.6743   67.3711   58.1205   49.2979   45.1768
539.2000  116.4043   82.4481   66.3838   57.2688   48.5754   44.5148
539.4000  115.6250   81.8961   65.9394   56.8854   48.2502   44.2167
539.6000  114.7501   81.2764   65.4404   56.4549   47.8851   43.8822
539.8000  114.2845   80.9467   65.1749   56.2259   47.6909   43.7041
540.0000  112.4555   79.6512   64.1319   55.3260   46.9276   43.0047
540.2000  111.9041   79.2606   63.8174   55.0547   46.6975   42.7938
540.4000  111.5722   79.0256   63.6281   54.8915   46.5590   42.6669
540.6000  109.7961   77.7676   62.6152   54.0177   45.8178   41.9877
540.8000  108.5206   76.8642   61.8878   53.3901   45.2856   41.4999
541.0000  107.5394   76.1692   61.3283   52.9074   44.8761   41.1247
541.2000  107.1308   75.8798   61.0952   52.7064   44.7056   40.9684
541.4000  106.5557   75.4725   60.7673   52.4235   44.4656   40.7485
541.6000  106.8070   75.6504   60.9106   52.5471   44.5705   40.8446
541.8000  105.5220   74.7403   60.1778   51.9149   44.0343   40.3532
542.0000  104.5483   74.0506   59.6225   51.4359   43.6280   39.9809
542.2000  102.8591   72.8541   58.6591   50.6048   42.9230   39.3349
542.4000  102.5937   72.6662   58.5078   50.4742   42.8123   39.2334
542.6000  102.6555   72.7100   58.5431   50.5046   42.8381   39.2570
542.8000  101.8935   72.1702   58.1085   50.1297   42.5201   38.9656
543.0000  101.2064   71.6836   57.7166   49.7917   42.2334   38.7029
543.2000  100.4884   71.1750   57.3071   49.4384   41.9337   38.4283
543.4000   98.6728   69.8891   56.2718   48.5452   41.1761   37.7340
543.6000   98.2132   69.5635   56.0097   48.3191   40.9843   37.5582
543.8000   96.9799   68.6900   55.3063   47.7123   40.4697   37.0866
544.0000   96.3398   68.2366   54.9413   47.3974   40.2025   36.8418
544.2000   96.1173   68.0790   54.8144   47.2880   40.1097   36.7567
544.4000   95.8117   67.8626   54.6401   47.1376   39.9822   36.6398
544.6000   94.9804   67.2738   54.1661   46.7286   39.6353   36.3220
544.8000   94.1149   66.6607   53.6725   46.3028   39.2741   35.9910
545.0000   93.1399   65.9702   53.1164   45.8231   38.8672   35.6181
545.2000   92.6081   65.5934   52.8131   45.5615   38.6453   35.4147
545.4000   91.5685   64.8571   52.2203   45.0500   38.2115   35.0172
545.6000   90.4373   64.0559   51.5752   44.4935   37.7394   34.5846
545.8000   89.5312   63.4141   51.0584   44.0477   37.3613   34.2381
546.0000   89.1606   63.1517   50.8471   43.8654   37.2067   34.0964
546.2000   88.0816   62.3874   50.2317   43.3345   36.7564   33.6837
546.4000   87.5686   62.0240   49.9392   43.0821   36.5423   33.4875
546.6000   86.6497   61.3732   49.4151   42.6300   36.1589   33.1361
546.8000   85.1034   60.2779   48.5333   41.8693   35.5136   32.5448
547.0000   85.3390   60.4448   48.6677   41.9852   35.6119   32.6349
547.2000   85.3770   60.4718   48.6894   42.0039   35.6278   32.6495
547.4000   83.7682   59.3322   47.7719   41.2124   34.9564   32.0342
547.6000   82.7704   58.6255   47.2029   40.7215   34.5401   31.6527
547.8000   81.5668   57.7730   46.5164   40.1294   34.0378   31.1924
548.0000   80.8415   57.2593   46.1028   39.7725   33.7351   30.9150
548.2000   80.4328   56.9698   45.8697   39.5715   33.5646   30.7587
548.4000   79.7454   56.4829   45.4777   39.2333   33.2777   30.4959
548.6000   79.6067   56.3847   45.3986   39.1651   33.2199   30.4428
548.8000   77.9301   55.1972   44.4425   38.3402   32.5202   29.8017
549.0000   76.6377   54.2817   43.7054   37.7043   31.9808   29.3074
549.2000   75.9546   53.7979   43.3159   37.3683   31.6958   29.0462
549.4000   75.0814   53.1794   42.8179   36.9387   31.3314   28.7123
549.6000   73.9673   52.3904   42.1825   36.3905   30.8665   28.2862
549.8000   74.2641   52.6006   42.3518   36.5366   30.9904   28.3997
550.0000   73.1425   51.8062   41.7122   35.9848   30.5223   27.9708
