# Supplementary material for: Do Spectra Live in the Matrix? A Brief Tutorial on Applications of Factor Analysis to Resolving Spectral Datasets of Mixtures
Source: J Fluoresc. 2021 Aug 6;31(6):1599–616. doi: 10.1007/s10895-021-02753-w (PMC8547214; doi:10.1007/s10895-021-02753-w)
Supplement: Supplementary file 2 — (ZIP 654 KB) [file 10895_2021_2753_MOESM2_ESM.zip › Appendix_D/Pretreated_data/QUENCHING/Q_DCNA.txt]

390.0000    9.0577    5.8346    4.5619    3.9140    3.2403    2.9549
390.2000    9.0577    5.8346    4.5619    3.9140    3.2403    2.9549
390.4000    9.0577    5.8346    4.5619    3.9140    3.2403    2.9549
390.6000    9.0577    5.8346    4.5619    3.9140    3.2403    2.9549
390.8000    9.0577    5.8346    4.5619    3.9140    3.2403    2.9549
391.0000    9.0577    5.8346    4.5619    3.9140    3.2403    2.9549
391.2000    9.0577    5.8346    4.5619    3.9140    3.2403    2.9549
391.4000    9.0577    5.8346    4.5619    3.9140    3.2403    2.9549
391.6000    9.0577    5.8346    4.5619    3.9140    3.2403    2.9549
391.8000    9.0577    5.8346    4.5619    3.9140    3.2403    2.9549
392.0000    9.0577    5.8346    4.5619    3.9140    3.2403    2.9549
392.2000    9.0577    5.8346    4.5619    3.9140    3.2403    2.9549
392.4000    9.0577    5.8346    4.5619    3.9140    3.2403    2.9549
392.6000    9.0577    5.8346    4.5619    3.9140    3.2403    2.9549
392.8000    9.0577    5.8346    4.5619    3.9140    3.2403    2.9549
393.0000    9.0577    5.8346    4.5619    3.9140    3.2403    2.9549
393.2000    9.0577    5.8346    4.5619    3.9140    3.2403    2.9549
393.4000    9.0577    5.8346    4.5619    3.9140    3.2403    2.9549
393.6000    9.0577    5.8346    4.5619    3.9140    3.2403    2.9549
393.8000    9.0577    5.8346    4.5619    3.9140    3.2403    2.9549
394.0000    9.0577    5.8346    4.5619    3.9140    3.2403    2.9549
394.2000    9.0577    5.8346    4.5619    3.9140    3.2403    2.9549
394.4000    9.0577    5.8346    4.5619    3.9140    3.2403    2.9549
394.6000    9.0577    5.8346    4.5619    3.9140    3.2403    2.9549
394.8000    9.0577    5.8346    4.5619    3.9140    3.2403    2.9549
395.0000    9.0577    5.8346    4.5619    3.9140    3.2403    2.9549
395.2000    9.0577    5.8346    4.5619    3.9140    3.2403    2.9549
395.4000    9.0577    5.8346    4.5619    3.9140    3.2403    2.9549
395.6000    9.0577    5.8346    4.5619    3.9140    3.2403    2.9549
395.8000    9.0577    5.8346    4.5619    3.9140    3.2403    2.9549
396.0000    9.0577    5.8346    4.5619    3.9140    3.2403    2.9549
396.2000    9.0577    5.8346    4.5619    3.9140    3.2403    2.9549
396.4000    9.0577    5.8346    4.5619    3.9140    3.2403    2.9549
396.6000    9.0577    5.8346    4.5619    3.9140    3.2403    2.9549
396.8000    9.0577    5.8346    4.5619    3.9140    3.2403    2.9549
397.0000    9.0577    5.8346    4.5619    3.9140    3.2403    2.9549
397.2000    9.0577    5.8346    4.5619    3.9140    3.2403    2.9549
397.4000    9.0577    5.8346    4.5619    3.9140    3.2403    2.9549
397.6000    9.0577    5.8346    4.5619    3.9140    3.2403    2.9549
397.8000    9.0577    5.8346    4.5619    3.9140    3.2403    2.9549
398.0000    9.0577    5.8346    4.5619    3.9140    3.2403    2.9549
398.2000    9.0577    5.8346    4.5619    3.9140    3.2403    2.9549
398.4000    9.0577    5.8346    4.5619    3.9140    3.2403    2.9549
398.6000    9.0577    5.8346    4.5619    3.9140    3.2403    2.9549
398.8000    9.0577    5.8346    4.5619    3.9140    3.2403    2.9549
399.0000    9.0577    5.8346    4.5619    3.9140    3.2403    2.9549
399.2000    9.0577    5.8346    4.5619    3.9140    3.2403    2.9549
399.4000    9.0577    5.8346    4.5619    3.9140    3.2403    2.9549
399.6000    9.0577    5.8346    4.5619    3.9140    3.2403    2.9549
399.8000    9.0577    5.8346    4.5619    3.9140    3.2403    2.9549
400.0000    9.0577    5.8346    4.5619    3.9140    3.2403    2.9549
400.2000    9.0577    5.8346    4.5619    3.9140    3.2403    2.9549
400.4000    9.0577    5.8346    4.5619    3.9140    3.2403    2.9549
400.6000    9.0577    5.8346    4.5619    3.9140    3.2403    2.9549
400.8000    9.0577    5.8346    4.5619    3.9140    3.2403    2.9549
401.0000    9.0577    5.8346    4.5619    3.9140    3.2403    2.9549
401.2000    9.0577    5.8346    4.5619    3.9140    3.2403    2.9549
401.4000    9.0577    5.8346    4.5619    3.9140    3.2403    2.9549
401.6000    9.0577    5.8346    4.5619    3.9140    3.2403    2.9549
401.8000    9.0577    5.8346    4.5619    3.9140    3.2403    2.9549
402.0000    9.0577    5.8346    4.5619    3.9140    3.2403    2.9549
402.2000    9.0577    5.8346    4.5619    3.9140    3.2403    2.9549
402.4000    9.0577    5.8346    4.5619    3.9140    3.2403    2.9549
402.6000    9.0577    5.8346    4.5619    3.9140    3.2403    2.9549
402.8000    9.0577    5.8346    4.5619    3.9140    3.2403    2.9549
403.0000    9.0577    5.8346    4.5619    3.9140    3.2403    2.9549
403.2000    9.0577    5.8346    4.5619    3.9140    3.2403    2.9549
403.4000    9.0577    5.8346    4.5619    3.9140    3.2403    2.9549
403.6000    9.0577    5.8346    4.5619    3.9140    3.2403    2.9549
403.8000    9.0577    5.8346    4.5619    3.9140    3.2403    2.9549
404.0000    9.0577    5.8346    4.5619    3.9140    3.2403    2.9549
404.2000    9.0577    5.8346    4.5619    3.9140    3.2403    2.9549
404.4000    9.0577    5.8346    4.5619    3.9140    3.2403    2.9549
404.6000    9.0577    5.8346    4.5619    3.9140    3.2403    2.9549
404.8000    9.0577    5.8346    4.5619    3.9140    3.2403    2.9549
405.0000    9.0577    5.8346    4.5619    3.9140    3.2403    2.9549
405.2000    9.0577    5.8346    4.5619    3.9140    3.2403    2.9549
405.4000    9.0577    5.8346    4.5619    3.9140    3.2403    2.9549
405.6000    9.0577    5.8346    4.5619    3.9140    3.2403    2.9549
405.8000    9.0577    5.8346    4.5619    3.9140    3.2403    2.9549
406.0000    9.5145    6.1288    4.7919    4.1113    3.4037    3.1040
406.2000   10.0818    6.4942    5.0776    4.3565    3.6066    3.2890
406.4000   11.0263    7.1027    5.5534    4.7646    3.9446    3.5972
406.6000   11.3738    7.3265    5.7284    4.9148    4.0689    3.7105
406.8000   11.8018    7.6022    5.9439    5.0997    4.2220    3.8502
407.0000   12.4427    8.0151    6.2667    5.3766    4.4512    4.0592
407.2000   13.2090    8.5087    6.6527    5.7078    4.7254    4.3092
407.4000   13.9702    8.9990    7.0360    6.0367    4.9977    4.5576
407.6000   14.5608    9.3794    7.3335    6.2919    5.2090    4.7502
407.8000   15.6318   10.0693    7.8729    6.7547    5.5921    5.0996
408.0000   15.7202   10.1262    7.9174    6.7929    5.6237    5.1285
408.2000   16.6679   10.7367    8.3947    7.2024    5.9628    5.4377
408.4000   17.8297   11.4851    8.9798    7.7044    6.3784    5.8167
408.6000   18.6006   11.9817    9.3681    8.0375    6.6542    6.0682
408.8000   19.9013   12.8196   10.0232    8.5996    7.1195    6.4925
409.0000   20.6081   13.2749   10.3792    8.9050    7.3723    6.7231
409.2000   21.5047   13.8524   10.8308    9.2925    7.6931    7.0156
409.4000   22.7744   14.6703   11.4702    9.8411    8.1473    7.4298
409.6000   23.7690   15.3110   11.9712   10.2709    8.5031    7.7543
409.8000   24.7116   15.9182   12.4459   10.6782    8.8403    8.0618
410.0000   25.7810   16.6070   12.9845   11.1403    9.2229    8.4107
410.2000   28.0855   18.0915   14.1452   12.1361   10.0473    9.1625
410.4000   29.6044   19.0699   14.9101   12.7924   10.5907    9.6580
410.6000   31.3982   20.2254   15.8136   13.5676   11.2324   10.2432
410.8000   33.5336   21.6009   16.8891   14.4903   11.9963   10.9399
411.0000   35.5540   22.9023   17.9066   15.3633   12.7191   11.5990
411.2000   37.6892   24.2777   18.9820   16.2860   13.4829   12.2955
411.4000   39.5081   25.4494   19.8981   17.0719   14.1336   12.8889
411.6000   41.4225   26.6826   20.8623   17.8992   14.8185   13.5135
411.8000   43.8903   28.2723   22.1052   18.9656   15.7013   14.3186
412.0000   46.2053   29.7635   23.2711   19.9659   16.5295   15.0738
412.2000   49.8776   32.1290   25.1207   21.5527   17.8432   16.2718
412.4000   52.7206   33.9603   26.5525   22.7812   18.8602   17.1993
412.6000   56.4171   36.3415   28.4143   24.3785   20.1827   18.4053
412.8000   59.4723   38.3095   29.9530   25.6987   21.2756   19.4020
413.0000   62.9423   40.5447   31.7007   27.1982   22.5170   20.5340
413.2000   66.3734   42.7549   33.4287   28.6808   23.7444   21.6533
413.4000   70.4260   45.3654   35.4698   30.4319   25.1942   22.9754
413.6000   75.3568   48.5416   37.9532   32.5626   26.9581   24.5841
413.8000   79.5825   51.2636   40.0814   34.3886   28.4698   25.9626
414.0000   84.3704   54.3478   42.4928   36.4575   30.1827   27.5246
414.2000   88.7000   57.1368   44.6734   38.3284   31.7315   28.9371
414.4000   95.1298   61.2785   47.9118   41.1068   34.0317   31.0347
414.6000  101.9719   65.6859   51.3578   44.0633   36.4794   33.2668
414.8000  107.6774   69.3611   54.2313   46.5287   38.5205   35.1282
415.0000  114.7895   73.9425   57.8133   49.6020   41.0648   37.4484
415.2000  121.5913   78.3239   61.2390   52.5411   43.4980   39.6674
415.4000  129.8776   83.6615   65.4123   56.1217   46.4624   42.3706
415.6000  139.4806   89.8474   70.2489   60.2713   49.8978   45.5035
415.8000  148.0209   95.3487   74.5502   63.9617   52.9530   48.2896
416.0000  158.4533  102.0688   79.8044   68.4697   56.6851   51.6931
416.2000  168.4913  108.5349   84.8600   72.8072   60.2760   54.9678
416.4000  177.9334  114.6171   89.6155   76.8872   63.6539   58.0482
416.6000  188.5309  121.4435   94.9529   81.4666   67.4450   61.5054
416.8000  200.2956  129.0218  100.8781   86.5502   71.6537   65.3435
417.0000  213.6077  137.5969  107.5827   92.3026   76.4160   69.6864
417.2000  228.8395  147.4086  115.2542   98.8844   81.8650   74.6555
417.4000  243.9858  157.1652  122.8825  105.4293   87.2834   79.5968
417.6000  259.9225  167.4309  130.9090  112.3157   92.9846   84.7959
417.8000  276.7199  178.2511  139.3689  119.5741   98.9937   90.2758
418.0000  296.8757  191.2346  149.5203  128.2837  106.2043   96.8513
418.2000  314.4323  202.5438  158.3626  135.8701  112.4849  102.5789
418.4000  335.2397  215.9471  168.8422  144.8613  119.9286  109.3670
418.6000  359.4713  231.5560  181.0464  155.3320  128.5972  117.2722
418.8000  382.4377  246.3500  192.6133  165.2561  136.8132  124.7647
419.0000  409.3733  263.7007  206.1793  176.8953  146.4491  133.5520
419.2000  435.0252  280.2246  219.0988  187.9798  155.6258  141.9206
419.4000  460.6510  296.7316  232.0052  199.0530  164.7932  150.2806
419.6000  489.1709  315.1029  246.3691  211.3768  174.9959  159.5848
419.8000  520.1952  335.0874  261.9944  224.7828  186.0945  169.7060
420.0000  552.7589  356.0636  278.3950  238.8540  197.7439  180.3294
420.2000  586.9606  378.0948  295.6205  253.6330  209.9792  191.4872
420.4000  621.9344  400.6234  313.2349  268.7456  222.4907  202.8969
420.6000  659.4951  424.8184  332.1522  284.9760  235.9277  215.1505
420.8000  694.1209  447.1229  349.5914  299.9383  248.3147  226.4467
421.0000  735.0292  473.4743  370.1947  317.6153  262.9492  239.7924
421.2000  773.2777  498.1123  389.4584  334.1429  276.6322  252.2704
421.4000  816.2505  525.7935  411.1015  352.7120  292.0053  266.2897
421.6000  860.4428  554.2603  433.3588  371.8080  307.8146  280.7068
421.8000  904.2045  582.4497  455.3992  390.7180  323.4700  294.9834
422.0000  955.2002  615.2990  481.0830  412.7539  341.7131  311.6200
422.2000 1008.1265  649.3918  507.7391  435.6240  360.6470  328.8864
422.4000 1055.9614  680.2050  531.8310  456.2940  377.7594  344.4918
422.6000 1108.1082  713.7957  558.0945  478.8273  396.4144  361.5039
422.8000 1162.9087  749.0959  585.6946  502.5073  416.0187  379.3818
423.0000 1217.3060  784.1362  613.0916  526.0130  435.4788  397.1281
423.2000 1274.6488  821.0741  641.9721  550.7916  455.9926  415.8354
423.4000 1333.4944  858.9799  671.6095  576.2195  477.0441  435.0329
423.6000 1393.5914  897.6918  701.8771  602.1882  498.5432  454.6386
423.8000 1457.3135  938.7388  733.9705  629.7233  521.3391  475.4270
424.0000 1521.0453  979.7921  766.0688  657.2626  544.1385  496.2186
424.2000 1583.6511 1020.1201  797.6000  684.3153  566.5351  516.6428
424.4000 1643.2438 1058.5071  827.6136  710.0661  587.8538  536.0840
424.6000 1710.7699 1102.0045  861.6228  739.2449  612.0105  558.1134
424.8000 1775.6918 1143.8244  894.3205  767.2985  635.2357  579.2932
425.0000 1845.6325 1188.8773  929.5459  797.5208  660.2563  602.1104
425.2000 1914.1462 1233.0108  964.0526  827.1264  684.7663  624.4619
425.4000 1979.4725 1275.0912  996.9539  855.3547  708.1361  645.7737
425.6000 2047.4651 1318.8891 1031.1981  884.7351  732.4598  667.9553
425.8000 2116.0737 1363.0839 1065.7526  914.3817  757.0038  690.3378
426.0000 2181.8171 1405.4329 1098.8640  942.7903  780.5228  711.7856
426.2000 2256.5435 1453.5685 1136.4997  975.0805  807.2555  736.1640
426.4000 2327.8346 1499.4911 1172.4052 1005.8863  832.7591  759.4217
426.6000 2402.5716 1547.6335 1210.0462 1038.1811  859.4955  783.8035
426.8000 2474.8918 1594.2191 1246.4700 1069.4315  885.3673  807.3969
427.0000 2547.5394 1641.0156 1283.0587 1100.8235  911.3563  831.0971
427.2000 2616.9461 1685.7244 1318.0151 1130.8149  936.1858  853.7400
427.4000 2685.3931 1729.8150 1352.4882 1160.3917  960.6720  876.0699
427.6000 2752.3241 1772.9291 1386.1977 1189.3135  984.6159  897.9051
427.8000 2822.2889 1817.9974 1421.4352 1219.5461 1009.6451  920.7301
428.0000 2890.5077 1861.9410 1455.7934 1249.0243 1034.0497  942.9855
428.2000 2959.6264 1906.4643 1490.6048 1278.8914 1058.7762  965.5344
428.4000 3025.5711 1948.9430 1523.8175 1307.3869 1082.3673  987.0479
428.6000 3093.8452 1992.9223 1558.2036 1336.8890 1106.7916 1009.3213
428.8000 3162.1777 2036.9391 1592.6189 1366.4163 1131.2369 1031.6138
429.0000 3227.9838 2079.3287 1625.7620 1394.8519 1154.7784 1053.0821
429.2000 3292.7367 2121.0397 1658.3745 1422.8324 1177.9430 1074.2067
429.4000 3351.9700 2159.1952 1688.2071 1448.4279 1199.1331 1093.5307
429.6000 3411.0853 2197.2747 1717.9803 1473.9723 1220.2810 1112.8162
429.8000 3466.9598 2233.2667 1746.1213 1498.1164 1240.2696 1131.0445
430.0000 3523.1171 2269.4408 1774.4047 1522.3827 1260.3593 1149.3649
430.2000 3581.9944 2307.3671 1804.0581 1547.8243 1281.4220 1168.5728
430.4000 3629.1861 2337.7659 1827.8260 1568.2164 1298.3044 1183.9684
430.6000 3681.3771 2371.3851 1854.1118 1590.7688 1316.9752 1200.9949
430.8000 3727.4502 2401.0635 1877.3164 1610.6776 1333.4574 1216.0256
431.0000 3774.9193 2431.6410 1901.2240 1631.1896 1350.4390 1231.5117
431.2000 3813.0153 2456.1808 1920.4109 1647.6513 1364.0674 1243.9400
431.4000 3854.5062 2482.9075 1941.3076 1665.5801 1378.9104 1257.4758
431.6000 3893.1939 2507.8284 1960.7925 1682.2975 1392.7505 1270.0970
431.8000 3928.2317 2530.3982 1978.4392 1697.4377 1405.2849 1281.5276
432.0000 3962.8705 2552.7111 1995.8849 1712.4056 1417.6766 1292.8280
432.2000 3999.5970 2576.3688 2014.3821 1728.2756 1430.8151 1304.8095
432.4000 4034.2379 2598.6829 2031.8288 1743.2443 1443.2076 1316.1106
432.6000 4061.1673 2616.0297 2045.3917 1754.8809 1452.8413 1324.8959
432.8000 4087.1955 2632.7959 2058.5007 1766.1280 1462.1526 1333.3872
433.0000 4117.1684 2652.1032 2073.5964 1779.0796 1472.8751 1343.1654
433.2000 4138.3815 2665.7677 2084.2803 1788.2461 1480.4639 1350.0859
433.4000 4162.5378 2681.3282 2096.4466 1798.6843 1489.1055 1357.9665
433.6000 4179.9142 2692.5214 2105.1982 1806.1929 1495.3218 1363.6353
433.8000 4196.1184 2702.9594 2113.3593 1813.1949 1501.1186 1368.9217
434.0000 4211.3506 2712.7713 2121.0309 1819.7769 1506.5678 1373.8910
434.2000 4229.7789 2724.6420 2130.3123 1827.7400 1513.1603 1379.9029
434.4000 4238.4497 2730.2274 2134.6793 1831.4868 1516.2622 1382.7316
434.6000 4244.3337 2734.0176 2137.6428 1834.0293 1518.3672 1384.6512
434.8000 4246.7410 2735.5683 2138.8552 1835.0696 1519.2284 1385.4366
435.0000 4245.2078 2734.5806 2138.0830 1834.4070 1518.6799 1384.9364
435.2000 4249.6652 2737.4519 2140.3280 1836.3332 1520.2745 1386.3905
435.4000 4252.8575 2739.5083 2141.9358 1837.7126 1521.4165 1387.4320
435.6000 4251.6774 2738.7481 2141.3414 1837.2027 1520.9943 1387.0470
435.8000 4250.7180 2738.1301 2140.8582 1836.7881 1520.6511 1386.7340
436.0000 4247.5857 2736.1124 2139.2806 1835.4346 1519.5305 1385.7121
436.2000 4239.2261 2730.7275 2135.0703 1831.8223 1516.5400 1382.9849
436.4000 4224.0942 2720.9802 2127.4492 1825.2836 1511.1267 1378.0484
436.6000 4225.8327 2722.1001 2128.3248 1826.0348 1511.7486 1378.6155
436.8000 4215.0259 2715.1388 2122.8820 1821.3651 1507.8826 1375.0900
437.0000 4194.7666 2702.0886 2112.6785 1812.6108 1500.6350 1368.4807
437.2000 4181.7806 2693.7236 2106.1382 1806.9994 1495.9894 1364.2442
437.4000 4160.1722 2679.8044 2095.2551 1797.6621 1488.2592 1357.1948
437.6000 4145.0457 2670.0605 2087.6367 1791.1258 1482.8479 1352.2600
437.8000 4127.3773 2658.6793 2078.7381 1783.4910 1476.5272 1346.4959
438.0000 4105.7697 2644.7606 2067.8555 1774.1541 1468.7973 1339.4467
438.2000 4084.0021 2630.7389 2056.8923 1764.7481 1461.0102 1332.3454
438.4000 4060.3839 2615.5251 2044.9972 1754.5424 1452.5610 1324.6403
438.6000 4031.7441 2597.0765 2030.5728 1742.1667 1442.3154 1315.2970
438.8000 4010.5627 2583.4323 2019.9049 1733.0140 1434.7380 1308.3869
439.0000 3987.5651 2568.6183 2008.3222 1723.0764 1426.5108 1300.8842
439.2000 3959.1968 2550.3446 1994.0346 1710.8181 1416.3623 1291.6295
439.4000 3935.3110 2534.9584 1982.0046 1700.4968 1407.8174 1283.8371
439.6000 3916.5397 2522.8668 1972.5505 1692.3855 1401.1022 1277.7133
439.8000 3896.8491 2510.1829 1962.6334 1683.8769 1394.0581 1271.2895
440.0000 3865.0700 2489.7122 1946.6280 1670.1448 1382.6895 1260.9220
440.2000 3834.0256 2469.7147 1930.9926 1656.7301 1371.5836 1250.7942
440.4000 3803.4891 2450.0445 1915.6131 1643.5349 1360.6595 1240.8322
440.6000 3776.2801 2432.5176 1901.9093 1631.7776 1350.9258 1231.9556
440.8000 3743.7038 2411.5333 1885.5024 1617.7010 1339.2719 1221.3281
441.0000 3709.9367 2389.7820 1868.4957 1603.1097 1327.1921 1210.3121
441.2000 3681.6763 2371.5778 1854.2625 1590.8981 1317.0822 1201.0925
441.4000 3650.2302 2351.3216 1838.4248 1577.3098 1305.8327 1190.8337
441.6000 3623.1011 2333.8462 1824.7613 1565.5870 1296.1275 1181.9833
441.8000 3601.5989 2319.9955 1813.9318 1556.2957 1288.4354 1174.9685
442.0000 3561.9755 2294.4717 1793.9756 1539.1739 1274.2605 1162.0419
442.2000 3533.2185 2275.9477 1779.4923 1526.7476 1263.9730 1152.6604
442.4000 3503.5538 2256.8390 1764.5518 1513.9292 1253.3607 1142.9827
442.6000 3472.5658 2236.8779 1748.9448 1500.5389 1242.2751 1132.8733
442.8000 3446.1497 2219.8617 1735.6404 1489.1241 1232.8250 1124.2555
443.0000 3420.2420 2203.1731 1722.5921 1477.9291 1223.5568 1115.8035
443.2000 3388.5223 2182.7407 1706.6166 1464.2226 1212.2094 1105.4554
443.4000 3363.8846 2166.8701 1694.2079 1453.5764 1203.3955 1097.4177
443.6000 3333.8296 2147.5100 1679.0708 1440.5892 1192.6436 1087.6127
443.8000 3309.4527 2131.8074 1666.7935 1430.0557 1183.9230 1079.6601
444.0000 3287.4885 2117.6590 1655.7313 1420.5646 1176.0655 1072.4946
444.2000 3259.0436 2099.3360 1641.4051 1408.2733 1165.8897 1063.2149
444.4000 3235.8617 2084.4032 1629.7296 1398.2560 1157.5966 1055.6521
444.6000 3217.9968 2072.8954 1620.7320 1390.5364 1151.2056 1049.8240
444.8000 3193.8828 2057.3622 1608.5871 1380.1165 1142.5791 1041.9571
445.0000 3165.7133 2039.2166 1594.3996 1367.9440 1132.5017 1032.7672
445.2000 3147.2307 2027.3109 1585.0910 1359.9575 1125.8897 1026.7376
445.4000 3126.4240 2013.9082 1574.6118 1350.9667 1118.4464 1019.9497
445.6000 3110.6800 2003.7665 1566.6823 1344.1635 1112.8141 1014.8134
445.8000 3087.0526 1988.5468 1554.7825 1333.9538 1104.3617 1007.1054
446.0000 3069.6745 1977.3526 1546.0301 1326.4445 1098.1448 1001.4360
446.2000 3051.1511 1965.4206 1536.7008 1318.4403 1091.5183  995.3930
446.4000 3036.3838 1955.9081 1529.2633 1312.0592 1086.2354  990.5754
446.6000 3025.9554 1949.1906 1524.0111 1307.5529 1082.5047  987.1733
446.8000 3014.7344 1941.9625 1518.3597 1302.7042 1078.4905  983.5126
447.0000 2996.8437 1930.4381 1509.3491 1294.9734 1072.0903  977.6760
447.2000 2986.3745 1923.6943 1504.0763 1290.4495 1068.3451  974.2606
447.4000 2971.4212 1914.0620 1496.5452 1283.9880 1062.9957  969.3823
447.6000 2958.9661 1906.0390 1490.2722 1278.6060 1058.5400  965.3190
447.8000 2946.6459 1898.1029 1484.0672 1273.2823 1054.1326  961.2997
448.0000 2938.8647 1893.0905 1480.1482 1269.9200 1051.3489  958.7612
448.2000 2929.3735 1886.9767 1475.3680 1265.8187 1047.9536  955.6649
448.4000 2926.2559 1884.9685 1473.7978 1264.4715 1046.8383  954.6478
448.6000 2918.2251 1879.7953 1469.7531 1261.0013 1043.9653  952.0279
448.8000 2914.7888 1877.5819 1468.0225 1259.5165 1042.7360  950.9068
449.0000 2903.4109 1870.2527 1462.2920 1254.6000 1038.6657  947.1950
449.2000 2899.1146 1867.4852 1460.1282 1252.7435 1037.1287  945.7933
449.4000 2897.8240 1866.6538 1459.4782 1252.1858 1036.6670  945.3723
449.6000 2894.0696 1864.2354 1457.5873 1250.5634 1035.3239  944.1475
449.8000 2888.1513 1860.4231 1454.6066 1248.0061 1033.2067  942.2167
450.0000 2885.2720 1858.5684 1453.1564 1246.7619 1032.1767  941.2774
450.2000 2889.2478 1861.1294 1455.1588 1248.4799 1033.5990  942.5744
450.4000 2892.0917 1862.9614 1456.5912 1249.7088 1034.6164  943.5022
450.6000 2893.3024 1863.7412 1457.2009 1250.2319 1035.0495  943.8972
450.8000 2894.2638 1864.3605 1457.6851 1250.6474 1035.3934  944.2108
451.0000 2902.1042 1869.4110 1461.6339 1254.0353 1038.1982  946.7687
451.2000 2907.6379 1872.9755 1464.4209 1256.4265 1040.1779  948.5739
451.4000 2907.9531 1873.1786 1464.5797 1256.5627 1040.2906  948.6768
451.6000 2916.5315 1878.7044 1468.9002 1260.2695 1043.3594  951.4753
451.8000 2918.7366 1880.1249 1470.0108 1261.2224 1044.1483  952.1947
452.0000 2924.9045 1884.0980 1473.1172 1263.8876 1046.3548  954.2069
452.2000 2926.4044 1885.0641 1473.8726 1264.5357 1046.8914  954.6962
452.4000 2931.3147 1888.2271 1476.3457 1266.6575 1048.6480  956.2982
452.6000 2939.7888 1893.6858 1480.6136 1270.3193 1051.6795  959.0627
452.8000 2943.6722 1896.1873 1482.5695 1271.9973 1053.0688  960.3296
453.0000 2949.4966 1899.9391 1485.5029 1274.5141 1055.1524  962.2297
453.2000 2958.0880 1905.4734 1489.8300 1278.2266 1058.2259  965.0326
453.4000 2962.9002 1908.5731 1492.2536 1280.3060 1059.9474  966.6025
453.6000 2968.4499 1912.1480 1495.0487 1282.7041 1061.9327  968.4130
453.8000 2978.0869 1918.3558 1499.9023 1286.8684 1065.3803  971.5569
454.0000 2987.9002 1924.6771 1504.8447 1291.1088 1068.8909  974.7583
454.2000 2997.2045 1930.6705 1509.5308 1295.1293 1072.2194  977.7937
454.4000 3003.9058 1934.9872 1512.9059 1298.0250 1074.6167  979.9799
454.6000 3012.3010 1940.3950 1517.1341 1301.6527 1077.6200  982.7187
454.8000 3021.0949 1946.0597 1521.5631 1305.4526 1080.7659  985.5876
455.0000 3026.2225 1949.3626 1524.1456 1307.6683 1082.6003  987.2604
455.2000 3032.0862 1953.1398 1527.0988 1310.2021 1084.6980  989.1734
455.4000 3034.4451 1954.6593 1528.2869 1311.2214 1085.5418  989.9429
455.6000 3043.6309 1960.5764 1532.9133 1315.1907 1088.8280  992.9397
455.8000 3055.6357 1968.3094 1538.9595 1320.3782 1093.1226  996.8560
456.0000 3064.8401 1974.2385 1543.5952 1324.3555 1096.4153  999.8588
456.2000 3069.5546 1977.2753 1545.9697 1326.3927 1098.1019 1001.3969
456.4000 3072.6142 1979.2462 1547.5106 1327.7148 1099.1964 1002.3950
456.6000 3077.2931 1982.2601 1549.8671 1329.7366 1100.8703 1003.9214
456.8000 3079.9768 1983.9888 1551.2188 1330.8962 1101.8303 1004.7970
457.0000 3090.0673 1990.4888 1556.3008 1335.2565 1105.4401 1008.0889
457.2000 3098.1242 1995.6787 1560.3587 1338.7380 1108.3224 1010.7173
457.4000 3110.3554 2003.5575 1566.5189 1344.0232 1112.6980 1014.7076
457.6000 3110.0541 2003.3633 1566.3671 1343.8930 1112.5902 1014.6092
457.8000 3104.3418 1999.6837 1563.4901 1341.4247 1110.5467 1012.7457
458.0000 3102.8932 1998.7506 1562.7605 1340.7987 1110.0284 1012.2731
458.2000 3112.9128 2005.2048 1567.8069 1345.1283 1113.6129 1015.5418
458.4000 3110.3524 2003.5555 1566.5173 1344.0219 1112.6969 1014.7065
458.6000 3111.1876 2004.0935 1566.9380 1344.3828 1112.9957 1014.9790
458.8000 3112.5401 2004.9648 1567.6192 1344.9673 1113.4795 1015.4203
459.0000 3110.4878 2003.6427 1566.5855 1344.0804 1112.7453 1014.7507
459.2000 3110.5375 2003.6747 1566.6106 1344.1019 1112.7631 1014.7669
459.4000 3109.4145 2002.9514 1566.0450 1343.6167 1112.3614 1014.4006
459.6000 3111.2544 2004.1366 1566.9716 1344.4117 1113.0196 1015.0008
459.8000 3106.4611 2001.0489 1564.5575 1342.3405 1111.3048 1013.4371
460.0000 3104.4178 1999.7327 1563.5284 1341.4575 1110.5739 1012.7705
460.2000 3099.2909 1996.4302 1560.9463 1339.2421 1108.7398 1011.0979
460.4000 3100.3225 1997.0947 1561.4658 1339.6879 1109.1088 1011.4345
460.6000 3094.9664 1993.6445 1558.7682 1337.3734 1107.1927 1009.6871
460.8000 3085.4844 1987.5366 1553.9927 1333.2761 1103.8006 1006.5937
461.0000 3076.9472 1982.0374 1549.6930 1329.5871 1100.7466 1003.8086
461.2000 3067.7210 1976.0942 1545.0462 1325.6004 1097.4460 1000.7987
461.4000 3063.3046 1973.2493 1542.8219 1323.6920 1095.8660  999.3579
461.6000 3056.4066 1968.8059 1539.3477 1320.7113 1093.3983  997.1075
461.8000 3042.5383 1959.8726 1532.3630 1314.7186 1088.4371  992.5832
462.0000 3031.8022 1952.9569 1526.9558 1310.0794 1084.5964  989.0807
462.2000 3015.8459 1942.6785 1518.9195 1303.1845 1078.8882  983.8752
462.4000 3014.6978 1941.9389 1518.3413 1302.6884 1078.4774  983.5007
462.6000 3006.7721 1936.8336 1514.3495 1299.2636 1075.6421  980.9150
462.8000 2994.6731 1929.0399 1508.2559 1294.0354 1071.3138  976.9679
463.0000 2984.5908 1922.5453 1503.1780 1289.6788 1067.7070  973.6787
463.2000 2967.9731 1911.8409 1494.8085 1282.4980 1061.7622  968.2574
463.4000 2951.7508 1901.3912 1486.6382 1275.4882 1055.9588  962.9651
463.6000 2933.7238 1889.7790 1477.5590 1267.6985 1049.5098  957.0841
463.8000 2919.7403 1880.7714 1470.5163 1261.6561 1044.5074  952.5222
464.0000 2906.6887 1872.3641 1463.9429 1256.0163 1039.8383  948.2643
464.2000 2892.9532 1863.5163 1457.0250 1250.0810 1034.9246  943.7833
464.4000 2872.0061 1850.0231 1446.4751 1241.0295 1027.4310  936.9496
464.6000 2855.9753 1839.6967 1438.4013 1234.1024 1021.6961  931.7198
464.8000 2839.0012 1828.7628 1429.8523 1226.7677 1015.6238  926.1822
465.0000 2826.5572 1820.7468 1423.5849 1221.3905 1011.1721  922.1226
465.2000 2806.7370 1807.9795 1413.6026 1212.8259 1004.0816  915.6565
465.4000 2790.0065 1797.2025 1405.1763 1205.5965  998.0964  910.1984
465.6000 2767.9919 1783.0216 1394.0888 1196.0837  990.2209  903.0165
465.8000 2752.8929 1773.2955 1386.4842 1189.5592  984.8194  898.0907
466.0000 2735.5372 1762.1157 1377.7431 1182.0596  978.6106  892.4286
466.2000 2716.9524 1750.1442 1368.3829 1174.0289  971.9621  886.3656
466.4000 2698.8794 1738.5023 1359.2805 1166.2193  965.4966  880.4696
466.6000 2678.8823 1725.6210 1349.2090 1157.5783  958.3429  873.9458
466.8000 2654.4958 1709.9122 1336.9268 1147.0406  949.6188  865.9901
467.0000 2632.3703 1695.6600 1325.7835 1137.4799  941.7037  858.7720
467.2000 2613.5995 1683.5687 1316.3296 1129.3688  934.9886  852.6483
467.4000 2598.1271 1673.6020 1308.5370 1122.6830  929.4535  847.6006
467.6000 2575.3894 1658.9553 1297.0852 1112.8577  921.3193  840.1828
467.8000 2555.0662 1645.8640 1286.8495 1104.0759  914.0489  833.5526
468.0000 2533.0722 1631.6964 1275.7724 1094.5720  906.1808  826.3774
468.2000 2514.4369 1619.6923 1266.3867 1086.5194  899.5142  820.2979
468.4000 2492.6059 1605.6297 1255.3916 1077.0860  891.7044  813.1759
468.6000 2473.8705 1593.5612 1245.9556 1068.9902  885.0020  807.0637
468.8000 2449.4554 1577.8341 1233.6591 1058.4401  876.2678  799.0987
469.0000 2426.4174 1562.9939 1222.0560 1048.4851  868.0261  791.5829
469.2000 2405.1946 1549.3232 1211.3673 1039.3145  860.4339  784.6592
469.4000 2379.9342 1533.0515 1198.6450 1028.3991  851.3972  776.4184
469.6000 2364.8270 1523.3201 1191.0363 1021.8711  845.9928  771.4899
469.8000 2341.1452 1508.0653 1179.1090 1011.6380  837.5209  763.7641
470.0000 2322.1815 1495.8496 1169.5580 1003.4435  830.7368  757.5774
470.2000 2300.8724 1482.1232 1158.8258  994.2356  823.1137  750.6257
470.4000 2280.1696 1468.7874 1148.3989  985.2896  815.7075  743.8717
470.6000 2261.3927 1456.6921 1138.9420  977.1759  808.9902  737.7460
470.8000 2235.9657 1440.3131 1126.1357  966.1885  799.8940  729.4508
471.0000 2215.5675 1427.1735 1115.8623  957.3742  792.5967  722.7962
471.2000 2186.9609 1408.7463 1101.4547  945.0130  782.3630  713.4637
471.4000 2164.6121 1394.3502 1090.1988  935.3558  774.3679  706.1727
471.6000 2142.1215 1379.8627 1078.8715  925.6373  766.3222  698.8355
471.8000 2122.0324 1366.9222 1068.7537  916.9566  759.1355  692.2817
472.0000 2100.8676 1353.2887 1058.0941  907.8110  751.5640  685.3770
472.2000 2078.5761 1338.9295 1046.8671  898.1786  743.5894  678.1048
472.4000 2060.4513 1327.2543 1037.7386  890.3466  737.1055  672.1918
472.6000 2035.6979 1311.3092 1025.2716  879.6503  728.2502  664.1164
472.8000 2019.2147 1300.6914 1016.9699  872.5277  722.3535  658.7390
473.0000 1999.9815 1288.3023 1007.2832  864.2169  715.4730  652.4645
473.2000 1977.0155 1273.5085  995.7165  854.2930  707.2572  644.9721
473.4000 1952.0091 1257.4005  983.1221  843.4874  698.3114  636.8142
473.6000 1930.9229 1243.8177  972.5021  834.3758  690.7680  629.9351
473.8000 1912.9013 1232.2089  963.4256  826.5884  684.3210  624.0558
474.0000 1895.3180 1220.8825  954.5698  818.9904  678.0307  618.3195
474.2000 1875.9247 1208.3902  944.8025  810.6104  671.0930  611.9927
474.4000 1858.3885 1197.0941  935.9704  803.0328  664.8196  606.2718
474.6000 1837.7609 1183.8067  925.5814  794.1193  657.4403  599.5424
474.8000 1819.0720 1171.7681  916.1688  786.0436  650.7545  593.4454
475.0000 1800.4867 1159.7963  906.8084  778.0127  644.1058  587.3822
475.2000 1784.6066 1149.5670  898.8104  771.1507  638.4248  582.2016
475.4000 1764.1422 1136.3847  888.5036  762.3078  631.1039  575.5254
475.6000 1748.4236 1126.2595  880.5870  755.5156  625.4808  570.3974
475.8000 1731.4346 1115.3158  872.0305  748.1744  619.4031  564.8550
476.0000 1711.1824 1102.2703  861.8306  739.4232  612.1581  558.2480
476.2000 1697.5657 1093.4990  854.9726  733.5393  607.2869  553.8058
476.4000 1681.3177 1083.0327  846.7894  726.5183  601.4743  548.5051
476.6000 1669.1380 1075.1871  840.6551  721.2553  597.1171  544.5316
476.8000 1652.2628 1064.3168  832.1560  713.9633  591.0802  539.0263
477.0000 1637.4458 1054.7723  824.6934  707.5607  585.7796  534.1925
477.2000 1623.0322 1045.4877  817.4341  701.3324  580.6232  529.4903
477.4000 1610.0146 1037.1023  810.8778  695.7073  575.9663  525.2435
477.6000 1596.8930 1028.6500  804.2692  690.0373  571.2722  520.9628
477.8000 1580.3969 1018.0239  795.9610  682.9092  565.3709  515.5812
478.0000 1565.3566 1008.3355  788.3860  676.4100  559.9904  510.6745
478.2000 1552.0500  999.7640  781.6842  670.6601  555.2301  506.3334
478.4000 1536.7866  989.9319  773.9968  664.0646  549.7697  501.3539
478.6000 1526.0690  983.0281  768.5989  659.4334  545.9356  497.8575
478.8000 1515.9135  976.4864  763.4842  655.0451  542.3026  494.5444
479.0000 1504.9072  969.3966  757.9409  650.2891  538.3652  490.9537
479.2000 1489.9301  959.7490  750.3977  643.8173  533.0073  486.0677
479.4000 1475.3046  950.3279  743.0316  637.4975  527.7752  481.2964
479.6000 1468.9530  946.2364  739.8327  634.7528  525.5030  479.2242
479.8000 1459.5917  940.2063  735.1179  630.7077  522.1541  476.1702
480.0000 1447.3745  932.3365  728.9648  625.4285  517.7835  472.1846
480.2000 1435.8992  924.9447  723.1853  620.4699  513.6783  468.4409
480.4000 1424.6289  917.6848  717.5090  615.5998  509.6465  464.7641
480.6000 1413.9635  910.8146  712.1374  610.9912  505.8311  461.2847
480.8000 1403.9975  904.3949  707.1181  606.6848  502.2658  458.0335
481.0000 1395.5709  898.9669  702.8741  603.0435  499.2513  455.2844
481.2000 1383.7465  891.3501  696.9188  597.9341  495.0212  451.4269
481.4000 1374.3974  885.3278  692.2101  593.8942  491.6767  448.3768
481.6000 1363.7503  878.4694  686.8477  589.2935  487.8678  444.9034
481.8000 1355.7413  873.3104  682.8141  585.8327  485.0027  442.2906
482.0000 1344.0993  865.8111  676.9506  580.8020  480.8379  438.4926
482.2000 1333.7048  859.1154  671.7155  576.3104  477.1193  435.1015
482.4000 1324.1829  852.9818  666.9198  572.1959  473.7129  431.9951
482.6000 1318.8056  849.5179  664.2115  569.8723  471.7893  430.2408
482.8000 1311.1897  844.6121  660.3758  566.5814  469.0648  427.7563
483.0000 1303.2676  839.5090  656.3858  563.1581  466.2307  425.1718
483.2000 1295.8233  834.7137  652.6365  559.9413  463.5676  422.7432
483.4000 1288.3258  829.8842  648.8604  556.7016  460.8854  420.2973
483.6000 1280.9530  825.1349  645.1472  553.5157  458.2479  417.8920
483.8000 1273.0456  820.0413  641.1646  550.0988  455.4191  415.3123
484.0000 1268.0069  816.7956  638.6269  547.9215  453.6165  413.6685
484.2000 1261.5599  812.6427  635.3799  545.1357  451.3102  411.5653
484.4000 1253.8581  807.6816  631.5009  541.8077  448.5550  409.0527
484.6000 1247.1202  803.3413  628.1074  538.8962  446.1446  406.8546
484.8000 1236.2817  796.3596  622.6486  534.2127  442.2672  403.3187
485.0000 1230.7882  792.8209  619.8819  531.8389  440.3019  401.5265
485.2000 1224.1317  788.5331  616.5293  528.9625  437.9206  399.3549
485.4000 1217.4649  784.2386  613.1716  526.0817  435.5357  397.1799
485.6000 1213.0908  781.4210  610.9686  524.1916  433.9709  395.7530
485.8000 1208.1859  778.2615  608.4983  522.0721  432.2162  394.1528
486.0000 1198.6232  772.1016  603.6821  517.9400  428.7952  391.0331
486.2000 1190.1605  766.6503  599.4199  514.2831  425.7678  388.2723
486.4000 1182.1821  761.5110  595.4016  510.8356  422.9136  385.6695
486.6000 1177.0509  758.2057  592.8173  508.6183  421.0780  383.9955
486.8000 1168.7449  752.8553  588.6340  505.0292  418.1066  381.2858
487.0000 1160.8614  747.7771  584.6635  501.6226  415.2863  378.7139
487.2000 1152.1759  742.1823  580.2891  497.8695  412.1792  375.8804
487.4000 1146.9803  738.8355  577.6723  495.6244  410.3205  374.1854
487.6000 1142.2854  735.8112  575.3078  493.5957  408.6410  372.6538
487.8000 1141.4862  735.2964  574.9053  493.2504  408.3551  372.3930
488.0000 1135.0820  731.1711  571.6798  490.4831  406.0640  370.3038
488.2000 1132.1039  729.2528  570.1799  489.1962  404.9987  369.3322
488.4000 1125.1028  724.7429  566.6538  486.1709  402.4941  367.0482
488.6000 1119.8148  721.3366  563.9905  483.8859  400.6023  365.3230
488.8000 1112.1646  716.4087  560.1375  480.5801  397.8655  362.8273
489.0000 1107.0302  713.1014  557.5516  478.3615  396.0288  361.1523
489.2000 1096.6876  706.4391  552.3426  473.8923  392.3288  357.7781
489.4000 1092.7381  703.8950  550.3535  472.1857  390.9159  356.4897
489.6000 1087.6252  700.6015  547.7784  469.9764  389.0869  354.8217
489.8000 1080.1535  695.7885  544.0152  466.7477  386.4139  352.3841
490.0000 1076.2557  693.2777  542.0522  465.0635  385.0195  351.1125
490.2000 1070.7741  689.7467  539.2914  462.6948  383.0585  349.3242
490.4000 1063.0028  684.7408  535.3774  459.3367  380.2784  346.7890
490.6000 1055.7288  680.0552  531.7138  456.1935  377.6762  344.4159
490.8000 1049.3018  675.9152  528.4769  453.4164  375.3770  342.3192
491.0000 1041.6835  671.0078  524.6400  450.1244  372.6517  339.8339
491.2000 1033.0698  665.4593  520.3018  446.4023  369.5702  337.0238
491.4000 1028.5609  662.5548  518.0308  444.4539  367.9572  335.5528
491.6000 1027.3603  661.7814  517.4262  443.9352  367.5277  335.1611
491.8000 1022.3277  658.5396  514.8915  441.7605  365.7273  333.5193
492.0000 1018.4568  656.0462  512.9420  440.0878  364.3426  332.2565
492.2000 1011.9713  651.8685  509.6756  437.2854  362.0224  330.1407
492.4000 1005.3564  647.6074  506.3440  434.4270  359.6560  327.9827
492.6000  997.8727  642.7868  502.5748  431.1932  356.9788  325.5412
492.8000  993.0752  639.6964  500.1586  429.1201  355.2625  323.9761
493.0000  985.4442  634.7809  496.3153  425.8227  352.5326  321.4866
493.2000  979.6694  631.0610  493.4068  423.3273  350.4668  319.6027
493.4000  974.1294  627.4923  490.6166  420.9334  348.4849  317.7953
493.6000  966.4849  622.5681  486.7665  417.6301  345.7501  315.3014
493.8000  956.5246  616.1521  481.7500  413.3262  342.1869  312.0520
494.0000  950.6481  612.3667  478.7904  410.7869  340.0847  310.1349
494.2000  944.4285  608.3603  475.6579  408.0993  337.8597  308.1058
494.4000  937.5391  603.9225  472.1881  405.1223  335.3951  305.8583
494.6000  929.3845  598.6696  468.0810  401.5986  332.4778  303.1980
494.8000  923.4456  594.8440  465.0899  399.0323  330.3533  301.2605
495.0000  917.1993  590.8204  461.9440  396.3332  328.1187  299.2227
495.2000  909.1608  585.6424  457.8955  392.8597  325.2430  296.6003
495.4000  901.9139  580.9742  454.2456  389.7282  322.6505  294.2361
495.6000  895.1362  576.6083  450.8320  386.7995  320.2259  292.0250
495.8000  888.5106  572.3404  447.4950  383.9365  317.8556  289.8635
496.0000  880.5880  567.2370  443.5048  380.5130  315.0214  287.2788
496.2000  871.9984  561.7040  439.1787  376.8014  311.9486  284.4766
496.4000  866.9964  558.4819  436.6595  374.6399  310.1591  282.8448
496.6000  861.8652  555.1765  434.0752  372.4226  308.3235  281.1708
496.8000  855.8861  551.3251  431.0639  369.8390  306.1846  279.2202
497.0000  846.6424  545.3707  426.4083  365.8447  302.8777  276.2046
497.2000  840.5004  541.4143  423.3149  363.1906  300.6804  274.2008
497.4000  833.8109  537.1052  419.9458  360.3001  298.2874  272.0185
497.6000  824.2899  530.9722  415.1505  356.1859  294.8813  268.9124
497.8000  817.3433  526.4975  411.6519  353.1842  292.3963  266.6462
498.0000  812.4241  523.3287  409.1743  351.0585  290.6364  265.0414
498.2000  806.8962  519.7679  406.3902  348.6699  288.6589  263.2380
498.4000  798.2676  514.2097  402.0445  344.9414  285.5721  260.4230
498.6000  793.5133  511.1472  399.6500  342.8870  283.8713  258.8720
498.8000  784.3098  505.2187  395.0147  338.9100  280.5789  255.8695
499.0000  776.4964  500.1857  391.0795  335.5337  277.7837  253.3205
499.2000  766.6169  493.8217  386.1037  331.2647  274.2494  250.0974
499.4000  758.9703  488.8961  382.2525  327.9605  271.5139  247.6029
499.6000  755.5010  486.6613  380.5052  326.4614  270.2728  246.4710
499.8000  751.5098  484.0903  378.4951  324.7367  268.8450  245.1690
500.0000  746.8980  481.1197  376.1724  322.7439  267.1952  243.6645
500.2000  740.6940  477.1233  373.0477  320.0631  264.9757  241.6405
500.4000  732.8363  472.0617  369.0903  316.6677  262.1647  239.0770
500.6000  726.7769  468.1585  366.0385  314.0493  259.9970  237.1002
500.8000  716.5516  461.5718  360.8885  309.6309  256.3390  233.7644
501.0000  709.9902  457.3452  357.5839  306.7956  253.9918  231.6238
501.2000  706.1095  454.8454  355.6294  305.1187  252.6035  230.3578
501.4000  698.4080  449.8845  351.7506  301.7908  249.8484  227.8453
501.6000  692.0062  445.7607  348.5264  299.0245  247.5582  225.7568
501.8000  684.8171  441.1298  344.9055  295.9180  244.9863  223.4115
502.0000  677.3512  436.3205  341.1454  292.6919  242.3155  220.9758
502.2000  670.9672  432.2082  337.9301  289.9332  240.0317  218.8931
502.4000  663.3640  427.3106  334.1008  286.6478  237.3117  216.4127
502.6000  659.3986  424.7563  332.1036  284.9343  235.8931  215.1191
502.8000  653.0686  420.6787  328.9155  282.1990  233.6286  213.0540
503.0000  648.3044  417.6098  326.5161  280.1404  231.9243  211.4997
503.2000  641.2159  413.0437  322.9460  277.0773  229.3884  209.1872
503.4000  634.3017  408.5900  319.4637  274.0897  226.9150  206.9316
503.6000  627.8976  404.4647  316.2383  271.3224  224.6240  204.8423
503.8000  620.1553  399.4774  312.3389  267.9768  221.8543  202.3165
504.0000  616.3503  397.0264  310.4225  266.3326  220.4930  201.0752
504.2000  611.7421  394.0580  308.1016  264.3414  218.8445  199.5718
504.4000  605.6387  390.1264  305.0276  261.7040  216.6611  197.5807
504.6000  599.2633  386.0197  301.8167  258.9491  214.3803  195.5008
504.8000  592.0898  381.3989  298.2038  255.8494  211.8141  193.1606
505.0000  587.1898  378.2425  295.7360  253.7320  210.0612  191.5620
505.2000  581.4823  374.5660  292.8614  251.2657  208.0194  189.7000
505.4000  575.4020  370.6492  289.7990  248.6383  205.8442  187.7164
505.6000  567.8782  365.8027  286.0097  245.3872  203.1526  185.2619
505.8000  564.5701  363.6718  284.3436  243.9577  201.9692  184.1826
506.0000  557.0867  358.8514  280.5746  240.7241  199.2921  181.7413
506.2000  549.9534  354.2564  276.9820  237.6417  196.7402  179.4142
506.4000  543.7546  350.2634  273.8600  234.9631  194.5227  177.3919
506.6000  540.2547  348.0089  272.0973  233.4508  193.2706  176.2501
506.8000  533.8716  343.8972  268.8824  230.6926  190.9871  174.1677
507.0000  528.1927  340.2391  266.0223  228.2386  188.9556  172.3151
507.2000  522.2425  336.4062  263.0255  225.6675  186.8269  170.3739
507.4000  514.1950  331.2223  258.9724  222.1900  183.9480  167.7485
507.6000  511.2427  329.3206  257.4854  220.9143  182.8919  166.7854
507.8000  504.8754  325.2191  254.2786  218.1629  180.6140  164.7081
508.0000  499.1483  321.5299  251.3942  215.6882  178.5652  162.8398
508.2000  493.0724  317.6161  248.3341  213.0627  176.3916  160.8576
508.4000  489.0799  315.0443  246.3233  211.3375  174.9634  159.5551
508.6000  484.9783  312.4022  244.2575  209.5651  173.4960  158.2170
508.8000  481.2850  310.0232  242.3974  207.9692  172.1748  157.0121
509.0000  478.3684  308.1444  240.9284  206.7089  171.1314  156.0606
509.2000  470.5624  303.1161  236.9970  203.3359  168.3389  153.5140
509.4000  466.1383  300.2663  234.7688  201.4242  166.7562  152.0707
509.6000  462.5674  297.9661  232.9704  199.8811  165.4788  150.9058
509.8000  457.9707  295.0051  230.6552  197.8948  163.8344  149.4062
510.0000  453.3130  292.0048  228.3094  195.8822  162.1681  147.8867
510.2000  448.4105  288.8468  225.8403  193.7638  160.4143  146.2873
510.4000  443.3449  285.5838  223.2890  191.5749  158.6021  144.6347
510.6000  439.1022  282.8508  221.1522  189.7415  157.0843  143.2506
510.8000  432.6908  278.7208  217.9231  186.9711  154.7907  141.1590
511.0000  425.7838  274.2717  214.4444  183.9865  152.3198  138.9057
511.2000  420.3990  270.8030  211.7324  181.6596  150.3935  137.1490
511.4000  416.2827  268.1515  209.6592  179.8809  148.9209  135.8061
511.6000  412.0497  265.4247  207.5273  178.0518  147.4066  134.4251
511.8000  409.6853  263.9017  206.3365  177.0301  146.5607  133.6538
512.0000  407.4929  262.4894  205.2323  176.0828  145.7764  132.9385
512.2000  402.4382  259.2334  202.6865  173.8985  143.9682  131.2895
512.4000  397.1582  255.8323  200.0272  171.6170  142.0793  129.5670
512.6000  393.1827  253.2714  198.0250  169.8991  140.6571  128.2701
512.8000  388.9383  250.5373  195.8873  168.0651  139.1387  126.8854
513.0000  385.9371  248.6041  194.3758  166.7682  138.0651  125.9063
513.2000  383.2765  246.8902  193.0358  165.6185  137.1132  125.0383
513.4000  378.5967  243.8758  190.6788  163.5963  135.4391  123.5116
513.6000  374.9049  241.4976  188.8194  162.0010  134.1184  122.3072
513.8000  370.7850  238.8438  186.7445  160.2208  132.6446  120.9631
514.0000  368.2542  237.2136  185.4699  159.1272  131.7392  120.1375
514.2000  365.0803  235.1691  183.8713  157.7558  130.6038  119.1021
514.4000  360.8063  232.4159  181.7187  155.9089  129.0748  117.7077
514.6000  357.8303  230.4989  180.2199  154.6229  128.0102  116.7369
514.8000  353.6022  227.7754  178.0904  152.7959  126.4976  115.3575
515.0000  349.8725  225.3728  176.2120  151.1842  125.1633  114.1407
515.2000  346.1460  222.9724  174.3351  149.5740  123.8302  112.9250
515.4000  343.5310  221.2879  173.0181  148.4440  122.8947  112.0719
515.6000  340.7846  219.5188  171.6349  147.2573  121.9122  111.1760
515.8000  339.0538  218.4039  170.7632  146.5094  121.2930  110.6113
516.0000  335.4043  216.0530  168.9251  144.9323  119.9875  109.4207
516.2000  330.9381  213.1761  166.6758  143.0025  118.3897  107.9637
516.4000  327.9878  211.2756  165.1898  141.7276  117.3343  107.0012
516.6000  326.0934  210.0553  164.2357  140.9090  116.6566  106.3831
516.8000  323.6360  208.4724  162.9981  139.8472  115.7775  105.5815
517.0000  320.5717  206.4985  161.4547  138.5230  114.6813  104.5818
517.2000  316.7376  204.0288  159.5237  136.8663  113.3097  103.3310
517.4000  312.6288  201.3821  157.4543  135.0908  111.8398  101.9905
517.6000  310.9774  200.3183  156.6226  134.3772  111.2490  101.4518
517.8000  307.2742  197.9328  154.7575  132.7770  109.9242  100.2437
518.0000  305.4305  196.7452  153.8289  131.9803  109.2646   99.6422
518.2000  302.8941  195.1114  152.5515  130.8843  108.3573   98.8147
518.4000  298.2666  192.1305  150.2208  128.8847  106.7018   97.3051
518.6000  295.6584  190.4505  148.9073  127.7577  105.7688   96.4542
518.8000  292.8803  188.6609  147.5081  126.5572  104.7749   95.5479
519.0000  291.3877  187.6995  146.7563  125.9123  104.2410   95.0609
519.2000  289.0921  186.2208  145.6002  124.9203  103.4198   94.3120
519.4000  285.0895  183.6425  143.5843  123.1907  101.9879   93.0063
519.6000  283.3166  182.5004  142.6913  122.4246  101.3536   92.4279
519.8000  279.8020  180.2365  140.9212  120.9059  100.0963   91.2813
520.0000  278.2465  179.2345  140.1378  120.2338   99.5399   90.7738
520.2000  275.4781  177.4512  138.7435  119.0375   98.5495   89.8707
520.4000  273.0362  175.8782  137.5137  117.9823   97.6759   89.0740
520.6000  270.6803  174.3606  136.3271  116.9643   96.8331   88.3054
520.8000  267.9998  172.6339  134.9771  115.8060   95.8742   87.4310
521.0000  267.3596  172.2216  134.6547  115.5294   95.6452   87.2221
521.2000  263.3528  169.6406  132.6367  113.7980   94.2118   85.9150
521.4000  261.8597  168.6788  131.8847  113.1528   93.6776   85.4279
521.6000  258.4882  166.5070  130.1866  111.6960   92.4715   84.3280
521.8000  256.0875  164.9606  128.9775  110.6586   91.6127   83.5448
522.0000  253.1319  163.0567  127.4889  109.3814   90.5553   82.5805
522.2000  251.4010  161.9418  126.6172  108.6335   89.9362   82.0159
522.4000  249.3521  160.6219  125.5853  107.7481   89.2032   81.3474
522.6000  247.5251  159.4450  124.6651  106.9587   88.5496   80.7514
522.8000  245.6609  158.2442  123.7262  106.1531   87.8827   80.1432
523.0000  243.4425  156.8152  122.6089  105.1945   87.0891   79.4195
523.2000  241.4378  155.5238  121.5992  104.3283   86.3719   78.7655
523.4000  238.0361  153.3326  119.8860  102.8584   85.1550   77.6558
523.6000  234.7549  151.2190  118.2334  101.4405   83.9812   76.5853
523.8000  233.0994  150.1526  117.3996  100.7251   83.3889   76.0452
524.0000  229.9069  148.0962  115.7918   99.3457   82.2469   75.0037
524.2000  228.1703  146.9775  114.9171   98.5952   81.6256   74.4372
524.4000  225.8062  145.4547  113.7265   97.5737   80.7799   73.6660
524.6000  224.3803  144.5362  113.0083   96.9575   80.2698   73.2008
524.8000  220.4780  142.0224  111.0429   95.2713   78.8737   71.9277
525.0000  220.4539  142.0069  111.0308   95.2609   78.8651   71.9198
525.2000  217.7048  140.2361  109.6462   94.0730   77.8817   71.0230
525.4000  215.6441  138.9087  108.6084   93.1825   77.1445   70.3507
525.6000  214.5202  138.1847  108.0423   92.6968   76.7424   69.9840
525.8000  213.0223  137.2198  107.2879   92.0496   76.2066   69.4954
526.0000  210.2732  135.4490  105.9033   90.8617   75.2231   68.5985
526.2000  208.2944  134.1743  104.9067   90.0066   74.5152   67.9530
526.4000  205.7743  132.5510  103.6374   88.9176   73.6136   67.1308
526.6000  203.6631  131.1910  102.5741   88.0053   72.8584   66.4421
526.8000  199.7996  128.7023  100.6283   86.3359   71.4763   65.1817
527.0000  198.6667  127.9726  100.0577   85.8463   71.0710   64.8121
527.2000  197.1914  127.0222   99.3147   85.2088   70.5432   64.3308
527.4000  195.3709  125.8495   98.3978   84.4222   69.8919   63.7369
527.6000  193.9842  124.9563   97.6994   83.8230   69.3959   63.2845
527.8000  192.3960  123.9332   96.8995   83.1367   68.8277   62.7663
528.0000  190.4772  122.6972   95.9331   82.3076   68.1413   62.1404
528.2000  188.2739  121.2780   94.8235   81.3555   67.3531   61.4216
528.4000  187.9634  121.0779   94.6670   81.2213   67.2420   61.3203
528.6000  186.7679  120.3079   94.0650   80.7047   66.8143   60.9303
528.8000  184.9617  119.1444   93.1553   79.9242   66.1682   60.3410
529.0000  183.3430  118.1017   92.3400   79.2248   65.5891   59.8130
529.2000  181.7838  117.0973   91.5547   78.5510   65.0313   59.3043
529.4000  180.0676  115.9918   90.6904   77.8094   64.4173   58.7444
529.6000  178.4359  114.9407   89.8686   77.1044   63.8336   58.2121
529.8000  175.8688  113.2871   88.5757   75.9951   62.9153   57.3746
530.0000  175.9203  113.3203   88.6016   76.0173   62.9337   57.3914
530.2000  174.3080  112.2817   87.7896   75.3206   62.3569   56.8654
530.4000  172.0859  110.8504   86.6704   74.3605   61.5620   56.1405
530.6000  170.1622  109.6112   85.7015   73.5292   60.8738   55.5129
530.8000  168.8191  108.7460   85.0251   72.9488   60.3933   55.0747
531.0000  165.8063  106.8053   83.5077   71.6470   59.3155   54.0919
531.2000  164.6311  106.0483   82.9158   71.1392   58.8951   53.7085
531.4000  163.3751  105.2392   82.2833   70.5964   58.4458   53.2987
531.6000  162.8864  104.9244   82.0371   70.3852   58.2710   53.1393
531.8000  161.1542  103.8086   81.1647   69.6367   57.6513   52.5742
532.0000  158.7909  102.2863   79.9744   68.6155   56.8058   51.8032
532.2000  158.1017  101.8423   79.6273   68.3177   56.5593   51.5783
532.4000  156.4372  100.7701   78.7890   67.5985   55.9638   51.0353
532.6000  154.1197   99.2773   77.6218   66.5970   55.1348   50.2793
532.8000  152.3274   98.1228   76.7191   65.8226   54.4936   49.6946
533.0000  151.6238   97.6695   76.3648   65.5185   54.2419   49.4650
533.2000  150.2495   96.7843   75.6726   64.9247   53.7502   49.0167
533.4000  148.2269   95.4814   74.6539   64.0507   53.0267   48.3568
533.6000  146.8643   94.6037   73.9677   63.4619   52.5392   47.9123
533.8000  145.9163   93.9930   73.4902   63.0522   52.2001   47.6030
534.0000  144.2924   92.9470   72.6723   62.3505   51.6191   47.0733
534.2000  143.5727   92.4834   72.3099   62.0395   51.3617   46.8385
534.4000  142.4997   91.7922   71.7695   61.5759   50.9778   46.4884
534.6000  141.1571   90.9273   71.0932   60.9957   50.4975   46.0504
534.8000  140.1753   90.2949   70.5988   60.5715   50.1463   45.7301
535.0000  139.1735   89.6496   70.0942   60.1386   49.7879   45.4033
535.2000  136.6940   88.0524   68.8454   59.0672   48.9009   44.5944
535.4000  135.2863   87.1457   68.1365   58.4589   48.3973   44.1352
535.6000  133.7039   86.1263   67.3395   57.7751   47.8312   43.6189
535.8000  132.8028   85.5459   66.8856   57.3858   47.5089   43.3250
536.0000  132.0345   85.0509   66.4987   57.0537   47.2340   43.0743
536.2000  131.2392   84.5387   66.0981   56.7101   46.9495   42.8149
536.4000  129.9246   83.6918   65.4360   56.1420   46.4792   42.3860
536.6000  128.3677   82.6889   64.6519   55.4693   45.9222   41.8781
536.8000  128.5332   82.7956   64.7353   55.5408   45.9815   41.9321
537.0000  125.8281   81.0530   63.3728   54.3719   45.0137   41.0496
537.2000  124.8563   80.4271   62.8834   53.9520   44.6661   40.7325
537.4000  121.9686   78.5669   61.4290   52.7042   43.6330   39.7905
537.6000  121.7008   78.3944   61.2941   52.5884   43.5372   39.7031
537.8000  120.4122   77.5644   60.6452   52.0316   43.0762   39.2827
538.0000  118.7244   76.4771   59.7951   51.3023   42.4724   38.7321
538.2000  117.3952   75.6210   59.1257   50.7279   41.9969   38.2985
538.4000  115.3950   74.3325   58.1183   49.8636   41.2814   37.6459
538.6000  113.1162   72.8646   56.9705   48.8789   40.4662   36.9025
538.8000  112.0863   72.2012   56.4518   48.4339   40.0977   36.5665
539.0000  110.2644   71.0276   55.5342   47.6466   39.4460   35.9721
539.2000  109.6909   70.6582   55.2454   47.3988   39.2408   35.7850
539.4000  108.4582   69.8641   54.6245   46.8661   38.7998   35.3829
539.6000  107.4370   69.2063   54.1103   46.4249   38.4345   35.0497
539.8000  106.8968   68.8583   53.8382   46.1914   38.2412   34.8735
540.0000  105.9936   68.2766   53.3833   45.8012   37.9181   34.5789
540.2000  104.4020   67.2513   52.5817   45.1134   37.3488   34.0596
540.4000  104.0267   67.0095   52.3926   44.9512   37.2145   33.9372
540.6000  103.0542   66.3831   51.9028   44.5310   36.8666   33.6199
540.8000  102.1323   65.7892   51.4385   44.1326   36.5368   33.3191
541.0000  101.1837   65.1782   50.9608   43.7227   36.1974   33.0097
541.2000   99.4031   64.0312   50.0640   42.9533   35.5604   32.4288
541.4000   98.5644   63.4909   49.6416   42.5909   35.2604   32.1552
541.6000   97.9706   63.1085   49.3426   42.3343   35.0480   31.9615
541.8000   97.1206   62.5609   48.9144   41.9670   34.7439   31.6842
542.0000   95.7004   61.6461   48.1992   41.3533   34.2358   31.2208
542.2000   94.8291   61.0848   47.7603   40.9768   33.9241   30.9366
542.4000   93.4759   60.2132   47.0788   40.3921   33.4401   30.4951
542.6000   93.4376   60.1885   47.0595   40.3756   33.4264   30.4827
542.8000   92.4721   59.5666   46.5732   39.9583   33.0809   30.1677
543.0000   91.5362   58.9637   46.1019   39.5539   32.7461   29.8623
543.2000   90.6002   58.3607   45.6304   39.1495   32.4113   29.5570
543.4000   88.7152   57.1465   44.6811   38.3349   31.7369   28.9420
543.6000   87.8194   56.5695   44.2299   37.9478   31.4165   28.6498
543.8000   86.5169   55.7305   43.5739   37.3850   30.9506   28.2249
544.0000   85.1442   54.8463   42.8826   36.7919   30.4595   27.7771
544.2000   84.1462   54.2033   42.3799   36.3606   30.1024   27.4514
544.4000   83.0911   53.5237   41.8485   35.9047   29.7250   27.1072
544.6000   83.2151   53.6036   41.9110   35.9583   29.7694   27.1477
544.8000   81.8686   52.7362   41.2328   35.3764   29.2877   26.7084
545.0000   80.4724   51.8369   40.5296   34.7731   28.7882   26.2529
545.2000   80.1741   51.6447   40.3794   34.6442   28.6815   26.1556
545.4000   79.5426   51.2379   40.0613   34.3714   28.4556   25.9496
545.6000   78.3829   50.4909   39.4773   33.8702   28.0407   25.5713
545.8000   77.4825   49.9109   39.0238   33.4812   27.7186   25.2775
546.0000   76.7426   49.4343   38.6511   33.1614   27.4539   25.0362
546.2000   76.4063   49.2177   38.4818   33.0161   27.3336   24.9264
546.4000   75.3304   48.5246   37.9399   32.5512   26.9487   24.5754
546.6000   74.0391   47.6928   37.2895   31.9932   26.4867   24.1542
546.8000   73.0581   47.0609   36.7955   31.5693   26.1358   23.8341
547.0000   72.0743   46.4272   36.2999   31.1442   25.7838   23.5132
547.2000   71.9333   46.3363   36.2289   31.0833   25.7334   23.4672
547.4000   71.4800   46.0443   36.0006   30.8874   25.5712   23.3193
547.6000   70.1784   45.2059   35.3451   30.3250   25.1056   22.8947
547.8000   69.1693   44.5559   34.8369   29.8889   24.7446   22.5655
548.0000   67.6149   43.5546   34.0540   29.2173   24.1886   22.0584
548.2000   66.6475   42.9315   33.5668   28.7992   23.8425   21.7428
548.4000   65.3105   42.0702   32.8934   28.2215   23.3642   21.3066
548.6000   64.6677   41.6562   32.5697   27.9437   23.1342   21.0969
548.8000   63.9632   41.2024   32.2148   27.6393   22.8822   20.8671
549.0000   63.7631   41.0735   32.1141   27.5528   22.8106   20.8018
549.2000   63.0906   40.6402   31.7753   27.2622   22.5700   20.5824
549.4000   62.2637   40.1076   31.3589   26.9049   22.2742   20.3126
549.6000   62.3174   40.1422   31.3859   26.9281   22.2934   20.3301
549.8000   61.1868   39.4139   30.8165   26.4396   21.8889   19.9613
550.0000   60.1424   38.7412   30.2905   25.9883   21.5153   19.6206
550.2000   59.4164   38.2735   29.9248   25.6745   21.2556   19.3837
550.4000   58.7470   37.8423   29.5877   25.3853   21.0161   19.1653
550.6000   58.1364   37.4490   29.2802   25.1215   20.7977   18.9661
550.8000   57.5779   37.0892   28.9989   24.8801   20.5979   18.7839
551.0000   57.1206   36.7946   28.7686   24.6825   20.4343   18.6348
551.2000   56.2623   36.2417   28.3363   24.3116   20.1273   18.3547
551.4000   55.5309   35.7706   27.9679   23.9956   19.8656   18.1161
551.6000   55.2965   35.6197   27.8499   23.8943   19.7818   18.0397
551.8000   54.9639   35.4054   27.6823   23.7506   19.6628   17.9312
552.0000   54.9791   35.4152   27.6900   23.7572   19.6682   17.9361
552.2000   54.1339   34.8707   27.2643   23.3919   19.3658   17.6604
552.4000   52.9445   34.1046   26.6653   22.8780   18.9403   17.2724
552.6000   51.6463   33.2683   26.0115   22.3170   18.4759   16.8488
552.8000   51.6795   33.2897   26.0282   22.3313   18.4878   16.8597
553.0000   51.0516   32.8852   25.7119   22.0600   18.2632   16.6548
553.2000   50.4282   32.4837   25.3980   21.7906   18.0402   16.4514
553.4000   49.9405   32.1695   25.1523   21.5799   17.8657   16.2924
553.6000   49.1786   31.6787   24.7686   21.2507   17.5931   16.0438
553.8000   48.9682   31.5432   24.6626   21.1598   17.5179   15.9752
554.0000   48.7482   31.4015   24.5518   21.0647   17.4392   15.9034
554.2000   47.9324   30.8760   24.1410   20.7122   17.1473   15.6372
554.4000   47.1759   30.3887   23.7600   20.3853   16.8767   15.3904
554.6000   47.0221   30.2896   23.6825   20.3188   16.8217   15.3403
554.8000   47.2729   30.4512   23.8088   20.4272   16.9114   15.4221
555.0000   46.2259   29.7768   23.2815   19.9748   16.5369   15.0805
555.2000   44.9559   28.9587   22.6419   19.4260   16.0825   14.6662
555.4000   44.8405   28.8843   22.5837   19.3761   16.0412   14.6285
555.6000   44.7915   28.8528   22.5591   19.3550   16.0237   14.6126
555.8000   44.6326   28.7504   22.4790   19.2863   15.9669   14.5607
556.0000   44.5516   28.6982   22.4382   19.2513   15.9379   14.5343
556.2000   43.0538   27.7334   21.6839   18.6041   15.4021   14.0457
556.4000   42.7898   27.5634   21.5509   18.4900   15.3076   13.9595
556.6000   42.3207   27.2612   21.3147   18.2873   15.1398   13.8065
556.8000   41.6463   26.8267   20.9750   17.9959   14.8985   13.5865
557.0000   40.9109   26.3531   20.6046   17.6781   14.6355   13.3466
557.2000   39.9581   25.7393   20.1248   17.2664   14.2946   13.0357
557.4000   40.0046   25.7693   20.1482   17.2865   14.3112   13.0509
557.6000   38.8940   25.0539   19.5888   16.8066   13.9139   12.6886
557.8000   38.9455   25.0870   19.6148   16.8288   13.9324   12.7054
558.0000   38.7913   24.9877   19.5371   16.7622   13.8772   12.6551
558.2000   37.7555   24.3205   19.0154   16.3146   13.5067   12.3172
558.4000   37.8616   24.3888   19.0688   16.3605   13.5446   12.3518
558.6000   37.6486   24.2516   18.9616   16.2684   13.4684   12.2823
558.8000   37.3077   24.0320   18.7899   16.1211   13.3465   12.1711
559.0000   36.7309   23.6605   18.4994   15.8719   13.1401   11.9829
559.2000   36.2518   23.3519   18.2581   15.6649   12.9687   11.8266
559.4000   35.9666   23.1681   18.1144   15.5416   12.8667   11.7336
559.6000   36.2249   23.3345   18.2445   15.6532   12.9591   11.8178
559.8000   35.8524   23.0946   18.0569   15.4923   12.8258   11.6963
560.0000   35.7711   23.0422   18.0160   15.4571   12.7967   11.6698
560.2000   35.3091   22.7446   17.7833   15.2575   12.6315   11.5191
560.4000   35.0649   22.5873   17.6603   15.1520   12.5441   11.4394
560.6000   34.7075   22.3571   17.4803   14.9975   12.4163   11.3228
560.8000   34.1347   21.9881   17.1918   14.7500   12.2113   11.1359
561.0000   33.7139   21.7171   16.9799   14.5682   12.0608   10.9987
561.2000   33.2136   21.3948   16.7279   14.3520   11.8818   10.8354
561.4000   32.4690   20.9151   16.3529   14.0303   11.6155   10.5925
561.6000   31.8428   20.5117   16.0375   13.7597   11.3914   10.3882
561.8000   31.2088   20.1034   15.7182   13.4857   11.1646   10.1814
562.0000   30.9671   19.9477   15.5965   13.3813   11.0782   10.1026
562.2000   30.2494   19.4853   15.2350   13.0711   10.8214    9.8684
562.4000   29.9711   19.3061   15.0948   12.9509   10.7219    9.7776
562.6000   28.9965   18.6783   14.6040   12.5298   10.3732    9.4597
562.8000   28.3392   18.2549   14.2729   12.2457   10.1381    9.2452
563.0000   28.5634   18.3993   14.3859   12.3426   10.2183    9.3184
563.2000   27.9867   18.0278   14.0954   12.0934   10.0120    9.1302
563.4000   27.8901   17.9656   14.0468   12.0517    9.9774    9.0987
563.6000   27.8171   17.9186   14.0100   12.0201    9.9513    9.0749
563.8000   27.3441   17.6139   13.7718   11.8157    9.7821    8.9206
564.0000   26.9690   17.3723   13.5828   11.6536    9.6479    8.7982
564.2000   26.2687   16.9212   13.2301   11.3510    9.3973    8.5698
564.4000   26.0290   16.7668   13.1094   11.2475    9.3116    8.4916
564.6000   25.9585   16.7213   13.0739   11.2170    9.2864    8.4686
564.8000   26.0986   16.8116   13.1444   11.2775    9.3365    8.5143
565.0000   25.6687   16.5347   12.9279   11.0918    9.1827    8.3740
565.2000   24.8377   15.9994   12.5094   10.7327    8.8854    8.1029
565.4000   24.6529   15.8804   12.4164   10.6528    8.8193    8.0427
565.6000   23.9161   15.4057   12.0452   10.3344    8.5557    7.8023
565.8000   24.0608   15.4989   12.1181   10.3970    8.6075    7.8495
566.0000   24.4117   15.7250   12.2949   10.5486    8.7330    7.9640
566.2000   24.0656   15.5020   12.1205   10.3990    8.6092    7.8510
566.4000   23.9559   15.4314   12.0653   10.3517    8.5700    7.8153
566.6000   23.4174   15.0845   11.7941   10.1190    8.3773    7.6396
566.8000   22.5045   14.4965   11.3343    9.7245    8.0508    7.3418
567.0000   22.2010   14.3009   11.1814    9.5933    7.9422    7.2427
567.2000   22.0813   14.2238   11.1212    9.5416    7.8994    7.2037
567.4000   21.8433   14.0705   11.0013    9.4388    7.8142    7.1261
567.6000   21.6432   13.9416   10.9005    9.3523    7.7426    7.0608
567.8000   21.3112   13.7278   10.7333    9.2088    7.6239    6.9525
568.0000   20.8693   13.4431   10.5107    9.0179    7.4658    6.8083
568.2000   20.9897   13.5207   10.5714    9.0699    7.5089    6.8476
568.4000   21.0890   13.5846   10.6214    9.1128    7.5444    6.8800
568.6000   21.0918   13.5864   10.6228    9.1140    7.5454    6.8809
568.8000   20.4072   13.1454   10.2780    8.8182    7.3005    6.6575
569.0000   20.3659   13.1188   10.2572    8.8004    7.2857    6.6441
569.2000   20.1062   12.9516   10.1264    8.6882    7.1928    6.5594
569.4000   19.3950   12.4934    9.7682    8.3808    6.9384    6.3273
569.6000   19.3657   12.4746    9.7535    8.3682    6.9279    6.3178
569.8000   18.8779   12.1603    9.5078    8.1574    6.7534    6.1586
570.0000   18.6013   11.9822    9.3685    8.0378    6.6544    6.0684
570.2000   18.0652   11.6368    9.0985    7.8062    6.4626    5.8935
570.4000   18.2390   11.7488    9.1860    7.8813    6.5248    5.9502
570.6000   18.1714   11.7053    9.1520    7.8521    6.5006    5.9282
570.8000   17.8992   11.5299    9.0149    7.7345    6.4033    5.8394
571.0000   17.6415   11.3639    8.8851    7.6231    6.3111    5.7553
571.2000   17.1214   11.0289    8.6231    7.3984    6.1250    5.5856
571.4000   17.1811   11.0673    8.6532    7.4242    6.1464    5.6051
571.6000   16.8489   10.8533    8.4859    7.2806    6.0275    5.4967
571.8000   16.4558   10.6001    8.2879    7.1108    5.8869    5.3685
572.0000   16.2482   10.4664    8.1833    7.0210    5.8126    5.3007
572.2000   15.9391   10.2673    8.0277    6.8875    5.7020    5.1999
572.4000   15.7466   10.1433    7.9307    6.8043    5.6332    5.1371
572.6000   14.9695    9.6427    7.5393    6.4685    5.3552    4.8836
572.8000   14.7840    9.5232    7.4459    6.3883    5.2888    4.8231
573.0000   14.9410    9.6243    7.5250    6.4562    5.3450    4.8743
573.2000   14.7560    9.5052    7.4318    6.3762    5.2788    4.8139
573.4000   14.9786    9.6485    7.5439    6.4724    5.3584    4.8865
573.6000   14.7314    9.4893    7.4194    6.3656    5.2700    4.8059
573.8000   14.6265    9.4218    7.3666    6.3203    5.2325    4.7717
574.0000   14.6636    9.4456    7.3853    6.3363    5.2457    4.7838
574.2000   14.2453    9.1762    7.1746    6.1556    5.0961    4.6473
574.4000   14.2456    9.1764    7.1747    6.1557    5.0962    4.6474
574.6000   13.8786    8.9400    6.9899    5.9971    4.9649    4.5277
574.8000   13.5489    8.7276    6.8239    5.8547    4.8470    4.4201
575.0000   13.4447    8.6605    6.7714    5.8096    4.8097    4.3861
575.2000   13.7835    8.8787    6.9420    5.9560    4.9309    4.4967
575.4000   13.2643    8.5443    6.6805    5.7316    4.7452    4.3273
575.6000   12.9726    8.3564    6.5336    5.6056    4.6408    4.2321
575.8000   12.9333    8.3311    6.5138    5.5886    4.6268    4.2193
576.0000   12.6790    8.1673    6.3858    5.4788    4.5358    4.1364
576.2000   12.9617    8.3494    6.5281    5.6009    4.6369    4.2286
576.4000   12.8518    8.2786    6.4728    5.5534    4.5976    4.1927
576.6000   12.5617    8.0917    6.3266    5.4281    4.4938    4.0981
576.8000   11.9886    7.7225    6.0380    5.1804    4.2888    3.9111
577.0000   11.9494    7.6973    6.0182    5.1635    4.2748    3.8983
577.2000   11.7502    7.5690    5.9179    5.0774    4.2035    3.8333
577.4000   11.6293    7.4911    5.8570    5.0251    4.1602    3.7939
577.6000   12.0095    7.7360    6.0486    5.1895    4.2963    3.9179
577.8000   11.2413    7.2412    5.6617    4.8575    4.0215    3.6673
578.0000   11.4263    7.3603    5.7548    4.9374    4.0876    3.7277
578.2000   11.1611    7.1895    5.6213    4.8229    3.9928    3.6412
578.4000   10.4651    6.7411    5.2707    4.5221    3.7438    3.4141
578.6000   10.2474    6.6009    5.1611    4.4280    3.6659    3.3431
578.8000    9.9366    6.4007    5.0045    4.2937    3.5547    3.2417
579.0000   10.1060    6.5099    5.0899    4.3669    3.6153    3.2969
579.2000   10.1692    6.5506    5.1217    4.3943    3.6379    3.3176
579.4000    9.4716    6.1012    4.7703    4.0928    3.3884    3.0900
579.6000    9.6644    6.2254    4.8674    4.1761    3.4573    3.1529
579.8000    9.5419    6.1465    4.8057    4.1232    3.4135    3.1129
580.0000    9.1558    5.8978    4.6113    3.9563    3.2754    2.9869
580.2000    8.9889    5.7903    4.5272    3.8842    3.2157    2.9325
580.4000    8.9307    5.7528    4.4979    3.8591    3.1949    2.9135
580.6000    8.8842    5.7229    4.4745    3.8390    3.1782    2.8984
580.8000    8.6841    5.5939    4.3737    3.7525    3.1066    2.8331
581.0000    8.2691    5.3266    4.1647    3.5732    2.9582    2.6977
581.2000    8.1534    5.2521    4.1064    3.5232    2.9168    2.6599
581.4000    8.0080    5.1584    4.0332    3.4604    2.8648    2.6125
581.6000    8.1271    5.2351    4.0932    3.5118    2.9074    2.6514
581.8000    7.5804    4.8830    3.8179    3.2756    2.7118    2.4730
582.0000    7.5076    4.8360    3.7812    3.2441    2.6858    2.4492
582.2000    7.4957    4.8284    3.7752    3.2390    2.6815    2.4454
582.4000    7.6823    4.9486    3.8692    3.3196    2.7483    2.5062
582.6000    7.1367    4.5971    3.5944    3.0838    2.5531    2.3282
582.8000    6.9697    4.4896    3.5103    3.0117    2.4933    2.2738
583.0000    6.8990    4.4440    3.4747    2.9811    2.4680    2.2507
583.2000    6.9604    4.4836    3.5056    3.0077    2.4900    2.2707
583.4000    6.7598    4.3544    3.4045    2.9210    2.4182    2.2053
583.6000    6.7430    4.3436    3.3961    2.9137    2.4122    2.1998
583.8000    6.7483    4.3470    3.3988    2.9160    2.4141    2.2015
584.0000    6.5554    4.2227    3.3016    2.8327    2.3451    2.1386
584.2000    6.7526    4.3497    3.4009    2.9179    2.4157    2.2029
584.4000    6.3601    4.0969    3.2032    2.7483    2.2753    2.0749
584.6000    6.5727    4.2338    3.3103    2.8401    2.3513    2.1442
584.8000    6.0930    3.9249    3.0687    2.6329    2.1797    1.9878
585.0000    5.8222    3.7504    2.9323    2.5159    2.0828    1.8994
585.2000    5.6562    3.6435    2.8487    2.4441    2.0234    1.8452
585.4000    5.8691    3.7806    2.9560    2.5361    2.0996    1.9147
585.6000    5.8618    3.7759    2.9523    2.5329    2.0970    1.9123
585.8000    5.7345    3.6939    2.8881    2.4779    2.0515    1.8708
586.0000    5.3184    3.4259    2.6786    2.2982    1.9026    1.7351
586.2000    5.1808    3.3372    2.6093    2.2387    1.8534    1.6902
586.4000    4.8633    3.1327    2.4494    2.1015    1.7398    1.5866
586.6000    4.7466    3.0576    2.3906    2.0511    1.6981    1.5485
586.8000    4.8040    3.0946    2.4195    2.0759    1.7186    1.5672
587.0000    4.7041    3.0302    2.3692    2.0327    1.6829    1.5347
587.2000    4.5992    2.9626    2.3163    1.9874    1.6453    1.5004
587.4000    4.9227    3.1710    2.4793    2.1272    1.7611    1.6060
587.6000    4.6013    2.9639    2.3174    1.9883    1.6461    1.5011
587.8000    4.4296    2.8533    2.2309    1.9141    1.5846    1.4451
588.0000    4.5140    2.9077    2.2735    1.9506    1.6148    1.4726
588.2000    4.2483    2.7366    2.1396    1.8357    1.5198    1.3859
588.4000    4.2075    2.7103    2.1191    1.8181    1.5052    1.3726
588.6000    4.1433    2.6689    2.0868    1.7904    1.4822    1.3517
588.8000    4.2779    2.7556    2.1545    1.8485    1.5304    1.3956
589.0000    3.7928    2.4431    1.9102    1.6389    1.3568    1.2373
589.2000    3.7511    2.4163    1.8893    1.6209    1.3419    1.2238
589.4000    4.1052    2.6444    2.0676    1.7739    1.4686    1.3393
589.6000    3.7550    2.4188    1.8912    1.6226    1.3433    1.2250
589.8000    3.5382    2.2792    1.7820    1.5289    1.2658    1.1543
590.0000    3.4011    2.1909    1.7130    1.4697    1.2167    1.1096
590.2000    3.2959    2.1231    1.6600    1.4242    1.1791    1.0752
590.4000    3.2406    2.0875    1.6321    1.4003    1.1593    1.0572
590.6000    2.9713    1.9140    1.4965    1.2839    1.0629    0.9693
590.8000    2.9327    1.8891    1.4770    1.2672    1.0491    0.9567
591.0000    2.9720    1.9144    1.4968    1.2842    1.0632    0.9696
591.2000    2.7503    1.7717    1.3852    1.1885    0.9839    0.8973
591.4000    2.8407    1.8298    1.4307    1.2275    1.0162    0.9267
591.6000    2.5471    1.6407    1.2828    1.1006    0.9112    0.8309
591.8000    2.5120    1.6181    1.2652    1.0855    0.8986    0.8195
592.0000    2.4607    1.5851    1.2393    1.0633    0.8803    0.8028
592.2000    2.4065    1.5502    1.2120    1.0399    0.8609    0.7851
592.4000    2.3905    1.5398    1.2040    1.0330    0.8552    0.7799
592.6000    2.3739    1.5292    1.1956    1.0258    0.8492    0.7745
592.8000    2.0856    1.3434    1.0504    0.9012    0.7461    0.6804
593.0000    2.0033    1.2905    1.0090    0.8657    0.7167    0.6536
593.2000    2.1913    1.4115    1.1036    0.9469    0.7839    0.7149
593.4000    2.2994    1.4812    1.1581    0.9936    0.8226    0.7502
593.6000    2.0155    1.2983    1.0151    0.8709    0.7210    0.6575
593.8000    1.7935    1.1553    0.9033    0.7750    0.6416    0.5851
594.0000    1.6843    1.0849    0.8483    0.7278    0.6025    0.5495
594.2000    1.7004    1.0953    0.8564    0.7348    0.6083    0.5547
594.4000    1.7725    1.1417    0.8927    0.7659    0.6341    0.5782
594.6000    1.5393    0.9916    0.7753    0.6652    0.5507    0.5022
594.8000    1.6586    1.0684    0.8354    0.7167    0.5934    0.5411
595.0000    1.6093    1.0367    0.8105    0.6954    0.5757    0.5250
595.2000    1.4490    0.9334    0.7298    0.6262    0.5184    0.4727
595.4000    1.7191    1.1074    0.8658    0.7429    0.6150    0.5608
595.6000    1.5322    0.9870    0.7717    0.6621    0.5481    0.4998
595.8000    1.5098    0.9726    0.7604    0.6524    0.5401    0.4926
596.0000    1.5015    0.9672    0.7562    0.6488    0.5372    0.4898
596.2000    1.1791    0.7595    0.5938    0.5095    0.4218    0.3847
596.4000    1.1475    0.7392    0.5779    0.4958    0.4105    0.3744
596.6000    1.2617    0.8127    0.6354    0.5452    0.4514    0.4116
596.8000    1.1334    0.7301    0.5708    0.4898    0.4055    0.3698
597.0000    1.1250    0.7247    0.5666    0.4861    0.4024    0.3670
597.2000    1.0855    0.6992    0.5467    0.4690    0.3883    0.3541
597.4000    0.9009    0.5803    0.4538    0.3893    0.3223    0.2939
597.6000    0.9375    0.6039    0.4722    0.4051    0.3354    0.3059
597.8000    0.6797    0.4378    0.3423    0.2937    0.2432    0.2217
598.0000    0.6098    0.3928    0.3071    0.2635    0.2181    0.1989
598.2000    0.4281    0.2757    0.2156    0.1850    0.1531    0.1397
598.4000    0.3279    0.2112    0.1651    0.1417    0.1173    0.1070
598.6000    0.3149    0.2029    0.1586    0.1361    0.1127    0.1027
598.8000    0.2989    0.1926    0.1506    0.1292    0.1069    0.0975
599.0000    0.2314    0.1491    0.1165    0.1000    0.0828    0.0755
599.2000    0.2499    0.1610    0.1259    0.1080    0.0894    0.0815
599.4000    0.2955    0.1903    0.1488    0.1277    0.1057    0.0964
599.6000    0.1548    0.0997    0.0779    0.0669    0.0554    0.0505
599.8000    0.1289    0.0830    0.0649    0.0557    0.0461    0.0421
600.0000    0.1456    0.0938    0.0733    0.0629    0.0521    0.0475
