# Supplementary material for: Do Spectra Live in the Matrix? A Brief Tutorial on Applications of Factor Analysis to Resolving Spectral Datasets of Mixtures
Source: J Fluoresc. 2021 Aug 6;31(6):1599–616. doi: 10.1007/s10895-021-02753-w (PMC8547214; doi:10.1007/s10895-021-02753-w)
Supplement: Supplementary file 2 — (ZIP 654 KB) [file 10895_2021_2753_MOESM2_ESM.zip › Appendix_D/Pretreated_data/QUENCHING/Q_MIX_EX_345nm.txt]

   1.4468    2.6498    2.3418    1.9469   -0.0000    0.7510    0.2310    0.5990    0.5570    0.0740
   1.3106    2.0969    1.8735    1.6258   -0.0000    0.7510    0.2310    0.5990    0.5570    0.0740
   1.1614    1.5695    1.4209    1.3189   -0.0000    0.7510    0.2310    0.5990    0.5570    0.0740
   1.0068    1.1062    1.0237    1.0366   -0.0000    0.7510    0.2310    0.5990    0.5570    0.0740
   0.8348    0.7257    0.7184    0.7750    0.0000    0.7510    0.2310    0.5990    0.5570    0.0740
   0.6589    0.4429    0.5115    0.5436    0.0001    0.7509    0.2310    0.5989    0.5570    0.0740
   0.5034    0.2667    0.3837    0.3711    0.0002    0.7508    0.2310    0.5988    0.5570    0.0740
   0.3846    0.1768    0.2980    0.2728    0.0003    0.7507    0.2309    0.5987    0.5570    0.0740
   0.2995    0.1586    0.2413    0.2509    0.0005    0.7506    0.2309    0.5987    0.5570    0.0741
   0.2525    0.1921    0.2090    0.2898    0.0007    0.7504    0.2308    0.5986    0.5570    0.0742
   0.2524    0.2514    0.2011    0.3738    0.0009    0.7503    0.2308    0.5986    0.5569    0.0744
   0.3060    0.3155    0.2080    0.4922    0.0009    0.7504    0.2308    0.5988    0.5568    0.0746
   0.4032    0.3744    0.2227    0.6217    0.0006    0.7507    0.2309    0.5993    0.5566    0.0748
   0.5298    0.4338    0.2629    0.7449   -0.0003    0.7515    0.2311    0.6001    0.5564    0.0749
   0.6837    0.4948    0.3470    0.8565   -0.0019    0.7529    0.2315    0.6015    0.5562    0.0748
   0.8626    0.5547    0.4778    0.9601   -0.0046    0.7552    0.2322    0.6034    0.5561    0.0742
   1.0568    0.6300    0.6609    1.0709   -0.0083    0.7583    0.2331    0.6057    0.5562    0.0729
   1.2552    0.7512    0.8987    1.1971   -0.0131    0.7621    0.2342    0.6079    0.5567    0.0706
   1.4564    0.9268    1.1499    1.3308   -0.0180    0.7659    0.2353    0.6092    0.5578    0.0672
   1.6699    1.1327    1.3775    1.4737   -0.0215    0.7680    0.2359    0.6081    0.5598    0.0626
   1.9028    1.3494    1.5769    1.6125   -0.0207    0.7661    0.2354    0.6025    0.5630    0.0574
   2.1561    1.5620    1.7482    1.7457   -0.0114    0.7567    0.2328    0.5894    0.5673    0.0527
   2.4201    1.7489    1.8795    1.8718    0.0121    0.7350    0.2267    0.5661    0.5723    0.0510
   2.6837    1.9063    1.9672    1.9798    0.0560    0.6961    0.2156    0.5300    0.5770    0.0560
   2.8989    2.0270    2.0109    2.0730    0.1261    0.6361    0.1984    0.4810    0.5794    0.0730
   3.0463    2.0961    2.0341    2.1646    0.2241    0.5548    0.1750    0.4236    0.5759    0.1085
   3.1297    2.1171    2.0638    2.2468    0.3436    0.4595    0.1475    0.3700    0.5617    0.1690
   3.1460    2.1180    2.1108    2.3145    0.4629    0.3707    0.1215    0.3443    0.5306    0.2589
   3.1177    2.1371    2.1853    2.3769    0.5851    0.3062    0.1093    0.3807    0.4967    0.3712
   3.0685    2.2003    2.2588    2.4483    0.6900    0.2920    0.1198    0.4965    0.4920    0.4958
   3.0248    2.3132    2.3115    2.5491    0.7855    0.3402    0.1602    0.6835    0.5482    0.6214
   3.0282    2.4496    2.3655    2.6616    0.8884    0.4437    0.2454    0.9229    0.6639    0.7390
   3.1064    2.5734    2.4355    2.7744    0.9965    0.5773    0.3869    1.1726    0.8345    0.8543
   3.2632    2.6969    2.5327    2.8909    1.1223    0.7142    0.5799    1.4164    1.0346    0.9704
   3.4780    2.8536    2.6601    3.0331    1.2878    0.8470    0.8203    1.6696    1.2457    1.0969
   3.7498    3.0719    2.8416    3.2154    1.4866    1.0017    1.0939    1.9566    1.4522    1.2369
   4.0781    3.3605    3.0972    3.4382    1.7212    1.1930    1.3800    2.2611    1.6582    1.3930
   4.4655    3.6991    3.4203    3.6936    1.9871    1.4287    1.6685    2.5475    1.8772    1.5702
   4.9191    4.0750    3.7818    3.9986    2.2870    1.7092    1.9348    2.7907    2.1145    1.7590
   5.4529    4.4831    4.1775    4.3650    2.6467    2.0486    2.2044    3.0174    2.4044    1.9793
   6.0941    4.9683    4.6193    4.8327    3.0918    2.4551    2.5394    3.2841    2.7868    2.2371
   6.8936    5.5961    5.1374    5.4413    3.6759    2.9445    2.9833    3.6597    3.2917    2.5576
   7.8952    6.4337    5.8036    6.2334    4.4471    3.5879    3.5903    4.2205    3.9573    3.0249
   9.1412    7.5385    6.6845    7.2530    5.4298    4.4607    4.4145    5.0250    4.8149    3.7031
  10.6758    8.9537    7.8423    8.5446    6.6548    5.6063    5.4948    6.0959    5.8778    4.6186
  12.5507   10.7019    9.3529   10.1572    8.1390    7.0446    6.8958    7.4330    7.1533    5.8351
  14.7926   12.8041   11.2882   12.0994    9.9182    8.7973    8.6618    9.0226    8.6444    7.3892
  17.4206   15.3151   13.6812   14.3517   12.0172   10.8830   10.8042   10.8628   10.3508    9.3063
  20.4808   18.3203   16.5443   16.9390   14.4624   13.2894   13.2949   12.9743   12.3236   11.5513
  24.0700   21.8627   19.9018   19.9586   17.3256   16.0277   16.1115   15.4351   14.6607   14.0928
  28.3546   25.9971   23.8080   23.5711   20.6958   19.1651   19.3376   18.3971   17.4934   16.9418
  33.5416   30.8619   28.4553   27.9489   24.7685   22.8549   23.1145   21.9830   21.0205   20.2371
  39.9242   36.6895   34.1333   33.3454   29.8229   27.3464   27.6799   26.3531   25.4557   24.1908
  47.9200   43.8085   41.1829   39.9840   36.2435   32.9770   33.3693   31.7471   31.0100   29.0718
  57.9137   52.6683   49.9298   48.1808   44.5243   40.1227   40.5542   38.4882   37.9444   35.2207
  70.3684   63.8646   60.7486   58.4142   55.0830   49.2056   49.6033   47.0139   46.5276   43.0038
  85.7481   78.0090   74.0626   71.1454   68.2029   60.5969   60.8570   57.7398   57.0654   52.8981
 104.4268   95.5136   90.2979   86.7715   84.1161   74.6699   74.6636   70.9896   69.9041   65.2452
 126.6947  116.6732  109.8432  105.5794  102.9405   91.7884   91.3095   86.9651   85.3455   80.2951
 152.7776  141.6179  132.9337  127.6638  124.5702  112.1018  110.9125  105.8121  103.4743   98.1184
 182.4735  170.0198  159.4322  152.8321  148.6801  135.4636  133.1249  127.3924  124.1847  118.5793
 215.2258  201.0238  188.6294  180.4783  174.6772  161.2855  157.3252  151.0948  147.0828  141.1718
 250.0780  233.6472  219.5509  209.5655  201.7464  188.6333  182.8839  175.9899  171.3320  165.0416
 285.8294  266.7328  250.7641  238.9761  228.8377  216.3121  208.9238  201.0163  195.8738  189.2329
 320.9657  298.8675  280.7366  267.4725  254.8814  242.8768  234.2288  225.1411  219.5972  212.6642
 353.8014  328.5495  308.2488  293.8232  278.8284  266.8196  257.4953  247.1648  241.4097  234.2818
 382.4847  354.4468  332.1555  316.8963  299.7479  287.0928  277.7714  265.9996  260.2755  253.1249
 405.2217  375.3375  351.4654  335.6630  316.6304  302.8657  294.1924  280.9280  275.3483  268.3104
 421.0371  390.4239  365.4138  349.4922  328.8735  313.7998  306.0295  291.6200  286.0263  279.2507
 429.6856  399.3061  373.5819  357.9335  336.2094  319.9308  312.9612  297.9919  292.1815  285.7210
 431.7172  402.1033  376.1470  360.8344  338.6619  321.7126  315.1515  300.1463  294.0004  287.8365
 427.9673  399.4879  373.6915  358.6517  336.6580  319.6556  313.2736  298.4807  291.8343  286.0814
 419.4616  392.3193  367.0379  352.3506  331.0302  314.4544  308.0514  293.6242  286.4176  281.2340
 407.2189  381.4850  357.2000  343.1310  322.7243  306.8848  300.3506  286.3681  278.5924  274.1645
 392.3387  368.1580  345.1526  331.9672  312.6671  297.7442  290.9675  277.4901  269.3293  265.5507
 376.0234  353.7063  331.7740  319.7356  301.6408  287.6228  280.6218  267.7109  259.5364  256.0297
 359.4177  339.1212  317.9563  307.2330  290.2396  276.9860  269.8361  257.5467  249.7428  246.1522
 343.5626  325.1273  304.5101  295.0914  278.8187  266.4164  259.1451  247.4471  240.1721  236.3369
 329.0621  312.0351  291.9060  283.6784  267.6270  256.3356  248.9681  237.6198  230.9945  226.7828
 316.0809  299.8534  280.2775  273.0399  256.9826  246.9095  239.3886  228.2973  222.2725  217.5564
 304.5041  288.5761  269.6882  263.0613  246.9917  238.0932  230.1459  219.5317  214.0320  208.7425
 293.9490  277.9871  259.9934  253.4563  237.4850  229.6195  221.0670  211.2966  206.1905  200.2854
 283.7107  267.7927  250.9330  243.9789  228.1173  221.1801  212.0097  203.4313  198.6203  192.0903
 273.1056  257.6669  242.0441  234.2639  218.5742  212.5573  202.9545  195.7696  191.1307  184.0201
 261.7604  247.3180  232.7521  224.1121  208.8039  203.5662  193.8015  187.9712  183.5130  175.9686
 249.7262  236.5172  222.8566  213.5443  198.9595  194.1633  184.5476  179.8388  175.6863  167.7985
 237.2609  225.1813  212.3570  202.7318  189.0172  184.3591  175.2567  171.4516  167.5856  159.5647
 224.6057  213.4134  201.3663  191.8938  179.0328  174.2782  166.0833  162.9073  159.1833  151.3458
 212.0485  201.5181  190.2372  181.2722  169.2310  164.1397  157.1782  154.2947  150.5560  143.2662
 200.0149  189.8596  179.2550  171.0802  159.9042  154.0626  148.6009  145.7232  141.9314  135.3843
 188.8651  178.7882  168.7394  161.3775  151.1797  144.3614  140.4724  137.3570  133.5768  127.8174
 178.6895  168.5305  158.9104  152.2028  143.0410  135.3118  132.9074  129.3331  125.7137  120.6876
 169.5185  159.2345  149.9488  143.6207  135.5699  127.1638  125.9562  121.8462  118.5756  114.1791
 161.4082  151.0731  142.0450  135.8602  128.8621  120.1314  119.6159  115.1096  112.3512  108.3140
 154.3841  144.1975  135.3834  129.1801  122.9787  114.3096  113.9598  109.2814  107.1011  103.1793
 148.5028  138.6080  130.0421  123.6729  117.9336  109.6765  109.0144  104.5069  102.7321   98.8846
 143.7664  134.2051  125.9042  119.3368  113.7851  106.1277  104.8821  100.8270   99.1144   95.4110
 140.1944  130.9830  122.7402  116.1431  110.5797  103.5855  101.6719   98.1634   96.2527   92.8175
 137.8333  128.9158  120.4840  114.0785  108.3882  101.9956   99.5140   96.5039   94.2407   91.1433
 136.8080  128.0992  119.2240  113.1843  107.2793  101.3561   98.4610   95.8594   93.2715   90.5066
 137.1987  128.6284  119.1197  113.4547  107.3862  101.6242   98.5050   96.2050   93.3532   90.8857
 139.0232  130.5723  120.2928  115.0359  108.8533  102.7780   99.6145   97.5138   94.5121   92.2477
 142.3305  133.9654  122.8609  118.0217  111.7161  105.0459  101.7713   99.7791   96.7511   94.5479
 147.2924  138.7640  126.9920  122.4880  115.9100  108.6630  105.1566  103.1215  100.1967   97.8430
 154.1569  144.9943  132.7474  128.5202  121.4191  113.8062  109.9273  107.6968  105.0088  102.3168
 163.1035  152.8184  140.1924  136.1824  128.3773  120.6467  116.1837  113.5278  111.2838  108.1137
 174.2723  162.4594  149.3928  145.4019  136.8937  129.1469  123.9711  120.7448  118.9945  115.3740
 187.7413  174.0862  160.3655  156.2916  147.0290  139.1512  133.3766  129.4378  128.0710  124.1139
 203.5014  187.6577  173.0712  168.9086  158.7745  150.5526  144.4093  139.6546  138.3008  134.2014
 221.2653  203.1074  187.5700  183.0953  171.9762  163.2726  156.9139  151.3352  149.5428  145.3739
 240.7636  220.2321  203.8144  198.5910  186.4519  177.2807  170.7480  164.3303  161.7328  157.4256
 261.6068  238.7552  221.5892  215.1801  202.0110  192.4534  185.7554  178.6227  174.8468  170.3360
 283.3726  258.4119  240.5818  232.6653  218.5897  208.5669  201.7304  193.9878  188.8287  184.0261
 305.8228  278.9472  260.3373  250.8481  235.9599  225.2854  218.4441  210.1072  203.5358  198.2452
 328.7319  300.1729  280.4258  269.2973  253.7512  242.2473  235.3993  226.5443  218.6868  212.6840
 351.6179  321.7311  300.4651  287.5560  271.4524  259.0835  251.7760  242.7101  233.7278  227.0206
 373.9208  342.8664  320.1819  305.1920  288.4791  275.5002  267.0417  257.9336  248.2360  240.8509
 395.3775  363.0682  339.2418  321.9338  304.3066  291.1366  280.9056  271.7175  261.7898  253.7864
 415.6413  381.9554  356.9224  337.4815  318.6020  305.5568  293.2280  283.7971  274.0551  265.4987
 434.3381  399.0363  372.6352  351.3643  331.2618  318.2607  303.9959  294.0073  284.7418  275.7638
 451.2224  413.9825  386.0672  363.1370  342.1323  328.7632  313.0748  302.4178  293.6263  284.4748
 465.9707  426.8369  397.0337  372.6477  351.1060  337.0132  320.4042  309.1722  300.7317  291.4971
 478.5691  437.5576  405.4821  379.8602  358.0833  342.9940  325.7590  314.4609  306.2296  296.8816
 488.7369  446.0003  411.6215  384.8060  363.0675  346.7263  329.0476  318.4371  310.2394  300.5963
 496.3466  451.8779  415.5524  387.6237  366.0463  348.3830  330.5214  320.9112  312.7350  302.6404
 501.5663  455.3232  417.3510  388.5829  367.0599  348.2869  330.4559  321.5721  313.6777  303.1969
 504.9186  456.7779  417.1736  388.0957  366.3153  346.8938  329.1187  320.5160  313.0762  302.4299
 506.9198  456.5692  415.4100  386.6868  363.9457  344.4320  326.7476  318.2151  311.1244  300.5402
 508.2358  455.2463  412.4423  384.7254  360.2931  341.2087  323.9059  314.9287  308.0672  297.6505
 509.4629  453.2677  408.6354  382.3731  355.7135  337.5205  320.8146  310.9625  304.1249  293.8375
 511.1324  451.0622  404.4284  379.5538  350.4665  333.4821  317.4744  306.4085  299.4763  289.2579
 513.4362  449.0883  400.3085  376.1646  344.9211  329.0183  313.7786  301.4820  294.3552  284.3232
 516.4552  447.5274  396.7047  372.0634  339.5651  324.1804  309.6564  296.5723  288.9403  279.4041
 520.3523  446.6753  394.0688  367.5617  334.9282  319.1100  305.1518  292.0644  283.4233  274.6670
 525.4580  446.6867  392.5030  363.1845  330.8862  314.1619  300.4256  288.0330  277.9296  270.1080
 532.1373  447.6714  391.8283  359.4905  327.3560  309.6819  295.8620  284.3229  272.6665  265.8557
 540.6357  449.7277  391.9027  356.7637  324.3791  305.9100  291.8509  280.9111  267.9293  261.9483
 551.0675  453.0157  392.7191  355.1870  322.1099  302.9327  288.5515  277.9077  263.9318  258.3839
 563.5290  457.5480  394.1940  354.7298  320.6809  300.6806  286.1069  275.3364  260.7562  255.1741
 577.8901  463.2963  396.3597  355.1802  320.0807  299.1807  284.4569  273.1948  258.4056  252.1887
 593.7299  470.3229  399.3058  356.5222  320.3026  298.4331  283.3815  271.4927  256.7893  249.4226
 610.8726  478.4776  403.1016  358.6057  321.2779  298.3640  282.7172  270.3214  255.8530  246.9482
 629.0650  487.4957  407.6331  361.3900  322.7345  299.0427  282.3688  269.7736  255.4794  244.9135
 648.2335  497.2413  413.1030  364.9253  324.5850  300.6191  282.3803  269.8086  255.5647  243.4333
 668.3783  507.7325  419.6424  369.3403  326.9900  302.9856  282.8648  270.2551  256.0425  242.5585
 689.3282  519.0115  427.3524  374.6665  330.1210  305.8249  283.8641  271.1558  256.8660  242.2746
 710.7582  531.0193  435.9680  380.7503  334.1937  308.9056  285.4490  272.5041  258.0283  242.6734
 732.6660  543.8763  445.2383  387.4984  339.3057  312.1798  287.6134  274.2176  259.4616  243.7186
 755.0431  557.6687  454.9510  394.6917  345.3518  315.6644  290.3215  276.3146  261.2262  245.2659
 777.9813  572.3450  465.0618  402.1693  352.2232  319.5627  293.5303  278.7002  263.3748  247.2798
 801.5807  587.7292  475.6933  410.0952  359.6575  324.0053  297.2693  281.3995  265.9549  249.8175
 825.9937  603.5432  486.8077  418.5996  367.6411  328.9370  301.7196  284.6254  269.1325  252.8675
 851.5521  619.7138  498.4513  427.8980  376.0132  334.6209  306.9248  288.6588  272.9529  256.4477
 878.2058  636.3721  510.8802  438.0434  384.5668  341.1424  312.8541  293.5198  277.2761  260.4879
 905.7125  653.5687  524.0840  448.6869  393.2110  348.4842  319.4288  298.9994  281.9683  264.7721
 933.7607  671.2702  537.7040  459.6810  401.9605  356.4510  326.5940  304.7879  286.9808  269.1548
 962.0025  689.6185  551.5865  470.8902  410.8059  364.7204  334.0196  310.6706  292.2501  273.6429
 990.3107  708.5785  565.7807  482.2651  419.6571  373.1116  341.6096  316.5478  297.6839  278.3030
1018.4955  727.5540  580.2741  493.6876  428.4540  381.6209  349.3407  322.1964  303.2167  283.0493
1046.1579  745.9975  594.9324  504.9066  437.2222  390.3689  357.1891  327.7776  308.9070  287.8656
1072.9570  763.8184  609.4732  515.7431  445.9144  399.4664  365.1489  333.6477  314.7491  292.8364
1098.6989  780.8666  623.6558  526.2619  454.6381  408.8049  373.2486  340.0320  320.7999  297.9849
1123.2843  797.2114  637.2648  536.3029  463.4035  418.0830  381.5604  346.9405  327.1097  303.4559
1146.5914  812.8379  650.2516  545.7662  472.1747  426.9708  390.0003  354.2758  333.5988  309.3316
1168.5042  827.6779  662.7201  554.7763  480.7393  435.2379  398.3810  361.7518  340.1635  315.5542
1188.8918  841.7741  674.5346  563.3777  488.9564  442.9810  406.3218  369.0854  346.8631  321.9809
1207.5475  855.2181  685.3682  571.7341  496.9794  450.3993  413.7307  376.0847  353.5364  328.3084
1224.6963  868.2168  695.1021  580.0822  504.7146  457.5982  420.7145  382.8394  360.0143  334.3919
1240.5513  880.7166  703.9501  588.5806  512.0529  464.6618  427.1916  389.3219  366.2885  340.2025
1255.1038  892.6698  712.2693  597.3869  518.9879  471.4724  433.2399  395.2962  372.3667  345.8626
1268.2659  903.8079  720.4039  606.3447  525.7863  478.0803  439.1250  400.7591  378.0602  351.3507
1279.9676  914.0919  728.5171  615.1626  532.6655  484.5824  444.8702  405.9558  383.2060  356.6785
1290.5457  923.6157  736.4490  623.4975  539.7676  490.9487  450.2641  411.0152  387.7204  362.0108
1300.1636  932.5344  744.0088  631.1735  547.0668  497.0423  454.9912  416.2102  391.5692  367.0843
1308.5728  940.5693  750.9126  638.0523  554.3427  502.6545  459.0920  421.5074  394.8599  371.7517
1315.8052  947.5596  756.9799  644.0486  561.1876  507.5990  462.6813  426.8003  397.6724  375.8904
1322.0790  953.3539  762.0126  649.3050  567.3341  511.6511  465.8216  431.8364  400.2988  379.6377
1327.8500  958.2172  766.0048  653.7983  572.5723  514.7709  468.6236  436.2911  402.9031  383.0086
1333.3264  962.2913  769.2730  657.4163  576.4936  516.8803  471.0237  440.0184  405.6262  386.0857
1338.4845  965.9042  772.0038  660.0379  578.9279  518.2217  473.1906  443.0740  408.4984  388.8678
1343.5699  969.4382  774.1095  661.4991  580.2288  519.1236  475.1781  445.3937  411.4518  391.0717
1348.4871  972.9755  775.7322  661.8706  580.8318  519.8118  477.0415  447.0359  414.1083  392.4931
1353.1939  976.0767  776.9438  661.3882  580.9934  520.4551  478.5643  447.9875  415.8831  393.1399
1357.7068  978.6308  777.8845  660.2936  580.8650  521.1804  479.5477  448.3004  416.5074  393.0637
1361.9871  980.6290  778.8083  658.8408  580.4486  521.8824  479.9624  447.7556  416.1835  392.2706
1365.8405  981.9942  779.9609  657.3818  579.6983  522.4090  479.8629  446.3083  415.1096  390.9126
1369.0977  982.7478  781.2308  656.3639  578.3487  522.5674  479.2468  444.4310  413.6153  389.2738
1371.7582  982.9255  782.4930  655.8600  576.5309  522.3295  477.9744  442.4105  411.9659  387.6076
1374.2394  982.8867  783.5841  655.8097  574.4630  521.6344  476.0366  440.5656  410.4889  385.9996
1376.9993  983.2164  784.3314  655.8532  572.3779  520.5043  473.6733  439.0690  409.4109  384.5314
1380.3046  984.4144  784.7002  655.9613  570.3008  519.0108  471.2153  437.8370  408.8024  383.1619
1384.3798  986.5064  784.5509  656.1455  568.4819  517.2836  468.8160  436.7755  408.3630  381.6844
1389.1870  989.0041  783.7875  656.4245  567.1548  515.3435  466.3811  435.5160  407.6088  380.0318
1394.2877  991.6530  782.8741  656.8584  566.1708  513.2507  463.9361  433.7992  406.2484  378.1816
1399.9217  994.1051  782.2795  657.2634  565.2612  511.3877  461.6011  431.5659  404.4130  376.1992
1406.3346  995.9628  782.1179  657.4498  564.3892  510.0586  459.4277  428.9583  402.3339  374.3284
1413.0016  997.3686  782.3949  657.2412  563.7574  509.0600  457.6078  426.3085  400.2846  372.6297
1419.5333  998.7480  782.8656  656.6892  563.4657  508.0830  456.1852  423.9524  398.5066  371.0651
1425.8315 1000.5090  782.9356  655.9805  563.4470  507.0533  455.1635  422.1267  396.8986  369.4452
1431.9871 1002.7836  782.6499  655.4601  563.4865  506.0492  454.4411  420.9324  395.2626  367.7662
1438.0600 1005.4569  782.0879  655.4589  563.6165  505.0973  453.9726  420.2563  393.6903  366.1114
1444.0688 1008.3090  781.5229  655.8549  564.0068  504.1127  453.6435  420.0977  392.2193  364.6103
1450.1861 1011.1699  781.2660  656.6001  564.7627  503.3424  453.6082  420.4198  390.9577  363.3080
1456.8708 1013.9295  781.6704  657.8872  565.6795  503.0507  453.9721  420.8606  390.1089  362.1327
1464.4609 1016.8136  782.9150  659.7665  566.5845  503.3779  454.7402  421.1445  389.7425  361.0958
1473.0608 1019.7998  784.8648  662.3007  567.3637  504.2057  455.8332  421.1595  389.8039  360.1563
1482.4353 1023.2919  787.4737  665.2723  568.0270  505.4291  457.0163  420.8788  389.9460  359.2039
1492.1699 1027.3874  790.6285  668.5747  568.5839  506.9143  458.1393  420.3791  389.8043  358.3882
1501.7119 1032.0449  794.2947  671.8347  569.3918  508.4642  459.1384  419.8730  389.5079  357.9418
1510.9888 1037.3445  798.4530  674.6315  570.5996  509.8190  460.0537  419.6759  389.3225  358.0352
1520.1717 1043.3101  802.9480  676.5602  572.1797  510.8331  460.9503  419.9260  389.3295  358.6328
1529.0571 1049.9566  807.5311  677.7379  574.2284  511.6445  461.8898  420.5906  389.7190  359.5536
1537.3211 1056.6920  812.1009  678.6423  576.7330  512.5810  463.1176  421.4969  390.4755  360.6714
1545.2605 1063.1412  816.7510  679.6731  579.4627  513.8391  464.6003  422.5269  391.2525  362.0396
1553.4422 1069.0297  821.5516  681.0916  582.2609  515.3947  466.1303  423.6506  391.8214  363.5774
1562.0398 1074.2210  826.3802  682.9653  585.0437  517.0398  467.7003  424.8909  392.3469  364.9915
1571.0224 1078.8570  831.0010  685.2001  587.6733  518.5185  469.2549  426.4280  392.8821  366.1667
1579.7807 1083.2788  834.9900  687.5088  589.9188  519.5303  470.8321  428.3444  393.6070  367.1457
1587.8619 1087.3173  838.1734  689.7018  591.7482  520.2456  472.2538  430.2482  394.6526  368.0431
1594.8523 1090.5987  840.7416  691.6602  593.1579  520.8043  473.3863  431.9123  395.8262  368.8945
1600.3719 1093.0753  842.8906  693.5360  594.3180  521.4550  474.1264  433.2011  397.0814  369.7357
1604.4085 1095.0730  844.7773  695.3951  595.2850  522.2979  474.6587  434.1457  398.5133  370.6400
1607.1496 1096.9268  846.3694  697.1853  596.0305  523.2543  475.2132  434.7519  400.0817  371.5351
1608.9799 1098.9804  847.7666  698.7395  596.3576  524.2044  475.8563  435.0832  401.6353  372.3897
1610.4989 1101.3963  848.9877  700.0490  596.1572  525.0630  476.5808  435.2746  402.8340  373.0868
1611.7983 1103.7521  849.6038  701.0871  595.5463  525.6695  477.1559  435.5095  403.4451  373.5804
1612.6948 1105.6126  849.3440  702.0218  594.6686  526.0645  477.3726  435.6346  403.3772  373.8690
1613.1093 1106.2399  848.2542  702.6995  593.8744  526.4622  477.3452  435.5300  402.6989  373.9892
1613.0081 1105.2689  846.6676  702.9165  593.5328  526.9176  477.1102  435.0883  401.7171  373.8231
1612.1742 1103.1323  844.8707  702.4466  593.4983  527.2331  476.7082  434.3278  400.6220  373.4304
1609.9483 1100.5252  843.1227  701.2941  593.4664  527.2353  476.1195  433.4019  399.5859  372.8598
1605.8173 1097.9480  841.5150  699.6643  593.0961  526.8668  475.3244  432.3434  398.5229  372.2210
1599.6959 1095.6797  839.8744  697.8008  592.2589  526.1462  474.2686  431.1529  397.3112  371.4902
1592.0691 1093.7498  837.8438  695.9008  591.2364  525.1330  472.9770  429.7490  395.8643  370.6857
1583.5332 1091.5565  835.3848  693.8191  590.0432  524.0217  471.6100  428.1747  394.2714  369.7434
1574.5045 1088.4616  832.3330  691.3683  588.6613  522.6699  470.1702  426.5242  392.6408  368.5502
1565.5215 1084.0038  828.6688  688.3176  586.8601  520.8186  468.7130  424.6878  390.9256  366.9270
1556.6470 1078.1047  824.6206  684.6093  584.4082  518.5626  467.0697  422.5754  388.9134  364.7950
1547.9337 1070.8995  820.2693  680.4158  581.3670  515.8141  464.9578  420.3654  386.5995  362.3302
1539.0821 1062.6634  815.6581  675.9867  577.7941  512.5726  462.1771  418.0724  384.1151  359.7996
1529.8887 1053.8924  810.8892  671.7148  573.9193  509.0817  458.7307  415.6545  381.6814  357.3112
1519.9686 1044.9185  805.8645  667.6986  570.1295  505.6188  454.8169  413.1191  379.3885  354.9302
1509.1693 1036.0280  800.6105  663.7664  566.4738  502.2141  450.7325  410.4649  377.2976  352.4846
1497.5645 1027.3932  795.1462  659.4445  562.7760  498.7348  446.6534  407.8634  375.3541  349.8438
1485.2415 1019.3983  789.2738  654.5728  558.5185  494.9525  442.5472  405.3165  373.4467  346.9750
1472.4076 1011.8819  782.7026  649.2723  553.5486  490.8814  438.2515  402.7363  371.5371  343.8997
1459.2121 1004.4028  775.6605  643.7106  547.9624  486.6107  433.8280  399.9415  369.5205  340.6375
1445.6680  996.4752  768.4658  637.9349  542.0029  482.1824  429.5153  396.8829  367.3063  337.2719
1432.1324  987.8001  761.3631  632.0027  536.0056  477.5163  425.5106  393.6430  364.6124  333.9006
1418.8755  977.9606  754.2761  625.9803  530.1093  472.6385  421.8703  390.1932  361.3128  330.6601
1405.7832  967.3002  747.1481  619.9452  524.4957  467.3323  418.4439  386.4498  357.4042  327.4103
1392.6410  956.5123  739.8743  613.9537  519.2228  461.6102  415.0501  382.3709  352.8521  324.2374
1379.3400  945.9707  732.2970  607.9238  514.0855  455.8076  411.5315  378.0256  347.9318  321.3237
1365.8197  935.7955  724.1905  601.9075  508.9605  450.0644  407.7881  373.4859  342.9784  318.5727
1352.2883  926.0291  715.8731  595.7466  503.5757  444.5049  403.7844  368.9503  338.0614  315.8962
1338.9905  916.3883  707.6073  589.1467  497.9249  438.9542  399.4598  364.3789  333.2884  313.2051
1326.1760  906.7947  699.5678  581.8814  492.1403  433.5090  394.7617  359.5034  328.6328  310.3870
1313.5869  897.3315  691.7658  574.3057  486.4626  428.2272  389.7272  354.3842  324.0187  307.0798
1301.1110  888.1959  684.0381  566.7804  481.1130  423.1713  384.6431  349.1965  319.6047  303.1187
1288.6882  879.3501  676.2811  559.6302  476.1654  418.3404  379.5746  344.1371  315.5113  298.8240
1276.1425  870.4437  668.7588  552.9857  471.4297  413.7071  374.5514  339.3512  311.8353  294.4784
1263.0762  861.3103  661.6868  546.8134  466.5812  409.1266  369.4251  335.0361  308.4161  290.2863
1249.2402  852.0807  654.8407  540.8049  461.5236  404.4852  364.3442  331.1597  305.1340  286.3505
1234.6715  842.9324  647.9535  534.7023  456.4183  399.8592  359.4361  327.6424  301.9513  282.7582
1219.8155  834.2580  640.8663  528.6451  451.3087  395.2842  354.7921  324.4749  298.8717  279.4970
1205.0974  826.2750  633.4601  522.6370  446.2137  390.7105  350.5085  321.5394  295.8116  276.5006
1191.1126  818.9708  625.7883  516.7968  441.0618  385.9942  346.5623  318.5946  292.8462  273.5263
1178.4079  812.0149  618.1642  511.0583  435.7703  381.2694  342.8569  315.4308  290.0331  270.4886
1166.7471  805.2060  610.9389  505.3602  430.3961  376.6354  339.1388  312.0263  287.3502  267.4702
1156.0246  798.4023  604.3227  499.7615  424.9613  372.1522  335.2045  308.4989  284.7297  264.5314
1145.9764  791.2818  598.3738  494.3154  419.5919  367.8423  331.2480  305.0654  282.0235  261.7315
1136.4278  783.7566  593.0591  489.2752  414.5597  363.7231  327.4837  301.8707  279.1319  258.9978
1127.2304  776.1466  588.0977  484.6042  410.0337  360.0144  323.8965  298.8096  276.1300  256.3458
1118.2316  768.7755  583.2083  480.3388  406.1425  356.7528  320.3858  295.6537  273.1472  253.7346
1109.4216  761.6242  578.3002  476.5127  402.5757  353.6656  316.9588  292.1613  270.3145  251.2105
1100.9328  754.6890  573.4190  473.0215  399.0436  350.4751  313.6570  288.4353  267.7161  248.8410
1092.7608  747.9185  568.6474  469.7978  395.5081  346.8976  310.5452  284.9287  265.3119  246.6896
1084.7301  741.2689  563.6972  466.4440  391.7849  342.8828  307.6915  281.9800  263.0776  244.7277
1076.7725  734.6093  558.6339  462.9869  387.6061  338.7188  305.0412  279.7138  260.9175  242.8438
1068.6623  727.8379  553.5071  459.5016  383.1080  334.7468  302.6074  277.9436  258.7612  240.8350
1060.4133  721.1192  548.5542  455.9486  378.5632  331.1516  300.2874  276.4233  256.5866  238.7456
1052.2199  714.6093  543.6559  452.2993  374.1073  328.1269  298.0120  274.8514  254.4046  236.6545
1044.2735  708.5033  538.7730  448.4531  369.8151  325.6278  295.6729  272.9996  252.1632  234.5944
1036.3085  702.7694  533.8461  444.3805  365.9575  323.4593  293.3217  270.6705  249.8602  232.5778
1028.0657  697.2563  528.7816  440.2664  362.5613  321.3631  290.9986  267.8146  247.5657  230.5413
1019.3566  691.6416  523.7394  436.2414  359.6261  319.1954  288.5429  264.7055  245.2892  228.5064
1010.3462  685.8531  518.8446  432.3494  357.0908  317.0129  285.9277  261.5570  243.0789  226.5286
1001.4000  680.0164  514.1966  428.6360  354.6560  314.8249  283.1637  258.5767  240.9072  224.5534
 992.8187  674.3005  509.7086  425.1081  352.0597  312.6243  280.2935  255.8900  238.5709  222.5077
 984.8338  668.7471  505.2247  421.5213  349.3128  310.3812  277.4423  253.6646  236.1233  220.4520
 977.4203  663.3984  500.7186  417.6882  346.6057  308.1690  274.8897  251.8569  233.6959  218.5029
 970.3556  658.1674  496.3127  413.7516  343.8113  305.9340  272.8928  250.3733  231.4421  216.6704
 963.4999  653.0008  492.1518  410.0192  340.7723  303.5830  271.3499  249.1977  229.4986  214.9013
 956.7079  647.6080  488.1969  406.6131  337.5271  301.1190  269.9732  248.1902  227.7496  213.1612
 949.6787  642.1189  484.3624  403.4386  334.2863  298.5446  268.6122  247.1387  225.9824  211.4925
 942.0754  636.5298  480.5335  400.2447  331.1552  295.9327  267.1987  245.8798  224.1509  209.8504
 934.0205  630.9364  476.7348  396.8889  328.2771  293.2450  265.6505  244.2218  222.1603  208.1473
 925.8359  625.3596  473.0055  393.5435  325.7279  290.5527  263.9194  242.0955  220.0822  206.2894
 917.6666  619.7647  469.5330  390.3326  323.3887  287.8094  261.9942  239.5915  218.0008  204.2296
 909.5266  614.2605  466.2547  386.9020  321.1355  285.1031  259.8893  236.8083  215.9847  202.0386
 901.3433  608.9251  463.0159  382.8331  318.8284  282.5199  257.6067  234.0663  214.0459  199.8154
 893.1799  603.6330  459.7421  377.9516  316.2818  280.1240  255.0963  231.6197  212.1805  197.5797
 885.2016  598.4109  456.2948  372.5588  313.4449  277.8167  252.2611  229.5728  210.2315  195.4072
 876.9460  593.1305  452.5495  367.0303  310.4716  275.4294  249.1514  227.8297  208.0866  193.4518
 868.3484  587.5498  448.4725  361.6424  307.3831  272.8507  246.0139  226.1041  205.9079  191.7904
 859.3924  581.4119  444.1305  356.4936  304.1520  270.0258  243.0124  224.2421  203.7281  190.3868
 850.1494  574.8172  439.3957  351.8244  300.7961  266.9749  240.2099  222.0375  201.5432  189.0888
 840.4425  567.8456  434.1217  347.7999  297.3125  263.8813  237.5758  219.4290  199.3900  187.5621
 830.1763  560.5831  428.3731  344.3881  293.7024  260.8355  234.9259  216.4873  197.2727  185.6898
 819.5034  553.2129  422.3497  341.4882  289.9828  257.8538  232.2115  213.4823  195.0393  183.4679
 808.5162  546.0336  416.2503  338.8046  286.2937  254.9889  229.5955  210.6658  192.7031  180.9499
 797.4777  539.3029  410.2875  335.9536  282.7734  252.2481  227.0074  208.0187  190.2977  178.4084
 786.4014  533.0570  404.4804  332.8292  279.3770  249.5581  224.3642  205.3719  187.6934  176.0227
 775.1931  527.1723  398.7532  329.2059  275.9915  246.8738  221.6824  202.5894  184.8837  173.8619
 763.9435  521.4552  393.1613  325.1078  272.6358  244.1715  218.9749  199.7186  181.9859  171.8369
 752.8278  515.6611  387.5804  320.5362  269.4190  241.4209  216.2228  196.8683  179.2285  169.8650
 742.0566  509.5623  381.9459  315.7696  266.4048  238.4455  213.4893  194.1140  176.6239  167.7843
 731.8429  503.1072  376.3511  311.0420  263.5190  235.2255  210.8897  191.4214  174.0526  165.4455
 722.1672  496.4542  370.8371  306.4940  260.5372  231.7835  208.4138  188.7226  171.4836  162.8306
 712.8849  489.5147  365.4714  302.2743  257.3036  228.2052  205.8926  186.0030  168.9656  160.0887
 703.7385  482.2973  360.3565  298.3566  253.8103  224.4758  203.2031  183.1477  166.5782  157.3705
 694.4156  474.7230  355.3869  294.5341  250.2456  220.6987  200.2698  180.2026  164.3534  154.8575
 684.7792  466.9004  350.4036  290.6208  246.7739  217.1372  197.0443  177.2248  162.2612  152.6035
 674.8561  458.9037  345.3190  286.6725  243.3135  213.8132  193.6937  174.3726  160.1845  150.5754
 664.6986  451.1207  340.0421  282.7353  239.9342  210.6911  190.4294  171.7968  158.0456  148.7231
 654.4400  443.9797  334.5243  278.6878  236.5687  207.6261  187.3502  169.5649  155.8776  146.9753
 644.2517  437.7545  328.9581  274.5510  233.0903  204.5459  184.4467  167.5654  153.6806  145.3292
 634.1666  432.0607  323.5311  270.2444  229.4782  201.5014  181.6665  165.6170  151.3995  143.7473
 624.3524  426.3310  318.3507  265.9153  225.6889  198.5255  178.9412  163.4954  149.0702  142.1470
 614.8699  420.1609  313.4595  261.7123  221.7236  195.6294  176.1983  161.1294  146.8056  140.4459
 605.6412  413.7378  308.8467  257.7144  217.6078  192.8612  173.4631  158.4826  144.6168  138.4755
 596.7081  407.2255  304.4815  254.0374  213.5820  190.2385  170.7745  155.6445  142.4981  136.0545
 587.9143  400.6324  300.3135  250.7274  209.9299  187.6866  168.1879  152.7003  140.4390  133.2466
 578.9141  393.7323  296.3171  247.5656  206.6261  185.2002  165.7340  149.8464  138.5060  130.2889
 569.5655  386.5239  292.3965  244.2761  203.4934  182.7130  163.4112  147.2741  136.8394  127.4786
 559.8632  379.0510  288.5779  240.7561  200.5298  180.2306  161.0629  145.0456  135.2825  124.9777
 550.3689  371.6029  284.9519  237.1559  197.8100  177.7360  158.6122  143.0131  133.6324  122.8660
 541.4446  364.3860  281.4673  233.5663  195.1907  175.1420  156.0315  141.0197  131.8509  121.0418
 533.2789  357.6336  278.0065  230.0855  192.4975  172.3775  153.3463  138.9759  129.8540  119.3761
 525.6952  351.4271  274.4509  226.8918  189.5736  169.5067  150.6405  136.8384  127.7178  117.8137
 518.4563  345.7795  270.6189  223.8889  186.4991  166.6339  147.9950  134.5935  125.5644  116.2980
 511.3699  340.5555  266.4421  220.9189  183.4592  163.7747  145.4953  132.2325  123.4583  114.8349
 504.1843  335.5888  262.1614  217.8025  180.6559  160.8876  143.1210  129.7951  121.4362  113.3541
 496.8877  330.7095  257.9917  214.4634  178.1506  158.0308  140.8389  127.3601  119.5208  111.7931
 489.6341  325.8823  254.0543  210.9698  175.8578  155.4355  138.5683  125.0274  117.7756  110.1560
 482.4226  321.0984  250.3413  207.4300  173.6920  153.0623  136.3195  122.9010  116.1662  108.5177
 475.3480  316.4375  246.7450  203.8988  171.5406  150.8813  134.1788  121.0108  114.6362  106.9459
 468.4481  311.9264  243.1851  200.4669  169.3016  148.8102  132.2648  119.3210  113.1415  105.4844
 461.8422  307.5431  239.6353  197.0895  166.9469  146.7328  130.5648  117.6629  111.6189  104.0638
 455.5573  303.3245  236.1675  193.8551  164.5118  144.5510  128.9817  116.0544  109.9656  102.5995
 449.6357  299.2115  232.7881  190.7707  162.0586  142.2625  127.4618  114.5301  108.1808  101.0460
 443.8603  295.2975  229.4825  187.8041  159.5387  139.9137  125.9725  113.0755  106.2694   99.3749
 438.0761  291.5221  226.2743  184.9696  157.0165  137.5782  124.3976  111.7219  104.2873   97.5848
 432.0488  287.9055  223.2182  182.3256  154.6305  135.2941  122.6700  110.3502  102.3226   95.7328
 425.7434  284.5535  220.3078  179.9369  152.3616  133.1125  120.8097  108.8873  100.4540   93.9008
 419.1263  281.3389  217.4259  177.8379  150.2117  131.0233  118.9323  107.3182   98.7553   92.1836
 412.2520  278.1112  214.5249  175.8050  148.1425  128.9941  117.1268  105.6365   97.2801   90.6673
 405.1780  274.7644  211.5593  173.7032  146.1446  126.9757  115.3934  104.0022   96.0415   89.2483
 398.1161  271.3525  208.5188  171.5014  144.1227  124.9913  113.7245  102.5208   94.9832   87.8635
 391.3907  267.8054  205.4798  169.2465  142.0951  123.0642  112.1066  101.1322   93.9993   86.5007
 385.2765  264.2033  202.3807  166.8760  140.1423  121.1563  110.5917   99.8292   93.0739   85.1619
 380.0533  260.6468  199.2117  164.4758  138.2481  119.2507  109.1516   98.5570   92.1368   83.8508
 375.5668  257.1830  196.1083  161.9844  136.3706  117.3782  107.7660   97.3133   91.0856   82.5444
 371.4640  253.8500  193.1416  159.4195  134.4078  115.5248  106.4246   96.0732   89.9560   81.2154
 367.3651  250.5073  190.3131  156.8846  132.2699  113.7295  105.1200   94.7920   88.7632   79.8519
 363.1373  247.1451  187.5981  154.3997  129.8766  112.0615  103.7633   93.5079   87.5995   78.5266
 358.6613  243.7467  184.9883  152.0166  127.3997  110.5332  102.2783   92.2522   86.4253   77.3628
 354.1398  240.4663  182.5589  149.7921  125.0492  109.1644  100.6314   91.0260   85.1205   76.4442
 349.6628  237.3020  180.2964  147.8126  122.9186  107.9845   98.8110   89.7415   83.6551   75.7094
 345.1753  234.3414  178.1338  146.0965  121.1215  106.9373   96.9371   88.4288   82.0444   75.0841
 340.4427  231.5991  176.0744  144.5587  119.6737  105.9255   95.2226   87.1780   80.3888   74.4555
 335.4701  228.9473  174.1032  143.1794  118.4395  104.8615   93.7185   86.0294   78.8359   73.7602
 330.5107  226.2855  172.1771  141.8655  117.2819  103.7676   92.4592   84.9202   77.4971   72.8939
 325.7844  223.5104  170.1231  140.5300  116.0846  102.6869   91.4304   83.8358   76.3717   71.8811
 321.3215  220.6470  167.9334  139.0726  114.8156  101.5566   90.5243   82.7730   75.3847   70.8157
 317.0712  217.7865  165.6824  137.4622  113.5279  100.4264   89.5931   81.7360   74.4968   69.7944
 312.9859  214.9777  163.4392  135.6806  112.1563   99.2607   88.5583   80.6876   73.7235   68.8414
 309.0709  212.1771  161.3378  133.7232  110.7042   98.0005   87.4780   79.6078   73.0668   67.9827
 305.3572  209.3900  159.4266  131.7047  109.1677   96.6211   86.3733   78.5995   72.3988   67.1458
 301.9956  206.7638  157.6483  129.6491  107.6330   95.0763   85.1869   77.6719   71.6398   66.2760
 298.9775  204.3935  156.0011  127.6315  106.1248   93.4902   83.9207   76.8036   70.8061   65.3975
 296.2125  202.2239  154.5368  125.6879  104.5626   92.0020   82.6479   75.9927   69.9427   64.5479
 293.4896  200.0070  153.1709  123.7704  102.9277   90.7282   81.3883   75.1671   69.0741   63.7054
 290.6480  197.4940  151.6466  121.8226  101.4071   89.7201   80.1673   74.2752   68.1918   62.8557
 287.5591  194.6826  149.8129  119.8483  100.0760   88.8677   78.9542   73.2901   67.2651   61.9687
 284.0953  191.8047  147.7394  117.8938   98.9061   88.0411   77.7797   72.2316   66.2970   61.0541
 280.2232  188.9474  145.5116  115.9803   97.7738   87.1413   76.7297   71.1165   65.2341   60.0954
 276.0008  186.1042  143.1962  114.2606   96.5855   86.0799   75.7115   69.9282   64.0885   59.1225
 271.5891  183.2262  140.8694  112.8330   95.3592   84.8326   74.6926   68.7560   62.8987   58.1420
 267.2134  180.2780  138.6181  111.7298   94.0305   83.4531   73.7568   67.7005   61.6918   57.1792
 262.9246  177.3095  136.4348  110.8787   92.4973   82.0596   72.9383   66.8417   60.5342   56.3159
 258.8170  174.3592  134.2946  110.1434   90.7749   80.7510   72.1443   66.0753   59.4502   55.5610
 254.9679  171.4523  132.2536  109.4001   89.0280   79.5220   71.3001   65.2967   58.4084   54.8838
 251.4579  168.6037  130.2257  108.4799   87.4392   78.2943   70.4103   64.5034   57.4427   54.2153
 248.3010  165.9251  128.1247  107.3716   85.9999   77.0993   69.5579   63.7258   56.6224   53.5227
 245.3586  163.4887  126.0129  106.0499   84.6056   76.0543   68.7085   62.9262   55.9777   52.8194
 242.4831  161.2720  123.9414  104.5892   83.2380   75.1353   67.8019   62.0725   55.4314   52.1432
 239.4676  159.2339  122.0241  102.9983   81.9929   74.3049   66.7760   61.1355   54.9277   51.5045
 236.1974  157.2621  120.3559  101.3447   80.9359   73.3299   65.6474   60.1098   54.4106   50.8700
 232.7382  155.3360  118.8870   99.6803   80.0397   72.1309   64.4650   59.0566   53.8669   50.1612
 229.1666  153.2578  117.4741   97.9851   79.2287   70.6984   63.2646   58.0540   53.2992   49.3010
 225.4014  151.0080  116.0120   96.2052   78.3933   69.1321   62.0771   57.1435   52.7272   48.2978
 221.5416  148.6035  114.4207   94.3718   77.4528   67.6626   60.9485   56.2675   52.1781   47.2395
 217.6572  146.0480  112.6766   92.5204   76.4324   66.4715   59.9142   55.2986   51.6256   46.2296
 213.8066  143.3852  110.8381   90.6649   75.3677   65.5547   58.9660   54.1513   50.9955   45.3479
 210.0556  140.6162  108.8890   88.8121   74.2750   64.6910   58.0908   52.8789   50.1994   44.6010
 206.3942  137.8170  106.7410   87.0317   73.0768   63.6952   57.2932   51.6134   49.2569   43.9214
 202.7262  135.1828  104.4901   85.3686   71.7459   62.5526   56.5481   50.4583   48.2535   43.2461
 199.0342  132.8615  102.2530   83.8857   70.2409   61.3699   55.7902   49.4944   47.2372   42.5358
 195.3765  130.7494  100.1311   82.6054   68.5712   60.2212   54.9785   48.6648   46.1534   41.8241
 191.7005  128.7190   98.2125   81.4787   66.8242   59.0764   54.0911   47.9070   45.0282   41.1319
 187.9863  126.6334   96.4600   80.4834   65.1443   57.9231   53.0706   47.1344   43.9346   40.4507
 184.4851  124.4883   94.8461   79.5427   63.6205   56.7762   51.9167   46.3193   42.9117   39.7813
 181.3671  122.3908   93.3590   78.4897   62.2654   55.6353   50.7021   45.4365   41.9450   39.1002
 178.6011  120.3493   91.9440   77.2641   61.0694   54.4844   49.4826   44.5259   41.0497   38.3777
 175.9962  118.2735   90.4989   75.9792   60.0045   53.3403   48.3511   43.6354   40.2394   37.5705
 173.3991  116.1567   88.9717   74.7080   59.0603   52.2805   47.3468   42.7736   39.5295   36.6796
 170.7280  114.0477   87.4246   73.5366   58.1768   51.3437   46.5116   41.9420   38.8588   35.8102
 167.9858  112.0123   85.8699   72.4958   57.2588   50.5173   45.8110   41.1609   38.1788   35.0484
 165.2179  110.1066   84.3311   71.5228   56.2446   49.7928   45.2293   40.4236   37.5141   34.4370
 162.4687  108.3933   82.8248   70.5146   55.1252   49.1207   44.7483   39.7645   36.9211   33.9620
 159.6925  106.8082   81.3408   69.3908   54.0203   48.4835   44.2960   39.1583   36.4226   33.5643
 156.9035  105.2549   79.8844   68.1462   53.0846   47.8329   43.7900   38.5017   36.0172   33.2243
 154.0810  103.6301   78.4775   66.7989   52.3279   47.1151   43.1437   37.7934   35.6767   32.9130
 151.1420  101.8673   77.1303   65.4095   51.6427   46.2818   42.3193   37.0118   35.3668   32.5738
 148.1291   99.9519   75.9321   64.0181   50.9383   45.3492   41.3316   36.1522   34.9877   32.1476
 145.2403   97.9652   74.9604   62.6163   50.1260   44.4140   40.2825   35.2556   34.4807   31.6212
 142.5492   96.0589   74.1591   61.2493   49.2284   43.5521   39.2742   34.4094   33.8583   31.0038
 139.9914   94.2595   73.4321   59.9466   48.3085   42.7679   38.3665   33.6988   33.1610   30.3020
 137.5170   92.5452   72.6041   58.7427   47.3836   41.9989   37.5787   33.1631   32.4239   29.5751
 135.1281   90.9896   71.5149   57.5877   46.4796   41.2165   36.8447   32.7682   31.7494   28.8730
 132.7832   89.6270   70.1727   56.4570   45.6146   40.4345   36.1408   32.4980   31.1849   28.1949
 130.5038   88.4014   68.6296   55.3436   44.7531   39.6395   35.4336   32.3059   30.6878   27.5152
 128.2967   87.1357   66.9978   54.3135   43.8715   38.8019   34.7717   32.1657   30.1431   26.8370
 126.1400   85.7450   65.3765   53.3714   42.9314   37.9555   34.1909   32.0001   29.5183   26.1386
 123.9630   84.2351   63.8595   52.4351   41.9924   37.0735   33.6517   31.6424   28.8457   25.4437
 121.7568   82.7335   62.4664   51.4316   41.0532   36.1186   33.0598   31.0573   28.1867   24.7275
 119.4398   81.3115   61.1726   50.3955   40.1548   35.1090   32.3962   30.2722   27.5937   24.0360
 117.0576   79.9438   59.9572   49.3889   39.3477   34.1299   31.6920   29.4058   27.0418   23.3958
 114.7176   78.5562   58.8431   48.3748   38.6583   33.2672   31.0147   28.5594   26.5127   22.8226
 112.4681   77.2045   57.7849   47.3747   38.0825   32.5470   30.3803   27.7807   26.0037   22.2946
 110.3273   75.8477   56.7031   46.3969   37.5377   31.9620   29.8227   27.0829   25.4892   21.8000
 108.2401   74.3956   55.5913   45.4478   37.0020   31.4884   29.3442   26.4368   24.9480   21.3588
 106.2408   72.8000   54.4275   44.5391   36.4855   31.0937   28.9208   25.8327   24.4616   20.9794
 104.3787   71.0356   53.2216   43.6767   35.9472   30.7041   28.4697   25.2665   24.0641   20.6663
 102.7053   69.2248   52.0825   42.8935   35.3408   30.2046   27.9495   24.7254   23.7383   20.4278
 101.1311   67.4625   51.0934   42.1971   34.6885   29.5582   27.3774   24.1955   23.4404   20.2530
  99.4974   65.9663   50.3068   41.5606   34.0031   28.8161   26.7648   23.6785   23.1250   20.0869
  97.8081   64.8475   49.6196   40.9793   33.3296   28.0941   26.1355   23.1632   22.7775   19.8938
  96.1052   64.0105   48.9531   40.4607   32.7126   27.4824   25.5000   22.6711   22.3766   19.6617
  94.4226   63.3543   48.2616   39.9970   32.1320   27.0023   24.9301   22.2261   21.9462   19.3945
  92.7690   62.7481   47.5201   39.5787   31.5650   26.6239   24.4570   21.8548   21.5159   19.0497
  91.1135   62.1550   46.7862   39.1870   30.9892   26.2820   24.0892   21.5510   21.1234   18.6778
  89.3991   61.5023   46.0974   38.7997   30.3770   25.9865   23.8681   21.3263   20.7351   18.2870
  87.7127   60.7690   45.4226   38.3239   29.7289   25.6895   23.7708   21.1521   20.3127   17.8739
  86.0994   59.8797   44.7007   37.7291   29.0673   25.3462   23.6736   21.0019   19.9087   17.4252
  84.5049   58.7908   43.9138   37.0498   28.4110   24.9639   23.5050   20.8436   19.5200   16.9747
  82.9460   57.5720   43.0767   36.3176   27.8060   24.5670   23.2700   20.6079   19.1050   16.5995
  81.4319   56.2919   42.2671   35.5727   27.2636   24.1619   22.9646   20.2646   18.6485   16.3437
  79.9877   55.0489   41.5478   34.8765   26.7673   23.7653   22.6016   19.8506   18.1377   16.1867
  78.7131   53.9604   40.8895   34.2807   26.3465   23.3520   22.1735   19.4310   17.6165   16.0527
  77.6210   53.0262   40.2600   33.7664   26.0116   22.9520   21.6760   19.0656   17.1314   15.8761
  76.6621   52.2300   39.5818   33.2596   25.7479   22.5312   21.1116   18.7668   16.6953   15.6289
  75.7975   51.5369   38.8331   32.7208   25.4967   22.0576   20.5195   18.4974   16.3048   15.3387
  74.9907   50.8671   37.9936   32.1251   25.2319   21.5582   19.8985   18.2123   15.9461   15.0341
  74.2398   50.1594   37.0999   31.4737   24.9309   21.0465   19.2851   17.9087   15.6396   14.7360
  73.4350   49.3614   36.2367   30.8172   24.5878   20.5441   18.7556   17.5730   15.4033   14.4413
  72.5621   48.5192   35.4443   30.2244   24.1944   20.0936   18.3545   17.2035   15.1799   14.1265
  71.5505   47.6237   34.7083   29.6973   23.7386   19.7331   18.0317   16.8114   14.9485   13.8164
  70.3921   46.7426   34.0809   29.2323   23.2368   19.4765   17.7516   16.4034   14.7252   13.5228
  69.0971   45.9537   33.5381   28.8709   22.7214   19.3028   17.4771   16.0074   14.4944   13.2541
  67.7157   45.2358   33.0351   28.5764   22.2706   19.1633   17.1567   15.6120   14.2387   12.9925
  66.3526   44.5232   32.5965   28.2357   21.9532   19.0300   16.7962   15.2332   13.9464   12.7462
  65.0775   43.7497   32.2445   27.8305   21.7294   18.9045   16.4059   14.8821   13.6268   12.5069
  63.9129   42.9639   31.9957   27.3954   21.5663   18.7567   15.9675   14.5399   13.3359   12.2552
  62.8115   42.1804   31.7742   26.9730   21.4195   18.5280   15.5193   14.2175   13.1168   11.9756
  61.7550   41.4245   31.5353   26.5438   21.2786   18.1851   15.1302   13.9711   12.9602   11.6878
  60.7875   40.7606   31.2885   26.0637   21.1143   17.7005   14.8530   13.8212   12.8391   11.4066
  59.9193   40.1408   31.0144   25.5061   20.9230   17.1315   14.7127   13.7496   12.7123   11.1210
  59.1048   39.5514   30.7182   24.8887   20.6761   16.5791   14.6932   13.6924   12.5920   10.8401
  58.2622   38.9699   30.3850   24.2626   20.3543   16.0858   14.6728   13.5958   12.5014   10.6161
  57.3819   38.4221   29.9818   23.6860   19.9552   15.7013   14.5604   13.4631   12.4143   10.4804
  56.4862   37.8618   29.4743   23.1842   19.4949   15.4062   14.3233   13.2635   12.3035   10.3992
  55.6323   37.1790   28.8609   22.7165   18.9951   15.2137   14.0071   12.9850   12.1683   10.3132
  54.7869   36.4025   28.1629   22.2804   18.4923   15.1039   13.6669   12.6876   11.9956   10.1744
  53.8931   35.6673   27.4384   21.8988   18.0314   15.0103   13.3598   12.4237   11.7950    9.9896
  52.8627   35.0518   26.7211   21.6050   17.6312   14.8813   13.1214   12.1889   11.5625    9.8083
  51.7399   34.6053   26.0451   21.3667   17.2866   14.6696   12.9451   11.9324   11.2748    9.6679
  50.6399   34.3045   25.4574   21.1713   16.9557   14.3663   12.7813   11.6438   10.9338    9.5518
  49.6483   34.0731   24.9696   21.0022   16.6383   14.0560   12.6177   11.3539   10.5997    9.4347
  48.7849   33.8249   24.5459   20.8251   16.3319   13.7709   12.4285   11.0768   10.3103    9.2871
  48.0550   33.4798   24.1442   20.6179   16.0533   13.4805   12.2010   10.8443   10.0503    9.0857
  47.3613   32.9946   23.7549   20.3889   15.8309   13.1791   11.9176   10.6708    9.7932    8.8473
  46.6350   32.3728   23.4240   20.1582   15.6227   12.8837   11.5657   10.5643    9.5547    8.6008
  45.8719   31.6838   23.1659   19.9509   15.3662   12.5973   11.1762   10.5039    9.3489    8.3658
  45.0893   30.9614   22.9319   19.7358   15.0219   12.3023   10.7884   10.4626    9.1901    8.1565
  44.3488   30.2401   22.6979   19.4831   14.6250   11.9944   10.4469   10.3906    9.0647    7.9558
  43.7014   29.4783   22.4320   19.1518   14.1748   11.6941   10.1718   10.2236    8.9601    7.7641
  43.1187   28.6429   22.1047   18.6965   13.6894   11.4063    9.9621    9.9604    8.8684    7.5990
  42.5267   27.7326   21.7087   18.1430   13.1532   11.1048    9.7899    9.6434    8.7832    7.4536
  41.9186   26.7863   21.2929   17.5362   12.5761   10.7941    9.6376    9.3226    8.7025    7.3104
