# Supplementary material for: Do Spectra Live in the Matrix? A Brief Tutorial on Applications of Factor Analysis to Resolving Spectral Datasets of Mixtures
Source: J Fluoresc. 2021 Aug 6;31(6):1599–616. doi: 10.1007/s10895-021-02753-w (PMC8547214; doi:10.1007/s10895-021-02753-w)
Supplement: Supplementary file 2 — (ZIP 654 KB) [file 10895_2021_2753_MOESM2_ESM.zip › Appendix_D/Pretreated_data/QUENCHING/Q_MIX_EX_355nm.txt]

   0.2040    0.0000    0.0000    0.1010   -0.0000    0.2830    0.0700    0.0600    0.1450   -0.0000
   0.2040    0.0000    0.0000    0.1010    0.0000    0.2830    0.0700    0.0600    0.1450    0.0000
   0.2040    0.0000    0.0000    0.1010    0.0000    0.2830    0.0700    0.0600    0.1450    0.0000
   0.2040    0.0000    0.0000    0.1010    0.0000    0.2830    0.0700    0.0600    0.1450    0.0000
   0.2040    0.0000    0.0000    0.1010    0.0000    0.2830    0.0700    0.0600    0.1450    0.0000
   0.2040    0.0000    0.0000    0.1010    0.0000    0.2830    0.0700    0.0600    0.1450    0.0000
   0.2040   -0.0000   -0.0000    0.1010    0.0000    0.2830    0.0700    0.0600    0.1450    0.0000
   0.2040   -0.0000   -0.0000    0.1010    0.0000    0.2830    0.0700    0.0600    0.1450    0.0000
   0.2040   -0.0000   -0.0000    0.1010   -0.0000    0.2830    0.0700    0.0600    0.1450   -0.0000
   0.2040   -0.0001   -0.0001    0.1010   -0.0000    0.2830    0.0700    0.0600    0.1450   -0.0000
   0.2039   -0.0001   -0.0001    0.1010   -0.0001    0.2829    0.0700    0.0600    0.1450   -0.0001
   0.2039   -0.0002   -0.0001    0.1009   -0.0001    0.2829    0.0699    0.0599    0.1449   -0.0001
   0.2038   -0.0002   -0.0002    0.1009   -0.0002    0.2829    0.0699    0.0599    0.1449   -0.0001
   0.2037   -0.0002   -0.0001    0.1008   -0.0002    0.2828    0.0698    0.0598    0.1448   -0.0002
   0.2037   -0.0001   -0.0001    0.1008   -0.0003    0.2828    0.0698    0.0598    0.1448   -0.0002
   0.2038    0.0001    0.0001    0.1008   -0.0002    0.2828    0.0698    0.0598    0.1448   -0.0002
   0.2039    0.0006    0.0004    0.1009   -0.0001    0.2830    0.0698    0.0598    0.1449   -0.0000
   0.2043    0.0013    0.0009    0.1011    0.0002    0.2833    0.0701    0.0599    0.1451    0.0003
   0.2050    0.0022    0.0016    0.1015    0.0008    0.2838    0.0704    0.0602    0.1455    0.0008
   0.2061    0.0034    0.0024    0.1022    0.0016    0.2846    0.0711    0.0607    0.1462    0.0016
   0.2075    0.0045    0.0033    0.1032    0.0028    0.2857    0.0721    0.0615    0.1471    0.0026
   0.2092    0.0051    0.0038    0.1044    0.0043    0.2869    0.0733    0.0626    0.1483    0.0037
   0.2106    0.0046    0.0034    0.1057    0.0057    0.2879    0.0745    0.0640    0.1494    0.0047
   0.2112    0.0017    0.0014    0.1067    0.0064    0.2883    0.0755    0.0654    0.1502    0.0050
   0.2097   -0.0048   -0.0032    0.1065    0.0055    0.2871    0.0754    0.0662    0.1498    0.0037
   0.2045   -0.0165   -0.0117    0.1041    0.0017    0.2830    0.0732    0.0656    0.1473   -0.0003
   0.1935   -0.0346   -0.0248    0.0979   -0.0068    0.2747    0.0676    0.0623    0.1412   -0.0085
   0.1748   -0.0590   -0.0428    0.0864   -0.0219    0.2605    0.0567    0.0546    0.1300   -0.0223
   0.1469   -0.0877   -0.0641    0.0680   -0.0450    0.2395    0.0393    0.0406    0.1123   -0.0425
   0.1105   -0.1144   -0.0842    0.0421   -0.0759    0.2122    0.0147    0.0189    0.0881   -0.0685
   0.0700   -0.1271   -0.0946    0.0106   -0.1118    0.1822   -0.0156   -0.0107    0.0590   -0.0969
   0.0358   -0.1061   -0.0809   -0.0210   -0.1444    0.1576   -0.0466   -0.0456    0.0309   -0.1195
   0.0278   -0.0235   -0.0226   -0.0411   -0.1582    0.1532   -0.0673   -0.0785    0.0152   -0.1220
   0.0765    0.1561    0.1063   -0.0298   -0.1280    0.1924   -0.0591   -0.0952    0.0308   -0.0818
   0.2246    0.4694    0.3333    0.0420   -0.0181    0.3069    0.0057   -0.0721    0.1055    0.0316
   0.5230    0.9427    0.6787    0.2123    0.2158    0.5348    0.1635    0.0247    0.2745    0.2543
   1.0214    1.5710    1.1407    0.5232    0.6193    0.9124    0.4551    0.2379    0.5759    0.6203
   1.7345    2.3801    1.7520    1.0022    1.2342    1.4404    0.9101    0.6086    1.0291    1.1481
   2.6937    3.3988    2.5893    1.6804    2.0787    2.1357    1.5571    1.1844    1.6663    1.8314
   3.9713    4.6521    3.7351    2.5918    3.1634    3.0528    2.4244    2.0199    2.5316    2.6926
   5.6707    6.1942    5.2696    3.8091    4.5097    4.2696    3.5636    3.1504    3.6970    3.7634
   7.8989    8.1502    7.2665    5.4369    6.1711    5.8685    5.0531    4.6612    5.2142    5.1036
  10.7713   10.6608    9.7984    7.6297    8.2791    7.9257    6.9948    6.6066    7.1205    6.7793
  14.3490   13.8303   12.9559   10.4749   10.9880   10.4964    9.4905    9.0531    9.4685    8.8688
  18.6676   17.7520   16.8208   14.0456   14.3804   13.6379   12.6427   12.0603   12.3389   11.5088
  23.7776   22.4975   21.4778   18.3816   18.5102   17.3944   16.4892   15.6646   15.7787   14.8061
  29.7268   28.1737   26.9361   23.4846   23.4352   21.7941   21.0539   19.9236   19.8355   18.8279
  36.6129   34.8462   33.1855   29.3777   29.2035   26.8245   26.3169   24.9020   24.6775   23.5388
  44.5625   42.5665   40.2606   36.0845   35.8267   32.5561   32.3085   30.6694   30.3957   28.9074
  53.7685   51.4713   48.2982   43.7828   43.4214   39.1921   39.1489   37.3028   37.0509   35.0429
  64.4665   61.7738   57.5984   52.7711   52.2575   47.1050   47.0513   44.9978   44.7488   42.1135
  77.1412   73.8131   68.7016   63.4532   62.7272   56.7740   56.4270   54.1125   53.7728   50.4421
  92.5223   88.2056   82.4193   76.3627   75.4193   68.7250   67.9029   65.0532   64.5756   60.4874
 111.6403  105.8646   99.5884   92.2875   91.1015   83.5673   82.1798   78.4341   77.7559   72.8969
 135.8181  128.0301  121.2425  112.3468  110.6677  102.1087  100.0852   95.2249   94.1615   88.5363
 166.4241  156.1521  148.5645  137.8196  135.1284  125.3435  122.4970  116.5721  114.7868  108.2657
 204.7996  191.6398  182.7630  169.9539  165.5340  154.3331  150.2916  143.6067  140.6265  132.9521
 252.2521  235.6867  224.8509  209.6357  202.9374  190.1910  184.3969  177.1547  172.5675  163.4191
 309.8302  289.2111  275.6120  257.3526  248.1337  233.5699  225.5525  217.8080  211.2524  200.3002
 378.0335  352.3802  335.2754  313.2690  301.5134  284.6043  274.1562  265.6944  256.9308  243.8618
 456.2340  424.4081  403.0643  376.7712  362.5292  342.8057  329.9802  320.4677  309.1796  293.7971
 542.3956  503.9313  477.5058  446.5068  429.7307  406.8930  392.0372  381.2016  366.7785  348.8825
 633.3213  588.5801  556.4375  520.4307  501.0899  475.1932  458.3860  445.8383  427.7728  407.3950
 725.2288  675.1039  636.8655  595.8229  573.8614  545.2350  526.3274  511.5396  489.6602  467.1133
 814.1618  759.2477  715.1283  669.4337  644.8182  613.6955  592.5344  574.9643  549.6384  525.3701
 895.9769  836.3907  787.1622  737.6842  710.5870  676.8177  653.4892  632.7817  604.7452  579.0912
 966.8072  902.9033  849.3966  797.2455  767.8443  731.2262  706.1097  682.2897  652.5273  625.6379
1023.3755  956.0844  899.1387  845.2952  813.9122  774.2859  748.1456  721.6806  691.0725  662.9863
1063.5182  994.1468  934.4577  879.9270  846.9941  804.4480  778.4042  749.9801  718.9648  689.9768
1086.5412 1016.5257  954.7888  900.3338  866.2437  821.4525  796.4337  766.7685  735.5612  706.2912
1092.5436 1023.6207  960.6521  906.7056  871.9464  826.0514  802.3004  772.1134  740.8187  712.2934
1082.8828 1016.5042  953.4899  900.3890  865.3291  819.4340  796.8926  766.7913  735.9614  708.8883
1060.1744  997.1815  935.6366  883.6960  848.5798  803.3215  781.7165  752.4503  722.8968  697.5419
1027.9361  968.7323  909.6357  859.2648  824.2962  780.2671  759.0235  731.2792  703.7792  680.0611
 989.9018  934.5982  878.1966  829.6462  795.0880  752.7976  731.4614  705.5094  680.8144  657.9774
 949.3707  897.5001  844.0484  797.0921  763.2766  723.0766  701.5880  677.4804  655.6938  632.9387
 908.8430  859.4598  809.4090  763.5107  730.7618  692.9092  671.5747  649.0837  629.8527  606.5213
 869.8085  821.8470  775.3947  730.5691  698.8629  663.5769  642.5982  621.4787  604.2577  580.1597
 833.0687  785.4350  742.4100  699.3064  668.3461  635.6686  615.1682  595.2587  579.2763  554.7939
 798.6320  750.6084  710.7547  669.9091  639.5180  609.4162  589.3990  570.4784  555.0502  530.7938
 766.0701  717.5841  680.3900  641.9690  612.4465  584.5350  565.2181  546.7078  531.5669  508.0768
 734.5870  686.2392  651.0619  614.8694  586.7895  560.5874  542.0711  523.5317  508.8551  486.2612
 703.2565  656.0197  622.4122  588.1082  561.8994  537.1413  519.2670  500.6873  486.7502  464.8674
 671.5274  626.4968  593.9206  561.0573  537.2074  513.5606  496.1076  478.2092  464.8751  443.4721
 639.2327  597.2079  565.4944  533.4540  512.1823  489.5073  472.4018  455.9327  442.7870  421.9946
 606.4845  567.7254  537.1080  505.5237  486.8037  464.9613  448.3023  433.5121  420.3761  400.4233
 573.6406  537.8618  508.6316  477.7540  461.2235  440.0364  424.0662  410.6725  397.8045  378.8740
 541.2342  507.9359  480.1498  450.3365  435.6843  415.1571  400.0284  387.4712  375.4269  357.6681
 509.8301  478.5967  451.9672  423.7781  410.7251  390.7669  376.6241  364.3603  353.6558  337.1960
 479.9852  450.5253  424.6134  398.4689  386.7171  367.3537  354.2707  341.9802  332.9393  317.8905
 452.1956  424.1774  398.7755  374.7595  363.9875  345.4087  333.2423  321.0536  313.6467  300.0052
 426.8127  399.8346  374.9882  353.0611  342.8803  325.2946  313.7525  302.1908  296.0087  283.7082
 403.9893  377.7612  353.6764  333.6204  323.8380  307.3679  296.0501  285.7115  280.1444  269.1677
 383.7784  358.1735  335.1411  316.5320  307.3023  291.5939  280.5450  271.6692  266.1699  256.4650
 366.3614  341.4517  319.5399  302.0146  293.4035  278.2011  267.5547  259.8495  254.1229  245.5309
 351.8156  327.6919  306.8628  290.0842  281.9760  267.2599  257.1986  249.9197  244.1208  236.3122
 340.3086  316.8211  297.0725  280.7208  272.9122  258.6289  249.2501  241.6767  236.1841  228.8675
 331.8281  308.6350  290.0428  273.9316  266.0434  252.2172  243.4671  235.1094  230.2762  223.2084
 326.4154  303.1017  285.5443  269.6876  261.2983  248.0401  239.7823  230.3477  226.3863  219.2625
 324.1447  300.2886  283.5667  268.0103  258.8270  246.1266  238.2084  227.6805  224.6027  217.0771
 325.2765  300.5237  284.2853  268.9940  258.7907  246.4709  238.8169  227.2800  224.9792  216.8761
 329.8497  304.2501  287.8395  272.7848  261.4136  249.2537  241.8170  229.4191  227.5605  218.9918
 337.9855  311.9508  294.5516  279.5146  267.0181  254.7655  247.5143  234.4588  232.4907  223.7454
 350.1233  323.9928  305.0563  289.3488  276.0768  263.5081  256.2379  242.7048  240.0607  231.3923
 366.7042  340.5142  319.9336  302.7440  289.0656  275.8336  268.3407  254.4653  250.5467  242.1122
 388.1489  361.6881  339.5347  320.1790  306.3732  292.0749  284.0972  269.9879  264.2451  256.0455
 414.8322  387.7210  363.7572  342.3556  328.1016  312.5176  303.6708  289.4689  281.5407  273.3659
 447.1734  418.6678  392.4918  369.4822  354.5324  337.1902  327.1227  313.0048  302.5659  294.2776
 485.1908  454.4700  425.6936  401.4627  385.7182  365.8747  354.4739  340.5409  327.4487  318.9345
 528.7120  494.9920  463.2002  437.9811  421.2872  398.3221  385.6086  371.7749  356.1703  347.3987
 577.3665  540.0349  504.6717  478.6294  460.5378  434.3662  420.1837  406.2615  388.6529  379.4576
 630.5572  589.0011  549.5498  522.7199  502.6267  473.7141  457.8071  443.4234  424.1322  414.4388
 687.1838  640.8720  596.9667  569.2150  546.5194  515.8167  497.8586  482.7256  461.7712  451.5067
 745.7499  694.4166  646.0931  616.9349  591.2040  559.6119  539.4556  523.3244  500.7021  489.8169
 804.6543  748.1266  695.7907  664.7911  635.9319  603.8314  581.4293  564.1210  539.7633  528.2118
 862.1007  800.7140  745.0766  711.4182  679.8919  647.3939  622.6586  604.1277  578.1511  565.4794
 916.5632  850.9233  792.7904  755.7170  722.2019  688.9976  661.9249  642.3152  614.8351  600.6545
 966.9503  897.7390  837.7553  796.6529  761.6181  727.5424  698.0902  677.7453  648.9462  632.8202
1012.3741  940.2319  878.6501  833.2088  796.9877  762.2699  730.3593  709.4185  679.5971  661.2365
1051.9446  977.5313  914.1387  864.6500  827.3944  792.4534  758.1557  736.8785  706.1891  685.2623
1085.1741 1008.6454  943.0500  890.6399  852.2073  817.5299  781.3299  759.7676  728.1342  704.8683
1111.6735 1032.9414  964.9457  910.8976  871.3805  836.9272  799.7336  777.6824  745.0034  719.9411
1131.3363 1050.1845  979.8658  925.3051  884.9650  850.3529  812.7672  790.4613  756.8830  730.7034
1144.3053 1060.6515  988.2560  934.0236  893.0580  857.6872  820.1405  797.8370  763.9835  737.2556
1151.4622 1064.9813  990.4928  937.3727  896.2365  859.0282  822.1431  799.9645  766.3613  739.7450
1153.7627 1063.9440  987.6572  935.6295  894.7649  854.9232  819.5200  797.1624  764.4379  738.4157
1151.9595 1058.1517  980.8197  929.2253  888.6964  846.4188  812.7175  790.0915  758.6490  733.4559
1146.8485 1048.2615  970.8285  918.8747  878.2708  834.7214  802.3588  779.5016  749.3784  725.0798
1138.9899 1034.8947  958.5790  905.2498  864.1995  820.4911  789.2036  765.9691  737.0183  713.6251
1128.8478 1019.2295  944.5936  888.9767  847.3068  804.1676  773.9789  750.1567  722.0798  699.5781
1116.7820 1002.2924  929.0774  870.7169  828.5749  786.4264  757.0294  732.4690  705.1039  683.3302
1103.4563  984.9354  912.1717  851.1326  808.8034  767.8063  738.7189  713.3131  686.8709  665.3818
1089.6438  967.5656  894.2008  830.6503  788.6379  748.8057  719.3206  693.3042  668.2586  646.3449
1075.9813  950.4487  875.5129  809.8066  768.5418  729.9306  699.5644  673.2768  649.7512  627.0197
1063.4241  934.0805  856.4246  789.3206  749.1469  711.4150  680.2230  653.9643  631.7000  608.1042
1052.8228  918.7947  837.5802  769.9095  730.9134  693.3920  661.6698  635.6150  614.0976  589.9886
1044.6944  904.8537  819.7911  751.9817  713.9896  675.9417  644.0008  618.4324  596.8942  573.0901
1039.3285  892.6017  803.8381  735.6905  698.2605  659.2064  627.3054  602.4986  580.2313  557.5737
1036.7964  882.3335  789.8383  721.1625  683.3766  643.4135  611.6442  587.6336  564.1020  543.3057
1036.9083  874.2849  777.7944  708.3708  669.3151  628.7847  597.0818  573.5033  548.8684  529.9344
1039.4494  868.5174  767.6686  697.2630  656.3863  615.2156  583.7913  560.0780  534.8770  517.2883
1044.3718  864.7808  759.3387  687.5946  644.7703  602.7975  571.6446  547.3141  522.2941  505.0741
1051.7587  862.7052  752.8397  679.5356  634.6659  591.5155  560.5722  535.3091  511.0722  493.2330
1061.4965  862.1696  748.4260  672.9352  626.0388  581.3228  550.5061  524.2725  501.1284  482.1351
1073.3817  863.2004  746.0111  667.6993  618.6675  572.0463  541.6182  514.3129  492.1662  472.0421
1087.0725  865.7602  745.2020  663.8971  612.2728  563.7329  534.0309  505.5805  484.0185  462.9939
1102.4291  869.7264  745.8068  661.4167  606.9286  556.8278  527.6035  498.1309  476.5381  455.0878
1119.1347  875.1331  747.5687  660.1853  602.7952  551.6285  522.3576  492.1339  469.6411  448.4622
1137.0050  882.2871  750.4191  660.1414  599.9621  548.2056  518.4259  487.7170  463.5121  443.1968
1156.0078  891.5008  754.2465  661.2898  598.3035  546.4493  515.9551  484.8653  458.4709  439.1741
1176.3381  902.9219  759.0334  663.6851  597.7140  546.1239  514.7479  483.2620  454.6941  436.2176
1198.4850  916.4724  764.7878  667.3547  598.3991  546.9520  514.6615  482.7526  452.4782  434.3126
1222.8095  931.6472  771.7505  672.1326  600.6945  548.8758  515.4207  483.3248  452.0246  433.4107
1249.3343  947.9575  779.9718  678.0814  604.6670  552.0157  516.9978  485.0089  453.1805  433.4429
1277.7897  965.0724  789.6072  685.4473  610.3218  556.6283  519.4881  487.7602  455.5426  434.4600
1308.0443  982.9581  800.6158  694.3898  617.3837  562.9238  523.0313  491.4395  458.8468  436.5304
1339.6756 1001.5172  813.0315  704.7175  625.7077  570.7988  527.7330  495.9966  463.0437  439.6258
1372.0188 1020.8629  826.8890  716.2722  635.2806  579.7829  533.6073  501.5650  468.1056  443.8695
1404.6587 1041.0482  842.2227  728.9398  646.0799  589.2071  540.6578  508.3450  474.1995  449.3302
1437.3398 1061.9762  858.8431  742.4674  658.0891  598.8586  548.8985  516.1452  481.3898  455.8926
1469.4571 1083.7880  876.4277  756.5112  671.1506  608.8184  558.3176  524.7045  489.6655  463.3862
1500.6774 1106.2673  894.7194  770.6622  685.1786  619.1921  568.8344  534.0117  498.9872  471.6951
1530.9315 1129.3865  913.7414  784.9429  699.9753  629.9786  580.3850  544.1681  509.1160  480.7048
1560.2659 1153.0743  933.2773  799.6038  715.2220  641.3453  593.0946  555.0875  519.8112  490.2813
1589.1595 1177.1416  953.1967  814.7582  730.4795  653.3292  606.6002  566.5653  530.8824  500.3910
1618.1013 1201.2352  973.1523  830.4181  745.8381  666.0591  620.5374  578.3576  542.2630  511.0487
1647.4639 1225.0338  992.9258  846.3437  761.2742  679.4832  634.4660  590.2356  553.9452  522.2099
1677.1076 1248.1745 1012.1237  862.4999  776.6792  693.6137  648.1748  602.2132  565.6616  533.9745
1706.9563 1270.5334 1030.6795  878.7942  791.9175  708.4588  661.4526  614.3147  577.2527  546.2552
1736.5542 1291.9494 1048.9736  895.2861  806.8262  723.8005  674.4076  626.4367  588.8664  558.7470
1765.4765 1312.4669 1067.3963  911.8014  821.1385  739.3848  686.8627  638.4144  600.4513  571.0549
1793.4889 1332.1079 1085.7949  928.2257  834.4576  754.8327  698.6112  650.2603  611.7227  583.0213
1820.2865 1350.9712 1103.7788  944.4434  846.7082  769.9473  709.6736  661.9322  622.5703  594.5122
1845.9595 1369.3893 1121.0261  960.3694  858.2224  784.3244  720.3273  673.1636  632.8001  605.2057
1870.6735 1387.2046 1137.0851  975.7879  869.4629  797.5847  730.9163  683.7254  642.3313  614.9333
1894.0911 1404.3410 1152.0241  990.5311  880.7888  809.6221  741.4937  693.5907  651.3808  623.7994
1915.9911 1420.8834 1165.9610 1004.4705  892.3725  820.2994  752.1629  702.7972  660.2146  632.1004
1936.4406 1436.8015 1178.8672 1017.7080  904.2454  829.4462  762.6056  711.6030  668.6577  639.7198
1955.6685 1451.9139 1190.7052 1029.8466  915.9781  837.2800  772.2902  719.9993  676.4786  646.3679
1974.1019 1466.0270 1201.3018 1040.7739  927.1162  843.9302  780.7497  727.9700  683.5398  651.9080
1991.9511 1478.7937 1210.6917 1050.0538  936.7780  849.6685  787.8486  735.3989  689.6632  656.4655
2009.1807 1489.9065 1218.8115 1057.2638  944.4582  854.6865  793.5995  741.8446  694.6854  660.2460
2025.9196 1499.5791 1225.7402 1062.3771  950.2843  859.0257  798.2829  746.9590  698.6438  663.4512
2042.5792 1507.8059 1231.5578 1065.6148  954.2244  862.4299  801.9904  750.3572  701.6607  665.9002
2059.0038 1514.8506 1236.1504 1067.5716  956.2122  864.9826  804.7594  752.0101  703.6937  667.4757
2074.6935 1520.6974 1239.6217 1068.7337  956.6039  866.7601  806.3527  752.1243  704.5140  668.1743
2089.0426 1525.7148 1242.1211 1069.4814  955.9931  867.6612  806.4865  751.0589  704.1844  667.8280
2102.0937 1530.2662 1243.8779 1069.9450  954.9173  867.7154  805.0717  749.1644  702.7843  666.6176
2114.4475 1534.6414 1245.1023 1069.8883  953.6391  867.0363  802.4113  746.8202  700.5524  664.6825
2126.5260 1539.0870 1246.2675 1069.1445  952.0576  865.5444  798.8479  744.3546  697.7525  662.0082
2138.4162 1543.5813 1247.7620 1067.8196  949.8740  862.8459  794.4547  741.6408  694.3030  658.5283
2149.6640 1548.1377 1249.5449 1066.0092  946.9764  859.0255  789.2062  738.4346  690.2963  654.2765
2159.8156 1552.5720 1251.1129 1063.6196  943.4062  854.2328  783.3910  734.7357  686.0228  649.5983
2168.8671 1556.9319 1251.9817 1060.7555  939.3972  849.0039  777.4485  730.5541  681.4838  644.6878
2177.1881 1561.0014 1251.9814 1057.4794  935.2008  843.7740  771.8701  725.8707  676.7373  639.8333
2185.3848 1564.6767 1251.2652 1054.0020  931.1728  838.7195  766.7617  720.7425  672.1134  635.3041
2193.8785 1567.8950 1250.1091 1050.7013  927.2603  833.7932  762.1291  715.2011  667.6373  630.8880
2203.4260 1570.7228 1248.9604 1047.8873  923.4699  828.8947  757.7850  709.3486  663.1246  626.5060
2214.2200 1573.5412 1247.9140 1045.6223  919.9154  824.2122  753.7315  703.4334  658.4930  622.1074
2225.8523 1576.0577 1246.9228 1043.9747  916.7437  820.0556  749.9965  697.8199  653.8828  617.5547
2238.2613 1578.3848 1246.1339 1042.8375  914.0917  816.5286  746.5098  692.6972  649.6994  612.7435
2251.4230 1580.9387 1245.7547 1042.0372  912.0713  813.4527  743.2130  688.1922  645.9271  607.7601
2265.1902 1583.6844 1245.7057 1041.4105  910.2862  810.6956  740.0583  684.3520  642.4746  602.7345
2278.8153 1586.4322 1245.8455 1041.1235  908.2863  808.3095  737.0412  681.0438  639.4601  597.9601
2292.0325 1589.1211 1246.0409 1041.2474  905.8268  806.2484  734.1982  678.0042  636.8345  593.6083
2304.8161 1591.7689 1246.0907 1041.8440  903.0620  804.4535  731.7208  675.1201  634.4092  590.0073
2316.6324 1594.4932 1246.1131 1042.6911  900.4151  802.9776  729.6785  672.2509  631.8644  587.1315
2326.9879 1597.3346 1246.4087 1043.3089  898.3899  801.6516  728.1305  669.5145  628.8977  584.7820
2335.7079 1599.9422 1247.1923 1043.0372  897.1202  800.4888  727.1022  667.1783  625.2132  582.6519
2343.1797 1602.5167 1248.3735 1041.9943  896.6051  799.4810  726.3678  665.2484  621.0933  580.4890
2349.9043 1605.3708 1249.9041 1040.4281  896.6267  798.6217  725.8930  663.5188  617.0703  578.2648
2356.7985 1608.5570 1251.4998 1038.7192  896.8312  797.8939  725.3431  661.7597  613.3883  576.1921
2364.0133 1612.1442 1253.1375 1037.5519  896.9409  797.0407  724.3488  659.9733  610.0712  574.3799
2371.4741 1616.2051 1254.8831 1037.1615  897.0405  796.0600  722.8954  658.2440  607.0613  572.6581
2378.7999 1620.8440 1256.8482 1037.4790  897.2163  794.9688  721.1363  656.7044  604.5143  570.9250
2385.6725 1625.6591 1258.8074 1038.2231  897.3766  793.7478  719.1033  655.4772  602.4391  569.2889
2391.7481 1630.0336 1260.6675 1039.1466  897.2462  792.2282  717.1233  654.4976  600.9286  567.7037
2396.5323 1633.3477 1262.2699 1039.9194  896.9027  790.3923  715.3144  653.6822  599.9640  566.0243
2399.6420 1635.4871 1263.4000 1040.2675  896.7051  788.4557  713.6843  652.8274  599.4891  564.1193
2400.8199 1636.4888 1263.8137 1039.9877  896.6299  786.5823  712.2974  651.9770  599.6278  562.1693
2399.9267 1636.6650 1263.3623 1039.2578  896.4246  784.9271  710.9241  651.1328  600.0959  560.5742
2397.3294 1636.2030 1261.8312 1038.1889  895.9123  783.5078  709.3924  650.1710  600.5587  559.5165
2393.5614 1635.1536 1259.5701 1036.8737  895.3056  782.3148  707.6269  649.0587  601.0393  559.0275
2389.0947 1633.5950 1257.1288 1035.4580  894.3343  781.3662  705.6637  648.0978  601.4748  558.8643
2383.9920 1631.8364 1255.1406 1033.8950  892.8654  780.5604  703.7018  647.3661  601.7707  558.7763
2378.3373 1629.7884 1253.4858 1032.1727  890.9882  779.7864  701.8069  646.6878  601.6722  558.5690
2372.1760 1626.9466 1252.0901 1030.3520  888.6787  778.9969  700.1161  646.0958  600.9108  558.0364
2366.1590 1622.9288 1250.3690 1028.6811  886.2049  778.2337  698.6104  645.6101  599.3776  556.8886
2360.4864 1617.7973 1247.8537 1027.0502  883.5806  777.4004  697.1209  645.0304  597.2942  555.0403
2354.8422 1611.5934 1244.6395 1025.1034  880.8171  776.3060  695.6292  644.0891  594.9547  553.0407
2348.5724 1605.0800 1241.0197 1022.4134  877.9183  774.9012  694.0802  642.7028  592.6449  551.2171
2341.0610 1598.8878 1236.9672 1019.1449  874.7578  773.2177  692.7413  640.7950  590.3447  549.5742
2331.8819 1593.0167 1232.5085 1015.2342  871.2394  771.2950  691.7722  638.4354  588.2220  548.1894
2321.3657 1587.1153 1227.4609 1010.7402  867.5071  769.3663  690.8948  635.6672  586.3664  546.9758
2310.2121 1580.7385 1221.8631 1005.9048  863.8273  767.5465  689.7837  632.7240  584.7902  545.7143
2298.7243 1573.4750 1215.6448 1000.7865  860.1300  765.4474  688.0319  629.8815  583.2261  544.4677
2286.8854 1565.2383 1208.8667  995.3157  856.2812  762.8526  685.6446  627.4067  581.3650  543.3784
2274.7917 1555.9514 1201.9351  989.3691  852.1163  759.5770  682.8360  625.2607  579.1073  542.3450
2261.9745 1545.7627 1195.1871  983.1347  847.7093  755.6071  679.7355  623.3907  576.6468  541.1210
2248.1402 1534.9312 1188.5526  976.8817  843.2781  751.0720  676.0544  621.6460  574.0214  539.4242
2232.9580 1523.9731 1182.2042  970.7223  838.8907  746.1153  671.5994  619.7363  571.2302  537.1181
2216.1155 1513.0501 1176.1329  964.6624  834.6478  741.0102  666.5782  617.5013  568.3821  534.0650
2198.0642 1502.2334 1169.7714  958.5984  830.1488  735.7374  661.4567  614.5779  565.4084  530.4466
2179.1420 1491.4987 1162.5317  952.6953  825.2206  730.2180  656.6663  610.6623  562.2461  526.4739
2159.4440 1480.5138 1154.1634  947.0566  819.6584  724.4721  652.4061  605.8123  558.8760  522.3286
2139.7500 1469.1543 1144.9688  941.5121  813.2468  718.5466  648.5886  600.3076  555.2806  518.0882
2120.7047 1457.3028 1135.1614  935.8998  806.1644  712.4718  644.8906  594.3934  551.5413  513.9951
2102.6636 1445.0058 1125.0785  929.9294  798.7381  706.2495  640.7804  588.5943  547.5458  509.8931
2085.2301 1432.5974 1114.9019  923.4361  791.2480  700.0648  635.9719  583.1213  543.1830  505.6535
2068.1240 1420.5191 1104.5968  916.1055  783.8961  694.1810  630.4914  577.7924  538.2904  501.2817
2050.8110 1409.1469 1093.9900  907.9328  776.7393  688.7317  624.3515  572.4372  532.8306  496.9335
2032.9096 1398.3967 1083.0571  898.8655  769.7722  683.6131  617.7367  566.9452  527.0450  492.6264
2014.4120 1387.7489 1072.2296  888.9209  762.8315  678.6209  610.9324  561.3433  521.0173  488.1959
1995.7440 1376.5653 1061.8569  878.3575  755.8135  673.2845  604.2462  555.6217  514.8394  483.6832
1977.4651 1364.8653 1051.9286  867.5248  748.6301  667.4334  597.8350  550.0007  508.6329  478.8833
1959.7798 1352.6720 1042.4987  857.0475  741.2434  660.8794  591.4500  544.5655  502.5483  473.6396
1942.6223 1339.9249 1033.4148  847.3340  733.5649  653.5802  584.8316  539.1409  496.6248  468.1371
1925.9027 1326.5599 1024.5462  838.3153  725.7275  645.7631  577.8680  533.4803  491.0696  462.5651
1909.6509 1312.4923 1015.5233  829.6790  717.8174  637.9712  570.5965  527.6341  485.9260  457.0177
1893.9306 1298.1079 1005.7950  821.3905  709.9037  630.4115  563.0810  521.6203  481.1637  451.6252
1878.2569 1284.0006  995.0308  813.4092  702.0787  623.1545  555.7369  515.4743  476.6354  446.3437
1862.1769 1270.6649  983.3690  805.7605  694.4723  616.1712  548.8586  509.1099  471.9672  441.0615
1845.7154 1258.3029  971.2675  798.3680  686.9003  609.4704  542.4495  502.5821  467.0205  435.5444
1829.1794 1246.6470  959.4285  790.9105  679.3579  602.8775  536.4600  496.0184  461.8369  429.7148
1812.9894 1235.3835  948.4512  783.3742  671.9984  596.1747  530.8686  489.5672  456.6543  423.8389
1797.3152 1224.1970  938.5684  775.6373  665.1555  589.3070  525.7476  483.3618  451.7528  418.1693
1782.2215 1212.7207  929.6978  767.7516  658.9210  582.2692  521.2693  477.3509  447.1998  412.7365
1767.6464 1201.1490  921.3145  759.4921  653.0673  575.1503  517.1939  471.4852  442.7437  407.5599
1753.2743 1190.2027  913.0756  750.9028  647.2032  568.1029  513.0684  465.6252  438.1108  402.6106
1739.2412 1179.9674  904.8392  742.1736  640.9776  561.0776  508.5978  459.7520  433.1288  397.8094
1725.5587 1170.2224  896.4933  733.9333  634.3703  554.2060  503.5406  453.8580  427.6359  392.9834
1712.1171 1160.5239  887.9521  726.6181  627.5002  547.6296  498.0734  447.9251  421.8597  388.0997
1698.5971 1150.7876  879.3786  720.1873  620.4863  541.5507  492.2876  442.2110  415.9627  383.2601
1684.7659 1141.1353  871.1811  714.3316  613.6651  535.9642  486.2879  436.9582  410.1685  378.6006
1671.1788 1131.7441  863.4574  708.5546  607.1920  530.8234  480.2710  432.2613  404.6006  374.2532
1658.1009 1122.3564  856.0623  702.3835  600.8424  525.8451  474.3854  428.0440  399.2824  369.8706
1645.6799 1112.6395  848.7816  695.4341  594.4100  521.0593  468.5997  424.0057  394.3352  365.4291
1633.6179 1102.4112  841.3322  687.8822  587.8971  516.4413  462.9943  419.9492  389.8193  360.8274
1621.5325 1091.8213  833.7943  680.0736  581.4361  512.0436  457.7011  415.7566  385.8236  355.8225
1609.2281 1081.4329  826.4143  672.2742  575.3709  507.7573  452.7236  411.3395  382.3204  350.5971
1596.6345 1071.5290  819.2009  664.7373  569.8608  503.6390  448.0562  406.9122  379.0980  345.6393
1583.6942 1062.1381  812.0637  657.6969  564.9649  499.5891  443.6031  402.6796  375.7814  341.3778
1570.3350 1053.0279  804.7007  651.4566  560.7693  495.5471  439.2826  398.8384  372.2933  337.8126
1556.7327 1043.8644  797.0676  646.0793  557.1535  491.3413  435.0240  395.5399  368.5623  334.8124
1543.0022 1034.4198  789.4487  641.3097  553.7236  486.8181  430.8223  392.6125  364.4017  332.2452
1529.2370 1024.6494  782.0322  636.6262  549.9666  482.0226  426.6686  389.6881  359.8653  330.0190
1515.2915 1014.6552  774.5648  631.7386  545.6657  477.0335  422.4040  386.5442  355.1046  327.8391
1501.1655 1004.4034  766.9531  626.4741  540.7310  471.8894  417.9226  383.0322  350.5776  325.5567
1487.0004  994.0577  759.2012  620.8963  535.1922  466.6079  413.2297  379.1601  346.4402  323.0807
1472.7544  983.9295  751.2183  614.9025  529.0753  461.4089  408.3867  375.1068  342.7406  320.4169
1458.3465  974.3003  742.9351  608.5295  522.7575  456.3465  403.7178  370.9801  339.3222  317.4995
1443.8732  965.3712  734.7766  601.8793  516.5625  451.5354  399.3524  367.0272  336.0903  314.4084
1429.5026  957.0040  727.1404  595.2910  510.5209  446.8955  395.3368  363.3294  332.9397  311.2312
1415.2385  948.9903  720.2611  588.9574  504.8306  442.2056  391.5382  359.8861  329.8170  307.9949
1401.1461  941.1091  714.1723  582.9173  499.6191  437.5462  387.7791  356.5943  326.5041  304.8785
1387.2354  933.0679  708.5854  576.9248  494.7962  433.0523  384.0710  353.1447  323.0194  302.0417
1373.4678  924.5945  703.0223  570.8050  490.3353  428.8370  380.3509  349.5152  319.4854  299.3929
1359.6834  915.5066  697.1742  564.8003  486.0607  424.8382  376.4760  345.6865  315.8348  296.6980
1345.6525  906.0968  690.9063  559.1652  481.7590  420.9526  372.4778  341.8451  312.1187  293.6839
1331.1270  896.3516  684.1405  554.0261  477.2575  416.9691  368.6271  338.0645  308.3906  290.3116
1316.3769  886.4387  676.9801  549.4243  472.4369  412.6345  364.8544  334.1615  304.8138  286.7966
1301.5577  876.5968  669.5146  545.1648  467.2522  407.8926  360.9725  330.2417  301.4432  283.2278
1286.8946  866.8765  661.7962  540.8167  461.6268  402.7325  357.0489  326.4928  298.2375  279.7480
1272.6030  857.3762  653.8850  535.8169  455.4788  397.3457  353.0971  322.8663  295.2435  276.4252
1258.7998  848.2239  645.7965  529.8802  449.0554  391.9627  349.1454  319.2601  292.2901  273.2248
1245.4564  839.2898  637.5690  523.1659  442.5562  386.7189  345.1801  315.6545  289.1075  270.2041
1232.3181  830.2773  629.2762  515.7935  436.1219  381.6538  341.0956  311.9250  285.5847  267.3862
1218.8614  820.7979  620.8424  507.9904  429.9603  376.6802  336.7990  308.0769  281.7410  264.5740
1204.5688  810.6328  612.3889  500.0768  424.1959  371.7690  332.2555  304.0599  277.7416  261.7389
1188.8935  799.8238  603.9292  492.6522  418.7398  366.9268  327.6614  299.7648  273.7863  258.9009
1172.0783  788.2655  595.4993  486.0634  413.4684  362.0706  323.1741  295.2118  270.1502  256.0511
1154.7342  776.1915  587.0487  480.1662  408.3394  357.0634  318.7646  290.6894  266.9872  253.1146
1137.0949  764.0125  578.5619  474.7374  403.1642  352.0386  314.3101  286.4318  264.2921  249.9534
1119.3725  752.3205  570.1889  469.4619  397.6756  347.2465  309.8882  282.5869  261.8317  246.6290
1101.6677  741.3613  562.1174  464.2010  391.7803  342.7096  305.4203  279.1469  259.4047  243.2400
1084.1502  730.9669  554.5041  458.7440  385.6975  338.3887  301.0598  275.9710  256.8585  239.7765
1066.9734  721.0664  547.2469  452.9859  379.7724  334.0455  296.9098  272.8217  254.1182  236.3068
1050.5748  711.6521  540.1048  446.8443  374.0079  329.4904  292.8409  269.6100  251.1827  232.9610
1035.2215  702.5197  532.9692  440.2567  368.2801  324.7454  288.8472  266.3380  248.0076  229.7959
1020.7033  693.3490  525.8863  433.3831  362.5490  319.8615  284.7784  262.9871  244.4872  226.7447
1007.0230  683.7398  518.7861  426.2789  356.9602  314.8678  280.7318  259.6158  240.6668  223.7348
 993.9643  673.4961  511.6148  419.0526  351.5542  309.8309  276.6843  256.2632  236.7168  220.7176
 981.2037  662.6138  504.2215  411.7934  346.1649  304.9206  272.6151  252.9868  232.8741  217.7360
 968.2412  651.5302  496.5560  404.6056  340.7006  300.2599  268.5824  249.8130  229.2994  214.8323
 954.8441  640.7359  488.7086  397.4663  335.2831  295.8913  264.5879  246.5821  225.9058  211.9202
 941.0250  630.4139  480.8744  390.4114  329.9918  291.8084  260.7055  243.1933  222.7312  208.9247
 926.8811  620.5261  473.2365  383.5776  324.8319  288.0067  256.9881  239.6597  219.6575  205.7705
 912.4356  611.0677  465.8749  377.0933  319.8801  284.3490  253.5058  236.0681  216.6223  202.5206
 897.8809  602.1132  458.8556  371.1875  315.0755  280.7661  250.1341  232.4009  213.6238  199.1874
 883.4346  593.5803  452.2616  365.9215  310.3897  277.2600  246.7462  228.6023  210.5699  195.8490
 869.3100  585.1670  445.9006  361.1500  305.8336  273.7363  243.2706  224.6295  207.3713  192.5314
 855.5992  576.6137  439.6315  356.6786  301.5435  269.9849  239.6640  220.4590  204.1520  189.3379
 842.2814  567.8306  433.4883  352.4015  297.5842  265.9878  235.9963  216.3187  200.9622  186.3633
 829.0633  558.9548  427.4382  348.0803  293.7359  261.7963  232.3645  212.4853  197.7266  183.5939
 815.9410  550.2691  421.2643  343.6685  289.8239  257.5436  228.9500  209.0539  194.5167  180.9856
 803.0338  541.8803  414.7489  339.0799  285.9025  253.3382  225.7948  206.0337  191.3269  178.4749
 790.4795  533.8452  408.0589  334.1027  282.0154  249.2668  222.7685  203.3500  188.2015  176.0000
 778.2547  526.1694  401.5727  328.9255  278.1506  245.4686  219.6924  200.8721  185.1873  173.5811
 766.4849  518.7766  395.7137  323.6954  274.3795  241.9595  216.4611  198.5722  182.2759  171.0989
 755.0067  511.5805  390.4220  318.3769  270.6015  238.6523  213.1942  196.3976  179.4172  168.5292
 743.8984  504.7238  385.4655  312.9870  266.8017  235.4973  209.9517  194.3570  176.5872  165.8283
 733.3992  498.1384  380.4326  307.6566  263.0293  232.3092  206.8386  192.3321  173.8121  163.0243
 723.8426  491.4691  374.9022  302.3629  259.2916  229.0246  203.8410  190.0875  171.0298  160.2240
 714.8902  484.6255  368.7332  297.3652  255.4516  225.7538  200.9336  187.4049  168.3221  157.5796
 705.9414  477.6208  362.2528  292.7505  251.6438  222.5739  198.0529  184.2936  165.7532  155.1489
 696.6042  470.5406  355.7812  288.5340  247.9774  219.4529  195.1776  180.8884  163.3369  152.8649
 686.8785  463.5302  349.7235  284.5330  244.4895  216.3622  192.3609  177.3181  161.0013  150.6376
 676.9244  456.5934  344.2813  280.5684  241.1633  213.2707  189.5286  173.7314  158.6832  148.4069
 666.9651  449.7729  339.2367  276.5440  237.9940  210.0916  186.6403  170.2426  156.3904  146.1568
 657.1495  443.2064  334.4413  272.3918  234.8768  206.7411  183.7517  166.8165  154.0497  143.8649
 647.7035  436.9477  329.7796  268.2862  231.6118  203.2578  180.8002  163.4950  151.6197  141.4790
 638.6238  430.9512  325.2352  264.2678  228.1520  199.7785  177.9043  160.3718  149.2065  139.0228
 630.0681  425.1227  320.6683  260.3438  224.5272  196.4511  175.0870  157.4606  146.8864  136.6218
 621.8804  419.4788  315.8384  256.6223  220.8681  193.2997  172.4157  154.7232  144.6263  134.2072
 613.9277  413.8357  310.8626  253.0676  217.3484  190.2864  169.8563  152.1773  142.4317  131.7961
 605.8260  408.0921  305.8638  249.6481  214.0815  187.5079  167.4583  149.8652  140.3041  129.5319
 597.5906  402.3922  301.0627  246.3397  210.9353  184.9567  165.1588  147.8704  138.3011  127.5057
 589.3362  396.7681  296.4976  243.0077  207.7637  182.5261  162.8686  146.2583  136.3306  125.6133
 580.8658  391.1339  292.2310  239.5802  204.4556  180.1137  160.5261  144.9961  134.3319  123.7442
 572.2610  385.4199  288.2075  236.1303  201.1205  177.7367  158.0692  143.8935  132.2267  121.9139
 563.7600  379.6355  284.4984  232.6715  197.9285  175.3729  155.5324  142.7198  129.9522  120.1757
 555.5184  373.8961  281.0094  229.1876  194.9196  172.9589  153.1099  141.3048  127.5419  118.5621
 547.6683  368.3763  277.6083  225.5697  192.0895  170.4748  150.9183  139.5963  125.0967  117.0014
 540.2088  362.8916  274.1574  221.9221  189.4371  167.9777  148.9579  137.5751  122.7859  115.4980
 533.1818  357.3671  270.6738  218.4034  186.9666  165.5283  147.1261  135.2216  120.6303  113.9966
 526.4967  351.7826  267.1791  215.0696  184.6175  163.0765  145.3604  132.6911  118.6093  112.3827
 520.1582  346.2748  263.7321  211.9822  182.3959  160.6184  143.5283  130.0637  116.7780  110.6823
 513.9126  340.8957  260.2746  209.2634  180.2979  158.1200  141.5974  127.4730  115.1622  109.0032
 507.5297  335.7068  256.6483  206.8558  178.2176  155.5405  139.6248  125.0483  113.6603  107.4547
 500.8398  330.6977  252.8585  204.6700  176.0339  152.8727  137.5990  122.7667  112.2374  106.0199
 493.9188  325.7651  249.0423  202.4182  173.7289  150.1880  135.4445  120.6620  110.8594  104.6050
 486.7411  320.8672  245.2549  199.8605  171.3335  147.6478  133.2241  118.7698  109.5140  103.1558
 479.6142  316.0987  241.5837  197.0881  168.9345  145.3088  131.0485  117.0745  108.1494  101.6313
 472.7441  311.7109  238.2013  194.2600  166.5144  143.1461  128.9315  115.4689  106.8107  100.0538
 466.1433  307.6430  235.1629  191.4221  164.0843  141.1490  126.8148  113.9138  105.4642   98.4509
 459.7559  303.7945  232.2991  188.7483  161.5857  139.2649  124.7425  112.4452  104.0999   96.9271
 453.4842  300.1099  229.5314  186.3500  159.0254  137.4662  122.7423  111.0111  102.8014   95.5837
 447.4478  296.4949  226.8164  184.0676  156.4358  135.7491  120.8238  109.4961  101.5300   94.3941
 441.6818  292.8224  224.1375  181.6839  153.9320  134.1398  119.0178  107.8903  100.1914   93.2135
 436.0726  288.9934  221.5050  179.0894  151.5978  132.5963  117.2586  106.2307   98.7405   92.0376
 430.4019  284.9218  219.0092  176.2945  149.4462  131.0152  115.6102  104.5344   97.2305   90.9153
 424.5013  280.5829  216.5614  173.4160  147.3879  129.3680  114.0573  102.8828   95.7299   89.7432
 418.4698  276.0984  213.9612  170.6234  145.2683  127.6467  112.5885  101.3347   94.2626   88.4634
 412.2675  271.7721  210.9724  167.9907  142.9984  125.7601  111.1596   99.9163   92.8752   87.1099
 405.7775  267.8092  207.6699  165.5491  140.6622  123.7488  109.7586   98.5447   91.5606   85.7091
 399.1729  264.3109  204.3459  163.3163  138.2948  121.6438  108.3206   97.1221   90.2672   84.2956
 392.6358  261.1656  201.2162  161.2054  135.9787  119.5679  106.9280   95.6207   88.9044   82.9391
 386.1647  258.0554  198.3423  159.0808  133.7809  117.6354  105.5332   94.0708   87.4075   81.7245
 379.8169  254.8991  195.6328  156.9255  131.6610  115.7978  104.0909   92.5880   85.7608   80.5942
 373.6061  251.7196  192.9025  154.6694  129.6376  114.0055  102.5918   91.2558   84.1038   79.4827
 367.4197  248.4941  189.9722  152.3528  127.7034  112.1970  101.1182   90.0864   82.5932   78.3345
 361.1720  245.0863  186.9044  149.8973  125.7993  110.3520   99.6977   88.9812   81.3785   77.1000
 354.7706  241.4681  183.7456  147.2861  123.8772  108.5184   98.1943   87.8695   80.4114   75.7048
 348.1462  237.5734  180.5101  144.6487  122.0338  106.7286   96.5301   86.7068   79.5663   74.1505
 341.4988  233.4657  177.2915  142.1674  120.3181  104.9821   94.7456   85.4692   78.7011   72.5369
 335.1534  229.4384  174.1643  139.8603  118.7347  103.3175   92.8970   84.2017   77.7627   70.9753
 329.2361  225.6013  171.2254  137.7468  117.1785  101.7831   91.0487   82.9067   76.7662   69.5586
 323.8502  221.9361  168.4496  135.6476  115.5660  100.3271   89.2991   81.6090   75.7543   68.2731
 318.8181  218.2922  165.7781  133.4860  113.8600   98.9270   87.7527   80.3219   74.7459   67.0829
 314.0796  214.4776  163.1976  131.3145  112.0232   97.4733   86.3645   79.0325   73.6780   65.9704
 309.7211  210.5885  160.5115  129.1787  110.0322   95.9159   85.0672   77.8379   72.4742   64.8922
 305.6849  206.7240  157.6784  127.1086  108.0597   94.2148   83.8491   76.7112   71.1723   63.7989
 301.7461  203.0445  154.7781  125.0417  106.2542   92.4902   82.6598   75.5704   69.7888   62.7052
 297.7220  199.4702  151.9070  122.9535  104.6112   90.7788   81.4489   74.3522   68.3192   61.6304
 293.6146  195.9662  149.0914  120.8158  103.0939   89.0391   80.2431   72.9887   66.8422   60.6032
 289.4519  192.5735  146.3792  118.6490  101.5892   87.3301   79.0265   71.4487   65.4843   59.5962
 285.2490  189.3970  143.8407  116.4114   99.9954   85.6807   77.7930   69.8243   64.3219   58.6022
 280.9784  186.4307  141.4025  114.1438   98.2827   84.0939   76.5528   68.2155   63.3559   57.6314
 276.6571  183.5766  139.0374  111.9516   96.4261   82.5914   75.2623   66.7292   62.5165   56.7201
 272.2447  180.7224  136.7530  109.8230   94.4130   81.2688   73.8932   65.4048   61.7658   55.8260
 267.7180  177.8720  134.5897  107.7151   92.3599   80.1155   72.4478   64.2577   60.9934   54.8744
 263.1518  174.9685  132.5730  105.6822   90.3740   79.0718   70.9066   63.2708   60.1381   53.8380
 258.5742  171.9515  130.6773  103.7168   88.4352   78.0238   69.3301   62.3563   59.1499   52.8150
 254.0109  168.9104  128.7010  101.8645   86.5086   76.8859   67.7922   61.4203   57.9917   51.8156
 249.4370  165.8788  126.4457  100.0757   84.6858   75.6847   66.3249   60.4091   56.6753   50.8260
 244.8280  162.8442  123.8948   98.3287   83.0226   74.4463   64.9564   59.2714   55.2785   49.7999
 240.1513  159.8563  121.2107   96.6023   81.5645   73.1331   63.7384   58.0553   53.9040   48.7506
 235.4735  157.0699  118.5644   94.8521   80.2824   71.6526   62.7080   56.7941   52.6432   47.6929
 230.9322  154.4302  116.0817   93.0663   79.0690   70.0336   61.7332   55.4809   51.5447   46.6154
 226.5945  151.7590  113.7856   91.2815   77.7796   68.3645   60.7331   54.1536   50.4963   45.5786
 222.4931  149.0035  111.6225   89.5556   76.4390   66.7212   59.7506   52.9217   49.4420   44.6381
 218.4354  146.1818  109.5483   87.9267   75.0768   65.1611   58.7334   51.8615   48.4183   43.8101
 214.2637  143.3925  107.5056   86.3747   73.7451   63.7311   57.7452   51.0140   47.4601   43.0644
 209.9123  140.6300  105.5027   84.8655   72.4607   62.4493   56.9166   50.3407   46.5703   42.3034
 205.4524  137.9167  103.5625   83.4347   71.1515   61.3552   56.2144   49.7669   45.7101   41.4521
 201.0288  135.3277  101.7829   82.1261   69.7624   60.4430   55.4829   49.1971   44.8967   40.5690
 196.8771  132.8779  100.1598   80.9626   68.3128   59.6074   54.6452   48.5229   44.1109   39.7313
 193.1720  130.6281   98.6051   79.9102   66.9315   58.7821   53.6782   47.6616   43.3263   38.9838
 190.0577  128.5015   97.0353   78.8812   65.6579   57.8420   52.5861   46.6217   42.5169   38.2814
 187.4011  126.4141   95.3753   77.7807   64.4640   56.7511   51.3866   45.4622   41.6666   37.5967
 184.9465  124.2961   93.6360   76.5448   63.3443   55.5478   50.1222   44.2519   40.7641   36.8893
 182.4989  122.1110   91.8451   75.2423   62.3143   54.3010   48.8835   43.0810   39.8842   36.1368
 179.9417  119.8571   90.0067   73.8300   61.3181   53.0260   47.7972   42.0146   39.0770   35.3432
 177.1658  117.6463   88.1561   72.2749   60.3849   51.7622   46.9195   41.0693   38.3471   34.5641
 174.1403  115.4747   86.3103   70.6075   59.5364   50.5596   46.1714   40.1480   37.6594   33.8365
 170.8714  113.3092   84.4789   68.9496   58.6669   49.4258   45.4250   39.2263   36.9491   33.1316
 167.4765  111.1200   82.7435   67.3949   57.6365   48.3814   44.5797   38.3046   36.1957   32.4408
 164.0698  108.9107   81.1354   65.9252   56.3636   47.4118   43.6609   37.4057   35.4028   31.7503
 160.8144  106.7247   79.6138   64.5489   54.9208   46.4559   42.7007   36.4944   34.6285   31.0735
 157.7300  104.6593   78.1093   63.2405   53.3608   45.4810   41.7281   35.5595   33.8939   30.4429
 154.8231  102.7977   76.5973   61.9194   51.7937   44.5097   40.7611   34.6612   33.2107   29.8992
 152.0192  101.1668   75.1454   60.5999   50.3290   43.5749   39.8244   33.8561   32.5843   29.4175
 149.3433   99.6949   73.7351   59.3307   49.0758   42.6699   38.9423   33.2128   31.9770   28.9399
 146.7068   98.2736   72.3546   58.1859   48.0300   41.8283   38.1156   32.7409   31.3725   28.4179
 144.0129   96.7558   71.0259   57.1146   47.1079   41.0111   37.3748   32.3472   30.7128   27.8215
 141.3650   95.0638   69.7277   56.0505   46.2418   40.2268   36.6443   31.9315   30.0121   27.1760
 138.8871   93.2441   68.4876   54.9873   45.4107   39.4611   35.8409   31.4628   29.3440   26.4842
 136.5531   91.4467   67.3665   53.9714   44.6583   38.7576   34.9737   30.9315   28.7674   25.7644
 134.2119   89.7208   66.4433   52.9992   43.9711   38.1050   34.0589   30.3119   28.2212   25.0406
 131.7371   88.0525   65.6832   52.0557   43.2612   37.5250   33.1741   29.5601   27.6837   24.3988
 129.1555   86.4135   65.0387   51.1337   42.4772   37.0563   32.4019   28.7306   27.1408   23.8721
 126.5927   84.7349   64.3483   50.1746   41.6322   36.6941   31.7515   27.9128   26.5555   23.4448
 124.1516   82.9501   63.5002   49.1404   40.7857   36.3704   31.2080   27.1866   25.9484   23.0756
 121.8032   81.1213   62.4608   48.0637   40.0365   36.0071   30.7435   26.5759   25.3094   22.7373
 119.4565   79.3064   61.1721   47.0109   39.4286   35.5443   30.2928   26.0717   24.6940   22.4194
 117.0276   77.5542   59.6875   45.9947   38.9288   34.9974   29.8064   25.6786   24.1805   22.1162
 114.6701   75.8682   58.0965   45.0204   38.5190   34.4091   29.2525   25.4024   23.7797   21.7918
 112.5168   74.3393   56.5350   44.1083   38.1698   33.7803   28.6532   25.1756   23.4372   21.4302
 110.5436   72.9690   55.0820   43.2703   37.7750   33.0873   28.0613   24.9407   23.0921   21.0632
 108.7263   71.7045   53.7803   42.4943   37.2340   32.3452   27.5002   24.6676   22.6792   20.7225
 107.0855   70.4702   52.6322   41.8008   36.5306   31.6086   26.9460   24.3784   22.2003   20.4104
 105.5879   69.2986   51.6600   41.1409   35.7299   30.8980   26.3592   24.0831   21.6940   20.1005
 104.1155   68.1845   50.8563   40.5003   34.8991   30.2377   25.7507   23.7535   21.2237   19.7587
 102.6253   67.0160   50.1656   39.7993   34.0427   29.6713   25.1029   23.3414   20.8145   19.3959
 101.0281   65.7666   49.4993   38.9963   33.1683   29.2089   24.4230   22.8221   20.4631   19.0410
  99.2870   64.3877   48.8346   38.1250   32.2886   28.7762   23.7851   22.2545   20.1654   18.7204
  97.4446   62.9640   48.1558   37.2382   31.4499   28.2749   23.2344   21.6723   19.8847   18.4181
  95.5719   61.6422   47.4322   36.3811   30.7109   27.6264   22.7954   21.1260   19.5706   18.0644
  93.7646   60.5432   46.6857   35.5868   30.0476   26.8185   22.4577   20.6343   19.1992   17.6232
  92.0683   59.7085   45.9484   34.9253   29.4188   25.9492   22.1870   20.1402   18.7709   17.1230
  90.4452   59.1614   45.1898   34.3915   28.8375   25.1289   21.9351   19.6086   18.2858   16.6019
  88.8692   58.8110   44.4136   33.9399   28.3078   24.4033   21.6571   19.0368   17.7968   16.1084
  87.3604   58.5140   43.6384   33.5255   27.8046   23.7955   21.3209   18.4631   17.3870   15.6373
  85.8874   58.1140   42.8342   33.0944   27.3350   23.2713   20.9048   17.8559   17.1047   15.1951
  84.4565   57.5202   41.9618   32.6101   26.9115   22.8295   20.4764   17.2845   16.9233   14.7979
  83.1138   56.7406   41.0080   32.0877   26.5109   22.4733   20.0692   16.8251   16.7769   14.4625
  81.8755   55.7929   39.9904   31.5208   26.0560   22.1743   19.6962   16.5162   16.6034   14.1602
  80.7557   54.7310   38.9701   30.8800   25.4939   21.9032   19.3593   16.3325   16.3593   13.8254
  79.7021   53.6020   37.9968   30.1997   24.8591   21.5997   19.0202   16.2005   16.0673   13.4569
  78.5570   52.4284   37.0944   29.5061   24.2362   21.2415   18.6542   16.0491   15.7480   13.1283
  77.2091   51.3010   36.2785   28.8140   23.7227   20.8017   18.2222   15.8093   15.4127   12.8631
  75.6395   50.2392   35.5575   28.1675   23.3270   20.2892   17.7595   15.4512   15.0457   12.6342
  73.9045   49.2293   34.9071   27.5857   23.0154   19.7864   17.3057   14.9206   14.6365   12.4247
  72.1329   48.2009   34.2630   27.0691   22.7475   19.3437   16.8831   14.2756   14.2254   12.2397
  70.4628   47.1505   33.6417   26.5958   22.4596   18.9805   16.4745   13.6259   13.8339   12.0614
  68.9612   46.0576   33.0467   26.1331   22.1082   18.6481   16.0728   13.0245   13.4516   11.9064
  67.6462   44.9489   32.4785   25.6676   21.7006   18.3150   15.6808   12.5278   13.1151   11.8036
  66.5345   43.8903   31.9350   25.1763   21.1910   17.9494   15.3372   12.1605   12.8573   11.7220
  65.6432   42.9161   31.3704   24.6463   20.5771   17.5232   15.0656   11.9370   12.6339   11.6288
  64.8725   42.0303   30.7152   24.1396   19.9380   17.0748   14.8460   11.7789   12.4266   11.4596
  64.0370   41.2443   30.0063   23.7004   19.3730   16.6343   14.6494   11.6279   12.2053   11.2191
  63.0614   40.6165   29.2891   23.2881   18.9518   16.2264   14.4670   11.4639   11.9631   10.9078
  61.8997   40.1227   28.5932   22.8706   18.6288   15.8733   14.2796   11.2615   11.7149   10.5490
  60.5490   39.7101   27.9342   22.4428   18.3073   15.5711   14.0584   11.0333   11.4781   10.1576
  59.0406   39.3034   27.3519   22.0066   17.9360   15.3014   13.7743   10.7986   11.2386    9.7553
  57.4470   38.8031   26.8651   21.5712   17.5423   15.0430   13.4022   10.5685   10.9974    9.3822
  55.9179   38.1176   26.4718   21.1436   17.1881   14.7600   12.9461   10.3569   10.7434    9.0721
  54.5568   37.2706   26.1346   20.6984   16.9219   14.4818   12.4194   10.1723   10.4760    8.8221
  53.3409   36.3587   25.8166   20.2121   16.7585   14.2051   11.8178   10.0104   10.1946    8.5927
  52.1849   35.4142   25.4613   19.6958   16.6445   13.9260   11.1577    9.8555    9.8928    8.3717
  51.0519   34.4308   25.0867   19.1785   16.5472   13.6421   10.4726    9.6965    9.5814    8.1561
