# Supplementary material for: Do Spectra Live in the Matrix? A Brief Tutorial on Applications of Factor Analysis to Resolving Spectral Datasets of Mixtures
Source: J Fluoresc. 2021 Aug 6;31(6):1599–616. doi: 10.1007/s10895-021-02753-w (PMC8547214; doi:10.1007/s10895-021-02753-w)
Supplement: Supplementary file 2 — (ZIP 654 KB) [file 10895_2021_2753_MOESM2_ESM.zip › Appendix_D/Pretreated_data/QUENCHING/Q_MIX_EX_365nm.txt]

   1.3995    1.1002    1.2184    0.8350    0.4575    0.5477    0.4907    0.4367    0.4818    0.6763
   1.1840    0.9325    1.0296    0.7073    0.3899    0.4671    0.4192    0.3723    0.4106    0.5728
   0.9727    0.7684    0.8443    0.5820    0.3238    0.3887    0.3498    0.3093    0.3411    0.4713
   0.7799    0.6189    0.6747    0.4675    0.2636    0.3176    0.2870    0.2520    0.2781    0.3785
   0.6098    0.4876    0.5244    0.3662    0.2107    0.2560    0.2328    0.2018    0.2232    0.2965
   0.4701    0.3803    0.4002    0.2828    0.1675    0.2065    0.1895    0.1610    0.1788    0.2289
   0.3688    0.3029    0.3097    0.2221    0.1363    0.1713    0.1590    0.1318    0.1470    0.1797
   0.3035    0.2532    0.2508    0.1828    0.1163    0.1492    0.1399    0.1131    0.1269    0.1479
   0.2694    0.2277    0.2197    0.1622    0.1060    0.1384    0.1308    0.1037    0.1170    0.1312
   0.2625    0.2230    0.2128    0.1578    0.1042    0.1372    0.1301    0.1021    0.1156    0.1277
   0.2792    0.2363    0.2271    0.1676    0.1096    0.1440    0.1362    0.1074    0.1215    0.1356
   0.3156    0.2643    0.2593    0.1893    0.1209    0.1570    0.1476    0.1180    0.1331    0.1532
   0.3643    0.3013    0.3032    0.2186    0.1358    0.1735    0.1619    0.1320    0.1481    0.1769
   0.4233    0.3460    0.3565    0.2542    0.1538    0.1931    0.1787    0.1487    0.1660    0.2057
   0.4940    0.3994    0.4204    0.2968    0.1753    0.2165    0.1987    0.1687    0.1874    0.2402
   0.5760    0.4614    0.4946    0.3462    0.2003    0.2437    0.2220    0.1919    0.2122    0.2802
   0.6717    0.5341    0.5809    0.4038    0.2295    0.2759    0.2497    0.2192    0.2415    0.3269
   0.7844    0.6201    0.6819    0.4714    0.2642    0.3147    0.2833    0.2516    0.2766    0.3816
   0.9091    0.7153    0.7935    0.5462    0.3025    0.3578    0.3207    0.2876    0.3155    0.4422
   1.0397    0.8147    0.9108    0.6246    0.3427    0.4024    0.3593    0.3251    0.3560    0.5057
   1.1729    0.9158    1.0310    0.7049    0.3834    0.4471    0.3977    0.3631    0.3967    0.5707
   1.3063    1.0164    1.1520    0.7855    0.4241    0.4910    0.4351    0.4008    0.4369    0.6359
   1.4322    1.1109    1.2668    0.8618    0.4622    0.5313    0.4693    0.4360    0.4741    0.6977
   1.5457    1.1955    1.3711    0.9308    0.4962    0.5664    0.4987    0.4671    0.5069    0.7535
   1.6337    1.2608    1.4523    0.9843    0.5222    0.5930    0.5208    0.4909    0.5318    0.7968
   1.6937    1.3052    1.5073    1.0202    0.5394    0.6111    0.5358    0.5067    0.5486    0.8259
   1.7305    1.3328    1.5403    1.0415    0.5491    0.6225    0.5455    0.5160    0.5589    0.8432
   1.7504    1.3484    1.5563    1.0515    0.5532    0.6298    0.5521    0.5206    0.5648    0.8514
   1.7717    1.3666    1.5713    1.0610    0.5575    0.6403    0.5622    0.5261    0.5728    0.8593
   1.8056    1.3958    1.5951    1.0768    0.5657    0.6580    0.5792    0.5359    0.5863    0.8723
   1.8615    1.4434    1.6367    1.1051    0.5814    0.6863    0.6063    0.5532    0.6087    0.8955
   1.9472    1.5148    1.7042    1.1519    0.6081    0.7273    0.6450    0.5810    0.6424    0.9336
   2.0608    1.6082    1.7979    1.2181    0.6474    0.7798    0.6938    0.6198    0.6868    0.9873
   2.2029    1.7242    1.9202    1.3068    0.7031    0.8450    0.7539    0.6724    0.7438    1.0589
   2.3754    1.8659    2.0727    1.4219    0.7809    0.9276    0.8302    0.7436    0.8177    1.1514
   2.5844    2.0403    2.2608    1.5701    0.8890    1.0350    0.9303    0.8406    0.9151    1.2700
   2.8284    2.2487    2.4824    1.7528    1.0322    1.1724    1.0596    0.9675    1.0402    1.4157
   3.0984    2.4862    2.7287    1.9662    1.2116    1.3406    1.2198    1.1254    1.1938    1.5854
   3.3875    2.7481    2.9950    2.2096    1.4301    1.5395    1.4112    1.3160    1.3761    1.7781
   3.7047    3.0435    3.2900    2.4924    1.6979    1.7777    1.6421    1.5478    1.5953    2.0014
   4.0775    3.3964    3.6400    2.8373    2.0340    2.0717    1.9283    1.8375    1.8667    2.2732
   4.5463    3.8421    4.0816    3.2762    2.4651    2.4466    2.2935    2.2084    2.2132    2.6189
   5.1613    4.4258    4.6586    3.8473    3.0239    2.9355    2.7697    2.6900    2.6644    3.0688
   5.9622    5.1872    5.4008    4.5795    3.7384    3.5724    3.3908    3.3087    3.2487    3.6462
   6.9774    6.1578    6.3262    5.4932    4.6315    4.3878    4.1882    4.0870    3.9909    4.3672
   8.2413    7.3692    7.4629    6.6129    5.7241    5.4055    5.1849    5.0441    4.9115    5.2513
   9.7785    8.8433    8.8322    7.9569    7.0316    6.6414    6.3964    6.1942    6.0246    6.3133
  11.6095   10.5955   10.4567    9.5430    8.5666    8.1027    7.8283    7.5470    7.3382    7.5672
  13.7665   12.6484   12.3720   11.3977   10.3462    9.7983    9.4876    9.1160    8.8630    9.0341
  16.2975   15.0445   14.6247   13.5631   12.4077   11.7593   11.4037   10.9330   10.6283   10.7471
  19.2826   17.8637   17.2801   16.1051   14.8174   14.0558   13.6464   13.0582   12.6951   12.7587
  22.8559   21.2375   20.4517   19.1367   17.6866   16.8006   16.3271   15.5912   15.1627   15.1580
  27.2277   25.3620   24.3274   22.8345   21.1799   20.1499   19.5977   18.6772   18.1720   18.0852
  32.6794   30.4921   29.1686   27.4381   25.5128   24.2976   23.6448   22.5036   21.9015   21.7297
  39.5139   36.9141   35.2543   33.2202   30.9492   29.4806   28.6991   27.2992   26.5682   26.3069
  48.0890   44.9679   42.9078   40.4952   37.7915   35.9802   35.0354   33.3290   32.4267   32.0650
  58.7550   54.9901   52.4413   49.5707   46.3402   44.0794   42.9312   40.8571   39.7324   39.2471
  71.7987   67.2596   64.1138   60.7078   56.8563   54.0189   52.6231   50.1112   48.7032   48.0591
  87.4568   81.9948   78.1474   74.1178   69.5377   65.9726   64.2790   61.2624   59.4998   58.6677
 105.8534   99.3001   94.6628   89.9024   84.4664   80.0083   77.9619   74.3805   72.1871   71.1538
 127.8590  117.8550  115.7549  109.1956  100.5158   96.2517   93.9455   88.1135   86.8505   83.1425
 150.2683  140.0876  136.6488  129.3091  119.5597  113.8079  111.1509  105.0467  102.8685   99.2325
 173.5565  163.4528  158.3675  150.2812  139.6343  132.0490  129.2761  122.8582  119.5651  116.2405
 197.0372  186.9282  179.9843  171.3424  159.9712  150.5181  147.7207  140.8061  136.4374  133.4626
 219.8914  209.4301  200.5630  191.5781  179.6596  168.6333  165.6370  158.0395  152.7311  150.1414
 241.0820  230.0284  219.1834  209.9774  197.6506  185.5826  182.0136  173.8218  167.7493  165.4044
 259.8100  247.8397  235.0230  225.6713  213.1377  200.4500  196.1342  187.4418  180.8065  178.4656
 275.3953  262.0877  247.5283  237.9923  225.5243  212.4587  207.5326  198.3419  191.4202  188.8009
 287.2016  272.2088  256.4064  246.5682  234.4112  221.1202  215.8380  206.2498  199.3207  196.2379
 294.6703  277.9823  261.6106  251.3476  239.6573  226.3997  220.7752  211.0182  204.2702  200.6732
 297.6740  279.6690  263.1954  252.5679  241.4340  228.4394  222.4573  212.6984  206.2559  202.0965
 296.4914  277.7266  261.6365  250.7169  239.9955  227.4264  221.2636  211.4217  205.3872  200.6954
 291.7274  272.8501  257.4913  246.3580  235.8203  223.8228  217.7603  207.6144  202.0492  196.8867
 284.2250  265.8017  251.2832  240.1468  229.5469  218.2275  212.5006  201.9161  196.8081  191.3366
 274.8765  257.4155  243.6180  232.7619  221.8791  211.2688  206.0179  194.9335  190.3464  184.7079
 264.5702  248.3679  235.0440  224.6191  213.5241  203.6384  198.7565  187.2872  183.0861  177.4904
 253.9002  239.1027  225.8903  216.0633  204.9302  195.7410  190.9974  179.5835  175.3593  170.0890
 243.2671  229.8417  216.5311  207.3717  196.4309  187.7972  183.1153  172.2646  167.6388  162.7982
 232.8889  220.8018  207.2298  198.7974  188.2439  179.9494  175.3961  165.5352  160.3867  155.8626
 222.9169  212.0258  198.2025  190.3621  180.3384  172.2982  167.9757  159.2969  153.8224  149.4027
 213.5009  203.4121  189.6451  182.2412  172.5735  164.9058  160.8880  153.2640  147.8793  143.2972
 204.6339  194.9460  181.5819  174.5330  164.9460  157.7858  154.1260  147.2458  142.3093  137.4205
 196.1997  186.5876  173.9954  167.1660  157.3872  150.8494  147.6548  141.0955  136.8453  131.6696
 187.8576  178.1892  166.6980  159.9738  149.9857  143.9939  141.3351  134.7778  131.2932  125.9893
 179.4112  169.7528  159.5639  152.7788  142.7571  137.1975  134.8952  128.3261  125.4486  120.3955
 170.8646  161.4367  152.4758  145.4520  135.6647  130.4571  128.2852  121.7033  119.1878  114.8407
 162.2924  153.3111  145.3272  138.0260  128.7544  123.8280  121.6468  114.9855  112.5635  109.3135
 153.8421  145.4059  138.0749  130.6233  122.0277  117.4062  115.1534  108.3431  105.8359  103.8354
 145.6597  137.7588  130.8487  123.4449  115.4957  111.2174  108.9064  101.9825   99.3140   98.4432
 137.8660  130.4564  123.8286  116.7636  109.2609  105.2980  102.9813   95.9685   93.2578   93.1933
 130.5688  123.5897  117.1263  110.6494  103.4124   99.6750   97.4441   90.3156   87.8593   88.1354
 123.8625  117.2350  110.8999  105.0283   97.9820   94.3466   92.2933   85.1106   83.1883   83.3994
 117.8346  111.4514  105.3473   99.8496   93.0672   89.3845   87.5332   80.4653   79.2093   79.1564
 112.5794  106.3844  100.5884   95.1610   88.7190   84.9262   83.2729   76.4806   75.8305   75.5069
 108.1799  102.0917   96.5612   91.0670   84.9187   81.0847   79.6205   73.2106   72.9425   72.4614
 104.6915   98.6005   93.2799   87.6028   81.7182   77.9450   76.5866   70.5894   70.4719   69.9438
 102.0952   95.8543   90.6878   84.8019   79.1177   75.5994   74.1743   68.6013   68.4548   67.8714
 100.3837   93.8121   88.7278   82.6399   77.1592   74.0252   72.3733   67.2782   66.9705   66.2294
  99.5941   92.4917   87.3426   81.1494   75.9369   73.1465   71.1625   66.6731   66.0771   65.1066
  99.7826   91.9234   86.6027   80.4235   75.5387   72.9565   70.5311   66.8016   65.8025   64.5908
 100.9766   92.2011   86.6803   80.5967   76.0036   73.4784   70.4771   67.6449   66.0716   64.7229
 103.1957   93.4467   87.7773   81.7541   77.3433   74.7508   71.1232   69.1638   66.8813   65.5263
 106.4252   95.8311   89.9825   83.9768   79.5685   76.8408   72.6455   71.3248   68.3272   67.0999
 110.7687   99.5166   93.3925   87.3077   82.6935   79.8558   75.1776   74.1310   70.5906   69.5370
 116.2921  104.5783   98.0257   91.6663   86.7960   83.8903   78.7996   77.6125   73.7220   72.8488
 123.2415  111.0856  103.9695   97.1370   91.9751   88.9405   83.5562   81.8357   77.8101   77.0504
 131.7940  119.0716  111.2924  103.8135   98.2257   95.0395   89.5123   86.9140   82.8689   82.1643
 141.9820  128.5325  120.0130  111.6998  105.5512  102.1129   96.7256   92.9656   89.0139   88.1825
 153.8091  139.3483  130.1988  120.8390  113.9600  110.1886  105.1632  100.1443   96.2732   95.1142
 167.2579  151.4327  141.7848  131.2544  123.5038  119.4048  114.6575  108.5396  104.6524  102.9232
 182.2880  164.6845  154.6943  142.9134  134.1098  129.8255  125.0277  118.1198  114.1060  111.6678
 198.6793  178.9629  168.6400  155.7069  145.7317  141.3654  136.0734  128.7584  124.4518  121.3470
 216.0237  194.0433  183.3235  169.5179  158.2691  153.7626  147.6702  140.3226  135.4602  131.9180
 234.0523  209.6792  198.5184  183.9762  171.5126  166.8420  159.6663  152.5837  146.9380  143.2502
 252.6385  225.6566  214.0653  198.6569  185.2948  180.2625  171.9164  165.1463  158.6146  155.0482
 271.6370  241.8183  229.7052  213.3102  199.3206  193.6782  184.1349  177.5510  170.2034  166.9085
 290.9706  258.0190  245.1696  227.6495  213.2685  206.5838  196.0263  189.3701  181.4234  178.4673
 310.3776  274.0741  260.0783  241.3273  226.8087  218.6402  207.2838  200.3204  191.9931  189.4091
 329.7156  289.8999  273.9211  254.0600  239.4335  229.6074  217.8962  210.1825  201.7162  199.4897
 348.7149  305.2301  286.4844  265.6353  250.7879  239.4410  227.7448  218.9103  210.6231  208.3803
 366.9958  319.7003  297.8016  275.9239  260.6275  248.1204  236.6618  226.4601  218.6165  215.9617
 384.3151  333.0997  307.9888  284.9542  268.8157  255.5807  244.5276  232.8428  225.5108  222.1387
 400.7010  345.4061  317.2035  292.8665  275.4202  261.8004  251.1229  238.2395  231.1591  226.9409
 416.2317  356.7130  325.4525  299.7444  280.6145  266.7637  256.4373  242.7039  235.6270  230.4913
 431.0230  367.2356  332.8371  305.7870  284.7439  270.5731  260.6167  246.3613  239.0293  233.1125
 445.1529  377.1502  339.5836  311.2507  288.0989  273.4382  263.8088  249.3184  241.5522  235.0901
 458.7621  386.6196  345.9242  316.3928  291.0275  275.5485  266.1979  251.6062  243.4065  236.6183
 472.1589  395.9321  351.9605  321.3741  293.7906  277.0155  268.0388  253.3155  244.6596  237.8675
 485.7452  405.1970  357.8873  326.1361  296.5605  278.1524  269.5038  254.5853  245.5113  238.8893
 500.1763  414.5965  363.9907  330.7753  299.4835  279.2561  270.8207  255.6012  246.2775  239.6802
 516.0693  424.4688  370.5856  335.6060  302.7349  280.7246  272.0476  256.5249  247.2065  240.3530
 534.0201  435.4744  377.9629  340.7309  306.5311  282.7235  273.2660  257.5861  248.3814  241.0576
 554.3380  448.0046  386.3026  346.1660  310.9126  285.3285  274.6982  258.9409  249.7779  241.9563
 577.3417  461.9879  395.6554  351.9784  315.7843  288.8248  276.6332  260.8013  251.4330  243.1166
 603.1785  477.3948  406.1470  358.3844  321.3303  293.4273  279.4447  263.3912  253.4581  244.5848
 632.1305  494.2652  417.8209  365.8353  327.8089  299.3138  283.3547  266.7692  256.0093  246.3485
 664.1124  512.5415  430.6662  374.7101  335.3761  306.4718  288.3937  270.9495  259.1784  248.3855
 698.7143  532.3306  444.7183  385.1723  344.0075  314.7993  294.5926  275.8561  262.9898  250.9127
 735.5166  553.9721  459.9772  397.1449  353.6930  324.0943  301.7872  281.4516  267.4628  254.1640
 774.1431  577.8123  476.5495  410.5527  364.4957  334.0860  309.7580  287.6694  272.5970  258.2613
 814.5474  603.7217  494.5919  425.1512  376.3587  344.6090  318.4040  294.4810  278.4810  263.2583
 856.8315  631.4519  513.9660  440.8190  389.0788  355.6034  327.6115  302.0081  285.0969  269.1535
 900.9248  660.8818  534.7025  457.4850  402.4952  367.1801  337.4775  310.3149  292.3547  275.7709
 946.7860  691.7626  556.7624  475.0301  416.6418  379.3145  348.0292  319.5136  300.1442  283.1999
 994.2095  723.9085  580.0685  493.3830  431.5729  391.8350  359.3461  329.5899  308.7184  291.5276
1043.0819  757.3320  604.4475  512.5906  447.1063  404.9466  371.2770  340.5435  318.1869  300.7370
1093.6867  791.8403  629.6367  532.8944  463.3615  418.8372  383.6387  352.3029  328.6249  310.7784
1145.9795  827.3339  655.4586  554.1366  480.2708  433.5893  396.4002  364.6151  339.8082  321.5088
1199.8814  863.7061  681.8414  575.9866  497.7024  449.0879  409.4393  377.3084  351.4041  332.4823
1255.3923  900.7636  708.6447  598.1182  515.4327  464.9165  422.8644  390.3050  363.2860  343.2082
1312.3311  937.9947  735.6866  620.4729  533.3981  480.7578  436.6993  403.4612  375.2400  353.5531
1370.3682  975.0520  763.0442  643.0377  551.7458  496.5445  450.9276  416.5946  387.0067  363.7185
1428.9629 1011.7977  790.8171  665.8949  570.4098  512.4104  465.3040  429.7333  398.5036  373.9449
1487.2943 1048.2390  818.9303  688.8778  589.2610  528.6176  479.7458  442.8340  409.7676  384.4875
1544.8884 1084.2990  847.1291  711.6868  608.2558  545.1524  493.9276  455.8728  420.7689  395.3409
1601.2623 1119.6533  875.0054  734.2706  627.3601  561.7977  507.9520  468.7448  431.4460  406.4763
1656.0853 1153.7267  902.2108  756.4122  646.4492  578.3314  521.9573  481.4151  441.8863  417.6847
1708.8864 1186.4025  928.8647  778.0702  665.3275  594.4960  535.8960  493.8273  452.2604  428.8412
1759.2671 1218.0842  955.0876  799.1823  683.5828  610.1165  549.8281  505.7854  462.7066  439.8774
1807.1803 1249.1842  980.6572  819.5751  700.9207  625.2433  563.6445  517.2797  473.2456  450.8851
1852.7058 1279.9443 1005.1738  839.3565  717.2080  639.6702  577.1254  528.3765  483.9240  461.6797
1895.9222 1310.4301 1028.3756  858.6561  732.4767  653.2127  590.0590  539.3514  494.8257  472.1402
1936.9388 1340.3459 1050.2575  877.3267  747.0513  665.9001  602.2893  550.2829  505.7791  482.1295
1975.7476 1369.4696 1070.8576  895.1174  761.2244  678.1051  613.9678  561.0079  516.7175  491.4568
2012.3560 1397.4582 1090.1986  911.7755  775.3519  689.8523  625.2106  571.4589  527.6890  500.1718
2046.6654 1423.7729 1108.5810  927.1210  789.4345  701.3502  635.9538  581.4094  538.4735  508.2963
2078.7649 1448.0131 1126.2272  940.9553  803.2225  712.7755  646.2104  590.6907  548.7450  515.7499
2108.5768 1470.1622 1142.9889  953.3386  816.6706  724.0930  655.9077  599.2547  558.1990  522.5345
2136.1166 1490.3713 1158.8379  964.4811  829.5119  734.9870  664.8497  607.2220  566.7147  528.9183
2161.3725 1508.8164 1173.6150  974.6237  841.4812  745.1204  673.0710  614.6779  574.2977  535.1094
2184.2025 1525.5508 1187.3068  984.0620  852.1857  754.4218  680.7739  621.7609  581.0727  541.2705
2204.4508 1540.6755 1199.7939  993.0902  861.5940  762.7764  687.8603  628.4724  587.0910  547.2261
2222.4257 1554.3570 1211.2715 1001.7719  869.6684  770.1461  694.1647  634.7180  592.4920  552.7186
2238.6167 1566.4188 1221.8167 1010.2515  876.5318  776.5524  699.7489  640.4131  597.3760  557.6510
2253.6956 1576.7627 1231.2904 1018.7553  882.4957  782.2850  704.9809  645.5870  601.8368  562.0609
2268.4375 1585.5647 1239.6338 1027.1596  887.5092  787.6151  709.8969  650.3160  605.8896  566.0651
2283.3156 1593.3190 1246.9707 1035.0906  891.8151  792.4861  714.5186  654.7654  609.6739  569.8785
2297.9849 1600.3839 1253.1840 1042.2974  895.9285  796.9519  718.6920  658.9144  613.2562  573.5678
2312.1568 1607.2656 1258.4938 1048.9229  900.0236  801.0919  722.5664  662.8725  616.5714  577.0434
2325.4217 1614.1467 1263.3762 1055.0239  904.0192  804.8871  726.1359  666.6297  619.4905  580.1803
2337.6370 1621.0940 1268.2093 1060.6624  907.6923  808.4301  729.3746  670.4128  622.0330  583.1199
2349.3764 1628.3338 1273.5478 1066.0323  911.0519  811.6725  732.2718  674.2079  624.1521  586.0272
2361.1820 1636.0544 1279.5342 1071.0834  914.1805  814.6622  735.1496  677.8218  625.7921  588.8618
2373.4487 1644.5911 1286.0094 1075.6968  917.3041  817.4466  738.3293  681.1422  627.0737  591.6173
2387.1702 1654.5774 1292.7805 1080.0817  920.5161  820.2274  741.8937  684.1436  628.2313  594.4455
2402.8545 1666.2430 1300.0554 1084.4673  923.9365  823.1878  745.7677  686.7591  629.3609  597.2130
2420.2760 1679.2146 1307.4584 1089.2779  927.6837  826.5804  749.7876  689.0001  630.7763  599.9525
2439.2964 1692.6046 1314.6786 1094.5731  931.7340  830.4769  753.7497  690.9227  632.7406  602.5515
2459.7701 1705.4136 1321.7761 1100.1276  935.9777  834.6283  757.4419  692.5973  634.9979  604.7299
2481.2094 1717.3703 1329.0339 1105.5447  940.1893  838.7318  760.9533  694.1012  637.5100  606.2200
2503.2862 1729.0116 1336.8185 1110.4193  944.2581  842.8409  764.2612  695.7399  640.3651  607.1212
2525.8028 1741.1518 1345.0958 1114.7768  948.5675  847.0850  767.2970  697.5471  643.4838  607.6872
2548.7535 1754.3063 1353.6453 1119.2147  953.3700  851.1288  770.1588  699.5151  646.6158  608.2597
2572.0232 1768.5495 1362.1087 1124.1457  958.9467  854.9096  772.9763  701.4947  649.5717  609.0035
2595.6578 1783.3040 1370.2860 1129.7014  965.2208  858.8071  775.7659  703.5504  652.2875  610.0087
2619.9792 1798.1246 1378.3053 1135.7374  972.2122  863.2789  778.7569  705.8084  654.9477  611.4276
2644.8765 1812.7147 1386.7437 1142.1958  979.6859  868.5799  782.1049  708.3467  657.5907  613.5944
2670.1844 1827.3382 1396.1599 1148.9699  987.2527  874.7311  785.7996  711.3504  660.2318  616.5504
2695.6236 1842.2466 1406.7310 1156.0064  994.6506  881.5599  789.6880  715.0101  663.0066  620.1333
2721.3136 1857.7047 1418.0920 1163.3879 1001.2343  888.5227  793.8081  719.1942  666.1284  624.0133
2747.5431 1873.3293 1429.6976 1171.4630 1006.7148  894.8635  798.3429  723.7919  669.7169  627.9805
2773.9910 1888.6592 1441.1977 1180.1548 1011.5208  900.0693  803.4128  728.5677  673.8895  631.9336
2800.7111 1903.4466 1452.5311 1189.3556 1016.2331  904.2212  808.8195  733.3547  678.6823  635.9616
2827.4353 1917.9689 1463.8914 1198.9475 1021.2643  907.9068  814.3349  738.3098  683.9189  639.8070
2853.6591 1932.7086 1475.3719 1208.4557 1026.7447  911.8174  820.0739  743.5341  689.2305  643.2375
2879.0602 1947.9197 1487.1415 1217.8090 1032.5870  916.2682  825.7667  749.0364  694.2200  646.3491
2903.6830 1963.6439 1498.9462 1226.9727 1038.6538  921.5181  831.0763  754.5845  698.8352  649.3450
2927.5125 1979.2975 1510.7237 1235.8583 1044.9687  927.4863  835.9856  759.8722  703.1488  652.6070
2951.0991 1994.3556 1522.5509 1244.5792 1051.7114  933.8355  840.6901  764.8554  707.3312  656.4168
2974.2367 2008.5093 1534.2576 1253.2583 1059.0638  940.2338  845.3438  769.5404  711.3425  660.7245
2996.7236 2021.9944 1545.2389 1261.9802 1067.1600  946.6586  849.9592  773.9376  715.2077  665.1218
3017.8865 2035.1153 1555.2741 1270.6123 1075.7964  953.0497  854.4567  777.9298  718.7617  669.1742
3037.7485 2047.8787 1564.2619 1278.9567 1084.4921  959.3944  858.9240  781.6518  721.9123  672.7553
3056.3509 2060.1856 1572.4175 1286.9084 1092.5128  965.2815  863.3023  784.9514  724.9964  675.9827
3074.0298 2071.5142 1580.0736 1294.1652 1099.6246  970.3647  867.5493  787.8412  728.4365  678.7993
3090.8419 2082.1655 1587.2036 1300.6312 1105.8262  974.7238  871.6666  790.2315  732.2622  681.1718
3106.9864 2092.3753 1593.9774 1306.4662 1111.3408  978.5724  875.5236  792.5782  736.2600  683.2427
3122.3509 2101.9369 1600.3534 1311.8550 1116.4033  981.7872  879.1095  795.2567  740.0326  685.2189
3136.3012 2110.1208 1606.4927 1316.8846 1120.9591  984.4647  882.0765  798.4316  743.0983  687.2334
3148.2576 2116.4374 1612.3348 1321.3183 1124.6599  986.6937  884.3936  801.9189  745.1665  689.3740
3157.5646 2120.7575 1617.9214 1325.1275 1127.2931  988.5570  886.3225  805.2338  746.3866  691.6886
3164.0273 2123.8251 1623.0065 1328.4624 1129.1355  990.2622  887.8961  807.9717  747.0834  693.8894
3168.0240 2126.0358 1627.1515 1331.4648 1130.6443  991.7447  889.2172  810.0005  747.4960  695.7449
3169.5422 2127.8988 1630.0520 1334.1126 1131.8008  993.1138  890.6594  811.0449  747.7240  697.3937
3168.7123 2129.8234 1631.9953 1336.1527 1132.2764  994.3804  892.5132  811.1710  747.8477  698.7471
3165.9061 2131.5942 1633.2670 1337.3914 1131.9558  995.5327  894.3626  810.6766  747.7785  699.8526
3161.7921 2132.7763 1634.0211 1337.7582 1130.9051  996.3517  895.8218  809.7831  747.0982  700.5039
3157.1230 2132.7309 1634.0625 1336.9568 1129.4599  996.7075  896.8184  808.6880  745.8097  700.7201
3151.9429 2130.8694 1632.8626 1334.7070 1127.8287  996.4846  897.1430  807.5115  744.0893  700.4625
3146.1654 2127.2567 1630.2906 1331.1317 1126.2557  995.7988  896.5693  806.3963  742.3057  699.6803
3139.5854 2122.3352 1626.0932 1326.4399 1124.4633  994.4981  895.1191  805.3521  740.7616  698.2810
3131.7981 2116.4321 1620.1324 1321.2991 1122.2231  992.3020  893.1605  804.2038  739.3461  695.9958
3122.0370 2109.4214 1612.6661 1316.2137 1119.6093  989.0483  890.7247  802.5078  737.8570  692.8730
3109.4269 2100.9169 1604.2114 1311.2021 1116.6143  984.7124  887.6834  799.8614  736.0957  689.2571
3093.7678 2090.8065 1595.3094 1306.0682 1112.9897  979.5984  883.9374  796.3564  733.8332  685.3767
3075.8423 2079.5523 1586.0222 1300.4697 1108.4461  973.9738  879.3396  792.3686  731.0471  681.5125
3056.3926 2067.3982 1576.3262 1294.2594 1102.8945  967.9579  873.8983  788.2181  727.9592  677.8224
3036.1160 2054.3868 1566.1312 1287.2591 1096.3496  961.8965  867.6166  784.0019  724.6085  674.2195
3015.6278 2040.5696 1555.3938 1279.2737 1088.6995  955.8895  860.7423  779.6040  720.8294  670.4310
2994.4799 2026.2744 1544.1967 1270.3572 1080.0754  949.8416  853.6594  774.8364  716.6092  666.6321
2972.1267 2011.6931 1532.5981 1260.6791 1070.9621  943.6367  846.4737  769.6188  712.0398  663.1249
2948.4683 1996.5683 1520.9781 1250.5184 1061.7722  937.1269  839.3713  764.0235  707.2722  659.6853
2923.7407 1980.4984 1509.6784 1240.3091 1052.5209  930.1801  832.4911  758.0097  702.3347  655.9699
2898.5597 1963.6793 1498.7773 1230.3174 1043.3051  922.8406  825.9514  751.8029  697.1841  651.6589
2873.1692 1946.5093 1487.8430 1220.2555 1034.2536  915.2052  819.5756  745.5962  691.8879  646.6100
2847.8537 1929.2433 1476.1933 1210.0816 1025.2078  907.6661  813.0746  739.5109  686.5746  640.8732
2822.8306 1911.9381 1463.2917 1199.8034 1016.2588  900.3733  806.3320  733.5496  681.0933  634.7134
2798.0714 1894.5362 1449.1236 1189.2233 1007.2173  893.3239  799.2374  727.4692  675.1149  628.3462
2773.3034 1876.8195 1434.3235 1178.5571  997.9431  885.9812  791.6958  721.1782  668.4503  621.9293
2748.4598 1858.8366 1419.6524 1167.7389  988.6146  878.2786  783.6876  714.4817  661.2229  615.7859
2723.7981 1840.8168 1405.8515 1156.9329  979.4140  870.2220  775.5309  707.6212  653.7656  609.9269
2699.2230 1823.1691 1393.0204 1146.1203  970.0023  861.9902  767.5225  700.8410  646.3568  604.1261
2674.7967 1805.9502 1380.8700 1135.5541  960.0997  853.8653  759.8081  694.1118  639.3631  598.2650
2651.0443 1789.1742 1368.9116 1125.4123  949.9391  846.0013  752.4160  687.3367  632.8344  592.3924
2628.1821 1772.7609 1356.6668 1115.7031  940.0601  838.4260  745.4120  680.6392  626.5694  586.6218
2606.1012 1756.5204 1343.6647 1106.0737  930.7130  831.2252  738.5849  674.1688  620.3708  580.9965
2584.4915 1740.2476 1329.9919 1096.4583  921.8771  824.3210  731.7671  668.0470  614.1903  575.6406
2563.0470 1723.9383 1316.2919 1086.5193  913.5442  817.3520  724.8098  662.0854  608.0811  570.4745
2541.5736 1707.6737 1302.8107 1076.0888  905.9206  810.0667  717.7571  656.0741  601.9904  565.2182
2520.2181 1691.9748 1289.6432 1065.0977  899.0431  802.3348  710.5637  649.7457  595.8864  559.7491
2498.7669 1676.8862 1276.8985 1053.6713  892.5670  794.1330  703.3115  643.1358  589.8580  553.9927
2477.0029 1662.2900 1264.9112 1042.2616  886.0310  785.7139  696.1423  636.3185  584.0878  547.9403
2454.8019 1648.1778 1253.7575 1031.1428  878.9227  777.3591  689.1683  629.5471  578.7150  541.8262
2432.1175 1634.5574 1243.3213 1020.4384  871.1609  769.1207  682.4499  622.9750  573.6856  535.7711
2408.9274 1621.2601 1233.1712 1010.7960  862.9493  761.0118  675.9937  616.7272  568.7048  529.7830
2385.2790 1608.0491 1223.1890 1002.3005  854.7875  753.0819  669.7342  610.8721  563.5518  523.9344
2362.0359 1594.5720 1213.3137  994.5174  846.9849  745.2179  663.5640  605.3708  558.3988  518.2614
2340.4537 1580.6424 1203.7400  987.0589  839.4984  737.3326  657.6243  600.1545  553.4409  512.9402
2321.1302 1565.9375 1194.3765  979.5563  832.1457  729.6626  651.8231  595.0112  548.7599  508.1655
2303.1771 1550.6607 1185.0178  971.8235  824.8244  722.0999  646.1577  589.8601  544.4149  503.8917
2285.6418 1535.4550 1175.7681  963.8310  817.5891  714.7643  640.7817  584.6542  540.1806  500.0512
2267.6378 1521.0880 1166.6654  955.5278  810.4258  707.7331  635.6889  579.5643  535.7041  496.6730
2249.3132 1507.7325 1157.6318  946.8877  803.1812  701.1445  630.7656  574.8455  530.8270  493.6849
2231.3846 1495.3912 1148.5465  938.2027  796.0735  695.0190  626.0564  570.3702  525.6702  490.8058
2214.0922 1484.1196 1139.3815  929.6390  789.4285  689.3723  621.2125  566.0824  520.5131  487.7047
2197.7281 1473.4497 1130.2075  921.5163  783.1738  683.9835  616.1057  561.6764  515.5367  484.2859
2182.1894 1462.7406 1121.2047  914.0184  777.2282  678.7115  610.8913  557.2357  510.8476  480.4294
2167.2021 1452.0239 1112.4078  907.1948  771.5523  673.6214  605.8019  553.0535  506.6234  476.0452
2152.4241 1441.4503 1103.9063  900.9138  765.9178  668.7485  600.7884  549.4289  502.8448  471.2703
2137.7108 1431.2048 1095.6975  894.9778  760.0463  663.8850  595.8924  546.3121  499.4776  466.4680
2123.2335 1421.4108 1087.7197  889.1215  753.8713  659.0645  591.0542  543.2462  496.4178  461.8193
2108.8607 1412.1469 1079.7333  883.2146  747.4963  654.2798  586.2986  539.7949  493.4094  457.4033
2094.3895 1403.4334 1071.5189  877.0922  741.1402  649.6240  581.7047  535.7404  490.1953  453.1600
2079.5706 1394.8492 1063.2101  870.8286  735.1018  645.0363  577.2827  531.1533  486.5506  449.0785
2064.7398 1386.1134 1054.9073  864.0386  729.4305  640.3390  572.9733  526.1763  482.4841  445.2931
2049.8727 1376.5905 1046.5653  856.4420  724.0420  635.5503  568.6363  521.0102  478.2078  441.7750
2034.9062 1365.8063 1038.2802  848.3628  718.8701  630.6768  564.1508  515.8052  473.7347  438.3521
2019.5302 1353.8160 1029.9787  840.3025  713.8521  625.6467  559.3176  510.7859  469.3102  435.0361
2003.5855 1341.1898 1021.7038  832.6849  708.9137  620.4746  554.2655  506.0045  465.1908  431.8644
1987.2213 1328.4791 1013.6348  825.6139  703.8508  615.2498  549.4530  501.4624  461.5055  428.9014
1970.6258 1316.1914 1005.8394  819.1414  698.3044  610.0548  545.0649  496.9754  458.1237  426.0826
1953.9169 1304.4375  998.2109  813.2383  692.5724  605.0002  541.0941  492.3566  455.0011  423.2130
1937.0480 1293.0847  990.5886  807.8729  686.8319  600.1578  537.5195  487.6357  451.9649  420.0540
1920.0561 1282.2061  982.8393  802.7043  681.1487  595.4905  534.1119  482.8998  448.7954  416.5559
1902.6526 1271.9717  974.6255  797.2872  675.4195  590.9556  530.7449  478.3421  445.2819  412.7740
1885.1561 1262.1063  965.7557  791.3092  669.4043  586.4758  527.0957  474.1969  441.4005  408.9292
1867.7858 1252.3722  956.3781  784.6523  662.9416  581.9413  523.0361  470.4776  437.4016  405.3201
1850.4953 1242.4932  946.6521  777.2180  655.9696  577.1490  518.5760  466.8656  433.1822  402.0523
1833.0631 1231.8707  936.8206  769.0912  648.8037  572.0640  513.8004  463.1520  428.8457  398.9391
1815.4459 1220.3752  927.0042  760.4223  641.6808  566.8333  508.7135  459.3917  424.4833  395.8197
1797.2736 1208.1212  917.3110  751.5557  634.9111  561.4973  503.2575  455.5577  420.0962  392.4864
1778.2244 1195.2339  907.8634  742.9014  628.3459  555.8593  497.4043  451.3447  415.6133  388.7324
1758.3023 1182.1990  898.8316  734.6654  621.9889  549.9871  491.3599  446.5988  411.2903  384.6014
1737.4407 1169.3888  890.2298  726.9475  616.0072  544.1097  485.4209  441.3976  407.2487  380.2703
1716.1641 1156.6646  881.7452  719.6829  610.2552  538.3081  479.8442  435.9002  403.3168  375.8787
1695.1117 1143.9636  873.0846  712.5507  604.4469  532.4206  474.7231  430.3410  399.3333  371.5505
1674.4560 1131.2813  863.9868  705.0645  598.1656  526.4702  469.9854  424.9156  395.1153  367.3335
1653.9068 1118.7173  854.2867  696.9880  591.3513  520.6360  465.4354  419.6583  390.4711  363.0412
1633.4208 1106.3215  843.8084  688.2207  584.0931  514.9108  460.9023  414.5706  385.4610  358.6075
1612.9720 1093.8647  832.5716  678.9830  576.7561  509.2231  456.1642  409.7315  380.2939  353.9458
1592.3174 1080.9317  820.7176  669.7274  569.5862  503.2387  451.1366  405.1503  375.1345  349.0584
1571.2269 1067.4186  808.7242  660.6546  562.5918  496.7064  445.7684  400.6687  369.9676  343.8134
1549.8601 1053.3281  797.0099  651.7232  555.7756  489.5041  440.0572  395.8934  364.8159  338.2244
1528.5059 1038.5371  785.8464  642.9485  549.0671  481.7805  433.9335  390.5946  359.5970  332.5397
1507.4737 1023.5360  775.2866  634.5244  542.1576  473.9088  427.5485  384.7776  354.2878  327.1019
1487.1831 1008.4151  765.1486  626.5750  534.9737  466.3484  421.0886  378.6698  348.7783  322.0934
1467.7668  992.9310  755.1929  618.9429  527.5179  459.3225  414.6416  372.4746  343.0258  317.6321
1449.0229  977.1813  745.2519  611.4391  519.8545  452.8561  408.1535  366.3725  337.1959  313.6723
1430.7759  961.5771  735.1735  603.7920  512.0597  446.8973  401.5785  360.4402  331.5519  309.8955
1412.5265  946.6197  724.8905  595.8675  504.3059  441.1619  394.8852  354.7446  326.3376  305.9270
1393.8015  932.7003  714.6522  587.6721  496.8148  435.4773  388.2809  349.2647  321.4398  301.6420
1374.4368  919.7781  704.8372  579.2813  489.5676  429.7382  382.0052  344.0578  316.6891  297.0494
1354.2258  907.5606  695.5287  570.8726  482.4243  423.7921  376.0497  339.1853  312.1471  292.2980
1333.4773  895.5794  686.4492  562.5182  475.4469  417.7488  370.3370  334.5393  307.7688  287.5690
1312.6292  883.4570  677.1611  554.3456  468.4559  411.8299  364.8304  330.0678  303.5263  283.1461
1292.4985  871.1265  667.4716  546.3079  461.4682  406.0653  359.5086  325.6776  299.3802  279.0777
1273.2717  858.5458  657.3122  538.3953  454.7103  400.3210  354.1125  321.3126  295.2292  275.0182
1254.7792  846.0464  646.9382  530.5775  448.1375  394.4298  348.4867  316.8927  291.0331  270.8059
1236.6446  833.8459  636.5653  522.9048  441.6775  388.4213  342.7862  312.3254  286.7633  266.6003
1218.8504  821.9071  626.2822  515.3425  435.2686  382.2746  337.3310  307.6200  282.3750  262.5832
1201.1474  810.1724  616.2145  507.8754  428.8705  376.0321  332.3463  302.8721  277.9528  258.8120
1183.4403  798.4921  606.5975  500.5127  422.3851  369.8691  327.9599  298.2111  273.5627  255.2811
1165.8352  786.9408  597.6005  493.3251  415.6491  363.7371  324.0672  293.7828  269.2604  252.0131
1148.0866  775.4088  589.1213  486.4559  408.6537  357.6742  320.4241  289.5738  265.0038  248.9945
1130.2375  763.7528  581.0925  479.7804  401.6132  351.7541  316.7596  285.4866  260.8602  246.2200
1112.6028  752.1973  573.5073  473.2100  394.7916  345.8371  312.9454  281.4737  257.0031  243.5871
1095.4260  741.0058  566.3941  466.5913  388.4051  339.9111  309.0070  277.5099  253.3883  240.9878
1078.9880  730.4773  559.7893  459.7765  382.5372  334.0064  304.8978  273.5865  249.9250  238.2374
1063.4856  720.6192  553.4179  452.8057  376.9907  328.2305  300.4418  269.6622  246.5495  235.2011
1048.6608  710.9824  546.9807  445.6537  371.6459  322.8154  295.5207  265.7450  243.1894  231.8175
1034.1010  701.3057  540.1857  438.3085  366.3971  317.6756  290.3178  261.7734  239.8827  228.1808
1019.4936  691.8175  532.8104  430.8346  361.0216  312.9160  285.1594  257.7309  236.6875  224.5468
1004.9306  682.6681  524.7349  423.4028  355.4706  308.5213  280.2483  253.6845  233.7166  221.0880
 990.4817  673.7555  516.2339  416.4351  349.8468  304.3532  275.5875  249.7537  231.0300  217.9031
 976.1661  664.9951  507.6210  409.9799  344.3214  300.1099  271.2614  246.1207  228.4864  214.9941
 962.1413  656.1943  499.1762  403.9968  339.0224  295.7243  267.2126  242.8254  225.9492  212.2452
 948.5118  647.1695  491.2197  398.4805  334.0429  291.4265  263.3908  239.7812  223.4691  209.6301
 935.5301  637.7329  483.9215  393.3124  329.5543  287.3967  259.8824  236.8280  221.0002  207.1087
 923.0992  627.9409  477.1721  388.3020  325.5118  283.7645  256.7456  233.9417  218.4251  204.5879
 911.0909  618.0700  470.7688  383.2649  321.6869  280.4577  253.8371  231.2245  215.7129  202.0233
 899.2146  608.2893  464.5258  378.0233  317.7032  277.3181  250.9954  228.6838  212.9109  199.4269
 887.3782  598.8919  458.1944  372.4953  313.5254  274.2483  248.1403  226.2405  210.0055  196.8186
 875.5063  590.0206  451.7792  366.8642  309.1576  271.1409  245.1634  223.6511  206.9488  194.0253
 863.4625  581.6809  445.4267  361.3136  304.5689  267.9638  242.0909  220.7509  203.7991  190.9954
 851.4342  573.7923  439.1466  356.0765  299.8442  264.6797  238.8894  217.3999  200.7246  187.9046
 839.6026  566.2178  432.7552  351.2183  295.2174  261.2989  235.5369  213.7431  197.8669  184.8646
 828.1575  558.8694  426.1872  346.5996  290.9790  257.7575  232.1898  210.0067  195.2723  181.9629
 817.1727  551.7272  419.8487  341.9597  287.0316  254.0765  228.9131  206.3889  192.8160  179.2449
 806.4761  544.7085  413.8150  337.2050  283.1991  250.2846  225.6235  203.0223  190.3415  176.6677
 795.8881  537.7242  408.0464  332.2310  279.4031  246.3898  222.3878  199.9149  187.8112  174.1078
 785.3887  530.8804  402.6573  327.1868  275.6653  242.4394  219.2756  197.1415  185.2178  171.5531
 774.9428  524.2101  397.6941  322.3326  271.9402  238.4796  216.3215  194.6841  182.6064  169.1668
 764.4271  517.6564  393.0207  317.8762  268.3380  234.6252  213.4795  192.4431  179.9944  167.0308
 753.8599  511.0108  388.4035  313.9236  264.8858  231.0170  210.7066  190.3884  177.4118  165.0119
 743.1018  504.0629  383.6756  310.2625  261.5416  227.8256  207.8453  188.4150  174.8020  163.0039
 732.0072  496.8505  378.9314  306.5657  258.3042  225.0587  204.9155  186.4736  172.1478  160.9757
 720.8149  489.5628  374.1490  302.5419  255.1628  222.6468  201.9984  184.5285  169.4448  158.9582
 710.0805  482.3007  369.1656  298.0291  252.1594  220.4414  199.0717  182.4407  166.8188  156.9667
 700.3099  475.3169  363.7972  293.2492  249.1585  218.2286  196.1842  180.1175  164.3858  154.9880
 691.7078  468.9190  358.0969  288.5690  246.0271  215.9503  193.4711  177.5314  162.1670  153.0140
 683.9695  463.0828  352.3196  284.1987  242.7949  213.6042  191.0396  174.8422  160.1044  151.0129
 676.6404  457.5578  346.7022  280.2241  239.5429  211.0962  188.8363  172.2154  158.0220  148.8947
 669.2326  452.0305  341.3753  276.6181  236.3791  208.3432  186.8831  169.7819  155.8637  146.6173
 661.4729  446.3855  336.4576  273.2983  233.3084  205.3940  185.0704  167.5933  153.6915  144.2485
 653.3106  440.7141  331.9777  270.1484  230.2771  202.2589  183.2538  165.5503  151.6163  141.9038
 645.0340  434.8442  327.6755  267.1055  227.1638  199.0203  181.1823  163.6488  149.5964  139.7315
 636.8422  428.8448  323.4475  264.2034  224.0223  195.6879  178.7053  161.7896  147.6553  137.7950
 628.9228  422.7108  319.1599  261.4759  220.9949  192.4683  175.8846  159.7783  145.8234  136.0654
 621.3381  416.3961  314.8575  258.8368  218.1493  189.5466  172.8591  157.4962  143.9804  134.4893
 613.8334  410.0097  310.5495  256.2079  215.5598  187.0352  169.9600  155.1340  142.0713  132.9984
 606.2291  403.7359  306.2030  253.4159  213.2909  184.9545  167.3253  152.8240  140.0620  131.4476
 598.6345  397.7941  301.8233  250.3999  211.1761  183.2474  164.9535  150.5313  137.9536  129.7676
 591.1677  392.6234  297.4771  247.2651  209.0694  181.7779  162.7590  148.2273  135.8031  127.9551
 583.5622  388.2519  293.2648  244.0434  206.8063  180.3581  160.7236  145.9964  133.7302  126.0380
 575.6250  384.3686  289.1699  240.8158  204.2241  178.8332  158.8497  143.9558  131.8744  124.0565
 567.4896  380.5142  285.2199  237.6805  201.2864  177.0690  157.1556  142.2042  130.2263  122.1973
 559.0588  376.3271  281.3525  234.6482  198.1017  175.0541  155.6473  140.8118  128.6382  120.4657
 550.3607  371.6269  277.5392  231.6978  194.7524  172.8038  154.2715  139.6031  126.9471  118.8765
 541.4437  366.4735  273.8498  228.8181  191.2608  170.3876  152.8627  138.4098  125.0874  117.3693
 532.5964  361.1205  270.1929  225.9186  187.7324  167.8133  151.2283  137.0719  123.1033  115.9207
 524.0689  355.6320  266.5557  222.7874  184.3148  165.0605  149.2627  135.5698  121.0866  114.4123
 515.9158  349.9129  262.9739  219.4250  181.1603  162.0861  147.0491  134.0008  119.0955  112.7863
 508.1449  344.0749  259.4214  216.0395  178.3467  158.9479  144.7110  132.3324  117.1687  111.1070
 500.6406  338.2907  255.9155  212.7575  175.9141  155.7558  142.2863  130.4734  115.3920  109.4217
 493.2484  332.7970  252.4737  209.6963  173.8995  152.6746  139.8633  128.3519  113.8929  107.7867
 485.8757  327.7533  249.0206  206.7763  172.1322  149.8101  137.5420  126.0193  112.6662  106.1657
 478.4777  323.0746  245.5978  203.9049  170.4348  147.1081  135.3960  123.6049  111.5868  104.5325
 471.0685  318.4880  242.3139  201.0779  168.6673  144.5181  133.4935  121.2318  110.4985  102.8392
 463.4486  313.7109  239.1991  198.2909  166.8077  142.0674  131.7277  118.9238  109.2393  101.1511
 455.5244  308.6304  236.1977  195.6076  164.7756  139.7533  129.9496  116.6644  107.8271   99.5806
 447.5170  303.3150  233.1494  192.9861  162.5035  137.5668  128.0527  114.4235  106.2835   98.0852
 439.6636  297.9066  230.0018  190.3772  159.9455  135.4934  126.0051  112.1749  104.5884   96.6733
 432.0577  292.5551  226.8282  187.7329  157.1552  133.5789  123.8088  109.9656  102.7960   95.3832
 424.7930  287.4585  223.6761  184.8867  154.2430  131.7541  121.5898  107.8991  101.0076   94.1835
 417.9571  282.7466  220.4468  181.6570  151.3288  129.9362  119.3381  106.0026   99.2450   92.9424
 411.5623  278.4343  217.0376  178.0162  148.5697  128.0701  117.0617  104.2782   97.5089   91.5904
 405.2816  274.3422  213.3647  174.1066  146.0072  126.1562  114.7907  102.7426   95.7439   90.1434
 398.9346  270.2038  209.5501  170.1561  143.5181  124.2218  112.5752  101.3555   93.9871   88.6840
 392.5865  265.8521  205.7063  166.3324  141.0453  122.3418  110.5103  100.0351   92.3212   87.1616
 386.2314  261.3753  201.8510  162.7262  138.5568  120.5543  108.6906   98.7041   90.7421   85.5598
 379.7351  256.9604  197.9897  159.4795  136.0778  118.8129  107.0473   97.3445   89.2152   83.9219
 373.1791  252.7113  194.1529  156.6727  133.6360  117.0188  105.5104   95.9257   87.7794   82.3063
 366.6935  248.5900  190.4267  154.2343  131.1872  115.1838  103.9240   94.4762   86.3830   80.7286
 360.2873  244.5468  186.8487  152.0749  128.7045  113.3230  102.2360   92.9291   84.9331   79.2149
 354.0147  240.5078  183.3698  150.0895  126.1420  111.4310  100.4036   91.2374   83.3658   77.8226
 347.8412  236.6050  179.9858  148.1082  123.5532  109.5587   98.4662   89.4123   81.7499   76.5179
 341.6429  232.9054  176.6631  145.9354  121.0286  107.7996   96.5336   87.5747   80.1647   75.2074
 335.5169  229.3842  173.3838  143.6216  118.7285  106.1282   94.7225   85.8321   78.7085   73.8780
 329.4355  225.8652  170.3409  141.1953  116.6978  104.4304   93.0615   84.2397   77.3886   72.4909
 323.4475  222.2155  167.5036  138.6769  114.8726  102.6614   91.6267   82.8075   76.0988   71.1171
 317.6301  218.3864  164.8399  136.1071  113.1425  100.8194   90.4126   81.5003   74.8249   69.7861
 311.8687  214.3505  162.3193  133.5952  111.5119   98.9897   89.3500   80.3160   73.4755   68.4944
 306.3041  210.3234  159.9035  131.2500  109.9692   97.1745   88.3620   79.1782   71.9798   67.2477
 301.0835  206.5461  157.5813  129.1007  108.4282   95.3948   87.2835   78.0654   70.4326   66.0622
 296.2249  203.2135  155.2898  127.1402  106.8782   93.6631   86.0301   76.9306   69.0013   64.9715
 291.6918  200.2663  152.9554  125.3280  105.2531   92.0200   84.5821   75.7036   67.7623   63.9769
 287.4371  197.4463  150.5470  123.6276  103.5414   90.4390   82.9943   74.3267   66.6545   63.0426
 283.3116  194.6732  148.0448  121.9677  101.7814   88.8838   81.3243   72.8895   65.6236   62.0749
 279.0216  191.9122  145.4676  120.2285   99.9416   87.3370   79.6871   71.4674   64.5985   61.0557
 274.4834  189.1260  142.8059  118.2791   98.0718   85.8034   78.1522   70.0971   63.5023   59.9831
 269.7965  186.1518  140.0945  116.1401   96.1455   84.3391   76.7860   68.8585   62.3000   58.8819
 265.0389  182.9205  137.4424  113.8473   94.2380   82.9836   75.6055   67.7396   61.0390   57.8119
 260.3532  179.3884  134.8675  111.5469   92.4107   81.6503   74.5636   66.7114   59.7973   56.8111
 255.7771  175.5992  132.4465  109.3623   90.6676   80.2242   73.5533   65.6678   58.6401   55.8432
 251.4026  171.6997  130.1732  107.2939   89.0194   78.6563   72.4924   64.5648   57.6093   54.8498
 247.3406  167.8118  127.9802  105.3245   87.4614   76.9635   71.2726   63.4390   56.6962   53.7953
 243.7397  164.1400  125.8766  103.4779   85.9533   75.1910   69.8666   62.2525   55.9044   52.6837
 240.4566  160.7899  123.8079  101.7626   84.4522   73.4057   68.3193   61.0481   55.2317   51.6022
 237.2899  157.7599  121.7896  100.0823   82.9879   71.6514   66.7714   59.8073   54.6109   50.6165
 233.9520  155.0380  119.8182   98.4100   81.6208   69.9861   65.2667   58.5378   53.9285   49.7290
 230.2403  152.6170  117.9527   96.6799   80.3860   68.4778   63.8765   57.3071   53.0968   48.9584
 226.1464  150.3424  116.1925   94.8337   79.1768   67.1781   62.6167   56.2067   52.1480   48.2455
 221.9169  148.0876  114.4218   92.9247   78.0015   66.0697   61.4491   55.3134   51.1305   47.5484
 217.8063  145.7920  112.5736   91.1032   76.9252   65.1472   60.3548   54.5735   50.1260   46.8518
 213.8723  143.4845  110.6212   89.4362   75.8853   64.3415   59.3298   53.9459   49.1739   46.1738
 210.0365  141.2367  108.5546   87.8552   74.8549   63.5423   58.3056   53.3855   48.2705   45.5040
 206.2999  139.1100  106.4241   86.2827   73.7943   62.7280   57.3059   52.8122   47.4105   44.8616
 202.7257  137.0522  104.3045   84.7605   72.6416   61.9283   56.3359   52.1775   46.5848   44.2287
 199.3212  134.9992  102.2976   83.3173   71.3478   61.1569   55.3818   51.4832   45.7572   43.5599
 196.2230  132.8590  100.4398   81.9858   69.9942   60.4026   54.4406   50.6886   44.9233   42.8635
 193.2574  130.6149   98.6559   80.7271   68.6816   59.7009   53.5021   49.6801   44.1684   42.1110
 190.2533  128.2620   96.9499   79.5079   67.4523   58.9915   52.5958   48.4393   43.4726   41.2973
 187.1670  125.8363   95.3141   78.3428   66.3329   58.1531   51.7981   47.0855   42.7567   40.4554
 184.0422  123.4053   93.7301   77.2335   65.3159   57.1393   51.1071   45.7860   41.9778   39.6406
 180.9824  121.0828   92.1315   76.1685   64.4035   56.0260   50.4530   44.7062   41.1106   38.9078
 178.0392  118.8310   90.5294   75.0778   63.5439   54.9114   49.7857   43.8953   40.2303   38.2989
 175.1433  116.6289   89.0400   73.9441   62.7030   53.8907   49.0912   43.3063   39.3839   37.7740
 172.1868  114.5155   87.6958   72.7980   61.8617   53.0102   48.3229   42.8399   38.5898   37.2555
 169.0768  112.5164   86.4434   71.6828   60.9690   52.2410   47.4490   42.4005   37.8072   36.7193
 165.8257  110.6921   85.2225   70.6233   59.9892   51.5245   46.5254   41.9240   37.0999   36.1548
 162.5115  109.0771   84.0066   69.6551   58.9712   50.7450   45.6293   41.3852   36.5315   35.5328
 159.2749  107.6754   82.7085   68.8183   58.0098   49.8182   44.8097   40.7318   36.1039   34.8599
 156.2070  106.4545   81.3041   68.0385   57.1361   48.7114   44.1430   39.9695   35.7431   34.1344
 153.3182  105.2526   79.8218   67.2247   56.2980   47.5356   43.5815   39.1421   35.3702   33.4220
 150.6025  103.9263   78.3299   66.3138   55.4687   46.4242   43.0659   38.3159   34.9492   32.7742
 148.0374  102.4439   76.9180   65.2667   54.5814   45.4711   42.5410   37.4976   34.4333   32.2364
 145.6177  100.8011   75.6920   64.0586   53.6046   44.6912   41.9285   36.6846   33.8664   31.8215
 143.3732   98.9993   74.6791   62.7054   52.5212   44.0383   41.2038   35.8762   33.2539   31.5251
 141.3306   97.1754   73.8205   61.2823   51.2799   43.4007   40.3588   35.1494   32.6135   31.3563
 139.4424   95.4349   73.0853   59.8622   49.9362   42.7054   39.4208   34.5482   31.9562   31.2427
 137.5768   93.8161   72.3968   58.5230   48.6056   41.9517   38.4306   34.0597   31.2603   31.1035
 135.6235   92.2769   71.6644   57.3323   47.4345   41.1812   37.4657   33.6142   30.5987   30.8500
 133.6116   90.7562   70.7277   56.3157   46.5133   40.4086   36.5743   33.1638   30.0067   30.4199
 131.5660   89.2568   69.4469   55.4855   45.8574   39.6700   35.7718   32.6737   29.5273   29.7932
 129.4753   87.7409   67.8862   54.7877   45.3744   39.0152   35.0359   32.0955   29.1518   29.0834
 127.3015   86.2719   66.2659   54.1160   44.8741   38.4765   34.3590   31.4877   28.8325   28.4062
 125.0790   84.9594   64.7988   53.3718   44.2631   38.0381   33.7975   30.8868   28.5020   27.8065
 122.8000   83.7681   63.5478   52.4857   43.5423   37.6422   33.3782   30.3486   28.0992   27.3069
 120.5155   82.5997   62.5406   51.4873   42.7941   37.2615   33.0777   29.9058   27.6202   26.9117
 118.3145   81.3546   61.7089   50.4311   42.0590   36.8852   32.7670   29.5279   27.1063   26.5356
 116.2956   80.0451   60.9554   49.3581   41.3126   36.4031   32.4185   29.2175   26.5914   26.1212
 114.3812   78.6829   60.1531   48.3543   40.5561   35.7486   32.0620   28.9170   26.1306   25.6338
 112.4645   77.2891   59.2304   47.4912   39.8110   34.9106   31.7036   28.5722   25.7351   25.0855
 110.3981   75.8366   58.1977   46.8143   39.0616   33.9692   31.3273   28.1701   25.3730   24.5070
 108.2009   74.3198   57.1317   46.3035   38.3172   32.9860   30.9285   27.6847   25.0087   23.9450
 105.9898   72.7530   56.1212   45.8623   37.6278   32.0367   30.5346   27.1865   24.5810   23.4519
 103.9194   71.1911   55.2568   45.4524   37.0064   31.1741   30.1313   26.6950   24.0637   23.0440
 102.0757   69.6524   54.5111   44.9857   36.4590   30.4910   29.6824   26.1967   23.4909   22.7036
 100.4745   68.1538   53.8316   44.4012   35.9635   29.9942   29.1599   25.6952   22.8998   22.3467
  99.0645   66.7556   53.1495   43.6307   35.5307   29.6639   28.5935   25.1659   22.3423   21.9102
  97.7601   65.4908   52.4064   42.7029   35.1333   29.4400   28.0135   24.6359   21.8463   21.3750
  96.4825   64.3497   51.5986   41.7096   34.7155   29.2501   27.4314   24.0994   21.4619   20.7910
  95.1533   63.2965   50.7265   40.7152   34.1642   29.0060   26.8666   23.5870   21.1788   20.2344
  93.7534   62.2953   49.8077   39.7393   33.4201   28.6596   26.2754   23.1715   20.9242   19.7524
  92.2807   61.3414   48.8955   38.7776   32.5419   28.2137   25.6986   22.8279   20.6434   19.3770
  90.7272   60.3956   47.9978   37.8565   31.6515   27.6778   25.1591   22.5468   20.3261   19.1138
  89.0843   59.4203   47.1411   36.9960   30.8388   27.0762   24.6949   22.3175   19.9700   18.9226
  87.3654   58.4222   46.3530   36.2120   30.1145   26.4249   24.3050   22.1158   19.6265   18.7432
  85.6260   57.4344   45.6647   35.5112   29.4674   25.7161   23.9203   21.9172   19.3481   18.5311
  84.0089   56.4489   45.0150   34.8391   28.8726   25.0027   23.5293   21.6880   19.1221   18.2681
  82.4813   55.4558   44.3759   34.1680   28.2990   24.3094   23.1506   21.4278   18.9131   17.9783
