# Supplementary material for: Do Spectra Live in the Matrix? A Brief Tutorial on Applications of Factor Analysis to Resolving Spectral Datasets of Mixtures
Source: J Fluoresc. 2021 Aug 6;31(6):1599–616. doi: 10.1007/s10895-021-02753-w (PMC8547214; doi:10.1007/s10895-021-02753-w)
Supplement: Supplementary file 2 — (ZIP 654 KB) [file 10895_2021_2753_MOESM2_ESM.zip › Appendix_D/Pretreated_data/QUENCHING/Q_MIX_EX_400nm.txt]

   1.0048    0.6684    0.5226    0.4629    0.3624    0.3181    0.3068    0.2959    0.3184    0.2900
   0.8431    0.5608    0.4385    0.3887    0.3041    0.2669    0.2575    0.2485    0.2677    0.2438
   0.6837    0.4545    0.3555    0.3155    0.2465    0.2163    0.2090    0.2018    0.2178    0.1983
   0.5372    0.3568    0.2792    0.2483    0.1936    0.1699    0.1644    0.1589    0.1722    0.1566
   0.4061    0.2693    0.2109    0.1882    0.1463    0.1282    0.1246    0.1207    0.1316    0.1196
   0.2966    0.1961    0.1538    0.1382    0.1067    0.0934    0.0913    0.0888    0.0979    0.0889
   0.2157    0.1420    0.1116    0.1013    0.0774    0.0677    0.0669    0.0654    0.0733    0.0664
   0.1626    0.1064    0.0838    0.0772    0.0582    0.0508    0.0508    0.0500    0.0573    0.0517
   0.1336    0.0869    0.0687    0.0640    0.0477    0.0415    0.0420    0.0417    0.0487    0.0439
   0.1259    0.0817    0.0646    0.0607    0.0449    0.0390    0.0398    0.0396    0.0467    0.0420
   0.1375    0.0894    0.0706    0.0660    0.0491    0.0427    0.0433    0.0430    0.0504    0.0454
   0.1658    0.1083    0.0854    0.0790    0.0593    0.0517    0.0519    0.0513    0.0591    0.0534
   0.2053    0.1348    0.1061    0.0970    0.0736    0.0643    0.0639    0.0627    0.0711    0.0643
   0.2539    0.1674    0.1314    0.1190    0.0912    0.0797    0.0786    0.0767    0.0857    0.0776
   0.3123    0.2066    0.1620    0.1456    0.1124    0.0984    0.0962    0.0935    0.1032    0.0936
   0.3801    0.2520    0.1974    0.1763    0.1369    0.1200    0.1167    0.1131    0.1235    0.1122
   0.4583    0.3044    0.2382    0.2119    0.1652    0.1449    0.1403    0.1356    0.1470    0.1338
   0.5489    0.3650    0.2854    0.2531    0.1979    0.1737    0.1677    0.1619    0.1745    0.1589
   0.6487    0.4318    0.3376    0.2986    0.2341    0.2055    0.1979    0.1908    0.2049    0.1866
   0.7541    0.5024    0.3926    0.3466    0.2722    0.2391    0.2298    0.2213    0.2368    0.2158
   0.8631    0.5754    0.4495    0.3962    0.3117    0.2738    0.2628    0.2528    0.2696    0.2458
   0.9740    0.6498    0.5074    0.4464    0.3518    0.3091    0.2962    0.2847    0.3027    0.2761
   1.0804    0.7212    0.5631    0.4946    0.3904    0.3431    0.3283    0.3152    0.3342    0.3049
   1.1785    0.7872    0.6144    0.5389    0.4259    0.3745    0.3578    0.3432    0.3630    0.3313
   1.2558    0.8392    0.6548    0.5738    0.4540    0.3992    0.3810    0.3653    0.3856    0.3521
   1.3087    0.8748    0.6825    0.5977    0.4731    0.4161    0.3969    0.3805    0.4012    0.3663
   1.3407    0.8962    0.6992    0.6123    0.4847    0.4263    0.4066    0.3897    0.4109    0.3752
   1.3559    0.9061    0.7070    0.6195    0.4901    0.4310    0.4113    0.3944    0.4162    0.3800
   1.3677    0.9136    0.7130    0.6254    0.4943    0.4346    0.4152    0.3984    0.4214    0.3846
   1.3845    0.9240    0.7214    0.6340    0.5001    0.4395    0.4207    0.4041    0.4289    0.3913
   1.4134    0.9424    0.7361    0.6484    0.5103    0.4483    0.4301    0.4136    0.4408    0.4020
   1.4618    0.9737    0.7608    0.6718    0.5275    0.4632    0.4454    0.4289    0.4590    0.4183
   1.5289    1.0178    0.7955    0.7035    0.5516    0.4842    0.4664    0.4495    0.4824    0.4395
   1.6134    1.0737    0.8393    0.7428    0.5820    0.5109    0.4923    0.4746    0.5100    0.4645
   1.7085    1.1372    0.8890    0.7865    0.6164    0.5412    0.5213    0.5025    0.5397    0.4916
   1.8096    1.2050    0.9419    0.8326    0.6531    0.5735    0.5519    0.5318    0.5701    0.5194
   1.9052    1.2694    0.9921    0.8759    0.6879    0.6044    0.5808    0.5592    0.5982    0.5450
   1.9804    1.3203    1.0318    0.9097    0.7155    0.6289    0.6034    0.5805    0.6195    0.5644
   2.0252    1.3513    1.0559    0.9295    0.7322    0.6440    0.6167    0.5927    0.6307    0.5746
   2.0367    1.3603    1.0629    0.9336    0.7371    0.6488    0.6197    0.5948    0.6304    0.5744
   2.0234    1.3535    1.0573    0.9258    0.7332    0.6462    0.6150    0.5891    0.6209    0.5657
   1.9968    1.3384    1.0453    0.9114    0.7249    0.6399    0.6059    0.5789    0.6054    0.5515
   1.9675    1.3221    1.0323    0.8953    0.7159    0.6333    0.5959    0.5675    0.5875    0.5352
   1.9303    1.3005    1.0154    0.8761    0.7043    0.6244    0.5837    0.5541    0.5679    0.5172
   1.8699    1.2624    0.9862    0.8478    0.6842    0.6081    0.5654    0.5353    0.5448    0.4955
   1.7918    1.2114    0.9475    0.8135    0.6577    0.5861    0.5428    0.5133    0.5209    0.4725
   1.7019    1.1511    0.9024    0.7760    0.6268    0.5601    0.5178    0.4896    0.4982    0.4501
   1.6163    1.0930    0.8595    0.7420    0.5975    0.5357    0.4949    0.4686    0.4801    0.4315
   1.5635    1.0568    0.8341    0.7235    0.5804    0.5221    0.4824    0.4574    0.4727    0.4223
   1.5545    1.0504    0.8321    0.7250    0.5796    0.5232    0.4832    0.4589    0.4781    0.4246
   1.5748    1.0632    0.8456    0.7411    0.5896    0.5342    0.4936    0.4697    0.4944    0.4363
   1.6078    1.0837    0.8661    0.7653    0.6046    0.5497    0.5092    0.4862    0.5191    0.4550
   1.6653    1.1196    0.8998    0.8033    0.6290    0.5739    0.5338    0.5119    0.5562    0.4841
   1.7905    1.2011    0.9700    0.8738    0.6789    0.6213    0.5800    0.5583    0.6157    0.5326
   1.9764    1.3245    1.0740    0.9730    0.7525    0.6909    0.6455    0.6226    0.6928    0.5962
   2.2142    1.4845    1.2078    1.0971    0.8470    0.7806    0.7277    0.7021    0.7843    0.6717
   2.4803    1.6652    1.3595    1.2360    0.9544    0.8836    0.8201    0.7907    0.8840    0.7530
   2.7386    1.8429    1.5109    1.3734    1.0619    0.9891    0.9119    0.8777    0.9806    0.8295
   3.0049    2.0295    1.6710    1.5154    1.1760    1.1031    1.0074    0.9667    1.0753    0.9023
   3.3303    2.2602    1.8672    1.6842    1.3155    1.2425    1.1215    1.0712    1.1801    0.9828
   4.0866    2.7929    2.2970    2.0374    1.6170    1.5294    1.3607    1.2879    1.3785    1.1493
   4.4005    3.0185    2.4936    2.2072    1.7577    1.6741    1.4759    1.3927    1.4840    1.2262
   4.2761    2.9440    2.4601    2.1889    1.7396    1.6787    1.4645    1.3806    1.4824    1.2022
   3.7878    2.6195    2.2344    2.0139    1.5885    1.5654    1.3477    1.2715    1.3928    1.0958
   3.1346    2.1818    1.9207    1.7659    1.3764    1.3972    1.1819    1.1171    1.2605    0.9504
   2.5171    1.7676    1.6231    1.5309    1.1751    1.2370    1.0246    0.9708    1.1353    0.8133
   2.0843    1.4785    1.4193    1.3719    1.0380    1.1313    0.9184    0.8719    1.0532    0.7190
   1.8699    1.3381    1.3262    1.3015    0.9768    1.0898    0.8716    0.8278    1.0188    0.6728
   1.8022    1.2955    1.3045    1.2895    0.9640    1.0877    0.8638    0.8205    1.0187    0.6622
   1.7744    1.2771    1.2974    1.2896    0.9605    1.0896    0.8637    0.8213    1.0267    0.6631
   1.7428    1.2500    1.2805    1.2868    0.9494    1.0801    0.8605    0.8221    1.0419    0.6736
   1.6718    1.1871    1.2343    1.2696    0.9176    1.0472    0.8460    0.8169    1.0650    0.6932
   1.5512    1.0818    1.1543    1.2346    0.8618    0.9887    0.8179    0.8036    1.0943    0.7198
   1.3923    0.9459    1.0493    1.1833    0.7884    0.9116    0.7781    0.7815    1.1214    0.7459
   1.3049    0.8608    0.9810    1.1576    0.7399    0.8559    0.7560    0.7745    1.1566    0.7815
   1.3526    0.8734    0.9854    1.1823    0.7413    0.8449    0.7689    0.7964    1.2060    0.8329
   1.4334    0.9148    1.0097    1.2133    0.7563    0.8471    0.7873    0.8198    1.2435    0.8751
   1.4557    0.9185    1.0045    1.2161    0.7508    0.8317    0.7873    0.8246    1.2585    0.8969
   1.4276    0.8876    0.9730    1.1982    0.7272    0.8007    0.7733    0.8167    1.2629    0.9082
   1.3366    0.8115    0.9081    1.1566    0.6807    0.7491    0.7429    0.7950    1.2595    0.9112
   1.2538    0.7385    0.8468    1.1228    0.6369    0.6999    0.7173    0.7793    1.2679    0.9240
   1.2433    0.7124    0.8231    1.1243    0.6192    0.6737    0.7148    0.7866    1.3038    0.9611
   1.2963    0.7277    0.8322    1.1568    0.6244    0.6674    0.7325    0.8141    1.3634    1.0194
   1.3632    0.7524    0.8486    1.1954    0.6347    0.6657    0.7544    0.8455    1.4267    1.0812
   1.4541    0.7971    0.8792    1.2398    0.6546    0.6731    0.7810    0.8790    1.4845    1.1389
   1.6013    0.8855    0.9417    1.3021    0.6964    0.7010    0.8206    0.9215    1.5392    1.1954
   1.8489    1.0481    1.0595    1.4008    0.7762    0.7638    0.8859    0.9843    1.6009    1.2599
   2.2298    1.3080    1.2506    1.5502    0.9065    0.8728    0.9865    1.0762    1.6767    1.3393
   2.7150    1.6445    1.4991    1.7389    1.0765    1.0181    1.1147    1.1906    1.7628    1.4294
   3.2862    2.0437    1.7953    1.9609    1.2793    1.1938    1.2660    1.3241    1.8587    1.5293
   3.8893    2.4673    2.1100    2.1946    1.4949    1.3818    1.4256    1.4639    1.9556    1.6305
   4.4542    2.8667    2.4060    2.4103    1.6977    1.5593    1.5736    1.5917    2.0379    1.7179
   4.9145    3.1950    2.6479    2.5813    1.8632    1.7042    1.6916    1.6917    2.0942    1.7806
   5.2676    3.4484    2.8332    2.7092    1.9898    1.8148    1.7803    1.7657    2.1307    1.8236
   5.5362    3.6420    2.9740    2.8043    2.0858    1.8985    1.8465    1.8201    2.1540    1.8530
   5.7780    3.8157    3.1010    2.8914    2.1724    1.9742    1.9070    1.8704    2.1781    1.8818
   6.0496    4.0096    3.2445    2.9933    2.2708    2.0609    1.9773    1.9300    2.2122    1.9189
   6.3728    4.2389    3.4162    3.1194    2.3888    2.1657    2.0638    2.0048    2.2616    1.9696
   6.7799    4.5252    3.6330    3.2841    2.5381    2.2988    2.1761    2.1039    2.3357    2.0420
   7.2788    4.8727    3.8985    3.4927    2.7215    2.4624    2.3175    2.2311    2.4406    2.1419
   7.9245    5.3200    4.2422    3.7677    2.9592    2.6749    2.5034    2.4000    2.5871    2.2792
   8.6942    5.8512    4.6521    4.1001    3.2429    2.9287    2.7275    2.6052    2.7709    2.4499
   9.5305    6.4267    5.0977    4.4654    3.5516    3.2053    2.9733    2.8315    2.9788    2.6415
  10.4164    7.0354    5.5706    4.8553    3.8795    3.4996    3.2355    3.0736    3.2043    2.8481
  11.2777    7.6269    6.0317    5.2376    4.1995    3.7877    3.4925    3.3114    3.4284    3.0519
  12.1468    8.2238    6.4985    5.6260    4.5238    4.0808    3.7534    3.5530    3.6577    3.2592
  13.0485    8.8439    6.9846    6.0304    4.8616    4.3871    4.0252    3.8045    3.8964    3.4739
  14.0045    9.5031    7.5019    6.4592    5.2214    4.7145    4.3137    4.0706    4.1465    3.6981
  15.0242   10.2081    8.0555    6.9159    5.6065    5.0660    4.6214    4.3534    4.4095    3.9334
  16.1585   10.9950    8.6728    7.4211    6.0359    5.4586    4.9623    4.6652    4.6940    4.1882
  17.4725   11.9094    9.3885    8.0016    6.5335    5.9138    5.3546    5.0222    5.0128    4.4746
  18.9957   12.9716   10.2181    8.6698    7.1100    6.4408    5.8068    5.4320    5.3725    4.7992
  20.6697   14.1382   11.1288    9.4039    7.7428    7.0188    6.3035    5.8825    5.7686    5.1571
  22.5121   15.4176   12.1280   10.2157    8.4370    7.6512    6.8517    6.3824    6.2173    5.5624
  24.6797   16.9149   13.2971   11.1755    9.2490    8.3874    7.4984    6.9763    6.7639    6.0572
  27.2670   18.6944   14.6855   12.3242   10.2128    9.2573    8.2708    7.6897    7.4328    6.6645
  30.4257   20.8620   16.3737   13.7246   11.3841   10.3103    9.2117    8.5609    8.2549    7.4137
  34.2849   23.5077   18.4304   15.4302   12.8102   11.5887   10.3573    9.6224    9.2565    8.3302
  38.9909   26.7340   20.9335   17.5010   14.5449   13.1405   11.7485   10.9104   10.4657    9.4411
  44.5430   30.5407   23.8824   19.9361   16.5877   14.9651   13.3847   12.4243   11.8811   10.7455
  50.8404   34.8579   27.2233   22.6921   18.9014   17.0290   15.2366   14.1374   13.4797   12.2219
  57.8205   39.6410   30.9222   25.7438   21.4624   19.3110   17.2868   16.0347   15.2508   13.8600
  65.5489   44.9346   35.0136   29.1201   24.2947   21.8322   19.5548   18.1344   17.2122   15.6762
  74.1042   50.7947   39.5400   32.8526   27.4276   24.6191   22.0622   20.4552   19.3766   17.6831
  83.6694   57.3525   44.6009   37.0138   30.9297   27.7340   24.8590   23.0398   21.7714   19.9074
  94.3425   64.6786   50.2499   41.6422   34.8380   31.2108   27.9718   25.9108   24.4099   22.3626
 106.1701   72.8039   56.5113   46.7599   39.1694   35.0644   31.4151   29.0821   27.3080   25.0626
 119.1837   81.7490   63.4016   52.3824   43.9356   39.3050   35.1993   32.5642   30.4777   28.0182
 133.3755   91.5048   70.9153   58.5113   49.1328   43.9287   39.3246   36.3593   33.9294   31.2377
 148.8726  102.1573   79.1194   65.2042   54.8074   48.9767   43.8293   40.5040   37.7001   34.7551
 165.8791  113.8451   88.1215   72.5512   61.0340   54.5153   48.7738   45.0545   41.8443   38.6202
 184.6288  126.7301   98.0461   80.6530   67.8988   60.6215   54.2261   50.0729   46.4171   42.8847
 205.1465  140.8297  108.9068   89.5197   75.4112   67.3038   60.1930   55.5654   51.4229   47.5526
 227.3026  156.0526  120.6341   99.0988   83.5232   74.5193   66.6388   61.5002   56.8384   52.6012
 251.0787  172.3871  133.2189  109.3813   92.2285   82.2628   73.5576   67.8716   62.6561   58.0238
 276.6298  189.9416  146.7443  120.4324  101.5847   90.5859   80.9935   74.7191   68.9085   63.8508
 303.9218  208.6930  161.1926  132.2369  111.5794   99.4777   88.9366   82.0332   75.5862   70.0736
 332.8213  228.5491  176.4929  144.7380  122.1636  108.8948   97.3484   89.7790   82.6584   76.6633
 363.2648  249.4663  192.6116  157.9082  133.3141  118.8163  106.2104   97.9393   90.1097   83.6054
 395.1646  271.3846  209.5023  171.7094  144.9989  129.2138  115.4971  106.4905   97.9181   90.8796
 431.4580  296.4549  231.1471  188.3743  161.0697  142.1038  129.0175  116.3947  110.6383  101.3299
 463.6367  318.0130  244.4669  200.3681  170.4849  149.5360  135.8178  121.7451  115.4983  105.9540
 498.2663  341.3826  261.0093  214.7334  181.8044  159.5554  144.7859  130.3238  122.7136  112.9944
 534.7022  366.0043  279.6845  230.5846  194.3403  171.1731  155.0065  140.5967  131.3242  121.4819
 572.2751  391.5078  299.6425  247.3127  207.6067  183.7958  165.8772  151.6249  140.6504  130.6534
 610.6491  417.6166  320.2612  264.4623  221.3903  196.9780  177.0473  162.8065  150.2523  140.0526
 649.8031  444.3415  341.3559  281.8097  235.6197  210.3872  188.3264  173.9550  159.9280  149.4522
 689.5658  471.7265  362.8647  299.3594  250.2332  223.9184  199.7326  185.0205  169.5935  158.7534
 729.6860  499.7005  384.6291  317.1144  265.1364  237.5199  211.3147  196.0796  179.2909  167.9132
 769.9745  528.0849  406.5664  334.9595  280.2883  251.1518  223.0175  207.1511  189.1038  176.9972
 810.4963  556.5955  428.7723  352.6044  295.5943  264.7453  234.8439  218.2388  199.0915  186.1425
 851.1914  585.0967  451.0982  369.9741  310.8762  278.2941  246.7874  229.2668  209.1808  195.3254
 891.8132  613.4542  473.2378  387.1455  325.9649  291.7417  258.8573  240.1800  219.2870  204.4851
 931.9692  641.4615  495.0251  404.0498  340.9353  305.0713  271.0825  250.8959  229.3017  213.4514
 971.5790  668.9698  516.4251  420.6944  355.9067  318.1692  283.2331  261.3304  239.0915  222.1873
1010.5644  695.7669  537.2815  437.2424  370.8249  330.9364  295.1461  271.6030  248.5647  230.7582
1048.5950  721.6303  557.3765  453.6832  385.6175  343.3153  306.7280  281.8149  257.5913  239.0827
1085.4297  746.5342  576.6807  469.8223  400.0660  355.3251  317.8745  291.9509  266.2717  247.1076
1121.0472  770.5783  595.1462  485.5122  414.0196  366.9367  328.4777  301.8247  274.7413  254.8736
1155.5913  793.9411  612.8202  500.6499  427.3452  378.1320  338.4905  311.4238  282.9725  262.4729
1189.0622  816.7102  629.5804  515.0572  439.9574  388.7832  348.0191  320.6776  291.0693  269.9119
1221.4809  838.5781  645.3301  528.7249  451.7832  399.0062  357.1288  329.4774  299.0988  277.0977
1252.7907  859.2310  660.2006  541.7062  462.7548  408.9774  365.8093  337.8265  307.0785  283.9959
1282.6294  878.1708  674.3085  553.8848  472.8675  418.5990  374.0601  345.6996  314.8137  290.5975
1310.7089  895.4518  687.9971  565.2164  482.2219  427.6404  381.7457  352.9137  322.0391  296.8998
1336.8254  911.4112  701.4826  575.8437  491.0498  436.0106  388.8117  359.4091  328.7301  302.9991
1361.0548  926.4836  714.8419  586.0608  499.4634  443.7552  395.3994  365.3288  334.9671  308.8907
1383.9444  941.1441  727.9133  596.0644  507.4209  451.0650  401.6013  370.7855  340.7635  314.4290
1406.0311  955.6898  740.3457  605.8867  514.8580  457.9932  407.4086  375.9404  346.1162  319.6282
1428.1821  970.1757  751.8408  615.5210  521.7916  464.4681  412.9843  380.9658  351.1122  324.5259
1450.9225  984.7654  762.5177  624.9610  528.4166  470.4841  418.5565  385.9415  355.7525  329.1236
1474.5585  999.7048  772.5929  634.2377  535.0510  476.2575  424.3126  390.7867  360.1584  333.5936
1498.7947 1015.0836  782.4153  643.0509  542.0868  481.8781  430.1686  395.5612  364.5357  338.0921
1523.2920 1030.7650  792.2013  651.5036  549.7820  487.3511  436.0114  400.3427  369.1810  342.7280
1547.8511 1046.4812  802.1930  659.8942  558.0438  492.9160  441.8354  405.2420  374.2300  347.4634
1572.2468 1062.3878  812.8196  668.5138  566.6166  498.9083  447.7596  410.3370  379.6340  352.4237
1596.7239 1078.8825  824.1709  677.5927  575.2105  505.4015  453.8592  415.7065  385.3174  357.5029
1621.9704 1096.3450  836.4090  687.0663  583.5432  512.2747  460.3244  421.3705  391.0232  362.6322
1648.9528 1114.9035  849.5517  696.9894  591.8077  519.3863  467.1531  427.3654  396.6817  367.6747
1678.1660 1134.5379  863.5428  707.6183  600.3492  526.8289  474.1403  433.7999  402.3627  372.6041
1710.0349 1155.3753  878.2433  719.2959  609.2815  534.6621  481.2764  440.7019  408.2185  377.5613
1744.6997 1177.3813  893.5446  732.1028  618.8306  543.0828  488.6408  448.1030  414.3255  382.8058
1781.6917 1200.5044  909.5825  745.8459  629.2126  552.3168  496.3667  455.9580  420.6600  388.6789
1820.8888 1224.4750  926.8430  760.3041  640.7704  562.6432  504.5964  464.3655  427.3312  395.3402
1862.1160 1249.3310  945.6273  775.4060  653.4749  573.9996  513.4131  473.3101  434.4724  402.7968
1905.6657 1275.0198  965.7869  790.9988  667.0613  585.9533  522.9457  482.6827  442.1497  410.8583
1951.3490 1301.4741  987.1189  807.0553  681.2885  598.3978  533.1409  492.3434  450.3786  419.3340
1998.5929 1328.8998 1009.4279  823.6609  696.0336  611.5489  543.8875  502.2906  459.1796  428.0879
2046.7940 1357.6123 1032.3374  840.9361  711.2968  625.6151  555.0903  512.3235  468.3693  436.9743
2095.5028 1387.8743 1055.5230  858.8501  727.0247  640.3212  566.7539  522.3853  477.7801  445.9340
2144.2104 1419.6492 1078.9177  877.2421  743.0397  655.2036  578.8751  532.5080  487.5080  454.8084
2193.1005 1452.5160 1102.5002  895.8339  759.0249  669.8231  591.4327  542.8016  497.5716  463.6356
2242.6698 1485.7516 1126.0681  914.4632  774.7295  684.0065  604.1190  553.3991  507.8236  472.2990
2293.1346 1519.0062 1149.6659  932.9651  789.9632  697.8317  616.6964  564.1702  518.0532  480.8450
2344.1266 1551.9541 1173.2807  951.2558  804.7493  711.3221  629.2978  575.1218  527.9762  489.1593
2395.1952 1584.2104 1196.7352  969.3534  819.3292  724.5448  641.8817  585.9797  537.4726  497.2569
2445.8078 1615.5341 1219.9140  987.1645  833.9431  737.6185  654.1188  596.7450  546.6322  505.3145
2495.3455 1646.0111 1242.6659 1004.6245  848.6114  750.5179  665.9663  607.3772  555.6747  513.6038
2543.3288 1675.6997 1264.9926 1021.7107  863.1607  763.0560  677.4789  617.8365  564.8120  522.2883
2589.3816 1704.3313 1286.7317 1038.5974  877.5521  775.1238  688.7454  628.1347  574.0059  531.2365
2633.5662 1731.7321 1307.7347 1055.1845  891.9051  786.7147  699.8548  638.0915  583.0121  540.2169
2675.9124 1758.0470 1328.0182 1071.2374  906.0512  797.9063  710.9117  647.4080  591.6072  549.0744
2716.5389 1783.1131 1347.6299 1086.8152  919.6970  808.7015  721.7825  656.1692  599.8948  557.8121
2755.2969 1807.3053 1366.7632 1101.9339  932.6145  819.0086  732.3646  664.4035  608.1731  566.2400
2791.9283 1830.5989 1385.3164 1116.5271  944.4117  828.8552  742.4020  672.1247  616.4416  574.1001
2826.1483 1852.6896 1402.8175 1130.5723  954.8176  838.1143  751.6797  679.4100  624.4232  581.2970
2858.2037 1873.2408 1419.1866 1143.7843  964.0227  846.8345  760.0347  686.2721  631.8857  587.9012
2888.2580 1892.0112 1434.5698 1155.6787  972.4385  855.1295  767.4640  692.8331  638.8170  594.0225
2916.3208 1909.2174 1448.8476 1166.0249  980.5239  863.0434  773.9540  699.1072  645.2538  599.4558
2941.8448 1924.9500 1461.7430 1175.1193  988.3441  870.3644  779.5258  705.1635  651.0663  604.1675
2964.0542 1939.7591 1472.9357 1183.2957  995.9982  877.0102  784.1355  710.8940  656.1027  608.2920
2982.6438 1953.8727 1482.2698 1190.7193 1003.5379  882.7672  787.9895  715.8969  660.3745  611.9120
2997.8979 1967.0757 1489.8738 1197.4413 1010.6906  887.5336  791.5037  719.9944  664.1678  615.1028
3010.3178 1978.6359 1496.0718 1203.3040 1017.0900  891.4491  794.7335  723.1592  667.5983  617.7179
3020.2715 1988.0236 1501.2768 1208.2263 1022.4659  894.5639  797.8060  725.3144  670.5254  619.8698
3028.1660 1995.4746 1505.6437 1212.0124 1026.7513  896.8109  800.6781  726.7896  672.8497  621.6153
3034.0499 2001.0306 1508.9893 1214.5573 1029.7231  898.2715  803.3249  727.9372  674.4782  623.0322
3037.8873 2004.5761 1511.1678 1216.3276 1031.3842  899.0655  805.7151  729.0269  675.5028  624.2498
3039.7657 2005.9345 1511.9142 1217.5253 1032.0312  899.3074  807.7142  730.1698  676.0978  625.4074
3039.7734 2004.9652 1511.2995 1218.0363 1032.2106  899.2000  809.3122  731.2852  676.2456  626.5333
3037.6742 2002.0061 1509.6138 1217.6840 1031.9425  898.7982  810.4166  732.2250  675.9699  627.3878
3032.5069 1997.2720 1507.2077 1216.2617 1031.1084  898.1298  810.7265  732.8055  675.2530  627.6945
3024.0586 1991.3181 1504.2710 1213.6231 1029.6025  897.1684  810.1247  733.0114  674.0668  627.2037
3012.7427 1984.6227 1500.6599 1209.9100 1027.0541  896.0918  808.5847  732.7845  672.3146  626.0113
2999.1618 1977.3837 1496.2262 1205.3954 1023.5277  894.8926  805.9701  731.9755  670.0831  624.1591
2984.1290 1969.4984 1490.7248 1200.3973 1019.2930  893.3164  802.2042  730.3336  667.3662  621.7135
2968.4398 1960.5132 1484.1755 1194.9132 1014.2604  891.0955  797.6643  727.7128  664.1735  618.7829
2952.0746 1950.1486 1476.7635 1188.8197 1008.7293  888.0404  792.7462  724.0754  660.7714  615.4601
2934.9107 1938.2320 1468.6093 1181.9719 1002.8574  884.1012  787.9333  719.5265  657.2696  611.7383
2916.8139 1924.7887 1459.9960 1174.5427  996.8293  879.2246  783.2179  714.3027  653.6143  607.8190
2897.5161 1910.2360 1451.1131 1166.6791  990.5746  873.5233  778.6821  708.7296  649.8351  603.8600
2877.0878 1895.2131 1441.9638 1158.5314  983.9232  867.1876  774.2855  703.1625  645.8551  600.0438
2855.2252 1880.1509 1432.2242 1150.1768  976.9423  860.3858  769.8409  697.7986  641.6900  596.5277
2831.8788 1865.6075 1421.5864 1142.0964  969.7262  853.2994  765.0475  692.5877  637.4265  593.1583
2807.5769 1851.7382 1409.9410 1134.3985  962.3889  846.1104  759.7536  687.5167  633.0263  589.6728
2782.5162 1838.5324 1397.6201 1126.8242  955.0911  839.0468  753.9363  682.5302  628.2576  585.8170
2757.0481 1825.6044 1384.9729 1118.8606  947.8436  832.2417  747.5680  677.4287  623.2149  581.6506
2731.4828 1812.3410 1372.2545 1110.3120  940.5395  825.9581  740.8239  672.0476  617.9701  577.0647
2705.9872 1798.3625 1359.7354 1101.2316  933.0782  820.1486  733.9066  666.3439  612.4820  572.1592
2680.8893 1783.6081 1347.6159 1091.6904  925.6386  814.5280  726.9026  660.4952  606.8928  566.9621
2656.5780 1768.2668 1335.9277 1081.9835  918.1565  808.7807  719.8765  654.7328  601.4406  561.6764
2632.9760 1752.7613 1324.6083 1072.1990  910.4540  802.6682  712.9714  649.2789  596.4788  556.5333
2610.0943 1737.3711 1313.4802 1062.3318  902.3517  796.2330  706.2641  644.0770  592.1191  551.5314
2587.8052 1722.1325 1302.4724 1052.4027  893.9355  789.5588  699.8384  638.7556  588.1961  546.6592
2566.3681 1706.9982 1291.7622 1042.6497  885.2299  782.6400  693.8995  633.1615  584.4246  541.8289
2546.0486 1692.1194 1281.6421 1033.3894  876.5793  775.4128  688.3084  627.4284  580.4541  536.9944
2526.6812 1677.8554 1271.9011 1024.7346  868.2817  767.9169  682.8449  621.7626  576.1206  532.1199
2507.8902 1664.3652 1262.2985 1016.6778  860.5786  760.3972  677.4402  616.1722  571.4510  527.2624
2489.4478 1651.6248 1252.7476 1009.0014  853.7351  753.2233  672.2214  610.8446  566.4658  522.6699
2471.2602 1639.5272 1243.1551 1001.6155  847.6930  746.5245  667.1312  605.9328  561.4099  518.6519
2453.5303 1628.1313 1233.8583  994.8023  842.2207  740.3811  662.2033  601.3837  556.4183  515.2189
2436.7703 1617.2684 1225.1976  988.7755  837.2629  734.7511  657.4410  597.3255  551.6337  512.2703
2421.3836 1607.1688 1217.3366  983.4879  832.8380  729.8398  653.0061  593.6114  547.2054  509.5966
2407.5155 1597.6527 1210.1725  978.7394  828.6560  725.6219  648.9765  590.1361  543.0551  507.0359
2394.7457 1588.2698 1203.3272  974.1636  824.4132  722.0485  645.2416  586.8509  539.1522  504.4788
2382.4128 1578.9342 1196.5578  969.3103  820.0110  719.1287  641.7776  583.6611  535.6170  501.9126
2370.5990 1569.6827 1189.7467  964.1510  815.6921  716.6678  638.5301  580.5327  532.5677  499.2983
2359.4854 1560.6312 1183.0193  959.0090  811.6742  714.3150  635.4380  577.4577  529.9229  496.5952
2349.0733 1552.2574 1176.3982  954.2631  807.9774  711.7345  632.3171  574.4761  527.4976  493.6081
2339.1248 1544.8049 1169.9850  949.8577  804.4126  708.5887  629.1991  571.4411  525.0803  490.3948
2329.7904 1538.5075 1163.8016  945.5583  800.8411  704.7372  626.1067  568.3778  522.6275  487.3312
2321.2056 1533.0200 1157.8178  941.2061  797.1054  700.4327  622.8280  565.4386  520.0785  484.7929
2313.1796 1527.5040 1151.8305  936.7241  793.2276  696.0983  619.3493  562.9412  517.4251  482.8522
2305.3682 1521.4611 1145.5952  931.9939  789.0782  691.9078  615.8737  560.7708  514.5756  481.2676
2297.5415 1514.9001 1139.1595  927.0881  784.6681  687.8273  612.4462  558.7605  511.4910  479.6530
2289.3051 1507.9402 1132.8112  921.9521  780.1386  684.0088  609.0858  556.7285  508.2355  477.7837
2280.0884 1500.7814 1126.9080  916.6846  775.7818  680.4815  605.6869  554.5195  505.0283  475.7369
2269.8938 1493.7689 1121.6334  911.5532  771.7363  677.3537  602.2302  551.9397  502.1278  473.5434
2258.8444 1486.8699 1116.8578  906.6591  768.0307  674.4072  598.8029  549.0046  499.4717  471.0638
2247.3301 1480.0082 1112.2227  901.8258  764.4199  671.1931  595.3817  545.9436  496.9573  468.2481
2235.6782 1472.9907 1107.3926  896.9918  760.6192  667.6549  592.1754  542.7896  494.5583  465.0879
2224.1201 1465.6977 1102.0308  892.2198  756.4113  663.8954  589.2927  539.6096  492.3127  461.7969
2212.4356 1458.1515 1096.1216  887.5989  751.8132  659.8868  586.6425  536.4347  490.1826  458.5423
2200.5897 1450.2688 1089.8606  883.2026  746.9967  655.5608  583.9797  533.2990  488.0304  455.4970
2188.8449 1442.0303 1083.2489  878.8703  742.0614  650.9960  580.9280  530.3047  485.6947  452.5768
2177.2842 1433.6067 1076.3773  874.3270  737.2895  646.2329  577.3383  527.5175  483.1731  449.7033
2165.3279 1424.9077 1069.4668  869.3188  732.8413  641.3984  573.3444  524.8732  480.4117  446.9054
2152.7035 1415.8767 1062.6602  863.6292  728.6133  636.7696  569.2167  522.0300  477.3796  444.0774
2139.2436 1406.6710 1056.0162  857.2662  724.1015  632.6434  564.9944  518.8779  474.0932  441.1923
2125.1270 1397.7972 1049.4298  850.4684  719.1964  629.0511  560.7343  515.3490  470.7650  438.4435
2110.1761 1389.3914 1042.8749  843.6223  714.1574  625.6340  556.5455  511.4799  467.4090  435.9040
2094.4651 1381.0109 1036.3106  836.7557  709.1064  622.1824  552.5869  507.4547  464.0033  433.3897
2078.0494 1371.9947 1029.6514  829.9674  704.2501  618.5639  548.9130  503.3955  460.5264  430.7148
2061.0135 1362.0218 1022.7376  823.1584  699.5173  614.7798  545.5046  499.2244  457.0446  427.6737
2043.8984 1350.8462 1015.5133  816.1775  694.8686  610.6665  542.0668  494.8007  453.5574  424.1051
2026.7709 1338.4280 1008.0870  808.9822  690.2926  606.0812  538.4031  490.0525  450.1022  420.1487
2009.2979 1325.0784 1000.2800  801.6504  685.4089  601.0158  534.3181  485.1045  446.5143  415.8561
1991.4880 1310.8878  991.7878  794.2540  679.8795  595.4829  529.8079  480.0684  442.6234  411.3078
1973.2566 1296.4160  982.2343  786.7004  673.5550  589.6468  524.9396  474.9926  438.4661  406.6666
1954.4134 1282.1042  971.8047  778.9127  666.5827  583.6853  519.7649  469.9775  434.1990  402.2401
1934.8773 1268.0405  961.0152  771.0863  659.3418  577.7195  514.4184  465.1080  430.0154  398.1574
1914.5996 1254.4468  950.4887  763.4283  652.1482  571.8238  509.0222  460.2139  426.0902  394.3438
1893.9999 1241.3502  940.5408  755.9393  645.0106  566.0842  503.6760  455.3548  422.2986  390.5863
1873.3176 1228.5555  931.0547  748.4036  638.0899  560.6310  498.3966  450.5795  418.5975  386.7083
1852.5854 1215.9852  921.5378  740.5755  631.3220  555.3881  492.9610  446.1170  415.0189  382.5728
1831.8748 1203.5326  911.5875  732.4680  624.5322  550.1235  487.1719  441.9742  411.4896  378.1347
1811.2116 1191.0995  901.1724  724.3684  617.7465  544.6788  481.1065  437.8343  407.8295  373.4898
1790.3564 1178.6264  890.4952  716.3586  610.9111  538.9129  474.9160  433.5388  403.8542  368.7505
1769.4491 1166.1218  879.6143  708.4349  604.1846  532.8393  468.9629  429.0306  399.4252  364.0822
1748.6657 1153.3599  868.4886  700.3890  597.5336  526.3231  463.4477  424.2536  394.5484  359.6193
1727.7455 1140.2479  857.1831  692.2626  590.5548  519.3992  458.2183  419.2266  389.3827  355.4098
1706.3101 1126.8099  845.8370  684.0508  583.0712  512.3140  453.1317  413.8553  383.9716  351.4725
1684.1245 1112.9277  834.5177  675.7501  575.0714  505.3331  448.0821  408.1135  378.4014  347.7315
1661.1265 1098.5705  823.2235  667.2796  566.7146  498.4472  443.0940  402.2486  372.6747  343.8982
1637.4388 1083.8529  812.1121  658.7674  558.1974  491.6908  437.9979  396.6705  367.0156  339.9144
1613.3689 1068.6593  801.2663  650.1955  549.6510  485.0747  432.6505  391.4828  361.4309  335.8075
1589.3217 1053.2251  790.7552  641.5005  541.0756  478.4693  426.8203  386.4949  356.0212  331.6231
1565.7373 1037.8823  780.4036  632.6851  532.6637  471.7531  420.6180  381.3805  350.9130  327.4452
1542.8277 1022.6227  769.9931  623.6179  524.5581  464.7324  414.3181  376.0910  346.0196  323.1686
1520.4158 1007.3866  759.4850  614.3741  516.8996  457.5494  408.1527  370.7291  341.2077  318.7375
1498.3958  992.1473  748.7951  605.0869  509.6541  450.3701  402.2246  365.4886  336.3977  314.1171
1476.6941  976.8600  737.8733  595.8105  502.6562  443.4164  396.4918  360.4981  331.6173  309.4292
1455.1374  961.3976  727.0638  586.7190  495.7460  436.7651  390.8759  355.7105  327.0092  304.7600
1433.7660  945.9635  716.2794  577.9247  488.8618  430.4112  385.3313  351.0228  322.6027  300.2396
1412.5375  930.6622  705.4222  569.3582  481.9944  424.2712  379.7991  346.3011  318.1813  295.7862
1391.3521  915.8082  694.6026  560.9540  475.2197  418.3469  374.4036  341.4539  313.6364  291.3611
1370.0003  901.6463  684.0033  552.6552  468.5090  412.7016  369.1814  336.5398  308.9685  287.0658
1348.5094  888.2550  673.9135  544.6005  461.8148  407.1477  364.0341  331.5973  304.2971  282.9030
1326.9664  875.4709  664.3693  536.9440  455.0512  401.5306  358.8697  326.7261  299.6517  278.7501
1305.6845  863.1477  655.1861  529.6521  448.2000  395.6782  353.5995  321.9093  295.0767  274.4969
1284.9054  851.0888  646.2083  522.5344  441.3752  389.6158  348.2087  317.0857  290.5679  270.1353
1264.7521  839.1489  637.4415  515.3558  434.6398  383.3029  342.7745  312.2632  286.1037  265.8030
1245.1470  827.2576  628.8375  508.0117  428.0871  376.8772  337.4722  307.5214  281.5661  261.5012
1226.0890  815.3155  620.1260  500.5260  421.8701  370.4888  332.3577  302.9123  276.9783  257.2564
1207.6937  803.3540  610.9673  492.9944  415.9782  364.3223  327.4204  298.3968  272.4136  253.0209
1189.9976  791.4574  601.2607  485.4833  410.2582  358.4620  322.6181  293.9387  267.9682  248.8220
1173.0507  779.6211  591.3410  477.9985  404.6939  352.9501  317.9857  289.5989  263.7719  244.7182
1156.6965  767.9242  581.3925  470.6463  399.2742  347.7177  313.4425  285.4258  259.8848  240.7385
1140.7016  756.5253  571.6907  463.5587  393.8973  342.7181  308.9139  281.4986  256.1901  236.8368
1124.7796  745.4625  562.4648  456.6838  388.4252  337.8564  304.3477  277.8911  252.6401  233.0631
1108.8571  734.8132  553.8451  450.0249  382.8622  333.0423  299.6964  274.5080  249.1423  229.4707
1093.1355  724.5649  545.7913  443.5656  377.1800  328.2745  295.0278  271.1112  245.6496  225.9877
1077.7522  714.4986  538.2067  437.2203  371.4216  323.5682  290.4952  267.4992  242.2802  222.6632
1062.6955  704.5787  531.0157  430.9446  365.5535  318.9464  286.2488  263.6465  239.1434  219.6794
1048.0969  694.6705  524.1358  424.7855  359.6830  314.3133  282.2380  259.5779  236.1847  217.1067
1033.9680  684.8085  517.2504  418.9260  354.0427  309.6295  278.2405  255.2991  233.1413  214.7224
1020.4407  675.1437  510.1806  413.3959  348.8151  304.9409  274.1372  250.9203  229.8326  212.2424
1007.5089  665.8138  503.0781  408.1692  344.1555  300.4303  269.9248  246.5225  226.3637  209.6402
 994.9971  656.9216  496.0357  403.1124  339.9871  296.2576  265.7627  242.1953  222.8916  206.9454
 982.6223  648.4964  489.2550  397.9868  336.2181  292.4330  261.8411  238.0639  219.6375  204.2039
 970.0751  640.5473  482.8553  392.7450  332.5865  288.9891  258.0641  234.2307  216.6709  201.3842
 957.0979  632.9510  476.7858  387.4998  328.8846  285.6887  254.4656  230.7908  213.9204  198.5205
 943.8613  625.4624  471.0191  382.4003  324.9814  282.2950  251.0202  227.6142  211.2242  195.7400
 930.6427  617.9337  465.2088  377.5545  320.8686  278.7043  247.7502  224.6416  208.5875  193.0543
 917.6819  610.0141  459.0877  372.9830  316.6019  274.9928  244.5421  221.7432  206.0149  190.4183
 905.1893  601.5781  452.6482  368.5083  312.2742  271.1622  241.2841  218.8033  203.4267  187.8618
 893.2696  592.9070  446.0837  363.8734  307.8540  267.1408  238.0071  215.7871  200.7435  185.4728
 881.8682  584.1114  439.4314  358.9067  303.3805  263.1122  234.7283  212.6828  197.9455  183.2873
 870.7860  575.2821  432.8299  353.7304  299.0778  259.2497  231.4831  209.5834  195.0778  181.2221
 859.9256  566.7904  426.4360  348.5591  295.0806  255.7521  228.2438  206.5398  192.1841  179.0739
 849.1773  559.0496  420.2378  343.6510  291.3736  252.6138  224.9823  203.6277  189.3439  176.7771
 838.3230  552.0414  414.1884  338.9196  287.8185  249.7722  221.7198  200.8638  186.6128  174.3798
 827.2394  545.5787  408.3582  334.2006  284.3210  246.8361  218.5639  198.2464  183.9913  172.0109
 816.1348  539.4723  402.8923  329.4278  280.9143  243.6022  215.6861  195.7398  181.5935  169.7596
 805.2550  533.3756  397.7988  324.5938  277.4791  240.0910  213.1192  193.3424  179.4824  167.6599
 794.9098  527.0982  393.0597  319.7353  273.9242  236.4619  210.7422  191.0465  177.5226  165.6212
 785.0855  520.6923  388.5643  314.8953  270.3151  232.8678  208.3846  188.8256  175.5881  163.5407
 775.5810  514.3579  384.1979  310.2268  266.6912  229.3968  205.9455  186.7400  173.5990  161.3937
 766.2760  508.1565  379.7488  305.7823  262.9866  226.2250  203.4099  184.7853  171.4911  159.1781
 757.1515  502.1333  375.0853  301.6581  259.0448  223.4880  200.7787  182.9250  169.2550  156.9314
 748.0900  496.0311  370.1798  297.8778  254.7923  221.0594  198.0442  181.1401  166.9431  154.7915
 739.0836  489.7310  365.2389  294.3735  250.3750  218.6859  195.2053  179.2604  164.6322  152.7999
 730.0788  483.2133  360.4510  291.0710  246.0079  216.1364  192.3767  177.1434  162.3775  150.9443
 720.8228  476.4706  355.8423  287.8641  241.8036  213.3735  189.5912  174.7993  160.1400  149.1781
 711.2108  469.4554  351.4023  284.6872  237.7559  210.5164  186.8622  172.3458  157.8972  147.4440
 701.3433  462.3568  347.1380  281.4767  233.8344  207.6058  184.2020  169.9441  155.6781  145.6653
 691.1597  455.4077  342.9766  278.1552  230.1133  204.7470  181.6043  167.6763  153.5670  143.8012
 680.7568  448.6313  338.8031  274.6396  226.6206  201.9911  179.0880  165.4914  151.5773  141.9125
 670.2737  442.1185  334.4907  271.1022  223.3717  199.3252  176.7636  163.2904  149.5996  139.9985
 659.8459  435.8120  330.0129  267.5651  220.3634  196.8032  174.6478  160.9720  147.6337  137.9770
 649.5038  429.6544  325.4308  263.8828  217.5095  194.4166  172.7249  158.5456  145.7077  135.8315
 639.1813  423.6418  320.7246  259.9243  214.7420  192.0559  170.9084  156.0860  143.7620  133.6459
 629.0519  417.7613  315.8931  255.5726  212.0343  189.6100  169.1484  153.6688  141.7244  131.5812
 619.3640  411.9844  311.0734  251.0280  209.3926  187.0366  167.3666  151.4007  139.5867  129.7541
 610.0220  406.2931  306.3836  246.4319  206.8164  184.4055  165.4535  149.3606  137.4069  128.1017
 600.9130  400.5649  301.8769  241.9426  204.2746  181.8368  163.2539  147.4778  135.2322  126.4433
 591.9890  394.7119  297.5348  237.6826  201.8237  179.4359  160.8008  145.6611  133.1970  124.6767
 583.1544  388.7162  293.3137  233.7436  199.4710  177.2122  158.3158  143.7843  131.3818  122.7363
 574.3611  382.6203  289.2880  230.1246  197.0974  175.0716  155.9457  141.7277  129.7484  120.6899
 565.7439  376.6863  285.3984  226.7271  194.6817  172.9055  153.6883  139.5292  128.2547  118.6822
 557.4800  371.1828  281.4262  223.5637  192.1980  170.6598  151.4770  137.2819  126.8233  116.8909
 549.5838  366.0538  277.2668  220.5511  189.6441  168.3259  149.3045  135.0274  125.3611  115.4336
 541.9376  361.1053  272.9006  217.6672  187.0467  165.8773  147.1773  132.8386  123.8214  114.2813
 534.5779  356.1738  268.4905  214.8859  184.3718  163.3053  145.0934  130.7502  122.1550  113.2479
 527.3255  351.1902  264.0996  212.1556  181.5910  160.6549  142.9444  128.7912  120.4123  112.1813
 520.0290  345.9880  259.7586  209.5383  178.7402  158.0707  140.7477  126.9512  118.6349  110.9317
 512.6223  340.6221  255.4252  206.9979  175.9113  155.6123  138.5829  125.2434  116.8315  109.4429
 505.0435  335.2030  251.0733  204.3616  173.1156  153.1879  136.4920  123.6817  115.0500  107.7689
 497.3161  329.8070  246.7624  201.5293  170.3729  150.7571  134.4699  122.2404  113.3105  105.9532
 489.5073  324.4913  242.6069  198.4558  167.6238  148.3264  132.4575  120.7855  111.5981  104.0538
 481.6898  319.2405  238.6711  195.1532  164.8663  145.9247  130.4297  119.1905  109.8650  102.0972
 473.9689  314.0672  235.0055  191.7356  162.2192  143.5848  128.3563  117.4667  108.1117  100.0990
 466.2575  308.9424  231.6362  188.3394  159.6855  141.2709  126.2970  115.6563  106.3621   98.1271
 458.5170  304.0003  228.3691  185.1377  157.2027  138.9272  124.3197  113.7742  104.7009   96.2752
 450.6915  299.0998  225.0749  182.1001  154.7979  136.5195  122.4513  111.8283  103.0966   94.5894
 442.6640  294.1745  221.5929  179.2396  152.4937  134.0441  120.6762  109.8585  101.4655   93.0814
 434.6513  289.1852  217.8979  176.5616  150.2818  131.6157  118.9736  107.8930   99.6857   91.7237
 426.8792  284.2623  214.1189  174.0745  148.1563  129.2650  117.2766  105.9400   97.8454   90.4470
 419.5768  279.4716  210.2717  171.6887  145.9814  127.0014  115.5922  104.0048   96.0618   89.1104
 412.7409  274.6623  206.4313  169.2552  143.7000  124.8022  113.8472  102.0671   94.3965   87.6392
 406.1367  269.7598  202.6547  166.7582  141.3514  122.6244  112.0413  100.1498   92.9029   86.0871
 399.6065  264.8664  199.0972  164.1776  138.9241  120.4771  110.1761   98.3283   91.5493   84.5829
 393.1036  260.0147  195.8241  161.5483  136.3586  118.4340  108.2428   96.6044   90.2832   83.1887
 386.5604  255.2073  192.8276  158.9060  133.6691  116.5164  106.2592   95.0000   89.0567   81.8291
 380.0227  250.5401  189.9788  156.2822  130.9817  114.6890  104.1923   93.4933   87.8272   80.3689
 373.5455  245.9561  187.1471  153.6805  128.4068  112.9818  102.0640   92.0925   86.4734   78.8054
 366.9553  241.4835  184.2635  151.1248  125.9712  111.4046   99.9818   90.8221   84.9951   77.1988
 360.3091  237.0542  181.3763  148.5462  123.6773  109.8679   98.0212   89.6023   83.3991   75.5611
 353.6933  232.6691  178.4631  145.9397  121.5711  108.2878   96.2307   88.3913   81.7211   74.0032
 347.1671  228.4661  175.3900  143.3100  119.6360  106.7086   94.6102   87.1443   80.0243   72.6119
 340.9033  224.4933  172.2659  140.7315  117.8460  105.2347   93.0714   85.8229   78.3606   71.3592
 334.8503  220.7418  169.2537  138.2502  116.1350  103.9159   91.5375   84.4246   76.7920   70.1982
 328.8961  217.1240  166.4593  135.8495  114.4761  102.6457   89.9735   82.9403   75.4247   69.1448
 323.0719  213.5509  163.7981  133.5083  112.8620  101.2359   88.3912   81.3843   74.3146   68.2256
 317.3826  209.8860  161.2023  131.2014  111.2295   99.5147   86.8122   79.7623   73.3961   67.4291
 311.8680  206.0836  158.6241  128.8755  109.4933   97.4337   85.2008   78.0701   72.5545   66.6484
 306.6159  202.2670  156.0427  126.5631  107.7350   95.0496   83.5416   76.3490   71.6642   65.8449
 301.5027  198.6211  153.4426  124.3442  105.9588   92.5829   81.9126   74.6817   70.6345   64.9894
 296.4637  195.2278  150.8323  122.2334  104.1224   90.2994   80.3885   73.1521   69.4284   64.1119
 291.4740  192.0216  148.1578  120.2084  102.2547   88.3140   79.0302   71.7881   68.0673   63.1958
 286.5977  188.9562  145.4832  118.2505  100.4255   86.5812   77.8409   70.5679   66.5980   62.2346
 281.8005  186.1251  142.9291  116.3462   98.6033   85.0102   76.7425   69.4799   65.0677   61.2613
 276.9816  183.4788  140.4640  114.4576   96.7968   83.5117   75.6359   68.4831   63.5675   60.2958
 272.1000  180.9539  138.0347  112.5365   94.9983   82.0998   74.4508   67.4893   62.1833   59.3416
 267.2026  178.3827  135.5776  110.5831   93.2976   80.8183   73.2024   66.4396   60.9381   58.3813
 262.3029  175.6015  133.1067  108.5876   91.6950   79.6950   71.8772   65.3217   59.7590   57.3598
 257.3743  172.5756  130.6715  106.5539   90.1265   78.6899   70.4687   64.1321   58.6008   56.2524
 252.3496  169.3511  128.2941  104.4592   88.5804   77.7494   69.0455   62.8960   57.4462   55.0525
 247.2969  166.0367  125.9527  102.3430   87.0490   76.8024   67.6782   61.6637   56.3375   53.8193
 242.1808  162.7254  123.6324  100.3264   85.4887   75.8320   66.4370   60.5330   55.3062   52.6039
 237.0992  159.5354  121.3286   98.4602   83.8961   74.7957   65.3242   59.5594   54.3621   51.4272
 232.3650  156.5109  119.1281   96.7154   82.2269   73.6769   64.3330   58.7635   53.5241   50.3016
 228.0972  153.7281  117.0826   95.0393   80.5124   72.4414   63.4124   58.1251   52.7713   49.2399
 224.2176  151.2567  115.1623   93.4246   78.8299   71.0990   62.5012   57.5485   52.0769   48.2212
 220.5876  149.0456  113.2655   91.8120   77.2698   69.6983   61.5977   56.9681   51.4123   47.2542
 216.9879  146.9609  111.3933   90.1682   75.8262   68.3297   60.6947   56.3460   50.7181   46.3486
 213.4261  144.8534  109.5760   88.5210   74.4755   67.0385   59.7892   55.6945   49.9779   45.4588
 209.8577  142.7107  107.8113   86.9309   73.2696   65.8215   58.8718   54.9660   49.1802   44.5690
 206.3025  140.5379  106.0721   85.4251   72.2504   64.6348   57.9121   54.1640   48.3781   43.7244
 202.8570  138.2738  104.2973   84.0150   71.3841   63.4443   56.9063   53.2587   47.6229   42.9505
 199.5437  135.8555  102.5083   82.6377   70.5423   62.2584   55.8759   52.2496   46.9106   42.2619
 196.3680  133.2964  100.7332   81.2608   69.6526   61.1113   54.8560   51.1352   46.2444   41.6523
 193.3324  130.7270   98.9601   79.9062   68.6973   60.0177   53.8438   49.9762   45.6060   41.1128
 190.3414  128.2391   97.1817   78.5065   67.6925   58.9637   52.8216   48.8686   44.9210   40.5835
 187.3907  125.9372   95.4137   77.0842   66.6298   57.9570   51.8195   47.8778   44.1098   39.9965
 184.4796  123.8640   93.6899   75.6679   65.5737   56.9795   50.8325   47.0025   43.1488   39.3669
 181.5616  121.9274   91.9988   74.3176   64.5138   56.0534   49.8307   46.2423   42.0896   38.7247
 178.6512  120.0188   90.3766   73.0746   63.3778   55.1422   48.8424   45.5490   41.0321   38.0908
 175.7990  118.1021   88.8642   71.9383   62.1845   54.2261   47.9207   44.8390   40.0474   37.4443
 173.0118  116.1674   87.4654   70.8168   60.9989   53.2728   47.1198   44.0394   39.2152   36.7806
 170.2902  114.1659   86.1391   69.6188   59.8275   52.2178   46.4098   43.1445   38.5340   36.1124
 167.6268  112.1185   84.8554   68.3605   58.6784   51.0617   45.7710   42.1754   37.9606   35.4900
 165.0283  110.0896   83.5829   67.0636   57.5746   49.8519   45.1355   41.1800   37.5010   34.9474
 162.4263  108.1030   82.3012   65.7567   56.5253   48.6724   44.5048   40.2547   37.1171   34.4994
 159.8238  106.1846   80.9583   64.4776   55.5106   47.6478   43.8620   39.4761   36.7185   34.1193
 157.2818  104.3674   79.5055   63.2730   54.4875   46.8077   43.2059   38.8482   36.2474   33.7942
 154.7531  102.7066   77.9578   62.1354   53.5186   46.1532   42.5711   38.3167   35.6877   33.4949
 152.2050  101.1340   76.3347   61.0710   52.6175   45.6358   41.9380   37.8160   35.0705   33.1562
 149.5543   99.6485   74.6865   60.1128   51.7835   45.1911   41.2879   37.2965   34.4474   32.7351
 146.7511   98.2209   73.0803   59.2928   51.0054   44.7546   40.6520   36.7057   33.8276   32.2082
 143.8816   96.8535   71.6013   58.5406   50.2557   44.3016   40.0501   36.0357   33.2049   31.5831
 141.0818   95.5545   70.3330   57.8075   49.4630   43.7738   39.4804   35.3223   32.5687   30.9042
 138.5091   94.2032   69.2502   57.0819   48.6119   43.1094   38.9292   34.6236   31.9354   30.2029
 136.2417   92.6985   68.2872   56.3087   47.7544   42.3077   38.3776   33.9719   31.3168   29.5273
 134.1640   91.0753   67.3587   55.4179   46.8910   41.4134   37.8033   33.3960   30.7097   28.9169
 132.1911   89.3405   66.3923   54.4495   46.0409   40.5233   37.2146   32.9105   30.1143   28.3571
 130.3399   87.5298   65.3713   53.4818   45.1863   39.7001   36.6087   32.5183   29.5391   27.7885
 128.5016   85.7105   64.3126   52.5466   44.3339   38.9388   35.9674   32.1413   28.9701   27.1809
 126.5579   83.9723   63.2465   51.6339   43.4744   38.2358   35.2615   31.7411   28.3995   26.5392
 124.4569   82.3918   62.2495   50.7749   42.6188   37.6028   34.5086   31.2620   27.8552   25.9157
 122.2629   80.9413   61.3558   49.9459   41.7618   37.0466   33.7995   30.6940   27.3542   25.3389
 120.1029   79.5723   60.6006   49.1340   40.9373   36.5178   33.2125   30.0553   26.9203   24.8127
 118.0397   78.2356   59.9597   48.3349   40.1749   36.0072   32.7757   29.3998   26.5483   24.3304
 116.0691   76.9246   59.3158   47.5419   39.4923   35.5189   32.4007   28.8096   26.2330   23.8968
 114.1243   75.6526   58.5838   46.7679   38.8753   35.0708   31.9971   28.3003   25.9787   23.5369
 112.1870   74.4065   57.7293   46.0559   38.2750   34.6247   31.5127   27.8378   25.7661   23.2688
 110.2573   73.1606   56.7730   45.4597   37.7051   34.1504   30.9447   27.4569   25.5495   23.0641
 108.3229   71.8990   55.7354   44.9418   37.1543   33.6674   30.3360   27.1707   25.3265   22.8606
 106.4208   70.6094   54.6445   44.4457   36.5787   33.1699   29.7733   26.9184   25.1124   22.6289
 104.5863   69.3403   53.5234   43.9101   35.9555   32.6581   29.2811   26.6339   24.8904   22.3759
 102.8735   68.0853   52.3892   43.2971   35.3277   32.1263   28.8126   26.2967   24.6346   22.0915
 101.3438   66.8435   51.3483   42.5946   34.7425   31.5677   28.3213   25.9232   24.3179   21.7802
  99.9671   65.6449   50.3629   41.8090   34.2078   30.9949   27.7856   25.5229   23.9067   21.4315
  98.6236   64.5460   49.4434   41.0003   33.6946   30.4248   27.2327   25.1005   23.4119   21.0726
  97.1823   63.5304   48.5858   40.2132   33.1937   29.8673   26.6959   24.6809   22.8675   20.7213
  95.5905   62.6016   47.7993   39.4625   32.7186   29.3071   26.1697   24.2621   22.2972   20.3846
  93.8521   61.7549   47.0191   38.7669   32.3064   28.7447   25.6704   23.8299   21.7297   20.0521
  92.0174   60.9243   46.2547   38.0793   31.9314   28.2147   25.2119   23.3778   21.1843   19.7224
  90.1585   60.0660   45.5432   37.3591   31.5651   27.6951   24.7759   22.9243   20.6740   19.3900
  88.3070   59.1709   44.8817   36.6058   31.2116   27.1201   24.3096   22.4856   20.2251   19.0645
  86.5107   58.2463   44.1780   35.8614   30.8361   26.4765   23.8033   22.0330   19.8368   18.7748
  84.8345   57.2732   43.3955   35.1797   30.3969   25.8186   23.3033   21.5541   19.4881   18.5476
  83.3514   56.2347   42.5446   34.6273   29.9064   25.1888   22.8523   21.0801   19.1552   18.3787
  82.0362   55.1610   41.6654   34.2103   29.3850   24.6091   22.4697   20.6419   18.8358   18.2097
  80.8024   54.1441   40.8149   33.8854   28.8293   24.0781   22.1643   20.2298   18.5544   17.9828
  79.5836   53.2152   40.0285   33.5395   28.2480   23.5966   21.8967   19.8329   18.3205   17.6604
  78.3120   52.3198   39.3091   33.0558   27.6253   23.1434   21.6296   19.4341   18.1000   17.2416
  76.8859   51.3986   38.6750   32.4349   26.9898   22.7014   21.3093   19.0209   17.8334   16.7589
  75.3024   50.4386   38.1244   31.7287   26.3256   22.2577   20.9069   18.6108   17.4793   16.2386
  73.5769   49.4247   37.6673   30.9909   25.6355   21.8209   20.4329   18.2034   17.0520   15.7029
  71.7794   48.3843   37.2510   30.2532   24.9465   21.3926   19.9264   17.7934   16.6132   15.1564
