# Supplementary material for: Do Spectra Live in the Matrix? A Brief Tutorial on Applications of Factor Analysis to Resolving Spectral Datasets of Mixtures
Source: J Fluoresc. 2021 Aug 6;31(6):1599–616. doi: 10.1007/s10895-021-02753-w (PMC8547214; doi:10.1007/s10895-021-02753-w)
Supplement: Supplementary file 2 — (ZIP 654 KB) [file 10895_2021_2753_MOESM2_ESM.zip › Appendix_D/Pretreated_data/QUENCHING/Q_MIX_EX_425nm.txt]

   0.3308    0.0631    0.3251    0.2156   -0.0001    0.2220    0.2180    0.1860    0.2540    0.1550
   0.3051    0.0785    0.3556    0.2112   -0.0001    0.2220    0.2180    0.1860    0.2540    0.1550
   0.2777    0.0949    0.3811    0.2032   -0.0001    0.2220    0.2180    0.1860    0.2540    0.1550
   0.2516    0.1101    0.3940    0.1913   -0.0000    0.2220    0.2180    0.1860    0.2540    0.1550
   0.2304    0.1232    0.3888    0.1777    0.0000    0.2220    0.2180    0.1860    0.2540    0.1550
   0.2150    0.1374    0.3616    0.1648    0.0002    0.2220    0.2180    0.1860    0.2540    0.1550
   0.2082    0.1558    0.3174    0.1482    0.0003    0.2220    0.2180    0.1860    0.2540    0.1550
   0.2118    0.1787    0.2778    0.1273    0.0006    0.2220    0.2180    0.1860    0.2541    0.1551
   0.2239    0.2035    0.2635    0.1058    0.0008    0.2221    0.2180    0.1861    0.2541    0.1551
   0.2358    0.2245    0.2764    0.0913    0.0011    0.2221    0.2180    0.1861    0.2541    0.1552
   0.2439    0.2356    0.3071    0.0893    0.0012    0.2221    0.2180    0.1861    0.2541    0.1552
   0.2408    0.2324    0.3406    0.0995    0.0010    0.2221    0.2180    0.1860    0.2541    0.1552
   0.2247    0.2174    0.3710    0.1159    0.0003    0.2220    0.2180    0.1859    0.2540    0.1551
   0.2012    0.1951    0.3936    0.1309   -0.0014    0.2219    0.2180    0.1858    0.2538    0.1549
   0.1832    0.1654    0.4055    0.1420   -0.0043    0.2217    0.2179    0.1855    0.2535    0.1545
   0.1812    0.1344    0.4136    0.1518   -0.0088    0.2213    0.2178    0.1852    0.2531    0.1538
   0.1970    0.1075    0.4151    0.1628   -0.0147    0.2208    0.2177    0.1848    0.2526    0.1528
   0.2205    0.0881    0.4141    0.1778   -0.0215    0.2202    0.2175    0.1844    0.2520    0.1516
   0.2353    0.0771    0.4045    0.1996   -0.0275    0.2196    0.2172    0.1842    0.2517    0.1504
   0.2363    0.0733    0.3884    0.2268   -0.0298    0.2193    0.2170    0.1844    0.2518    0.1495
   0.2284    0.0764    0.3676    0.2539   -0.0235    0.2196    0.2170    0.1855    0.2528    0.1497
   0.2213    0.0828    0.3451    0.2735   -0.0018    0.2213    0.2172    0.1879    0.2554    0.1522
   0.2202    0.0897    0.3207    0.2818    0.0439    0.2250    0.2180    0.1923    0.2602    0.1583
   0.2309    0.0979    0.2974    0.2848    0.1219    0.2315    0.2196    0.1989    0.2679    0.1697
   0.2520    0.1093    0.2772    0.2894    0.2380    0.2414    0.2224    0.2079    0.2786    0.1879
   0.2730    0.1212    0.2595    0.3003    0.3896    0.2548    0.2265    0.2182    0.2916    0.2133
   0.2832    0.1355    0.2491    0.3140    0.5583    0.2701    0.2318    0.2277    0.3045    0.2441
   0.2790    0.1460    0.2456    0.3200    0.6998    0.2841    0.2378    0.2317    0.3123    0.2746
   0.2664    0.1464    0.2512    0.3098    0.7933    0.2965    0.2460    0.2303    0.3117    0.3010
   0.2546    0.1397    0.2607    0.2842    0.8322    0.3055    0.2570    0.2215    0.2986    0.3232
   0.2541    0.1273    0.2672    0.2507    0.8177    0.3077    0.2671    0.2079    0.2736    0.3333
   0.2667    0.1118    0.2692    0.2217    0.7565    0.2951    0.2752    0.1991    0.2454    0.3278
   0.2918    0.1012    0.2662    0.2046    0.6614    0.2715    0.2833    0.2039    0.2245    0.3111
   0.3294    0.1008    0.2614    0.2023    0.5557    0.2426    0.2916    0.2182    0.2139    0.2867
   0.3764    0.1152    0.2556    0.2171    0.4554    0.2138    0.3007    0.2354    0.2061    0.2587
   0.4251    0.1420    0.2501    0.2449    0.3730    0.1923    0.3048    0.2491    0.1946    0.2278
   0.4607    0.1728    0.2484    0.2728    0.3147    0.1814    0.2977    0.2479    0.1737    0.2022
   0.4750    0.1993    0.2499    0.2955    0.2731    0.1886    0.2834    0.2243    0.1489    0.1859
   0.4713    0.2088    0.2527    0.3087    0.2382    0.2102    0.2672    0.1857    0.1277    0.1816
   0.4595    0.1996    0.2517    0.3153    0.2042    0.2427    0.2571    0.1479    0.1203    0.1896
   0.4398    0.1809    0.2394    0.3203    0.1768    0.2748    0.2535    0.1207    0.1302    0.2119
   0.4089    0.1667    0.2195    0.3256    0.1612    0.2945    0.2542    0.1067    0.1530    0.2455
   0.3711    0.1645    0.2065    0.3352    0.1540    0.2923    0.2518    0.1049    0.1787    0.2798
   0.3314    0.1744    0.2112    0.3469    0.1496    0.2724    0.2485    0.1158    0.2029    0.3077
   0.2992    0.1897    0.2337    0.3562    0.1431    0.2433    0.2499    0.1336    0.2212    0.3268
   0.2818    0.2072    0.2674    0.3585    0.1377    0.2107    0.2599    0.1476    0.2319    0.3351
   0.2833    0.2238    0.3036    0.3579    0.1384    0.1806    0.2880    0.1559    0.2379    0.3409
   0.2977    0.2402    0.3314    0.3593    0.1431    0.1524    0.3313    0.1636    0.2395    0.3490
   0.3177    0.2533    0.3485    0.3675    0.1471    0.1333    0.3671    0.1763    0.2370    0.3541
   0.3396    0.2590    0.3583    0.3787    0.1446    0.1304    0.3883    0.1955    0.2379    0.3535
   0.3552    0.2566    0.3644    0.3820    0.1359    0.1417    0.3969    0.2209    0.2441    0.3464
   0.3634    0.2519    0.3713    0.3764    0.1285    0.1616    0.4026    0.2470    0.2542    0.3347
   0.3711    0.2547    0.3779    0.3667    0.1313    0.1852    0.4128    0.2721    0.2675    0.3148
   0.3762    0.2709    0.3842    0.3554    0.1483    0.2093    0.4271    0.2837    0.2809    0.2852
   0.3821    0.2992    0.3948    0.3405    0.1749    0.2278    0.4352    0.2815    0.2915    0.2447
   0.3925    0.3306    0.4142    0.3238    0.2030    0.2368    0.4321    0.2704    0.2965    0.1984
   0.4084    0.3607    0.4393    0.3118    0.2246    0.2364    0.4118    0.2598    0.3002    0.1556
   0.4372    0.3903    0.4664    0.3126    0.2421    0.2283    0.3822    0.2589    0.3036    0.1292
   0.4800    0.4194    0.4896    0.3268    0.2605    0.2231    0.3449    0.2725    0.3162    0.1216
   0.5269    0.4414    0.4965    0.3529    0.2822    0.2250    0.3045    0.2994    0.3359    0.1318
   0.5735    0.4525    0.4872    0.3859    0.2977    0.2319    0.2734    0.3261    0.3581    0.1597
   0.6214    0.4487    0.4678    0.4137    0.3034    0.2448    0.2572    0.3360    0.3777    0.2036
   0.6750    0.4315    0.4408    0.4299    0.2982    0.2606    0.2557    0.3252    0.3907    0.2607
   0.7301    0.4118    0.4195    0.4437    0.2861    0.2701    0.2630    0.3031    0.3928    0.3224
   0.7821    0.3944    0.4115    0.4623    0.2715    0.2662    0.2752    0.2814    0.3858    0.3809
   0.8233    0.3802    0.4194    0.4833    0.2597    0.2567    0.2885    0.2642    0.3759    0.4295
   0.8413    0.3712    0.4432    0.4947    0.2510    0.2413    0.2977    0.2530    0.3662    0.4606
   0.8375    0.3623    0.4753    0.4936    0.2456    0.2226    0.3041    0.2456    0.3609    0.4674
   0.8195    0.3470    0.5043    0.4824    0.2418    0.2099    0.3109    0.2403    0.3644    0.4531
   0.7961    0.3258    0.5253    0.4668    0.2361    0.2079    0.3179    0.2362    0.3761    0.4354
   0.7794    0.3100    0.5372    0.4523    0.2275    0.2165    0.3286    0.2365    0.3960    0.4186
   0.7722    0.3032    0.5451    0.4425    0.2191    0.2332    0.3390    0.2458    0.4185    0.3996
   0.7721    0.3042    0.5548    0.4398    0.2145    0.2544    0.3486    0.2658    0.4334    0.3792
   0.7737    0.3086    0.5716    0.4504    0.2162    0.2712    0.3549    0.2924    0.4382    0.3607
   0.7742    0.3155    0.5920    0.4744    0.2293    0.2791    0.3629    0.3193    0.4393    0.3410
   0.7797    0.3267    0.6135    0.4979    0.2555    0.2790    0.3717    0.3416    0.4355    0.3220
   0.7845    0.3456    0.6312    0.5064    0.2826    0.2726    0.3801    0.3543    0.4242    0.3056
   0.7823    0.3704    0.6481    0.4981    0.3025    0.2607    0.3824    0.3606    0.4149    0.2911
   0.7638    0.3930    0.6592    0.4794    0.3133    0.2442    0.3769    0.3592    0.4097    0.2817
   0.7385    0.4089    0.6616    0.4598    0.3217    0.2267    0.3669    0.3477    0.4052    0.2738
   0.7183    0.4176    0.6535    0.4492    0.3315    0.2160    0.3578    0.3238    0.3969    0.2701
   0.7051    0.4142    0.6353    0.4523    0.3405    0.2147    0.3481    0.2880    0.3886    0.2736
   0.6985    0.3959    0.6091    0.4652    0.3518    0.2211    0.3358    0.2488    0.3851    0.2857
   0.7040    0.3671    0.5822    0.4786    0.3665    0.2320    0.3225    0.2126    0.3845    0.3023
   0.7174    0.3386    0.5611    0.4884    0.3759    0.2439    0.3146    0.1794    0.3888    0.3188
   0.7307    0.3160    0.5431    0.4838    0.3771    0.2528    0.3129    0.1484    0.3996    0.3312
   0.7345    0.3021    0.5267    0.4682    0.3690    0.2544    0.3202    0.1230    0.4105    0.3383
   0.7303    0.2988    0.5164    0.4515    0.3564    0.2556    0.3380    0.1058    0.4159    0.3433
   0.7224    0.3085    0.5135    0.4429    0.3428    0.2632    0.3618    0.0976    0.4192    0.3474
   0.7106    0.3301    0.5233    0.4431    0.3359    0.2798    0.3825    0.0990    0.4278    0.3513
   0.6972    0.3662    0.5387    0.4472    0.3327    0.2996    0.3921    0.1134    0.4439    0.3571
   0.6814    0.4150    0.5529    0.4497    0.3298    0.3170    0.3956    0.1402    0.4690    0.3652
   0.6735    0.4727    0.5639    0.4463    0.3252    0.3261    0.3979    0.1782    0.5013    0.3747
   0.6730    0.5240    0.5726    0.4389    0.3192    0.3270    0.4003    0.2180    0.5362    0.3785
   0.6759    0.5628    0.5778    0.4301    0.3163    0.3261    0.3986    0.2546    0.5648    0.3774
   0.6883    0.5799    0.5780    0.4193    0.3186    0.3236    0.3874    0.2887    0.5813    0.3724
   0.7082    0.5820    0.5702    0.4092    0.3286    0.3208    0.3629    0.3138    0.5802    0.3694
   0.7307    0.5743    0.5598    0.4027    0.3492    0.3197    0.3288    0.3225    0.5585    0.3707
   0.7497    0.5627    0.5525    0.4120    0.3785    0.3223    0.2925    0.3145    0.5171    0.3740
   0.7668    0.5520    0.5566    0.4428    0.4096    0.3285    0.2659    0.2870    0.4600    0.3784
   0.7915    0.5464    0.5720    0.4933    0.4367    0.3362    0.2569    0.2446    0.4027    0.3894
   0.8313    0.5478    0.5947    0.5487    0.4567    0.3433    0.2664    0.1967    0.3602    0.3983
   0.8800    0.5609    0.6209    0.5924    0.4677    0.3443    0.2885    0.1519    0.3368    0.4116
   0.9316    0.5825    0.6375    0.6149    0.4735    0.3375    0.3106    0.1218    0.3343    0.4358
   0.9834    0.6032    0.6411    0.6213    0.4818    0.3316    0.3240    0.1101    0.3505    0.4733
   1.0306    0.6138    0.6391    0.6234    0.5000    0.3337    0.3342    0.1251    0.3824    0.5103
   1.0677    0.6181    0.6429    0.6280    0.5272    0.3535    0.3499    0.1677    0.4223    0.5352
   1.1006    0.6255    0.6566    0.6417    0.5535    0.3948    0.3735    0.2325    0.4670    0.5386
   1.1404    0.6413    0.6815    0.6583    0.5652    0.4534    0.3983    0.3061    0.5198    0.5241
   1.1910    0.6626    0.7165    0.6734    0.5657    0.5162    0.4230    0.3783    0.5744    0.5047
   1.2431    0.6801    0.7597    0.6822    0.5609    0.5684    0.4535    0.4346    0.6268    0.4901
   1.2989    0.6949    0.8043    0.6802    0.5556    0.6026    0.4902    0.4706    0.6754    0.4898
   1.3693    0.7152    0.8446    0.6790    0.5468    0.6236    0.5277    0.4890    0.7182    0.5130
   1.4604    0.7521    0.8863    0.6931    0.5382    0.6415    0.5685    0.4929    0.7492    0.5547
   1.5725    0.8096    0.9416    0.7332    0.5320    0.6626    0.6135    0.4916    0.7647    0.5942
   1.6955    0.8919    1.0108    0.7921    0.5350    0.6874    0.6550    0.4874    0.7716    0.6204
   1.8270    0.9921    1.0849    0.8653    0.5475    0.7168    0.6914    0.4862    0.7800    0.6290
   1.9750    1.0969    1.1644    0.9447    0.5722    0.7536    0.7330    0.5052    0.7858    0.6191
   2.1387    1.1974    1.2486    1.0171    0.6089    0.7969    0.7826    0.5540    0.7849    0.6008
   2.3165    1.2961    1.3432    1.0764    0.6613    0.8384    0.8336    0.6244    0.7862    0.5897
   2.5064    1.4045    1.4435    1.1327    0.7286    0.8785    0.8852    0.6986    0.8025    0.5982
   2.6999    1.5341    1.5450    1.1949    0.8095    0.9087    0.9369    0.7698    0.8382    0.6219
   2.8874    1.6822    1.6396    1.2718    0.8907    0.9298    0.9896    0.8368    0.8895    0.6579
   3.0738    1.8458    1.7186    1.3664    0.9708    0.9550    1.0428    0.8964    0.9487    0.7149
   3.2573    2.0220    1.7756    1.4737    1.0472    0.9956    1.1025    0.9509    1.0116    0.7924
   3.4466    2.2098    1.8257    1.5880    1.1208    1.0540    1.1661    1.0050    1.0764    0.8856
   3.6636    2.4080    1.8940    1.7045    1.2013    1.1218    1.2285    1.0633    1.1377    0.9867
   3.9190    2.6034    1.9986    1.8278    1.3006    1.1937    1.2875    1.1342    1.1954    1.0908
   4.2226    2.7842    2.1470    1.9661    1.4183    1.2671    1.3486    1.2156    1.2591    1.1950
   4.5791    2.9626    2.3295    2.1270    1.5534    1.3430    1.4108    1.2963    1.3235    1.3029
   4.9717    3.1516    2.5449    2.3138    1.7048    1.4251    1.4735    1.3737    1.3897    1.4086
   5.3890    3.3626    2.7833    2.5176    1.8601    1.5298    1.5380    1.4568    1.4655    1.5083
   5.8351    3.6015    3.0341    2.7372    2.0116    1.6665    1.6031    1.5472    1.5618    1.6002
   6.3027    3.8638    3.3027    2.9627    2.1571    1.8320    1.6804    1.6420    1.6744    1.6828
   6.7896    4.1426    3.5895    3.1671    2.2987    2.0221    1.7768    1.7354    1.7854    1.7506
   7.3040    4.4369    3.8812    3.3441    2.4422    2.2254    1.9063    1.8216    1.8828    1.8072
   7.8535    4.7549    4.1623    3.5114    2.5941    2.4350    2.0735    1.9019    1.9685    1.8572
   8.4486    5.1087    4.4134    3.6943    2.7618    2.6489    2.2825    1.9880    2.0450    1.9080
   9.0837    5.5089    4.6368    3.8988    2.9491    2.8651    2.5211    2.0937    2.1178    1.9717
   9.7498    5.9554    4.8501    4.1206    3.1556    3.0731    2.7750    2.2255    2.1981    2.0583
  10.4491    6.4397    5.0878    4.3451    3.3722    3.2694    3.0295    2.3823    2.3066    2.1665
  11.1746    6.9477    5.3791    4.5951    3.6045    3.4609    3.2794    2.5568    2.4561    2.2949
  11.9171    7.4508    5.7313    4.8951    3.8647    3.6689    3.5256    2.7512    2.6508    2.4346
  12.6647    7.9510    6.1496    5.2596    4.1500    3.8987    3.7749    2.9637    2.8731    2.5887
  13.4360    8.4654    6.6447    5.6806    4.4706    4.1557    4.0187    3.2017    3.1079    2.7675
  14.2604    9.0244    7.2044    6.1269    4.8305    4.4339    4.2647    3.4752    3.3445    2.9739
  15.1578    9.6528    7.8065    6.5839    5.2281    4.7290    4.5018    3.7787    3.5884    3.2142
  16.1665   10.3616    8.4384    7.0328    5.6634    5.0253    4.7391    4.0968    3.8505    3.4802
  17.3099   11.1471    9.0823    7.4682    6.1383    5.3396    4.9966    4.4041    4.1492    3.7701
  18.6013   12.0192    9.7267    7.9037    6.6591    5.6916    5.2780    4.7017    4.4910    4.0843
  20.0556   12.9802   10.3767    8.3451    7.2138    6.0980    5.5851    5.0146    4.8638    4.4323
  21.6607   14.0285   11.0379    8.8221    7.7805    6.5425    5.9364    5.3529    5.2551    4.8205
  23.4639   15.1619   11.7464    9.3629    8.3522    7.0337    6.3248    5.7204    5.6628    5.2433
  25.5125   16.3437   12.5472   10.0068    8.9372    7.5852    6.7408    6.1282    6.0989    5.7021
  27.8440   17.5951   13.4993   10.7689    9.5856    8.2209    7.2021    6.5833    6.5630    6.1817
  30.4483   18.9644   14.6435   11.6596   10.3260    8.9491    7.7525    7.1047    7.0479    6.6908
  33.2657   20.5184   16.0049   12.6686   11.1583    9.7602    8.4157    7.7034    7.5664    7.2233
  36.2684   22.3264   17.5557   13.7907   12.0947   10.6356    9.1818    8.3707    8.1223    7.7908
  39.4900   24.4123   19.2611   15.0236   13.1553   11.5744   10.0326    9.1043    8.7381    8.3902
  43.0523   26.7686   21.0979   16.3678   14.3477   12.5964   10.9812    9.9094    9.4377    9.0372
  47.0137   29.4008   23.0433   17.8316   15.6584   13.7319   12.0453   10.8167   10.2447    9.7504
  51.4374   32.3301   25.1328   19.4708   17.1004   15.0001   13.2483   11.8521   11.1810   10.5387
  56.4204   35.5716   27.4106   21.3401   18.7079   16.4174   14.6130   13.0354   12.2613   11.4038
  62.0186   39.2010   29.9190   23.5053   20.5335   18.0035   16.1327   14.3638   13.4899   12.3770
  68.2639   43.3263   32.7212   26.0149   22.6325   19.8030   17.8304   15.8340   14.8591   13.5109
  75.3396   48.1071   35.9160   28.9049   25.0560   21.8621   19.7213   17.4605   16.3790   14.8405
  83.4860   53.6489   39.6339   32.1947   27.7971   24.2025   21.8278   19.2808   18.0772   16.3821
  92.9448   60.0114   43.9751   35.9253   30.8348   26.8294   24.1626   21.3546   19.9664   18.1729
 103.8821   67.2179   48.9884   40.1006   34.1811   29.7339   26.7252   23.7184   22.0697   20.2290
 115.4970   73.4754   54.9406   43.9959   37.5137   32.6029   29.0964   26.1287   24.3546   22.6078
 129.7967   82.5547   61.6082   49.3593   41.9538   36.5099   32.5579   29.2577   27.2244   25.2757
 146.7757   93.3348   69.5215   55.7252   47.2209   41.1457   36.6641   32.9703   30.6279   28.4400
 166.0951  105.6007   78.5228   62.9666   53.2105   46.4180   41.3336   37.1926   34.4975   32.0378
 187.4277  119.1447   88.4601   70.9612   59.8217   52.2379   46.4876   41.8534   38.7682   36.0086
 210.5023  133.7946   99.2073   79.6074   66.9707   58.5315   52.0608   46.8935   43.3857   40.3019
 235.2065  149.4792  110.7121   88.8633   74.6232   65.2686   58.0263   52.2887   48.3279   44.8972
 261.6206  166.2494  123.0122   98.7588   82.8042   72.4710   64.4035   58.0564   53.6108   49.8095
 290.1660  184.3729  136.3036  109.4520   91.6443   80.2536   71.2942   64.2889   59.3187   55.1170
 321.2129  204.0847  150.7589  121.0812  101.2583   88.7176   78.7877   71.0668   65.5257   60.8886
 355.0525  225.5698  166.5134  133.7556  111.7365   97.9421   86.9544   78.4537   72.2898   67.1784
 391.7793  248.8882  183.6114  147.5106  123.1085  107.9532   95.8172   86.4705   79.6301   74.0041
 431.0001  273.7904  201.8701  162.1991  135.2532  118.6440  105.2815   95.0316   87.4683   81.2928
 472.3501  300.0448  221.1198  177.6844  148.0578  129.9152  115.2594  104.0573   95.7316   88.9771
 515.6538  327.5401  241.2791  193.9011  161.4685  141.7193  125.7089  113.5097  104.3853   97.0244
 560.3304  355.9074  262.0779  210.6317  175.3059  153.8982  136.4901  123.2623  113.3135  105.3271
 606.0433  384.9332  283.3597  227.7503  189.4663  166.3604  147.5222  133.2416  122.4493  113.8229
 652.6219  414.5091  305.0451  245.1932  203.8965  179.0594  158.7637  143.4105  131.7586  122.4801
 700.1505  444.6885  327.1730  262.9916  218.6221  192.0177  170.2348  153.7871  141.2578  131.3140
 748.7083  475.5216  349.7802  281.1753  233.6672  205.2569  181.9545  164.3886  150.9628  140.3393
 798.1970  506.9459  372.8208  299.7076  249.0011  218.7500  193.8988  175.1933  160.8539  149.5377
 847.8562  538.4786  395.9410  318.3038  264.3885  232.2899  205.8847  186.0355  170.7792  158.7679
 897.1360  569.7707  418.8851  336.7579  279.6596  245.7269  217.7794  196.7954  180.6292  167.9281
 945.7752  600.6563  441.5315  354.9723  294.7335  258.9899  229.5202  207.4158  190.3515  176.9697
 993.8769  631.2007  463.9279  372.9854  309.6419  272.1069  241.1316  217.9193  199.9668  185.9117
1041.2074  661.2557  485.9658  390.7098  324.3124  285.0140  252.5574  228.2548  209.4283  194.7107
1087.3242  690.5402  507.4390  407.9800  338.6078  297.5908  263.6907  238.3257  218.6477  203.2847
1131.8871  718.8381  528.1894  424.6685  352.4229  309.7445  274.4497  248.0579  227.5572  211.5703
1174.6074  745.9662  548.0826  440.6674  365.6683  321.3966  284.7646  257.3883  236.0991  219.5141
1215.3626  771.8466  567.0616  455.9307  378.3060  332.5135  294.6059  266.2902  244.2488  227.0933
1253.8230  796.2700  584.9728  470.3350  390.2337  343.0054  303.8941  274.6916  251.9407  234.2466
1290.0813  819.2951  601.8592  483.9150  401.4799  352.8974  312.6513  282.6127  259.1929  240.9911
1324.4598  841.1267  617.8708  496.7913  412.1441  362.2771  320.9551  290.1236  266.0698  247.3865
1356.7834  861.6535  632.9261  508.8983  422.1721  371.0969  328.7634  297.1861  272.5364  253.4003
1386.7107  880.6588  646.8662  520.1083  431.4584  379.2639  335.9938  303.7258  278.5246  258.9692
1413.7075  897.8034  659.4426  530.2211  439.8379  386.6325  342.5176  309.6263  283.9277  263.9941
1438.2570  913.7859  670.4592  537.1431  438.0708  392.1353  345.2565  312.9621  286.0526  265.6824
1457.3932  927.4990  679.7241  544.6609  444.4603  398.0288  350.7746  317.4442  289.9703  270.2923
1473.8430  939.1037  687.7231  551.4995  451.5431  403.1634  355.8383  321.6726  293.6303  274.5344
1487.7345  948.2002  694.3130  557.4734  458.2887  407.4307  360.1588  325.2263  296.9190  278.0085
1499.0389  954.6570  699.3991  562.4781  464.0435  410.9052  363.5952  327.9853  299.7684  280.4851
1507.4439  958.7181  702.8415  566.4391  468.5738  413.6267  366.1804  329.9147  302.1301  281.9604
1513.0670  960.6992  704.7236  569.2242  471.8561  415.5154  367.9584  331.0332  303.9254  282.6583
1516.0285  960.9900  705.3158  570.8002  473.9347  416.3768  368.8253  331.5116  305.1945  282.8514
1516.4767  959.9824  704.9295  571.0997  474.8566  416.1364  368.7640  331.6049  305.8902  282.6816
1514.3232  957.9777  703.7315  570.0768  474.5924  414.9482  367.9000  331.4003  305.9535  282.1673
1509.7474  954.9938  701.6430  567.6868  473.2153  412.9116  366.3653  330.8510  305.2266  281.3142
1502.7390  950.8721  698.6392  564.1275  470.9852  410.2629  364.2759  329.7298  303.6093  280.1902
1493.4038  945.4833  694.6820  559.6457  468.0537  407.1454  361.7678  328.0192  301.2006  278.7951
1481.5641  938.7085  689.9137  554.4810  464.3397  403.6586  358.8624  325.7193  298.2595  277.0491
1467.1140  930.6920  684.3876  548.8707  459.7716  399.8997  355.5078  322.7885  295.0397  274.9528
1450.5424  921.4998  678.1252  542.9083  454.4075  395.8495  351.7451  319.2172  291.6847  272.4427
1432.5631  911.3402  671.0390  536.6837  448.5542  391.4826  347.6791  315.1358  288.2700  269.5254
1413.6860  900.3172  663.2889  530.1474  442.5236  386.7911  343.3358  310.7604  284.8129  266.1840
1394.1490  888.6406  655.1355  523.2122  436.4974  381.8089  338.7599  306.2706  281.2603  262.4264
1374.0433  876.5614  646.6762  515.9822  430.4549  376.6044  334.0980  301.7219  277.5992  258.2548
1353.7493  864.3496  637.7759  508.6153  424.4019  371.1994  329.3902  297.1180  273.7935  253.8625
1333.6768  852.0269  628.3835  501.0252  418.3800  365.7431  324.5940  292.5675  269.8281  249.4857
1313.9512  839.4934  618.5597  493.1390  412.3970  360.3515  319.6585  288.0507  265.6493  245.2693
1294.3519  826.6698  608.5156  484.9700  406.4415  354.9655  314.5773  283.5898  261.2358  241.1392
1274.6272  813.5056  598.4745  476.7368  400.4752  349.5030  309.4243  279.2501  256.7704  237.0761
1254.7343  800.1014  588.5751  468.6545  394.5764  343.8117  304.2722  275.1304  252.4682  232.9646
1234.7541  786.7127  578.8341  460.9569  388.7447  338.0531  299.0698  271.2658  248.4200  228.9574
1214.8178  773.4503  569.4126  453.7221  382.9143  332.5417  293.8250  267.4892  244.6002  225.2224
1195.2385  760.5461  560.3525  446.8857  377.1358  327.3759  288.6587  263.6887  240.9157  221.8171
1176.3070  748.1976  551.5844  440.3695  371.3983  322.4588  283.7273  259.8193  237.2479  218.7302
1158.2641  736.5210  543.0651  434.0242  365.7081  317.7757  279.1879  255.8766  233.5047  215.9291
1141.3623  725.6018  534.8685  427.7437  360.0980  313.2751  275.0794  251.9280  229.7250  213.3791
1125.4690  715.3658  526.9606  421.6684  354.7062  308.9748  271.3193  248.1686  225.9285  210.9831
1110.3262  705.9742  519.4658  415.9366  349.6240  304.9014  267.8106  244.7646  222.2672  208.5852
1095.8106  697.3460  512.5006  410.6102  344.8952  301.2171  264.5856  241.6775  218.9923  206.0437
1082.0092  689.4572  506.2067  405.6164  340.5616  297.9782  261.6335  238.7641  216.2850  203.3441
1069.1208  682.3228  500.6089  401.0162  336.5845  295.1804  258.9620  235.8955  214.1609  200.5490
1057.5758  675.9694  495.6942  396.9175  332.9077  292.7417  256.5672  232.9985  212.4178  197.8510
1047.5624  670.6175  491.3388  393.4149  329.5554  290.6684  254.4254  230.1263  210.7969  195.4125
1039.2626  666.2050  487.4488  390.5565  326.6175  288.9583  252.4989  227.5519  209.1792  193.2123
1032.5199  662.5106  484.0840  388.3103  324.3063  287.4720  250.7795  225.5331  207.5468  191.2879
1027.1928  659.2884  481.3374  386.7288  322.6326  286.0534  249.3096  224.0969  205.8510  189.6425
1023.1372  656.5669  479.2656  385.8914  321.4931  284.6022  248.0439  223.1213  204.2539  188.3867
1020.2953  654.2841  477.9527  385.6369  320.7682  283.0621  247.0671  222.5843  203.0287  187.6143
1018.6992  652.3024  477.3877  385.7124  320.5252  281.5505  246.3920  222.5085  202.2658  187.3534
1018.1936  650.5874  477.4261  385.8039  320.6997  280.2613  246.0242  222.8641  201.9216  187.4639
1018.6755  649.3264  477.8867  385.8311  321.0584  279.4526  245.9341  223.5070  201.9419  187.8621
1019.9948  648.9496  478.7497  385.6879  321.4342  279.2321  246.0144  224.2351  202.2591  188.4998
1021.7886  649.6545  480.0326  385.3940  321.8624  279.6514  246.2133  224.9322  202.6701  189.2174
1024.0601  651.2771  481.6389  385.3244  322.4755  280.5675  246.6486  225.5796  203.0689  189.9489
1026.8588  653.6917  483.4197  385.7158  323.3548  281.8479  247.3281  226.2093  203.4725  190.6797
1030.1959  656.6966  485.2531  386.5377  324.4360  283.3426  248.2073  226.8676  204.0343  191.4186
1034.1245  660.0722  487.1655  387.7200  325.6240  284.8463  249.2703  227.5532  204.7968  192.1821
1038.5834  663.4884  489.2559  389.2309  326.8809  286.3043  250.5585  228.2734  205.8281  192.9920
1043.5355  666.7786  491.4553  391.0787  328.2133  287.8666  252.1592  228.9516  207.1440  193.8507
1048.8707  670.0127  493.6340  393.2376  329.6354  289.5367  253.9867  229.6259  208.6396  194.7212
1054.5419  673.2103  495.7546  395.6241  331.2200  291.1477  255.9289  230.4440  210.1476  195.6027
1060.4098  676.3928  497.8473  398.1470  332.8837  292.5241  257.8318  231.4983  211.5192  196.4860
1066.1979  679.4092  499.9748  400.6614  334.5679  293.6548  259.5705  232.6443  212.6769  197.3683
1071.3680  682.0913  502.0929  403.0401  336.2282  294.6076  260.9820  233.7177  213.6158  198.2273
1075.6678  684.2321  504.0422  404.9468  337.8283  295.4074  261.9495  234.6640  214.4004  199.0025
1079.0528  685.8875  505.7531  406.3767  339.3031  296.1126  262.5281  235.4871  215.0216  199.6648
1081.6663  687.2066  507.1630  407.3034  340.5981  296.7417  262.8337  236.2065  215.6180  200.1247
1083.7469  688.4012  508.2818  407.8695  341.7252  297.3730  262.9513  236.8021  216.1476  200.4413
1085.3881  689.4518  509.0918  408.3324  342.6292  297.9495  262.9744  237.1998  216.4615  200.6651
1086.6657  690.0871  509.6591  408.8189  343.1926  298.4032  263.0236  237.4183  216.5153  200.8438
1087.6620  690.2614  509.9736  409.3020  343.3822  298.6435  263.1191  237.5360  216.3280  200.9403
1088.1806  690.0184  510.0239  409.7677  343.1582  298.6137  263.1434  237.5163  215.9452  201.0610
1087.8801  689.4534  509.7768  410.0096  342.6417  298.4080  263.0753  237.3267  215.4583  201.2094
1086.4391  688.6154  509.1003  409.8650  341.8690  298.0272  262.9147  237.0332  214.9164  201.3112
1083.7769  687.3656  507.8672  409.1781  341.0137  297.4388  262.6074  236.7730  214.3461  201.2248
1079.9488  685.7596  505.9927  408.0236  340.1039  296.5892  262.0290  236.5074  213.7733  200.8941
1075.1909  683.8505  503.4510  406.4852  338.9932  295.5628  261.1855  236.1393  213.1288  200.2943
1069.7751  681.5495  500.5061  404.5732  337.6078  294.3921  260.1648  235.4839  212.4193  199.4675
1063.7926  678.8266  497.3348  402.3466  335.9205  293.0195  258.8869  234.3804  211.5306  198.3961
1057.3155  675.3239  493.9965  399.8341  333.8363  291.3951  257.3582  232.8418  210.2747  197.0575
1050.3954  670.9037  490.5180  397.0690  331.3653  289.4951  255.5300  230.9354  208.6826  195.4090
1043.0950  665.5423  486.7958  394.0239  328.6013  287.2502  253.3872  228.7124  206.9545  193.5775
1035.4166  659.4708  482.8949  390.6209  325.5132  284.6117  251.0435  226.2809  205.1795  191.7220
1027.1217  652.9133  478.7967  386.7753  322.3361  281.7020  248.5644  223.7547  203.2905  189.8496
1017.9761  646.0044  474.4060  382.4355  319.1970  278.6698  245.9165  221.1686  201.3028  187.9390
1007.6370  638.8329  469.5640  377.6861  316.0001  275.5310  243.0463  218.4531  199.2065  186.0185
 995.9950  631.3167  464.2679  372.6836  312.5425  272.2308  239.8765  215.6676  196.9528  184.0737
 983.0644  623.3663  458.5468  367.5605  308.8612  268.7933  236.3512  212.8806  194.5661  182.0753
 969.1584  615.0334  452.4015  362.4777  305.0094  265.2209  232.4664  210.1692  192.1022  179.9955
 954.6319  606.5074  445.9393  357.5736  300.9629  261.5971  228.3526  207.4781  189.5264  177.7280
 939.7146  597.9442  439.3972  352.7891  296.7960  257.9316  224.2931  204.7538  186.8847  175.2063
 924.6667  589.2877  432.8056  348.0950  292.5321  254.2481  220.5450  201.9038  184.2693  172.5419
 909.7796  580.4280  426.2114  343.3037  288.0606  250.4756  217.1838  198.9452  181.7073  169.8589
 895.0459  571.4044  419.5908  338.2561  283.4086  246.5539  214.1724  195.9344  179.1958  167.1918
 880.3654  562.2899  412.9621  332.9870  278.6587  242.4049  211.3457  192.9045  176.6921  164.5440
 865.7937  552.9593  406.3073  327.4958  273.9456  238.0346  208.4312  189.8791  174.0882  161.9328
 851.3143  543.2966  399.4804  321.8703  269.3064  233.5756  205.2977  186.7880  171.4106  159.3655
 836.6903  533.4974  392.3912  316.2799  264.6614  229.1325  201.9690  183.6356  168.7013  156.8534
 821.9961  523.7530  385.0869  310.8038  259.9167  224.9122  198.5601  180.4664  166.0022  154.3703
 807.1723  514.2236  377.7453  305.3105  255.1204  220.9664  195.1323  177.3757  163.2761  151.9257
 792.3124  504.8676  370.5344  299.7892  250.2856  217.1671  191.6268  174.3608  160.4334  149.4844
 777.6303  495.4377  363.5020  294.3433  245.4039  213.3423  188.0669  171.3333  157.5068  147.0626
 763.3386  486.0039  356.6101  288.9644  240.4737  209.3430  184.4382  168.2074  154.6145  144.5837
 749.2930  476.6224  349.8967  283.5561  235.4062  205.2244  180.7594  164.9414  151.8020  142.0204
 735.3727  467.3113  343.3623  278.0254  230.1606  201.0200  177.1240  161.5658  148.9944  139.4590
 721.3629  458.1225  336.9501  272.4234  224.9283  196.8085  173.6590  158.2417  146.1779  136.9714
 707.2095  449.0628  330.6225  266.8941  219.8766  192.6082  170.3875  155.0853  143.3332  134.5649
 693.1002  440.0858  324.4480  261.4011  215.1300  188.5375  167.2724  152.1564  140.4903  132.2020
 679.0540  431.0967  318.3765  255.9896  210.7144  184.5949  164.2485  149.4087  137.6975  129.8271
 665.1024  422.1235  312.3444  250.7393  206.5465  180.7637  161.3167  146.7051  134.9184  127.3510
 651.2991  413.2234  306.3258  245.5917  202.5148  177.0082  158.4851  143.9412  132.1575  124.7223
 637.7831  404.6404  300.3615  240.4004  198.7710  173.2959  155.7851  141.1584  129.4191  121.9328
 624.8192  396.5259  294.5335  235.0872  195.4121  169.6341  153.1731  138.4149  126.7112  119.0390
 612.7058  388.9774  288.9228  229.6285  192.3564  166.0849  150.5908  135.6982  124.0549  116.2017
 601.5787  381.9726  283.5442  224.1162  189.4010  162.7549  147.9522  133.0611  121.5113  113.5722
 591.2927  375.5061  278.3206  218.7346  186.3987  159.6927  145.2096  130.5694  119.1390  111.1880
 581.4627  369.4766  273.3417  213.6284  183.2220  156.9439  142.3225  128.2314  116.9699  109.0217
 571.8432  363.7842  268.6386  208.9409  179.8427  154.5019  139.3675  126.0568  114.9477  107.0263
 562.3169  358.3395  264.1428  204.7484  176.3241  152.2843  136.4434  123.9399  113.0523  105.2530
 552.7760  352.9561  259.7725  201.2052  172.8731  150.2296  133.6490  121.8306  111.2215  103.6112
 543.3370  347.4270  255.5062  198.1974  169.7275  148.2977  131.0841  119.7158  109.3703  102.0530
 534.1373  341.7104  251.2538  195.5316  166.9800  146.4806  128.7429  117.6003  107.5201  100.6029
 525.2306  335.7978  246.9210  193.0360  164.5409  144.6780  126.5913  115.6139  105.7283   99.3282
 516.6472  329.7357  242.5396  190.6643  162.2681  142.7246  124.5965  113.8261  104.0256   98.2098
 508.3544  323.7192  238.2427  188.3026  160.0229  140.6108  122.7905  112.2320  102.4414   97.1098
 500.3486  318.0034  234.1441  185.8671  157.7684  138.4524  121.1628  110.7443  100.9644   95.8846
 492.7150  312.7506  230.2640  183.4018  155.5587  136.3589  119.6813  109.3002   99.5816   94.4931
 485.6477  307.9717  226.6294  180.9139  153.4167  134.3433  118.2936  107.9135   98.3166   92.9637
 479.1325  303.6164  223.2259  178.4585  151.3539  132.3687  116.9262  106.6577   97.0984   91.3949
 473.1374  299.6181  220.1401  176.0977  149.3802  130.4562  115.5232  105.6115   95.9172   89.9346
 467.6071  295.9646  217.2866  173.9374  147.5217  128.6295  114.0515  104.7698   94.7183   88.6070
 462.4633  292.6382  214.5402  171.9716  145.7719  126.9224  112.5868  104.0861   93.5481   87.3962
 457.5390  289.6784  211.8593  170.2064  144.1422  125.3144  111.2326  103.4623   92.4007   86.2037
 452.7425  286.9981  209.2761  168.5976  142.6190  123.8840  110.1104  102.7811   91.2680   85.0595
 448.0447  284.3600  206.8285  167.1016  141.1587  122.6159  109.2905  101.9071   90.1978   84.0066
 443.4196  281.7092  204.5589  165.6698  139.7158  121.4036  108.7000  100.6860   89.2315   83.0356
 438.7905  279.1020  202.4238  164.2813  138.2806  120.2397  108.1640   99.1827   88.4224   82.1338
 434.0318  276.5631  200.3257  162.8448  136.8086  119.1111  107.5451   97.5492   87.7923   81.3067
 429.0308  274.0723  198.2484  161.2785  135.2892  118.0490  106.7126   95.9558   87.2836   80.5689
 423.9648  271.5672  196.2034  159.6384  133.7576  116.9713  105.6299   94.5366   86.7783   79.9373
 419.0284  268.8827  194.1954  158.0303  132.2026  115.8466  104.2706   93.3000   86.1803   79.3652
 414.3175  265.8514  192.1850  156.5115  130.6486  114.7130  102.7439   92.1633   85.4252   78.8442
 409.8448  262.4356  190.2096  155.0188  129.1328  113.5857  101.1448   91.0386   84.4717   78.2858
 405.4877  258.7297  188.2570  153.4492  127.6820  112.4868   99.5364   89.8609   83.3802   77.6117
 401.1598  254.9745  186.3707  151.8666  126.3069  111.3731   97.9894   88.6602   82.2666   76.7861
 396.8209  251.4107  184.4866  150.3124  124.9725  110.2630   96.5638   87.5002   81.1686   75.8052
 392.4858  248.1430  182.6790  148.7719  123.6827  109.1574   95.2582   86.3940   80.1395   74.7381
 388.1672  245.2506  181.0124  147.2704  122.4227  108.0203   94.0400   85.3467   79.1805   73.6809
 383.7909  242.7454  179.4293  145.7698  121.1386  106.8594   92.9052   84.4053   78.2848   72.6833
 379.3704  240.5178  177.8674  144.2284  119.7743  105.6746   91.8549   83.6199   77.4208   71.7805
 374.8258  238.3508  176.2787  142.5612  118.3709  104.5096   90.9064   82.9935   76.5387   70.9491
 370.1979  236.0947  174.5806  140.7157  116.9904  103.3504   90.0878   82.4860   75.5869   70.1837
 365.6849  233.6920  172.7279  138.8232  115.6634  102.1094   89.3372   81.9672   74.5502   69.4623
 361.3040  230.9876  170.6930  136.9884  114.3003  100.7299   88.5633   81.3671   73.4713   68.7167
 356.9861  227.9156  168.5761  135.2360  112.8670   99.2753   87.6262   80.6602   72.3756   67.9001
 352.7070  224.6464  166.4142  133.5923  111.3288   97.8740   86.4907   79.7921   71.2929   67.0246
 348.6696  221.4047  164.1753  131.9825  109.7127   96.5559   85.2420   78.8006   70.3100   66.1436
 344.8482  218.2408  161.8563  130.3203  108.0769   95.2828   83.9874   77.6840   69.4628   65.2629
 341.0451  215.2135  159.5718  128.5217  106.4913   93.9830   82.8529   76.4880   68.7464   64.3724
 337.0049  212.3210  157.4158  126.5824  105.0737   92.6514   81.8279   75.2670   68.0862   63.4602
 332.5750  209.4759  155.3668  124.5114  103.8221   91.3437   80.8774   74.0661   67.4020   62.5352
 327.6614  206.4715  153.3187  122.4134  102.5956   90.1024   79.9645   72.8367   66.6603   61.5435
 322.4040  203.1514  151.1774  120.4266  101.2782   88.9285   79.0032   71.5943   65.8089   60.4718
 317.0711  199.5765  149.0101  118.5831   99.8202   87.7534   77.9889   70.3754   64.8612   59.3951
 311.8564  195.9797  146.8221  116.9145   98.2597   86.4431   76.9300   69.1994   63.8590   58.3713
 306.9144  192.5177  144.5941  115.3144   96.6529   84.9896   75.7333   68.0730   62.7656   57.4457
 302.0882  189.3236  142.4283  113.6968   95.0618   83.4273   74.3789   67.0192   61.5692   56.5831
 297.2257  186.3849  140.4037  112.0628   93.4599   81.8507   72.9184   66.0438   60.3033   55.7578
 292.4078  183.6231  138.4734  110.4879   91.8134   80.2836   71.4552   65.1329   59.0165   54.9963
 287.6195  180.8958  136.5202  108.9382   90.1615   78.7366   70.0448   64.1964   57.7753   54.2623
 282.8174  178.1280  134.4312  107.3350   88.4984   77.1766   68.7179   63.1558   56.6607   53.4908
 277.9161  175.3537  132.1822  105.6784   86.8148   75.5943   67.4889   61.9763   55.6864   52.6376
 272.8744  172.7537  129.7628  103.9672   85.2006   74.0857   66.3408   60.7074   54.8054   51.7351
 267.7559  170.3605  127.2002  102.1497   83.7269   72.7279   65.2403   59.4353   53.9622   50.8586
 262.6115  168.0454  124.4739  100.2440   82.4114   71.4518   64.1806   58.1954   53.1330   50.0491
 257.5406  165.6441  121.6726   98.3129   81.2250   70.2449   63.1760   56.9811   52.2775   49.2306
 252.6143  163.1182  118.9432   96.4108   80.0949   69.1153   62.2013   55.7896   51.3828   48.3489
 247.8001  160.5084  116.3842   94.5745   78.9046   68.0221   61.2419   54.6685   50.4723   47.3676
 243.1166  157.8294  114.0204   92.7979   77.6108   66.9321   60.2551   53.6259   49.4944   46.3679
 238.5615  155.0442  111.8076   91.1036   76.2335   65.8320   59.2577   52.6606   48.4801   45.3938
 234.1239  152.2227  109.6765   89.4846   74.8429   64.7135   58.2914   51.7571   47.5192   44.4496
 229.6610  149.4538  107.6333   87.8692   73.5025   63.5425   57.3371   50.8773   46.6802   43.5120
 225.1539  146.7003  105.7155   86.1734   72.2543   62.3502   56.3315   50.0236   45.9293   42.5805
 220.6590  143.9367  103.9149   84.3671   71.1071   61.1402   55.2558   49.1731   45.2119   41.6919
 216.2810  141.1197  102.2248   82.5052   69.9905   59.9595   54.1119   48.2828   44.4653   40.8770
 211.9802  138.2323  100.6539   80.6338   68.7927   58.8615   52.9373   47.3826   43.6653   40.1724
 207.6566  135.2914   99.1791   78.8715   67.4218   57.8756   51.7644   46.4831   42.8301   39.5300
 203.3376  132.3407   97.7003   77.3063   65.8984   56.9728   50.6050   45.5900   41.9951   38.8898
 199.1657  129.3998   96.1138   75.8841   64.3273   56.0848   49.4483   44.6702   41.2147   38.2124
 195.2064  126.4677   94.3597   74.5220   62.7580   55.1774   48.3344   43.7389   40.5000   37.4991
 191.4335  123.4518   92.3971   73.1451   61.2362   54.2238   47.2512   42.8132   39.8124   36.7606
 187.7791  120.3776   90.2751   71.7311   59.8034   53.2623   46.1950   41.9098   39.0693   36.0304
 184.1120  117.3622   88.1290   70.3109   58.4719   52.3119   45.1882   41.0747   38.1946   35.3330
 180.4551  114.5196   86.1360   68.8944   57.2165   51.3927   44.2436   40.3160   37.2087   34.6822
 176.8025  112.0219   84.3386   67.4273   56.0175   50.4680   43.3483   39.6454   36.2190   34.0159
 173.2037  109.8684   82.7414   65.8443   54.8690   49.4815   42.5153   39.0414   35.3155   33.3140
 169.7737  107.9392   81.3104   64.2074   53.7372   48.4353   41.6998   38.4904   34.5286   32.5814
 166.4598  106.0851   79.9783   62.5921   52.6228   47.3371   40.8815   37.9597   33.8543   31.8356
 163.2229  104.1966   78.6820   61.0749   51.5783   46.2237   40.0675   37.4058   33.2779   31.0919
 160.0261  102.2069   77.3608   59.7077   50.6007   45.1242   39.2552   36.7745   32.7359   30.3748
 156.8431  100.1584   75.9935   58.4520   49.6719   44.0798   38.4385   36.0499   32.1766   29.7240
 153.6181   98.0617   74.5325   57.2929   48.7556   43.1125   37.6263   35.2279   31.5739   29.1382
 150.3714   95.9189   72.8860   56.2122   47.8393   42.2134   36.8392   34.3141   30.9247   28.5819
 147.1881   93.7482   71.0340   55.1951   46.9383   41.3088   36.0746   33.3441   30.2314   28.0308
 144.2004   91.6471   69.0706   54.2402   46.0899   40.3888   35.2978   32.3714   29.5006   27.4619
 141.4941   89.6759   67.1444   53.3030   45.2884   39.4302   34.5335   31.4448   28.7699   26.8495
 139.0068   87.8681   65.3397   52.3944   44.4903   38.4779   33.7945   30.5995   28.0954   26.2021
 136.6227   86.1973   63.7859   51.4914   43.6665   37.5968   33.1049   29.8333   27.4977   25.5579
 134.2241   84.6533   62.5130   50.5808   42.7978   36.7933   32.4493   29.1406   26.9887   24.9475
 131.7644   83.1923   61.4878   49.6382   41.9046   36.0613   31.7762   28.5148   26.5733   24.3758
 129.1609   81.8429   60.5717   48.6593   40.9871   35.3837   31.0860   27.9647   26.2474   23.8432
 126.5257   80.5770   59.6598   47.6704   40.0819   34.7444   30.4025   27.4755   25.9810   23.3687
 123.9991   79.3617   58.7289   46.7028   39.2280   34.1251   29.7524   27.0212   25.7111   22.9586
 121.6387   78.1989   57.7624   45.7820   38.4167   33.5391   29.1523   26.5851   25.3344   22.6007
 119.4279   77.0613   56.7245   44.9363   37.6581   32.9991   28.6355   26.1446   24.7856   22.2763
 117.2998   75.9343   55.5691   44.1450   36.9327   32.4991   28.1707   25.6960   24.0876   21.9720
 115.2779   74.7254   54.2890   43.4064   36.2188   32.0227   27.7857   25.2462   23.3491   21.7029
 113.3516   73.3831   53.0057   42.7202   35.5425   31.5488   27.4695   24.8499   22.6617   21.4824
 111.4706   71.9402   51.8367   42.1275   34.9458   31.0549   27.1651   24.5199   22.0783   21.2640
 109.6002   70.4563   50.7818   41.6267   34.4093   30.5416   26.8555   24.2426   21.5918   20.9963
 107.7666   68.9933   49.8288   41.1714   33.9151   29.9948   26.5077   23.9833   21.1648   20.6525
 106.0218   67.6279   48.9976   40.7002   33.4455   29.4115   26.0609   23.6864   20.7768   20.2353
 104.3188   66.4197   48.2810   40.1793   32.9553   28.8139   25.4960   23.3114   20.4377   19.7608
 102.5751   65.3198   47.6489   39.5986   32.4644   28.2212   24.8434   22.8548   20.1655   19.2559
 100.7523   64.2815   47.0396   38.9397   31.9849   27.6384   24.1618   22.3575   19.9491   18.7619
  98.8395   63.2861   46.4369   38.2150   31.4887   27.0638   23.5318   21.8628   19.7847   18.3146
  96.8614   62.3104   45.8370   37.4978   30.9299   26.4905   23.0481   21.4018   19.6514   17.9364
  94.8662   61.3065   45.2005   36.8341   30.3174   25.9486   22.7333   20.9835   19.4897   17.6027
  92.9665   60.2475   44.4843   36.2286   29.6701   25.4416   22.5564   20.6060   19.2683   17.3006
  91.1380   59.1208   43.7180   35.6756   29.0097   24.9516   22.4541   20.2547   18.9627   17.0258
  89.3771   57.9459   42.9413   35.1575   28.3484   24.4621   22.3371   19.9158   18.5783   16.7738
  87.6820   56.8069   42.1527   34.6187   27.6967   24.0078   22.1177   19.6013   18.1497   16.5328
  86.0614   55.7546   41.3766   34.0282   27.1003   23.6151   21.7907   19.3259   17.7247   16.2919
  84.5568   54.8063   40.6445   33.3639   26.5749   23.2740   21.3911   19.0833   17.3341   16.0328
  83.1613   53.9301   39.9213   32.6189   26.0848   22.9970   20.9826   18.8551   16.9811   15.7625
  81.8293   53.0788   39.1916   31.7858   25.6052   22.7500   20.6045   18.6235   16.6511   15.4873
  80.5133   52.2267   38.4186   30.9106   25.1361   22.4980   20.2605   18.3649   16.3477   15.2105
  79.1437   51.3277   37.6204   30.0680   24.6371   22.2005   19.9456   18.0670   16.0631   14.9326
  77.7174   50.3604   36.8427   29.3101   24.0898   21.8400   19.6141   17.7550   15.8116   14.6597
  76.2784   49.3252   36.0709   28.6393   23.5120   21.4068   19.2470   17.4359   15.5939   14.3831
  74.8750   48.2811   35.3305   28.0462   22.9693   20.9633   18.8494   17.1213   15.4125   14.0863
  73.5053   47.2435   34.6471   27.4891   22.5184   20.5434   18.4352   16.8147   15.2704   13.7756
  72.1714   46.2097   34.0259   26.9512   22.1892   20.1828   18.0082   16.5287   15.1460   13.4647
  70.8794   45.2276   33.4680   26.4182   21.9805   19.8730   17.5960   16.2731   15.0220   13.1741
  69.6556   44.3371   32.9982   25.9137   21.8312   19.5899   17.2398   16.0482   14.8678   12.9269
  68.4980   43.5513   32.5924   25.4265   21.6711   19.2918   16.9659   15.8050   14.6666   12.7283
  67.3586   42.8478   32.1883   24.9585   21.4069   18.9359   16.7508   15.5243   14.4237   12.5603
  66.1905   42.1663   31.7251   24.5269   21.0153   18.5285   16.5286   15.2285   14.1751   12.4106
  64.9787   41.4784   31.1735   24.1436   20.5328   18.1122   16.2690   14.9349   13.9327   12.2646
  63.7402   40.7574   30.5596   23.8064   20.0205   17.7081   15.9918   14.6524   13.7160   12.1056
  62.5408   39.9887   29.9242   23.5398   19.5493   17.3410   15.7037   14.3815   13.5258   11.9139
  61.4057   39.1909   29.2838   23.3607   19.1871   17.0260   15.3927   14.1005   13.2925   11.7216
  60.3570   38.4141   28.6566   23.2540   18.9227   16.7832   15.0620   13.8003   12.9881   11.5515
  59.3496   37.6747   28.0471   23.1764   18.6879   16.5866   14.6923   13.4798   12.6447   11.3931
  58.3342   36.9553   27.4708   23.0782   18.4438   16.3875   14.2987   13.1640   12.3075   11.2671
  57.3031   36.2595   26.9439   22.8852   18.1827   16.1489   13.9145   12.8535   11.9884   11.1519
  56.2736   35.6043   26.4405   22.5839   17.8900   15.8644   13.5644   12.5391   11.6803   11.0127
  55.2727   34.9812   25.9408   22.1728   17.5632   15.5425   13.2596   12.2290   11.4118   10.8393
  54.2759   34.3696   25.4475   21.6761   17.2127   15.2111   12.9991   11.9359   11.1832   10.6117
  53.2526   33.7880   24.9817   21.1184   16.8608   14.9111   12.7791   11.6787   10.9888   10.3529
  52.2416   33.2560   24.5287   20.4965   16.5058   14.6703   12.6081   11.4710   10.8405   10.1102
  51.2631   32.7711   24.0604   19.8209   16.1436   14.4805   12.4852   11.2856   10.7209    9.9159
  50.2942   32.3120   23.5717   19.1417   15.7979   14.3095   12.3903   11.1080   10.6152    9.7640
  49.2943   31.8660   23.0453   18.5416   15.4755   14.1283   12.2836   10.9219   10.5211    9.6243
  48.2706   31.4369   22.4951   18.0468   15.1712   13.9115   12.1404   10.7099   10.4251    9.4497
  47.2591   31.0069   21.9443   17.6267   14.8639   13.6510   11.9517   10.4824   10.3013    9.2295
  46.3002   30.5333   21.3970   17.2483   14.5590   13.3412   11.7426   10.2592   10.1123    8.9579
  45.3960   29.9775   20.8708   16.9116   14.2662   13.0006   11.5468   10.0492    9.8574    8.6539
  44.5493   29.3374   20.4143   16.6024   13.9958   12.6608   11.3756    9.8408    9.5583    8.3678
  43.7673   28.6478   20.0424   16.3058   13.7495   12.3541   11.2396    9.6269    9.2488    8.1267
  43.0026   27.9433   19.7891   16.0017   13.5471   12.0907   11.1449    9.4100    8.9482    7.9434
  42.2149   27.2663   19.6290   15.7038   13.3840   11.8433   11.0679    9.1958    8.6777    7.7929
  41.3498   26.6448   19.5344   15.4331   13.2489   11.6117   10.9441    8.9820    8.4506    7.6782
  40.3858   26.0829   19.4512   15.2108   13.1237   11.3950   10.7174    8.7684    8.2583    7.5894
  39.3654   25.5724   19.3087   15.0371   12.9915   11.1895   10.3805    8.5660    8.0829    7.4970
  38.3442   25.0770   19.0535   14.8846   12.8000   10.9630    9.9676    8.4019    7.9379    7.3938
  37.3904   24.5905   18.6756   14.7322   12.5400   10.7349    9.5420    8.2747    7.8174    7.2956
  36.5324   24.1187   18.1747   14.5755   12.2288   10.5207    9.1461    8.1538    7.7131    7.2178
  35.7495   23.6497   17.5799   14.4025   11.8935   10.3188    8.8087    8.0158    7.6027    7.1611
  35.0125   23.1728   16.9534   14.1926   11.5633   10.1083    8.5486    7.8372    7.4769    7.1094
  34.2893   22.6855   16.3714   13.9293   11.2495    9.8808    8.3810    7.6257    7.3457    7.0481
  33.5793   22.1807   15.8623   13.6033   10.9573    9.6378    8.2836    7.3973    7.2010    6.9559
  32.8728   21.6614   15.4496   13.2294   10.6954    9.3948    8.2409    7.1582    7.0450    6.8206
  32.1800   21.1441   15.1297   12.8303   10.4645    9.1383    8.2140    6.9387    6.8972    6.6430
  31.4992   20.6133   14.8712   12.4242   10.2429    8.8804    8.1622    6.7591    6.7637    6.4493
  30.8435   20.0831   14.6334   12.0167   10.0320    8.6497    8.0768    6.6089    6.6549    6.2468
  30.2140   19.5556   14.3874   11.6244    9.8283    8.4394    7.9501    6.4657    6.5685    6.0553
  29.6211   19.0288   14.1150   11.2570    9.6146    8.2337    7.7962    6.3281    6.4774    5.8778
  29.0746   18.4957   13.7964   10.9248    9.3783    8.0501    7.6291    6.2180    6.3631    5.7142
  28.5566   17.9880   13.4443   10.6259    9.1386    7.8801    7.4654    6.1432    6.2085    5.5669
  28.0644   17.5245   13.0974   10.3641    8.9330    7.7137    7.3016    6.1073    6.0159    5.4374
  27.5828   17.1282   12.7955   10.1734    8.7640    7.5422    7.1305    6.0802    5.8111    5.3124
  27.1364   16.8260   12.5417   10.0524    8.6211    7.3762    6.9447    6.0285    5.6301    5.1899
  26.7207   16.5899   12.3370    9.9844    8.4793    7.2198    6.7589    5.9463    5.5010    5.0624
  26.3192   16.4008   12.1837    9.9482    8.3080    7.0712    6.5874    5.8425    5.4149    4.9234
  25.9268   16.2199   12.0821    9.8972    8.1206    6.9142    6.4324    5.7228    5.3550    4.7828
  25.5270   16.0400   12.0330    9.8063    7.9402    6.7416    6.2870    5.6046    5.2933    4.6600
  25.0858   15.8365   12.0048    9.6723    7.7578    6.5624    6.1564    5.5075    5.2083    4.5649
  24.5943   15.6035   11.9553    9.5047    7.5675    6.3920    6.0447    5.4236    5.1072    4.4886
  24.0724   15.3456   11.8882    9.3284    7.3755    6.2239    5.9410    5.3519    4.9950    4.4291
