# Supplementary material for: Do Spectra Live in the Matrix? A Brief Tutorial on Applications of Factor Analysis to Resolving Spectral Datasets of Mixtures
Source: J Fluoresc. 2021 Aug 6;31(6):1599–616. doi: 10.1007/s10895-021-02753-w (PMC8547214; doi:10.1007/s10895-021-02753-w)
Supplement: Supplementary file 2 — (ZIP 654 KB) [file 10895_2021_2753_MOESM2_ESM.zip › Appendix_D/Readme_contents.txt]

-----------------------------------------------------------------------------------------------
Journal of Fluorescence

Do spectra live in the matrix? A brief tutorial on applications of factor analysis to resolving
spectral datasets of mixtures

Andrzej J. Kałka, Andrzej M. Turek*
Faculty of Chemistry, Jagiellonian University in Kraków, POLAND

* turek@chemia.uj.edu.pl


-----------------------------------------------------------------------------------------------

SUPPLEMENTARY INFORMATION (SI) - APPENDIX D

        Measured spectral datasets

-----------------------------------------------------------------------------------------------

The attached datasets consists of two types of spectra:
- crude (recorded signal without any modification)
- pretreated (smoothed signal corrected for background, light scattering and dilution effects)
found respectively in folders Crude_data and Pretreated_data.

The individual spectra are divided into three categories:
- ABS -> absorption spectra
- EX -> excitation spectra
- FLU -> fluorescence spectra
The first column contains the set of wavelengths, while the recorded data
for all the substances: A, CNA, DCNA, DPhA, MIX (ABS), can be found in the 
convecutive columns. 


Folder EEM_MAPS contains excitation-emission maps, measured for:
MIX -> three-component mixture
MIX_Q3/Q7 -> quenched three-component mixture (third and seventh portion of the quencher)
CNA / DCNA -> calibration samples of CNA and DCNA (0.25 mL / 5 mL)
MeOH -> the pure solvent (baseline)

The excitation and emission wavelengths gird can be found in the files
lambda_EX and lambda_EM, respectively. 


Folder QUENCHING contains series of the quenched fluorescence spectra, measured individually
for three flourophores (A, CNA, DCNA) and the mixture (five excitation lines 345, 355, 365,
400, 425 nm). In the Crude_data folder, the background signal is also attached to the files.
The wavelengths set is also provided.  

Concentrations of the used quencher (KI), reffering to the consecutive spectra, can be
found in the files Q_conc_pure (pure substances) and Q_conc_MIX (mixture).
